# Supplementary material for: RNAMethPre: A Web Server for the Prediction and Query of mRNA m6A Sites
Source: PLoS One. 2016 Oct 10;11(10):e0162707. doi: 10.1371/journal.pone.0162707 (PMC5056760; doi:10.1371/journal.pone.0162707)
Supplement: S1 Table — (XLSX) [file pone.0162707.s004.xlsx]

## Sheet: S1 Table
S1 Table. The human trianing dataset for the full transcript mode predictor.
TranscriptID	Position	Class	TranscriptID	Position	Class
ENST00000609207	1240	1	ENSMUST00000000001	10087	-1
ENST00000609207	2852	1	ENSMUST00000000001	23205	-1
ENST00000609207	3364	1	ENSMUST00000000001	23632	-1
ENST00000609207	3401	1	ENSMUST00000000001	25919	-1
ENST00000609207	3717	1	ENSMUST00000000080	6133	-1
ENST00000609207	3750	1	ENSMUST00000000080	7199	-1
ENST00000609207	3770	1	ENSMUST00000000080	755	-1
ENST00000609207	3802	1	ENSMUST00000000080	7983	-1
ENST00000342066	18342	1	ENSMUST00000000080	8883	-1
ENST00000342066	18562	1	ENSMUST00000000122	17861	-1
ENST00000342066	18576	1	ENSMUST00000000122	18823	-1
ENST00000342066	17034	1	ENSMUST00000000122	4322	-1
ENST00000342066	17160	1	ENSMUST00000000122	9093	-1
ENST00000428771	34	1	ENSMUST00000000127	18839	-1
ENST00000379389	725	1	ENSMUST00000000127	32508	-1
ENST00000379370	35336	1	ENSMUST00000000127	4029	-1
ENST00000379370	35480	1	ENSMUST00000000127	718	-1
ENST00000379370	35485	1	ENSMUST00000000129	162151	-1
ENST00000487177	665	1	ENSMUST00000000129	204910	-1
ENST00000379198	862	1	ENSMUST00000000129	32020	-1
ENST00000379198	1355	1	ENSMUST00000000129	59414	-1
ENST00000379198	1562	1	ENSMUST00000000153	1106	-1
ENST00000379198	884	1	ENSMUST00000000153	13776	-1
ENST00000379198	1595	1	ENSMUST00000000153	36619	-1
ENST00000379198	1585	1	ENSMUST00000000153	47826	-1
ENST00000379198	1795	1	ENSMUST00000000153	68424	-1
ENST00000379198	1800	1	ENSMUST00000000199	19127	-1
ENST00000379198	2568	1	ENSMUST00000000199	20916	-1
ENST00000379198	1045	1	ENSMUST00000000199	26753	-1
ENST00000379198	2421	1	ENSMUST00000000199	42798	-1
ENST00000450390	1121	1	ENSMUST00000000199	6530	-1
ENST00000450390	1225	1	ENSMUST00000000253	10889	-1
ENST00000450390	19342	1	ENSMUST00000000253	3048	-1
ENST00000450390	1138	1	ENSMUST00000000253	3074	-1
ENST00000450390	1225	1	ENSMUST00000000260	15560	-1
ENST00000450390	1121	1	ENSMUST00000000260	29197	-1
ENST00000492936	790	1	ENSMUST00000000260	32657	-1
ENST00000492936	8250	1	ENSMUST00000000260	34961	-1
ENST00000493657	2329	1	ENSMUST00000000287	8266	-1
ENST00000478641	1835	1	ENSMUST00000000287	8290	-1
ENST00000478641	2375	1	ENSMUST00000000314	121267	-1
ENST00000478641	2581	1	ENSMUST00000000314	140684	-1
ENST00000478641	2745	1	ENSMUST00000000314	155267	-1
ENST00000343938	2987	1	ENSMUST00000000314	368307	-1
ENST00000343938	3148	1	ENSMUST00000000314	40818	-1
ENST00000343938	3616	1	ENSMUST00000000349	15708	-1
ENST00000378888	877	1	ENSMUST00000000349	20896	-1
ENST00000338370	511	1	ENSMUST00000000349	21973	-1
ENST00000338370	1051	1	ENSMUST00000000365	11022	-1
ENST00000338370	489	1	ENSMUST00000000365	1318	-1
ENST00000496007	186	1	ENSMUST00000000365	839	-1
ENST00000496007	331	1	ENSMUST00000000384	15424	-1
ENST00000496007	717	1	ENSMUST00000000384	17619	-1
ENST00000496007	6041	1	ENSMUST00000000384	23377	-1
ENST00000496007	554	1	ENSMUST00000000384	44391	-1
ENST00000359060	2431	1	ENSMUST00000000388	26728	-1
ENST00000422725	242	1	ENSMUST00000000388	31035	-1
ENST00000378662	3738	1	ENSMUST00000000388	43295	-1
ENST00000378662	3849	1	ENSMUST00000000500	4947	-1
ENST00000378662	3860	1	ENSMUST00000000500	5424	-1
ENST00000378662	4081	1	ENSMUST00000000500	8478	-1
ENST00000378662	4302	1	ENSMUST00000000544	16889	-1
ENST00000378662	4332	1	ENSMUST00000000544	22744	-1
ENST00000378662	3714	1	ENSMUST00000000544	6470	-1
ENST00000378662	3804	1	ENSMUST00000000579	1550	-1
ENST00000378662	4133	1	ENSMUST00000000579	3572	-1
ENST00000378662	3714	1	ENSMUST00000000579	3917	-1
ENST00000378662	3753	1	ENSMUST00000000579	4900	-1
ENST00000378662	4065	1	ENSMUST00000000608	176	-1
ENST00000378662	4123	1	ENSMUST00000000608	7487	-1
ENST00000344463	1487	1	ENSMUST00000000619	13376	-1
ENST00000344463	1070	1	ENSMUST00000000619	14818	-1
ENST00000378609	1568	1	ENSMUST00000000619	16038	-1
ENST00000378609	1656	1	ENSMUST00000000619	16481	-1
ENST00000378609	1678	1	ENSMUST00000000619	62	-1
ENST00000378567	134520	1	ENSMUST00000000641	12183	-1
ENST00000378567	134326	1	ENSMUST00000000641	12200	-1
ENST00000378567	134484	1	ENSMUST00000000641	12525	-1
ENST00000497675	2918	1	ENSMUST00000000641	12554	-1
ENST00000497675	2857	1	ENSMUST00000000641	8110	-1
ENST00000378536	878	1	ENSMUST00000000707	10023	-1
ENST00000378536	78297	1	ENSMUST00000000707	14683	-1
ENST00000378536	78347	1	ENSMUST00000000707	17105	-1
ENST00000378536	78390	1	ENSMUST00000000707	5979	-1
ENST00000378536	79056	1	ENSMUST00000000707	5997	-1
ENST00000378536	79086	1	ENSMUST00000000769	12722	-1
ENST00000378536	79144	1	ENSMUST00000000769	7926	-1
ENST00000378536	79199	1	ENSMUST00000000793	1513	-1
ENST00000378536	79204	1	ENSMUST00000000793	1809	-1
ENST00000378536	79253	1	ENSMUST00000000793	2292	-1
ENST00000378536	79590	1	ENSMUST00000000793	2388	-1
ENST00000378536	78425	1	ENSMUST00000000793	2664	-1
ENST00000378536	818	1	ENSMUST00000000809	3221	-1
ENST00000378536	78339	1	ENSMUST00000000809	4901	-1
ENST00000378536	78378	1	ENSMUST00000000809	5612	-1
ENST00000378536	78410	1	ENSMUST00000000809	9408	-1
ENST00000378536	78953	1	ENSMUST00000000811	143751	-1
ENST00000378536	883	1	ENSMUST00000000811	20425	-1
ENST00000378536	80453	1	ENSMUST00000000811	36454	-1
ENST00000378536	79185	1	ENSMUST00000000811	79503	-1
ENST00000378536	79566	1	ENSMUST00000000828	17189	-1
ENST00000378536	79580	1	ENSMUST00000000828	6963	-1
ENST00000605895	1163	1	ENSMUST00000000828	7639	-1
ENST00000605895	11300	1	ENSMUST00000000896	13701	-1
ENST00000605895	1057	1	ENSMUST00000000896	16648	-1
ENST00000605895	11455	1	ENSMUST00000000896	17315	-1
ENST00000605895	13565	1	ENSMUST00000000896	7152	-1
ENST00000288774	761	1	ENSMUST00000000910	11863	-1
ENST00000378466	52	1	ENSMUST00000000910	13437	-1
ENST00000378466	138	1	ENSMUST00000000910	4970	-1
ENST00000432521	1122	1	ENSMUST00000000910	6764	-1
ENST00000463471	2517	1	ENSMUST00000000939	25415	-1
ENST00000463471	6712	1	ENSMUST00000000939	28004	-1
ENST00000463471	7030	1	ENSMUST00000000939	4168	-1
ENST00000463471	7072	1	ENSMUST00000000939	6393	-1
ENST00000378398	365129	1	ENSMUST00000001055	2408	-1
ENST00000378378	9066	1	ENSMUST00000001055	3166	-1
ENST00000356575	299	1	ENSMUST00000001055	5082	-1
ENST00000356575	34802	1	ENSMUST00000001059	10243	-1
ENST00000378344	3808	1	ENSMUST00000001059	59764	-1
ENST00000378344	4951	1	ENSMUST00000001059	7020	-1
ENST00000378295	80771	1	ENSMUST00000001059	74062	-1
ENST00000452079	10677	1	ENSMUST00000001079	2691	-1
ENST00000452079	2184	1	ENSMUST00000001079	58003	-1
ENST00000452079	2218	1	ENSMUST00000001079	70195	-1
ENST00000378251	7039	1	ENSMUST00000001079	76354	-1
ENST00000378251	6673	1	ENSMUST00000001080	1338	-1
ENST00000378230	3339	1	ENSMUST00000001080	2209	-1
ENST00000378230	3110	1	ENSMUST00000001080	3553	-1
ENST00000474140	1660	1	ENSMUST00000001080	4111	-1
ENST00000474140	1660	1	ENSMUST00000001080	5762	-1
ENST00000474140	718	1	ENSMUST00000001081	11492	-1
ENST00000164247	64262	1	ENSMUST00000001081	5100	-1
ENST00000164247	64473	1	ENSMUST00000001081	754	-1
ENST00000164247	66807	1	ENSMUST00000001126	2743	-1
ENST00000164247	66874	1	ENSMUST00000001126	4438	-1
ENST00000377939	1486	1	ENSMUST00000001126	5233	-1
ENST00000343813	1898	1	ENSMUST00000001126	664	-1
ENST00000343813	2856	1	ENSMUST00000001127	1465	-1
ENST00000343813	3388	1	ENSMUST00000001127	696	-1
ENST00000343813	1767	1	ENSMUST00000001127	7702	-1
ENST00000343813	2694	1	ENSMUST00000001127	9250	-1
ENST00000343813	3549	1	ENSMUST00000001178	11359	-1
ENST00000343813	3832	1	ENSMUST00000001178	28728	-1
ENST00000343813	1861	1	ENSMUST00000001178	33438	-1
ENST00000343813	1898	1	ENSMUST00000001178	45408	-1
ENST00000343813	2835	1	ENSMUST00000001178	9201	-1
ENST00000343813	2887	1	ENSMUST00000001185	19709	-1
ENST00000343813	3605	1	ENSMUST00000001185	24928	-1
ENST00000343813	3869	1	ENSMUST00000001185	25851	-1
ENST00000343813	3895	1	ENSMUST00000001185	5784	-1
ENST00000343813	1916	1	ENSMUST00000001185	9659	-1
ENST00000343813	2476	1	ENSMUST00000001202	31567	-1
ENST00000343813	2712	1	ENSMUST00000001202	3632	-1
ENST00000343813	2835	1	ENSMUST00000001202	43902	-1
ENST00000343813	3531	1	ENSMUST00000001202	49635	-1
ENST00000343813	3549	1	ENSMUST00000001240	25955	-1
ENST00000343813	3869	1	ENSMUST00000001240	74025	-1
ENST00000377893	1970	1	ENSMUST00000001240	77021	-1
ENST00000513135	208	1	ENSMUST00000001240	80197	-1
ENST00000377705	2848	1	ENSMUST00000001240	81721	-1
ENST00000377705	4209	1	ENSMUST00000001319	16966	-1
ENST00000377705	11147	1	ENSMUST00000001319	2495	-1
ENST00000377705	11167	1	ENSMUST00000001319	27529	-1
ENST00000377705	3341	1	ENSMUST00000001319	40549	-1
ENST00000377705	4481	1	ENSMUST00000001326	14288	-1
ENST00000377705	2833	1	ENSMUST00000001326	22374	-1
ENST00000482360	3898	1	ENSMUST00000001326	22954	-1
ENST00000377663	2275	1	ENSMUST00000001326	23281	-1
ENST00000377663	2286	1	ENSMUST00000001326	28052	-1
ENST00000377663	2560	1	ENSMUST00000001416	1071	-1
ENST00000377663	2688	1	ENSMUST00000001416	4339	-1
ENST00000377663	2694	1	ENSMUST00000001416	689	-1
ENST00000377663	2709	1	ENSMUST00000001419	3136	-1
ENST00000377663	2853	1	ENSMUST00000001419	3240	-1
ENST00000377663	8605	1	ENSMUST00000001419	4314	-1
ENST00000377663	8609	1	ENSMUST00000001451	10791	-1
ENST00000377663	11676	1	ENSMUST00000001451	17636	-1
ENST00000377663	11685	1	ENSMUST00000001451	21004	-1
ENST00000377663	231	1	ENSMUST00000001451	6898	-1
ENST00000377663	2661	1	ENSMUST00000001455	21236	-1
ENST00000377663	2075	1	ENSMUST00000001455	22779	-1
ENST00000377663	2792	1	ENSMUST00000001455	26683	-1
ENST00000377648	6354	1	ENSMUST00000001455	7225	-1
ENST00000377648	7953	1	ENSMUST00000001536	2165	-1
ENST00000377648	8194	1	ENSMUST00000001536	2370	-1
ENST00000377648	8189	1	ENSMUST00000001536	2434	-1
ENST00000377648	8089	1	ENSMUST00000001536	3387	-1
ENST00000377648	8109	1	ENSMUST00000001536	4600	-1
ENST00000377627	7862	1	ENSMUST00000001547	12015	-1
ENST00000377627	9675	1	ENSMUST00000001547	14106	-1
ENST00000377627	9944	1	ENSMUST00000001547	1822	-1
ENST00000377627	10297	1	ENSMUST00000001547	6001	-1
ENST00000377627	10337	1	ENSMUST00000001547	6109	-1
ENST00000054666	9129	1	ENSMUST00000001548	17768	-1
ENST00000054666	1069	1	ENSMUST00000001548	23820	-1
ENST00000054666	1199	1	ENSMUST00000001548	28112	-1
ENST00000054666	9647	1	ENSMUST00000001548	4421	-1
ENST00000054666	9753	1	ENSMUST00000001562	12964	-1
ENST00000054666	9795	1	ENSMUST00000001562	1418	-1
ENST00000377507	963	1	ENSMUST00000001562	20165	-1
ENST00000493678	23359	1	ENSMUST00000001562	33065	-1
ENST00000493678	23372	1	ENSMUST00000001562	6786	-1
ENST00000377482	1778	1	ENSMUST00000001566	1906	-1
ENST00000377482	2057	1	ENSMUST00000001566	2088	-1
ENST00000377482	2530	1	ENSMUST00000001566	2667	-1
ENST00000377482	1595	1	ENSMUST00000001566	3838	-1
ENST00000377482	1491	1	ENSMUST00000001566	917	-1
ENST00000377482	1595	1	ENSMUST00000001583	15963	-1
ENST00000377482	1667	1	ENSMUST00000001583	27540	-1
ENST00000377482	1778	1	ENSMUST00000001583	41496	-1
ENST00000377482	1783	1	ENSMUST00000001583	46571	-1
ENST00000377482	1912	1	ENSMUST00000001583	49962	-1
ENST00000377482	2266	1	ENSMUST00000001611	13237	-1
ENST00000377482	2327	1	ENSMUST00000001611	17303	-1
ENST00000377482	2358	1	ENSMUST00000001611	17867	-1
ENST00000377482	2378	1	ENSMUST00000001611	1990	-1
ENST00000377482	2490	1	ENSMUST00000001611	823	-1
ENST00000377482	2530	1	ENSMUST00000001712	117239	-1
ENST00000337907	8934	1	ENSMUST00000001712	43879	-1
ENST00000337907	8952	1	ENSMUST00000001712	52347	-1
ENST00000337907	8991	1	ENSMUST00000001712	85004	-1
ENST00000337907	5958	1	ENSMUST00000001712	91674	-1
ENST00000337907	6376	1	ENSMUST00000001720	4705	-1
ENST00000337907	2450	1	ENSMUST00000001720	4781	-1
ENST00000337907	2480	1	ENSMUST00000001720	6032	-1
ENST00000337907	2633	1	ENSMUST00000001720	610	-1
ENST00000337907	2638	1	ENSMUST00000001720	7096	-1
ENST00000337907	2675	1	ENSMUST00000001757	1157	-1
ENST00000337907	5954	1	ENSMUST00000001757	12168	-1
ENST00000464920	372	1	ENSMUST00000001757	2009	-1
ENST00000464920	1935	1	ENSMUST00000001757	7364	-1
ENST00000464920	2281	1	ENSMUST00000001780	1045	-1
ENST00000464920	9474	1	ENSMUST00000001780	15263	-1
ENST00000424862	164	1	ENSMUST00000001780	7762	-1
ENST00000377411	3792	1	ENSMUST00000001780	7847	-1
ENST00000377411	3809	1	ENSMUST00000001802	4597	-1
ENST00000377411	4130	1	ENSMUST00000001802	4669	-1
ENST00000377403	10507	1	ENSMUST00000001802	4937	-1
ENST00000377403	34157	1	ENSMUST00000001802	5187	-1
ENST00000377403	34369	1	ENSMUST00000001802	6233	-1
ENST00000377403	10232	1	ENSMUST00000001818	12952	-1
ENST00000377403	10260	1	ENSMUST00000001818	12963	-1
ENST00000377403	10497	1	ENSMUST00000001818	14628	-1
ENST00000377403	34256	1	ENSMUST00000001818	5010	-1
ENST00000377403	34341	1	ENSMUST00000001834	13595	-1
ENST00000377403	34372	1	ENSMUST00000001834	18870	-1
ENST00000377403	34426	1	ENSMUST00000001834	5644	-1
ENST00000377403	36009	1	ENSMUST00000001834	7834	-1
ENST00000377403	10295	1	ENSMUST00000001836	13054	-1
ENST00000328089	63043	1	ENSMUST00000001836	2378	-1
ENST00000328089	63221	1	ENSMUST00000001836	7666	-1
ENST00000328089	63557	1	ENSMUST00000001836	9081	-1
ENST00000328089	63563	1	ENSMUST00000001854	1037	-1
ENST00000328089	63566	1	ENSMUST00000001854	11577	-1
ENST00000328089	63594	1	ENSMUST00000001854	14044	-1
ENST00000328089	63621	1	ENSMUST00000001854	6258	-1
ENST00000302692	43153	1	ENSMUST00000001854	8807	-1
ENST00000340305	13370	1	ENSMUST00000001884	37939	-1
ENST00000340305	12291	1	ENSMUST00000001884	76082	-1
ENST00000536656	75239	1	ENSMUST00000001884	89113	-1
ENST00000536656	75275	1	ENSMUST00000001884	9742	-1
ENST00000536656	75302	1	ENSMUST00000001950	10203	-1
ENST00000536656	75366	1	ENSMUST00000001950	12830	-1
ENST00000536656	75404	1	ENSMUST00000001950	7144	-1
ENST00000536656	75424	1	ENSMUST00000002007	23601	-1
ENST00000536656	75428	1	ENSMUST00000002007	29444	-1
ENST00000377298	1178	1	ENSMUST00000002007	30145	-1
ENST00000377298	2362	1	ENSMUST00000002007	31698	-1
ENST00000377298	1178	1	ENSMUST00000002007	9527	-1
ENST00000377223	1189	1	ENSMUST00000002008	1531	-1
ENST00000377223	1226	1	ENSMUST00000002008	1761	-1
ENST00000377223	1235	1	ENSMUST00000002008	2634	-1
ENST00000377157	377	1	ENSMUST00000002008	811	-1
ENST00000377157	571	1	ENSMUST00000002011	5485	-1
ENST00000377157	578	1	ENSMUST00000002011	5570	-1
ENST00000377157	147228	1	ENSMUST00000002011	9084	-1
ENST00000377086	92496	1	ENSMUST00000002011	9332	-1
ENST00000377086	92826	1	ENSMUST00000002043	18190	-1
ENST00000377086	93045	1	ENSMUST00000002043	4165	-1
ENST00000377086	93049	1	ENSMUST00000002043	5326	-1
ENST00000377086	93815	1	ENSMUST00000002043	946	-1
ENST00000377086	166701	1	ENSMUST00000002044	14612	-1
ENST00000377086	166768	1	ENSMUST00000002044	52421	-1
ENST00000377086	166954	1	ENSMUST00000002044	62467	-1
ENST00000377086	167304	1	ENSMUST00000002044	67844	-1
ENST00000377086	167445	1	ENSMUST00000002048	1563	-1
ENST00000377086	92471	1	ENSMUST00000002048	2070	-1
ENST00000377086	92479	1	ENSMUST00000002048	2144	-1
ENST00000538557	20588	1	ENSMUST00000002048	5432	-1
ENST00000538557	20674	1	ENSMUST00000002048	7309	-1
ENST00000538557	20831	1	ENSMUST00000002053	11613	-1
ENST00000602787	1168	1	ENSMUST00000002053	18658	-1
ENST00000377038	274	1	ENSMUST00000002053	20531	-1
ENST00000377038	5115	1	ENSMUST00000002053	4798	-1
ENST00000377038	5138	1	ENSMUST00000002080	10333	-1
ENST00000377038	6278	1	ENSMUST00000002080	13182	-1
ENST00000377038	4783	1	ENSMUST00000002080	17159	-1
ENST00000377038	4895	1	ENSMUST00000002080	23651	-1
ENST00000356607	154989	1	ENSMUST00000002084	20935	-1
ENST00000356607	36706	1	ENSMUST00000002084	21144	-1
ENST00000356607	37521	1	ENSMUST00000002099	13701	-1
ENST00000377022	1308	1	ENSMUST00000002099	15216	-1
ENST00000377022	3042	1	ENSMUST00000002099	5697	-1
ENST00000240185	10785	1	ENSMUST00000002099	7379	-1
ENST00000240185	10794	1	ENSMUST00000002099	7705	-1
ENST00000544779	16107	1	ENSMUST00000002121	11751	-1
ENST00000361445	509	1	ENSMUST00000002121	15974	-1
ENST00000361445	729	1	ENSMUST00000002121	20644	-1
ENST00000361445	500	1	ENSMUST00000002121	27509	-1
ENST00000361445	822	1	ENSMUST00000002121	38819	-1
ENST00000361445	645	1	ENSMUST00000002133	5734	-1
ENST00000361445	509	1	ENSMUST00000002133	6230	-1
ENST00000376810	643	1	ENSMUST00000002133	693	-1
ENST00000376810	661	1	ENSMUST00000002133	7923	-1
ENST00000376810	361	1	ENSMUST00000002133	8768	-1
ENST00000376810	378	1	ENSMUST00000002152	3418	-1
ENST00000376810	12869	1	ENSMUST00000002152	428	-1
ENST00000376770	650	1	ENSMUST00000002152	5200	-1
ENST00000491346	14125	1	ENSMUST00000002152	5834	-1
ENST00000491346	14140	1	ENSMUST00000002152	89	-1
ENST00000376592	5061	1	ENSMUST00000002172	2227	-1
ENST00000376592	4603	1	ENSMUST00000002172	3851	-1
ENST00000376592	4645	1	ENSMUST00000002172	6731	-1
ENST00000376592	5055	1	ENSMUST00000002172	7199	-1
ENST00000346436	34413	1	ENSMUST00000002172	7917	-1
ENST00000376572	1172	1	ENSMUST00000002291	17107	-1
ENST00000376572	3701	1	ENSMUST00000002291	2858	-1
ENST00000196061	40070	1	ENSMUST00000002291	33122	-1
ENST00000196061	40271	1	ENSMUST00000002291	40879	-1
ENST00000196061	40384	1	ENSMUST00000002292	27978	-1
ENST00000196061	40424	1	ENSMUST00000002292	36931	-1
ENST00000196061	40483	1	ENSMUST00000002292	40361	-1
ENST00000196061	40510	1	ENSMUST00000002292	44276	-1
ENST00000196061	40395	1	ENSMUST00000002320	12286	-1
ENST00000235329	31482	1	ENSMUST00000002320	4760	-1
ENST00000235329	31492	1	ENSMUST00000002320	60351	-1
ENST00000235329	31731	1	ENSMUST00000002327	12466	-1
ENST00000235329	32313	1	ENSMUST00000002327	12893	-1
ENST00000235329	32334	1	ENSMUST00000002327	12957	-1
ENST00000376259	40117	1	ENSMUST00000002327	6516	-1
ENST00000376259	41711	1	ENSMUST00000002336	14171	-1
ENST00000376259	41730	1	ENSMUST00000002336	17526	-1
ENST00000376259	41973	1	ENSMUST00000002336	2823	-1
ENST00000376259	42109	1	ENSMUST00000002336	5665	-1
ENST00000358136	46020	1	ENSMUST00000002360	1511	-1
ENST00000358136	46985	1	ENSMUST00000002360	4606	-1
ENST00000358136	52982	1	ENSMUST00000002360	5329	-1
ENST00000358136	45990	1	ENSMUST00000002360	6872	-1
ENST00000358136	46164	1	ENSMUST00000002379	3319	-1
ENST00000358136	47043	1	ENSMUST00000002379	4236	-1
ENST00000358136	47060	1	ENSMUST00000002379	5457	-1
ENST00000358136	47432	1	ENSMUST00000002379	5509	-1
ENST00000358136	53060	1	ENSMUST00000002397	3359	-1
ENST00000358136	278948	1	ENSMUST00000002397	365	-1
ENST00000376223	260	1	ENSMUST00000002397	3935	-1
ENST00000376223	243	1	ENSMUST00000002397	5135	-1
ENST00000376223	49693	1	ENSMUST00000002400	1192	-1
ENST00000294489	32640	1	ENSMUST00000002400	2339	-1
ENST00000235372	76326	1	ENSMUST00000002400	428	-1
ENST00000235372	76923	1	ENSMUST00000002400	578	-1
ENST00000235372	77067	1	ENSMUST00000002412	11091	-1
ENST00000235372	77104	1	ENSMUST00000002412	24500	-1
ENST00000235372	77665	1	ENSMUST00000002412	4909	-1
ENST00000235372	74421	1	ENSMUST00000002412	7940	-1
ENST00000235372	74611	1	ENSMUST00000002445	20978	-1
ENST00000235372	74635	1	ENSMUST00000002445	28022	-1
ENST00000235372	74862	1	ENSMUST00000002445	8878	-1
ENST00000235372	74905	1	ENSMUST00000002457	1005	-1
ENST00000235372	75321	1	ENSMUST00000002457	1045	-1
ENST00000235372	75369	1	ENSMUST00000002457	1773	-1
ENST00000235372	75517	1	ENSMUST00000002457	20581	-1
ENST00000235372	76468	1	ENSMUST00000002457	6735	-1
ENST00000235372	76639	1	ENSMUST00000002487	52088	-1
ENST00000235372	77435	1	ENSMUST00000002487	83443	-1
ENST00000235372	77470	1	ENSMUST00000002487	87812	-1
ENST00000235372	77694	1	ENSMUST00000002487	88536	-1
ENST00000235372	81706	1	ENSMUST00000002487	92398	-1
ENST00000235372	81921	1	ENSMUST00000002529	17751	-1
ENST00000235372	81953	1	ENSMUST00000002529	33091	-1
ENST00000376030	467510	1	ENSMUST00000002529	4876	-1
ENST00000428417	67013	1	ENSMUST00000002529	52536	-1
ENST00000428417	67022	1	ENSMUST00000002529	8698	-1
ENST00000428417	67038	1	ENSMUST00000002532	1023	-1
ENST00000428417	67094	1	ENSMUST00000002532	2549	-1
ENST00000428417	67267	1	ENSMUST00000002532	2569	-1
ENST00000428417	67646	1	ENSMUST00000002532	2982	-1
ENST00000428417	67684	1	ENSMUST00000002532	3803	-1
ENST00000546424	2015	1	ENSMUST00000002572	10266	-1
ENST00000475133	9835	1	ENSMUST00000002572	10933	-1
ENST00000475133	41356	1	ENSMUST00000002572	3255	-1
ENST00000475133	41398	1	ENSMUST00000002572	8433	-1
ENST00000475133	41420	1	ENSMUST00000002683	1055	-1
ENST00000475133	41435	1	ENSMUST00000002683	1642	-1
ENST00000475133	41623	1	ENSMUST00000002683	7580	-1
ENST00000475133	41441	1	ENSMUST00000002683	7740	-1
ENST00000475133	42156	1	ENSMUST00000002699	253	-1
ENST00000480945	42579	1	ENSMUST00000002699	8624	-1
ENST00000480945	42682	1	ENSMUST00000002699	9973	-1
ENST00000480945	42909	1	ENSMUST00000002708	142	-1
ENST00000480945	43452	1	ENSMUST00000002708	2507	-1
ENST00000480945	43537	1	ENSMUST00000002708	4449	-1
ENST00000480945	43550	1	ENSMUST00000002708	4935	-1
ENST00000480945	43567	1	ENSMUST00000002710	12154	-1
ENST00000480945	43854	1	ENSMUST00000002710	1282	-1
ENST00000480945	43900	1	ENSMUST00000002710	5878	-1
ENST00000480945	42879	1	ENSMUST00000002710	8142	-1
ENST00000480945	42891	1	ENSMUST00000002735	1138	-1
ENST00000480945	43333	1	ENSMUST00000002735	4707	-1
ENST00000480945	43443	1	ENSMUST00000002735	549	-1
ENST00000480945	43519	1	ENSMUST00000002735	6017	-1
ENST00000480945	43596	1	ENSMUST00000002735	762	-1
ENST00000480945	44223	1	ENSMUST00000002790	19420	-1
ENST00000375799	42790	1	ENSMUST00000002790	30085	-1
ENST00000375799	42796	1	ENSMUST00000002790	8610	-1
ENST00000375799	43129	1	ENSMUST00000002790	9931	-1
ENST00000375799	49929	1	ENSMUST00000002818	10325	-1
ENST00000375799	49946	1	ENSMUST00000002818	6119	-1
ENST00000375799	42838	1	ENSMUST00000002825	13375	-1
ENST00000375766	27360	1	ENSMUST00000002825	23698	-1
ENST00000375766	27810	1	ENSMUST00000002825	32183	-1
ENST00000375759	25081	1	ENSMUST00000002837	2212	-1
ENST00000375759	25087	1	ENSMUST00000002837	2436	-1
ENST00000375759	80323	1	ENSMUST00000002837	3863	-1
ENST00000375759	80710	1	ENSMUST00000002837	6201	-1
ENST00000375759	81541	1	ENSMUST00000002837	6294	-1
ENST00000375759	81545	1	ENSMUST00000002848	13156	-1
ENST00000375759	82399	1	ENSMUST00000002848	15637	-1
ENST00000375759	86133	1	ENSMUST00000002848	24419	-1
ENST00000375759	87411	1	ENSMUST00000002848	26500	-1
ENST00000375759	87679	1	ENSMUST00000002848	34470	-1
ENST00000375759	91896	1	ENSMUST00000002855	10949	-1
ENST00000375759	91932	1	ENSMUST00000002855	666	-1
ENST00000375759	91938	1	ENSMUST00000002855	7024	-1
ENST00000375759	25069	1	ENSMUST00000002855	9417	-1
ENST00000375759	25250	1	ENSMUST00000002885	10212	-1
ENST00000375759	25774	1	ENSMUST00000002885	1086	-1
ENST00000375759	26126	1	ENSMUST00000002885	1137	-1
ENST00000375759	80705	1	ENSMUST00000002885	15724	-1
ENST00000375759	80748	1	ENSMUST00000002891	17358	-1
ENST00000375759	80759	1	ENSMUST00000002891	21558	-1
ENST00000375759	80763	1	ENSMUST00000002891	3774	-1
ENST00000375759	80965	1	ENSMUST00000002902	1298	-1
ENST00000375759	81536	1	ENSMUST00000002902	206	-1
ENST00000375759	82606	1	ENSMUST00000002902	2230	-1
ENST00000375759	82615	1	ENSMUST00000002902	3474	-1
ENST00000375759	82640	1	ENSMUST00000002908	3630	-1
ENST00000375759	83186	1	ENSMUST00000002908	4562	-1
ENST00000375759	84009	1	ENSMUST00000002908	5690	-1
ENST00000375759	91624	1	ENSMUST00000002908	5970	-1
ENST00000375759	92012	1	ENSMUST00000002914	16502	-1
ENST00000375759	92213	1	ENSMUST00000002914	2444	-1
ENST00000375759	28423	1	ENSMUST00000002914	26984	-1
ENST00000375759	82828	1	ENSMUST00000002914	4648	-1
ENST00000375759	85051	1	ENSMUST00000002976	12084	-1
ENST00000375759	91781	1	ENSMUST00000002976	16275	-1
ENST00000375759	91800	1	ENSMUST00000002976	5164	-1
ENST00000375759	91808	1	ENSMUST00000002976	693	-1
ENST00000375759	92023	1	ENSMUST00000002976	8586	-1
ENST00000375759	25033	1	ENSMUST00000002989	1623	-1
ENST00000375759	28540	1	ENSMUST00000002989	3655	-1
ENST00000375759	80996	1	ENSMUST00000002989	4126	-1
ENST00000375759	81571	1	ENSMUST00000002989	4511	-1
ENST00000375759	82385	1	ENSMUST00000003100	12463	-1
ENST00000375759	82705	1	ENSMUST00000003100	2298	-1
ENST00000375759	83267	1	ENSMUST00000003100	3616	-1
ENST00000375759	84905	1	ENSMUST00000003100	7725	-1
ENST00000375759	85638	1	ENSMUST00000003100	7923	-1
ENST00000375759	91662	1	ENSMUST00000003117	12786	-1
ENST00000358432	447	1	ENSMUST00000003117	2578	-1
ENST00000358432	454	1	ENSMUST00000003117	3404	-1
ENST00000358432	718	1	ENSMUST00000003117	8171	-1
ENST00000358432	732	1	ENSMUST00000003121	10602	-1
ENST00000358432	24485	1	ENSMUST00000003121	11262	-1
ENST00000358432	24513	1	ENSMUST00000003121	13370	-1
ENST00000358432	447	1	ENSMUST00000003121	15983	-1
ENST00000358432	24170	1	ENSMUST00000003123	1753	-1
ENST00000375592	3907	1	ENSMUST00000003123	2558	-1
ENST00000375592	4430	1	ENSMUST00000003123	3980	-1
ENST00000375592	4731	1	ENSMUST00000003123	4006	-1
ENST00000375592	751	1	ENSMUST00000003123	620	-1
ENST00000375592	3764	1	ENSMUST00000003154	4712	-1
ENST00000375592	3899	1	ENSMUST00000003154	5035	-1
ENST00000375592	3970	1	ENSMUST00000003154	5805	-1
ENST00000375592	4028	1	ENSMUST00000003154	9324	-1
ENST00000375592	4037	1	ENSMUST00000003268	12632	-1
ENST00000375592	4067	1	ENSMUST00000003268	13433	-1
ENST00000375592	4422	1	ENSMUST00000003268	5242	-1
ENST00000375592	4549	1	ENSMUST00000003268	5908	-1
ENST00000375592	4028	1	ENSMUST00000003268	8793	-1
ENST00000375592	3764	1	ENSMUST00000003284	1115	-1
ENST00000375592	4067	1	ENSMUST00000003284	2516	-1
ENST00000375592	4390	1	ENSMUST00000003284	475	-1
ENST00000375592	4731	1	ENSMUST00000003284	5009	-1
ENST00000401088	28139	1	ENSMUST00000003310	15174	-1
ENST00000401088	28147	1	ENSMUST00000003310	15731	-1
ENST00000401088	28346	1	ENSMUST00000003310	18896	-1
ENST00000401088	28170	1	ENSMUST00000003310	38896	-1
ENST00000496239	18405	1	ENSMUST00000003310	7509	-1
ENST00000496239	18413	1	ENSMUST00000003319	10428	-1
ENST00000496239	18750	1	ENSMUST00000003319	10833	-1
ENST00000496239	19078	1	ENSMUST00000003319	6997	-1
ENST00000496239	19098	1	ENSMUST00000003319	9990	-1
ENST00000457898	1097	1	ENSMUST00000003345	143901	-1
ENST00000263511	6270	1	ENSMUST00000003345	183991	-1
ENST00000375436	1233	1	ENSMUST00000003345	70094	-1
ENST00000375436	1492	1	ENSMUST00000003345	78493	-1
ENST00000375436	1895	1	ENSMUST00000003434	3340	-1
ENST00000420770	115381	1	ENSMUST00000003434	3827	-1
ENST00000494072	22448	1	ENSMUST00000003434	5494	-1
ENST00000494072	59181	1	ENSMUST00000003434	6290	-1
ENST00000375267	19585	1	ENSMUST00000003436	1264	-1
ENST00000375267	64659	1	ENSMUST00000003436	2476	-1
ENST00000437898	8686	1	ENSMUST00000003436	445	-1
ENST00000437898	8799	1	ENSMUST00000003438	3920	-1
ENST00000437898	8842	1	ENSMUST00000003438	4742	-1
ENST00000437898	8793	1	ENSMUST00000003438	8122	-1
ENST00000437898	20983	1	ENSMUST00000003438	8614	-1
ENST00000330263	7341	1	ENSMUST00000003442	1598	-1
ENST00000330263	7350	1	ENSMUST00000003442	4706	-1
ENST00000330263	7273	1	ENSMUST00000003442	5886	-1
ENST00000330263	7298	1	ENSMUST00000003442	8723	-1
ENST00000330263	7396	1	ENSMUST00000003451	4278	-1
ENST00000330263	8330	1	ENSMUST00000003451	5397	-1
ENST00000330263	7437	1	ENSMUST00000003451	6990	-1
ENST00000375153	16614	1	ENSMUST00000003451	7003	-1
ENST00000375153	16607	1	ENSMUST00000003468	12232	-1
ENST00000375153	16384	1	ENSMUST00000003468	16107	-1
ENST00000264203	519	1	ENSMUST00000003468	33282	-1
ENST00000602662	60256	1	ENSMUST00000003468	43690	-1
ENST00000294543	123	1	ENSMUST00000003468	5783	-1
ENST00000294543	233	1	ENSMUST00000003501	18585	-1
ENST00000294543	696	1	ENSMUST00000003501	19827	-1
ENST00000375078	356	1	ENSMUST00000003501	27415	-1
ENST00000375078	1247	1	ENSMUST00000003501	29198	-1
ENST00000375078	1259	1	ENSMUST00000003512	1672	-1
ENST00000375078	1281	1	ENSMUST00000003512	2808	-1
ENST00000375078	1285	1	ENSMUST00000003512	3313	-1
ENST00000264198	1658	1	ENSMUST00000003512	6983	-1
ENST00000264198	1700	1	ENSMUST00000003512	9035	-1
ENST00000264198	848	1	ENSMUST00000003529	3084	-1
ENST00000264198	860	1	ENSMUST00000003529	5294	-1
ENST00000264198	960	1	ENSMUST00000003529	5963	-1
ENST00000264198	1103	1	ENSMUST00000003529	6134	-1
ENST00000264198	1689	1	ENSMUST00000003536	1357	-1
ENST00000264198	960	1	ENSMUST00000003536	1604	-1
ENST00000492302	10153	1	ENSMUST00000003536	2189	-1
ENST00000492302	10672	1	ENSMUST00000003536	5719	-1
ENST00000492302	10689	1	ENSMUST00000003561	11241	-1
ENST00000492302	10694	1	ENSMUST00000003561	4595	-1
ENST00000492302	10711	1	ENSMUST00000003561	5450	-1
ENST00000492302	12754	1	ENSMUST00000003561	854	-1
ENST00000492302	12800	1	ENSMUST00000003621	5358	-1
ENST00000492302	12900	1	ENSMUST00000003621	5713	-1
ENST00000375048	2540	1	ENSMUST00000003621	6548	-1
ENST00000375031	767	1	ENSMUST00000003621	7804	-1
ENST00000375003	1688	1	ENSMUST00000003621	8371	-1
ENST00000375003	160	1	ENSMUST00000003635	113	-1
ENST00000602326	559	1	ENSMUST00000003635	700	-1
ENST00000602326	135522	1	ENSMUST00000003635	731	-1
ENST00000602326	135598	1	ENSMUST00000003635	747	-1
ENST00000602326	559	1	ENSMUST00000003635	943	-1
ENST00000602326	135598	1	ENSMUST00000003655	11484	-1
ENST00000602326	135310	1	ENSMUST00000003655	17858	-1
ENST00000602326	135354	1	ENSMUST00000003655	18332	-1
ENST00000415912	1023	1	ENSMUST00000003655	25182	-1
ENST00000415912	1819	1	ENSMUST00000003655	6395	-1
ENST00000415912	2364	1	ENSMUST00000003687	10819	-1
ENST00000415912	2686	1	ENSMUST00000003687	16811	-1
ENST00000415912	81456	1	ENSMUST00000003687	18058	-1
ENST00000415912	81656	1	ENSMUST00000003687	8381	-1
ENST00000415912	81812	1	ENSMUST00000003687	8878	-1
ENST00000415912	81845	1	ENSMUST00000003705	15892	-1
ENST00000415912	1039	1	ENSMUST00000003705	37286	-1
ENST00000415912	855	1	ENSMUST00000003705	45814	-1
ENST00000415912	1023	1	ENSMUST00000003705	59631	-1
ENST00000415912	1819	1	ENSMUST00000003705	75271	-1
ENST00000495204	539	1	ENSMUST00000003717	25700	-1
ENST00000344642	10175	1	ENSMUST00000003717	27396	-1
ENST00000344642	10811	1	ENSMUST00000003717	31343	-1
ENST00000344642	11030	1	ENSMUST00000003717	34418	-1
ENST00000416769	4955	1	ENSMUST00000003717	62874	-1
ENST00000416769	4967	1	ENSMUST00000003720	11126	-1
ENST00000416769	5064	1	ENSMUST00000003720	2524	-1
ENST00000416769	5074	1	ENSMUST00000003720	6305	-1
ENST00000416769	5089	1	ENSMUST00000003720	881	-1
ENST00000416769	5288	1	ENSMUST00000003720	9568	-1
ENST00000416769	5310	1	ENSMUST00000003726	15491	-1
ENST00000416769	5580	1	ENSMUST00000003726	33732	-1
ENST00000416769	4803	1	ENSMUST00000003726	37913	-1
ENST00000344548	153	1	ENSMUST00000003726	48130	-1
ENST00000404138	38391	1	ENSMUST00000003726	67563	-1
ENST00000404138	59928	1	ENSMUST00000003759	3300	-1
ENST00000404138	74490	1	ENSMUST00000003759	4688	-1
ENST00000404138	76218	1	ENSMUST00000003759	5088	-1
ENST00000404138	77324	1	ENSMUST00000003759	5960	-1
ENST00000404138	78623	1	ENSMUST00000003818	1215	-1
ENST00000404138	74948	1	ENSMUST00000003818	12349	-1
ENST00000404138	75149	1	ENSMUST00000003818	12759	-1
ENST00000400191	73663	1	ENSMUST00000003818	17280	-1
ENST00000400191	154075	1	ENSMUST00000003818	6942	-1
ENST00000400191	202887	1	ENSMUST00000003843	105102	-1
ENST00000400191	203088	1	ENSMUST00000003843	145340	-1
ENST00000400191	203107	1	ENSMUST00000003843	40676	-1
ENST00000400191	203112	1	ENSMUST00000003843	78658	-1
ENST00000400191	203427	1	ENSMUST00000003850	10426	-1
ENST00000427154	67785	1	ENSMUST00000003850	12298	-1
ENST00000427154	67413	1	ENSMUST00000003850	16034	-1
ENST00000427154	67595	1	ENSMUST00000003850	21201	-1
ENST00000427154	67838	1	ENSMUST00000003870	17223	-1
ENST00000302291	4336	1	ENSMUST00000003870	27299	-1
ENST00000302291	7347	1	ENSMUST00000003870	35713	-1
ENST00000302291	7875	1	ENSMUST00000003870	45906	-1
ENST00000302291	7907	1	ENSMUST00000003870	49119	-1
ENST00000302291	8736	1	ENSMUST00000003912	1241	-1
ENST00000302291	8908	1	ENSMUST00000003912	3609	-1
ENST00000302291	9594	1	ENSMUST00000003912	5050	-1
ENST00000302291	4687	1	ENSMUST00000003912	707	-1
ENST00000302291	4905	1	ENSMUST00000004036	2076	-1
ENST00000302291	9113	1	ENSMUST00000004036	2905	-1
ENST00000302291	9123	1	ENSMUST00000004036	4515	-1
ENST00000302291	9571	1	ENSMUST00000004036	5545	-1
ENST00000302291	4600	1	ENSMUST00000004036	648	-1
ENST00000302291	4870	1	ENSMUST00000004050	11242	-1
ENST00000374619	1766	1	ENSMUST00000004050	19942	-1
ENST00000374619	1922	1	ENSMUST00000004050	21636	-1
ENST00000374619	2012	1	ENSMUST00000004050	29037	-1
ENST00000478691	5574	1	ENSMUST00000004054	14061	-1
ENST00000478691	5891	1	ENSMUST00000004054	16919	-1
ENST00000478691	6058	1	ENSMUST00000004054	33788	-1
ENST00000478691	5574	1	ENSMUST00000004054	46593	-1
ENST00000314011	2117	1	ENSMUST00000004054	6377	-1
ENST00000314011	2163	1	ENSMUST00000004076	170495	-1
ENST00000314011	3351	1	ENSMUST00000004076	176538	-1
ENST00000314011	3623	1	ENSMUST00000004076	19884	-1
ENST00000314011	2110	1	ENSMUST00000004076	213389	-1
ENST00000361729	3400	1	ENSMUST00000004076	47217	-1
ENST00000361729	3362	1	ENSMUST00000004094	169247	-1
ENST00000374561	140	1	ENSMUST00000004094	176135	-1
ENST00000374561	341	1	ENSMUST00000004094	68190	-1
ENST00000374561	348	1	ENSMUST00000004133	1881	-1
ENST00000374561	370	1	ENSMUST00000004133	36468	-1
ENST00000374561	375	1	ENSMUST00000004133	7299	-1
ENST00000374561	341	1	ENSMUST00000004133	80160	-1
ENST00000374561	348	1	ENSMUST00000004156	2134	-1
ENST00000443624	36	1	ENSMUST00000004156	2985	-1
ENST00000418390	8311	1	ENSMUST00000004156	6456	-1
ENST00000418390	8554	1	ENSMUST00000004156	7425	-1
ENST00000418390	16381	1	ENSMUST00000004172	12911	-1
ENST00000418390	16427	1	ENSMUST00000004172	18583	-1
ENST00000418390	8110	1	ENSMUST00000004172	27692	-1
ENST00000418390	8114	1	ENSMUST00000004172	38589	-1
ENST00000418390	8176	1	ENSMUST00000004172	4395	-1
ENST00000418390	8359	1	ENSMUST00000004173	17207	-1
ENST00000418390	8562	1	ENSMUST00000004173	2536	-1
ENST00000418390	8756	1	ENSMUST00000004173	532	-1
ENST00000418390	8770	1	ENSMUST00000004173	8095	-1
ENST00000418390	16413	1	ENSMUST00000004214	152599	-1
ENST00000418390	16420	1	ENSMUST00000004214	209970	-1
ENST00000418390	16469	1	ENSMUST00000004214	267901	-1
ENST00000418390	8791	1	ENSMUST00000004214	308358	-1
ENST00000374479	500	1	ENSMUST00000004222	26723	-1
ENST00000374479	665	1	ENSMUST00000004222	47244	-1
ENST00000374479	552	1	ENSMUST00000004222	79939	-1
ENST00000361548	35652	1	ENSMUST00000004225	1620	-1
ENST00000468303	1389	1	ENSMUST00000004225	200	-1
ENST00000468303	842	1	ENSMUST00000004225	3133	-1
ENST00000003912	53480	1	ENSMUST00000004225	3389	-1
ENST00000374395	11487	1	ENSMUST00000004225	4784	-1
ENST00000374395	32591	1	ENSMUST00000004281	2762	-1
ENST00000374395	33321	1	ENSMUST00000004281	4696	-1
ENST00000374395	33765	1	ENSMUST00000004281	5746	-1
ENST00000374379	98553	1	ENSMUST00000004281	7610	-1
ENST00000399916	2280	1	ENSMUST00000004294	4015	-1
ENST00000399916	2317	1	ENSMUST00000004294	4103	-1
ENST00000399916	55900	1	ENSMUST00000004294	4505	-1
ENST00000399916	55918	1	ENSMUST00000004294	4658	-1
ENST00000399916	56338	1	ENSMUST00000004294	4852	-1
ENST00000399916	2599	1	ENSMUST00000004326	11751	-1
ENST00000473314	136	1	ENSMUST00000004326	15529	-1
ENST00000473314	90950	1	ENSMUST00000004326	1633	-1
ENST00000473314	352	1	ENSMUST00000004326	2948	-1
ENST00000374358	23520	1	ENSMUST00000004326	9132	-1
ENST00000374358	23934	1	ENSMUST00000004343	18700	-1
ENST00000374358	24182	1	ENSMUST00000004343	37461	-1
ENST00000374358	24214	1	ENSMUST00000004343	58891	-1
ENST00000374343	27650	1	ENSMUST00000004343	7226	-1
ENST00000374343	27658	1	ENSMUST00000004377	12391	-1
ENST00000374343	27757	1	ENSMUST00000004377	15021	-1
ENST00000374343	67505	1	ENSMUST00000004377	6378	-1
ENST00000374343	67510	1	ENSMUST00000004377	6860	-1
ENST00000374343	67653	1	ENSMUST00000004377	8082	-1
ENST00000374343	27916	1	ENSMUST00000004378	3330	-1
ENST00000374343	27808	1	ENSMUST00000004378	5370	-1
ENST00000488127	13648	1	ENSMUST00000004378	7727	-1
ENST00000488127	13851	1	ENSMUST00000004378	8793	-1
ENST00000488127	14182	1	ENSMUST00000004378	9279	-1
ENST00000488127	14199	1	ENSMUST00000004428	13342	-1
ENST00000488127	14224	1	ENSMUST00000004428	6110	-1
ENST00000361547	15834	1	ENSMUST00000004428	7557	-1
ENST00000361547	15762	1	ENSMUST00000004428	8149	-1
ENST00000559265	9860	1	ENSMUST00000004428	9236	-1
ENST00000466284	10636	1	ENSMUST00000004470	15284	-1
ENST00000466284	10826	1	ENSMUST00000004470	30843	-1
ENST00000466284	10620	1	ENSMUST00000004470	39136	-1
ENST00000466284	10822	1	ENSMUST00000004470	51295	-1
ENST00000466284	10841	1	ENSMUST00000004507	1518	-1
ENST00000374298	1223	1	ENSMUST00000004507	6052	-1
ENST00000374298	1403	1	ENSMUST00000004507	7570	-1
ENST00000374298	1025	1	ENSMUST00000004507	7620	-1
ENST00000374298	1115	1	ENSMUST00000004576	40403	-1
ENST00000465604	398	1	ENSMUST00000004576	40483	-1
ENST00000465604	432	1	ENSMUST00000004576	42604	-1
ENST00000465604	334	1	ENSMUST00000004614	10124	-1
ENST00000465604	398	1	ENSMUST00000004614	10175	-1
ENST00000465604	432	1	ENSMUST00000004614	13187	-1
ENST00000465604	436	1	ENSMUST00000004622	158808	-1
ENST00000374282	2006	1	ENSMUST00000004622	212198	-1
ENST00000374282	2014	1	ENSMUST00000004622	2544	-1
ENST00000374282	2035	1	ENSMUST00000004622	51128	-1
ENST00000374271	10507	1	ENSMUST00000004686	10571	-1
ENST00000374271	11650	1	ENSMUST00000004686	1573	-1
ENST00000374271	10411	1	ENSMUST00000004686	2541	-1
ENST00000374271	10834	1	ENSMUST00000004686	7130	-1
ENST00000270812	918	1	ENSMUST00000004686	9018	-1
ENST00000270812	923	1	ENSMUST00000004913	2533	-1
ENST00000270812	814	1	ENSMUST00000004913	4966	-1
ENST00000270812	820	1	ENSMUST00000004913	726	-1
ENST00000270812	828	1	ENSMUST00000004920	11815	-1
ENST00000252992	43064	1	ENSMUST00000004920	23465	-1
ENST00000492808	3	1	ENSMUST00000004920	41383	-1
ENST00000492808	609	1	ENSMUST00000004920	55791	-1
ENST00000374163	28437	1	ENSMUST00000004949	10672	-1
ENST00000374163	28664	1	ENSMUST00000004949	12822	-1
ENST00000374163	28589	1	ENSMUST00000004949	13480	-1
ENST00000374163	28716	1	ENSMUST00000004949	14975	-1
ENST00000324856	78780	1	ENSMUST00000004985	1113	-1
ENST00000324856	83343	1	ENSMUST00000004985	20228	-1
ENST00000324856	83736	1	ENSMUST00000004985	5916	-1
ENST00000324856	83954	1	ENSMUST00000005015	11800	-1
ENST00000324856	84238	1	ENSMUST00000005015	15613	-1
ENST00000324856	84336	1	ENSMUST00000005015	22126	-1
ENST00000324856	84468	1	ENSMUST00000005015	23081	-1
ENST00000324856	667	1	ENSMUST00000005015	5195	-1
ENST00000324856	884	1	ENSMUST00000005064	12343	-1
ENST00000324856	887	1	ENSMUST00000005064	6377	-1
ENST00000324856	973	1	ENSMUST00000005064	6879	-1
ENST00000324856	78703	1	ENSMUST00000005064	8309	-1
ENST00000324856	78775	1	ENSMUST00000005067	14029	-1
ENST00000324856	83247	1	ENSMUST00000005067	5697	-1
ENST00000324856	83859	1	ENSMUST00000005067	7586	-1
ENST00000324856	83974	1	ENSMUST00000005067	9489	-1
ENST00000324856	84018	1	ENSMUST00000005103	16191	-1
ENST00000324856	84252	1	ENSMUST00000005103	17655	-1
ENST00000324856	84255	1	ENSMUST00000005103	2332	-1
ENST00000324856	84600	1	ENSMUST00000005188	14995	-1
ENST00000324856	84606	1	ENSMUST00000005188	17444	-1
ENST00000324856	84645	1	ENSMUST00000005188	5265	-1
ENST00000324856	85167	1	ENSMUST00000005188	8030	-1
ENST00000324856	83604	1	ENSMUST00000005234	11266	-1
ENST00000324856	83781	1	ENSMUST00000005234	27249	-1
ENST00000324856	84785	1	ENSMUST00000005234	27937	-1
ENST00000324856	84081	1	ENSMUST00000005234	4490	-1
ENST00000324856	84264	1	ENSMUST00000005234	8013	-1
ENST00000374145	6870	1	ENSMUST00000005431	10748	-1
ENST00000374145	9721	1	ENSMUST00000005431	26685	-1
ENST00000374142	27234	1	ENSMUST00000005431	2707	-1
ENST00000339276	595	1	ENSMUST00000005431	33118	-1
ENST00000339276	875	1	ENSMUST00000005431	8099	-1
ENST00000339276	949	1	ENSMUST00000005503	15528	-1
ENST00000339276	1162	1	ENSMUST00000005503	4999	-1
ENST00000374135	3402	1	ENSMUST00000005503	5517	-1
ENST00000374135	7935	1	ENSMUST00000005503	8214	-1
ENST00000361720	157	1	ENSMUST00000005503	8322	-1
ENST00000361720	7013	1	ENSMUST00000005504	21261	-1
ENST00000361720	6959	1	ENSMUST00000005504	41770	-1
ENST00000522111	6350	1	ENSMUST00000005504	55793	-1
ENST00000263980	798	1	ENSMUST00000005504	67312	-1
ENST00000471456	3471	1	ENSMUST00000005607	11174	-1
ENST00000471456	3347	1	ENSMUST00000005607	11284	-1
ENST00000471456	3782	1	ENSMUST00000005607	12689	-1
ENST00000374024	1733	1	ENSMUST00000005607	2985	-1
ENST00000374011	14205	1	ENSMUST00000005620	1262	-1
ENST00000374011	14883	1	ENSMUST00000005620	1805	-1
ENST00000374011	15639	1	ENSMUST00000005620	2334	-1
ENST00000374011	15004	1	ENSMUST00000005620	2701	-1
ENST00000374011	13180	1	ENSMUST00000005620	894	-1
ENST00000374011	14194	1	ENSMUST00000005669	11073	-1
ENST00000374011	14824	1	ENSMUST00000005669	12117	-1
ENST00000373943	49114	1	ENSMUST00000005669	5316	-1
ENST00000373931	19504	1	ENSMUST00000005669	5427	-1
ENST00000373931	19336	1	ENSMUST00000005669	9999	-1
ENST00000373931	19355	1	ENSMUST00000005671	18009	-1
ENST00000373931	19474	1	ENSMUST00000005671	225901	-1
ENST00000373931	19707	1	ENSMUST00000005671	240926	-1
ENST00000373931	19419	1	ENSMUST00000005671	64855	-1
ENST00000492877	2731	1	ENSMUST00000005749	11813	-1
ENST00000492877	3093	1	ENSMUST00000005749	14302	-1
ENST00000373884	7300	1	ENSMUST00000005749	1567	-1
ENST00000373871	3794	1	ENSMUST00000005749	1940	-1
ENST00000465645	360	1	ENSMUST00000005749	5955	-1
ENST00000465645	419	1	ENSMUST00000005817	1605	-1
ENST00000253063	21517	1	ENSMUST00000005817	2193	-1
ENST00000253063	21318	1	ENSMUST00000005817	3151	-1
ENST00000253063	21344	1	ENSMUST00000005817	4375	-1
ENST00000253063	21443	1	ENSMUST00000005817	617	-1
ENST00000253063	21620	1	ENSMUST00000005826	10204	-1
ENST00000253063	22468	1	ENSMUST00000005826	12552	-1
ENST00000253063	21459	1	ENSMUST00000005826	14948	-1
ENST00000373842	5536	1	ENSMUST00000005826	17933	-1
ENST00000373842	5573	1	ENSMUST00000005826	7798	-1
ENST00000373842	5617	1	ENSMUST00000005841	16421	-1
ENST00000373842	5626	1	ENSMUST00000005841	22364	-1
ENST00000373842	5653	1	ENSMUST00000005841	3431	-1
ENST00000373842	5705	1	ENSMUST00000005841	40462	-1
ENST00000373842	5845	1	ENSMUST00000005841	4939	-1
ENST00000373842	6840	1	ENSMUST00000005952	16213	-1
ENST00000373842	5869	1	ENSMUST00000005952	20482	-1
ENST00000373842	5879	1	ENSMUST00000005952	740	-1
ENST00000373839	104222	1	ENSMUST00000005952	7582	-1
ENST00000373839	127076	1	ENSMUST00000006005	11914	-1
ENST00000373839	104334	1	ENSMUST00000006005	12026	-1
ENST00000373833	32524	1	ENSMUST00000006005	17267	-1
ENST00000373833	32163	1	ENSMUST00000006128	10756	-1
ENST00000373833	31935	1	ENSMUST00000006128	10965	-1
ENST00000373833	32138	1	ENSMUST00000006128	3634	-1
ENST00000373833	32499	1	ENSMUST00000006128	739	-1
ENST00000373833	32514	1	ENSMUST00000006137	1830	-1
ENST00000373833	31942	1	ENSMUST00000006137	22877	-1
ENST00000263974	293	1	ENSMUST00000006137	23678	-1
ENST00000263974	415	1	ENSMUST00000006137	7712	-1
ENST00000263974	156	1	ENSMUST00000006137	7732	-1
ENST00000263974	168	1	ENSMUST00000006175	25801	-1
ENST00000373816	45962	1	ENSMUST00000006175	27587	-1
ENST00000373816	45404	1	ENSMUST00000006175	9464	-1
ENST00000373812	6579	1	ENSMUST00000006181	3479	-1
ENST00000373812	6341	1	ENSMUST00000006181	5238	-1
ENST00000373812	6628	1	ENSMUST00000006181	7217	-1
ENST00000373812	6723	1	ENSMUST00000006181	7839	-1
ENST00000373812	7179	1	ENSMUST00000006235	1556	-1
ENST00000373812	5901	1	ENSMUST00000006235	19008	-1
ENST00000373812	5935	1	ENSMUST00000006235	2147	-1
ENST00000373812	6702	1	ENSMUST00000006235	7739	-1
ENST00000373812	6708	1	ENSMUST00000006254	1288	-1
ENST00000373812	6897	1	ENSMUST00000006254	1453	-1
ENST00000373812	32295	1	ENSMUST00000006254	5825	-1
ENST00000373812	6013	1	ENSMUST00000006254	7180	-1
ENST00000373812	6907	1	ENSMUST00000006254	768	-1
ENST00000343067	100581	1	ENSMUST00000006293	16834	-1
ENST00000343067	232400	1	ENSMUST00000006293	22484	-1
ENST00000343067	100564	1	ENSMUST00000006293	4581	-1
ENST00000343067	229811	1	ENSMUST00000006293	6976	-1
ENST00000373795	31298	1	ENSMUST00000006293	715	-1
ENST00000373795	31329	1	ENSMUST00000006366	28143	-1
ENST00000373795	646	1	ENSMUST00000006366	33092	-1
ENST00000373795	157	1	ENSMUST00000006366	35082	-1
ENST00000373795	223	1	ENSMUST00000006366	47974	-1
ENST00000373795	646	1	ENSMUST00000006367	23827	-1
ENST00000373795	1317	1	ENSMUST00000006367	38865	-1
ENST00000373795	223	1	ENSMUST00000006367	5410	-1
ENST00000373795	1311	1	ENSMUST00000006380	15584	-1
ENST00000336798	180	1	ENSMUST00000006380	2951	-1
ENST00000336798	2933	1	ENSMUST00000006380	8997	-1
ENST00000336798	3327	1	ENSMUST00000006380	9479	-1
ENST00000336798	4948	1	ENSMUST00000006380	9854	-1
ENST00000373747	10543	1	ENSMUST00000006451	10018	-1
ENST00000373747	61067	1	ENSMUST00000006451	10487	-1
ENST00000373747	33334	1	ENSMUST00000006451	19696	-1
ENST00000373747	1746	1	ENSMUST00000006451	3957	-1
ENST00000373747	33230	1	ENSMUST00000006557	2103	-1
ENST00000373714	67246	1	ENSMUST00000006557	2181	-1
ENST00000373714	67538	1	ENSMUST00000006557	2555	-1
ENST00000373703	680	1	ENSMUST00000006557	3226	-1
ENST00000373703	649	1	ENSMUST00000006557	4823	-1
ENST00000373658	29519	1	ENSMUST00000006559	2778	-1
ENST00000602889	56917	1	ENSMUST00000006559	2841	-1
ENST00000602889	56917	1	ENSMUST00000006559	3974	-1
ENST00000602889	56893	1	ENSMUST00000006559	943	-1
ENST00000602889	67623	1	ENSMUST00000006625	5292	-1
ENST00000344035	31757	1	ENSMUST00000006625	6331	-1
ENST00000327300	3128	1	ENSMUST00000006625	6987	-1
ENST00000327300	28787	1	ENSMUST00000006625	9159	-1
ENST00000327300	24089	1	ENSMUST00000006632	2177	-1
ENST00000327300	29851	1	ENSMUST00000006632	3674	-1
ENST00000373625	62980	1	ENSMUST00000006632	3770	-1
ENST00000373625	62992	1	ENSMUST00000006632	5608	-1
ENST00000373625	63031	1	ENSMUST00000006632	6099	-1
ENST00000373625	63035	1	ENSMUST00000006669	13598	-1
ENST00000373625	63134	1	ENSMUST00000006669	22904	-1
ENST00000373625	68094	1	ENSMUST00000006669	9828	-1
ENST00000373625	68196	1	ENSMUST00000006701	12720	-1
ENST00000373625	68237	1	ENSMUST00000006701	1354	-1
ENST00000373625	61932	1	ENSMUST00000006701	33532	-1
ENST00000373609	14935	1	ENSMUST00000006701	39116	-1
ENST00000373609	1242	1	ENSMUST00000006701	49184	-1
ENST00000373609	1250	1	ENSMUST00000006742	17419	-1
ENST00000373609	1274	1	ENSMUST00000006742	32396	-1
ENST00000373609	14950	1	ENSMUST00000006742	35270	-1
ENST00000373609	14983	1	ENSMUST00000006742	49952	-1
ENST00000466796	2037	1	ENSMUST00000006750	647	-1
ENST00000466796	1998	1	ENSMUST00000006750	6532	-1
ENST00000373586	3843	1	ENSMUST00000006750	7997	-1
ENST00000373586	6400	1	ENSMUST00000006750	8189	-1
ENST00000333070	11685	1	ENSMUST00000006750	8263	-1
ENST00000476391	2076	1	ENSMUST00000006774	10077	-1
ENST00000329421	1194	1	ENSMUST00000006774	18219	-1
ENST00000341071	1249	1	ENSMUST00000006774	22354	-1
ENST00000341071	847	1	ENSMUST00000006774	25245	-1
ENST00000341071	1243	1	ENSMUST00000006774	4206	-1
ENST00000341071	1249	1	ENSMUST00000006851	19776	-1
ENST00000341071	11337	1	ENSMUST00000006851	33780	-1
ENST00000341071	915	1	ENSMUST00000006851	35999	-1
ENST00000341071	1376	1	ENSMUST00000006851	39881	-1
ENST00000373493	34734	1	ENSMUST00000006851	40240	-1
ENST00000373493	34849	1	ENSMUST00000006853	18386	-1
ENST00000401073	28247	1	ENSMUST00000006853	2075	-1
ENST00000401073	30474	1	ENSMUST00000006853	2956	-1
ENST00000401073	30479	1	ENSMUST00000006853	5324	-1
ENST00000401073	30157	1	ENSMUST00000006853	9086	-1
ENST00000373477	609	1	ENSMUST00000006893	1381	-1
ENST00000373477	26505	1	ENSMUST00000006893	28746	-1
ENST00000373477	4980	1	ENSMUST00000006893	50427	-1
ENST00000373477	315	1	ENSMUST00000006893	5318	-1
ENST00000373477	322	1	ENSMUST00000006900	12432	-1
ENST00000373477	628	1	ENSMUST00000006900	224	-1
ENST00000373477	649	1	ENSMUST00000006900	343	-1
ENST00000373475	8984	1	ENSMUST00000006900	4772	-1
ENST00000373475	9121	1	ENSMUST00000006900	5168	-1
ENST00000373475	8923	1	ENSMUST00000006911	1147	-1
ENST00000373475	8950	1	ENSMUST00000006911	2929	-1
ENST00000373475	9209	1	ENSMUST00000006911	4236	-1
ENST00000373467	8198	1	ENSMUST00000006912	24511	-1
ENST00000356990	391	1	ENSMUST00000006912	62471	-1
ENST00000356990	391	1	ENSMUST00000006912	70378	-1
ENST00000356990	777	1	ENSMUST00000006914	1205	-1
ENST00000427524	21116	1	ENSMUST00000006914	3372	-1
ENST00000427524	21139	1	ENSMUST00000006914	4924	-1
ENST00000427524	26126	1	ENSMUST00000006914	5420	-1
ENST00000427524	21329	1	ENSMUST00000006914	6632	-1
ENST00000427524	21429	1	ENSMUST00000006915	1387	-1
ENST00000539719	42670	1	ENSMUST00000006915	2170	-1
ENST00000539719	42872	1	ENSMUST00000006915	2659	-1
ENST00000587696	10056	1	ENSMUST00000006915	3870	-1
ENST00000587696	10060	1	ENSMUST00000006915	4221	-1
ENST00000587696	10126	1	ENSMUST00000006952	3036	-1
ENST00000361328	22767	1	ENSMUST00000006952	3050	-1
ENST00000521580	3089	1	ENSMUST00000006952	3176	-1
ENST00000521580	3116	1	ENSMUST00000006952	3848	-1
ENST00000521580	3024	1	ENSMUST00000006991	148315	-1
ENST00000521580	2750	1	ENSMUST00000006991	16488	-1
ENST00000521580	2991	1	ENSMUST00000006991	169969	-1
ENST00000521580	3024	1	ENSMUST00000006991	185647	-1
ENST00000487874	5766	1	ENSMUST00000007130	11132	-1
ENST00000487874	6673	1	ENSMUST00000007130	24174	-1
ENST00000487874	6883	1	ENSMUST00000007130	2532	-1
ENST00000373330	33717	1	ENSMUST00000007130	5588	-1
ENST00000373330	35428	1	ENSMUST00000007139	2009	-1
ENST00000373330	35494	1	ENSMUST00000007139	2663	-1
ENST00000373330	35803	1	ENSMUST00000007139	607	-1
ENST00000373330	34511	1	ENSMUST00000007139	948	-1
ENST00000373330	33748	1	ENSMUST00000007248	134	-1
ENST00000373330	34319	1	ENSMUST00000007248	2318	-1
ENST00000373330	34505	1	ENSMUST00000007248	3915	-1
ENST00000373330	34729	1	ENSMUST00000007248	4985	-1
ENST00000373330	35505	1	ENSMUST00000007296	21556	-1
ENST00000373330	35518	1	ENSMUST00000007296	29340	-1
ENST00000357214	1685	1	ENSMUST00000007296	31279	-1
ENST00000357214	4310	1	ENSMUST00000007296	3569	-1
ENST00000357214	6280	1	ENSMUST00000007555	26906	-1
ENST00000357214	7596	1	ENSMUST00000007555	37444	-1
ENST00000357214	7629	1	ENSMUST00000007555	56611	-1
ENST00000357214	7927	1	ENSMUST00000007555	69837	-1
ENST00000357214	9805	1	ENSMUST00000007555	7696	-1
ENST00000357214	8482	1	ENSMUST00000007559	1130	-1
ENST00000357214	7927	1	ENSMUST00000007559	3852	-1
ENST00000357214	8482	1	ENSMUST00000007559	4348	-1
ENST00000314607	90169	1	ENSMUST00000007559	6322	-1
ENST00000314607	90366	1	ENSMUST00000007757	1051	-1
ENST00000314607	150663	1	ENSMUST00000007757	23508	-1
ENST00000314607	151079	1	ENSMUST00000007757	38840	-1
ENST00000314607	152159	1	ENSMUST00000007757	42344	-1
ENST00000314607	150757	1	ENSMUST00000007800	7872	-1
ENST00000314607	90136	1	ENSMUST00000007803	1667	-1
ENST00000314607	112686	1	ENSMUST00000007803	22270	-1
ENST00000314607	151031	1	ENSMUST00000007803	36056	-1
ENST00000314607	151167	1	ENSMUST00000007980	1639	-1
ENST00000325722	96	1	ENSMUST00000007980	1817	-1
ENST00000325722	73319	1	ENSMUST00000007980	2246	-1
ENST00000325722	82	1	ENSMUST00000007980	2403	-1
ENST00000325722	184	1	ENSMUST00000007993	11310	-1
ENST00000325722	1254	1	ENSMUST00000007993	11437	-1
ENST00000325722	1268	1	ENSMUST00000007993	12777	-1
ENST00000373243	2701	1	ENSMUST00000007993	2293	-1
ENST00000373243	8669	1	ENSMUST00000008016	1431	-1
ENST00000373237	1696	1	ENSMUST00000008016	1768	-1
ENST00000373237	7755	1	ENSMUST00000008016	772	-1
ENST00000270815	252	1	ENSMUST00000008052	106869	-1
ENST00000270815	2051	1	ENSMUST00000008052	24216	-1
ENST00000270815	1768	1	ENSMUST00000008052	67909	-1
ENST00000251195	15044	1	ENSMUST00000008052	77391	-1
ENST00000251195	40433	1	ENSMUST00000008094	2016	-1
ENST00000251195	15071	1	ENSMUST00000008094	3208	-1
ENST00000251195	44203	1	ENSMUST00000008094	5922	-1
ENST00000251195	44315	1	ENSMUST00000008094	639	-1
ENST00000251195	15071	1	ENSMUST00000008094	6953	-1
ENST00000251195	16247	1	ENSMUST00000008131	2581	-1
ENST00000251195	40216	1	ENSMUST00000008131	3291	-1
ENST00000251195	44203	1	ENSMUST00000008131	4712	-1
ENST00000373210	47670	1	ENSMUST00000008131	4724	-1
ENST00000373210	48012	1	ENSMUST00000008297	18690	-1
ENST00000373210	45451	1	ENSMUST00000008297	23746	-1
ENST00000373204	36724	1	ENSMUST00000008445	4449	-1
ENST00000373191	124722	1	ENSMUST00000008445	6004	-1
ENST00000373191	124755	1	ENSMUST00000008445	7957	-1
ENST00000373178	1432	1	ENSMUST00000008517	12358	-1
ENST00000373178	1443	1	ENSMUST00000008517	1743	-1
ENST00000373178	1567	1	ENSMUST00000008517	1804	-1
ENST00000373178	4330	1	ENSMUST00000008517	2919	-1
ENST00000373178	4361	1	ENSMUST00000008517	9540	-1
ENST00000373178	4690	1	ENSMUST00000008528	1645	-1
ENST00000373178	4761	1	ENSMUST00000008528	1743	-1
ENST00000462715	536	1	ENSMUST00000008528	2726	-1
ENST00000462715	544	1	ENSMUST00000008528	2732	-1
ENST00000462715	648	1	ENSMUST00000008528	2993	-1
ENST00000462715	370	1	ENSMUST00000008537	11896	-1
ENST00000462715	470	1	ENSMUST00000008537	2483	-1
ENST00000354618	64664	1	ENSMUST00000008537	7210	-1
ENST00000354618	79541	1	ENSMUST00000008537	8576	-1
ENST00000354618	62704	1	ENSMUST00000008537	9693	-1
ENST00000354618	64697	1	ENSMUST00000008542	32123	-1
ENST00000354618	62249	1	ENSMUST00000008542	40384	-1
ENST00000354618	64743	1	ENSMUST00000008542	42356	-1
ENST00000354618	80753	1	ENSMUST00000008542	44255	-1
ENST00000354618	62402	1	ENSMUST00000008573	4570	-1
ENST00000354618	64911	1	ENSMUST00000008573	7145	-1
ENST00000354618	79544	1	ENSMUST00000008573	7366	-1
ENST00000354618	79562	1	ENSMUST00000008573	7399	-1
ENST00000354618	79577	1	ENSMUST00000008748	1365	-1
ENST00000354618	79774	1	ENSMUST00000008748	4340	-1
ENST00000359297	2169	1	ENSMUST00000008748	5453	-1
ENST00000359297	926	1	ENSMUST00000008830	10644	-1
ENST00000359297	2042	1	ENSMUST00000008830	3882	-1
ENST00000476041	2711	1	ENSMUST00000008830	4128	-1
ENST00000476041	2741	1	ENSMUST00000008830	7339	-1
ENST00000476041	2762	1	ENSMUST00000008830	7359	-1
ENST00000476041	2808	1	ENSMUST00000008878	12538	-1
ENST00000476041	2627	1	ENSMUST00000008878	1674	-1
ENST00000476041	2711	1	ENSMUST00000008878	5382	-1
ENST00000476041	2576	1	ENSMUST00000008907	23524	-1
ENST00000476041	2770	1	ENSMUST00000008907	26935	-1
ENST00000488606	37	1	ENSMUST00000008907	43745	-1
ENST00000424989	924	1	ENSMUST00000008991	19372	-1
ENST00000373087	1206	1	ENSMUST00000008991	27590	-1
ENST00000373087	8516	1	ENSMUST00000008991	28891	-1
ENST00000373087	8537	1	ENSMUST00000008991	33898	-1
ENST00000373087	1213	1	ENSMUST00000008995	134269	-1
ENST00000373087	8315	1	ENSMUST00000008995	204105	-1
ENST00000373087	8607	1	ENSMUST00000008995	723	-1
ENST00000296215	3307	1	ENSMUST00000008995	99777	-1
ENST00000296215	3367	1	ENSMUST00000009003	20084	-1
ENST00000296215	3438	1	ENSMUST00000009003	46527	-1
ENST00000296215	3482	1	ENSMUST00000009003	56058	-1
ENST00000296215	5931	1	ENSMUST00000009003	57094	-1
ENST00000296215	5954	1	ENSMUST00000009120	17836	-1
ENST00000296215	6132	1	ENSMUST00000009120	20480	-1
ENST00000296215	6174	1	ENSMUST00000009120	25467	-1
ENST00000296215	6213	1	ENSMUST00000009120	6615	-1
ENST00000296215	6219	1	ENSMUST00000009120	6910	-1
ENST00000296215	6242	1	ENSMUST00000009138	28774	-1
ENST00000296215	6143	1	ENSMUST00000009138	30931	-1
ENST00000462812	1529	1	ENSMUST00000009138	33648	-1
ENST00000462812	95	1	ENSMUST00000009138	33899	-1
ENST00000609516	1242	1	ENSMUST00000009138	35348	-1
ENST00000609516	1267	1	ENSMUST00000009219	2041	-1
ENST00000609516	1423	1	ENSMUST00000009219	5453	-1
ENST00000373055	15972	1	ENSMUST00000009219	5715	-1
ENST00000373055	16450	1	ENSMUST00000009219	672	-1
ENST00000373045	483	1	ENSMUST00000009220	11112	-1
ENST00000373045	6633	1	ENSMUST00000009220	18103	-1
ENST00000373045	6044	1	ENSMUST00000009220	28873	-1
ENST00000373045	6062	1	ENSMUST00000009220	30734	-1
ENST00000373045	6119	1	ENSMUST00000009220	8120	-1
ENST00000373045	6140	1	ENSMUST00000009256	1373	-1
ENST00000373045	6143	1	ENSMUST00000009256	27328	-1
ENST00000373045	6158	1	ENSMUST00000009256	35786	-1
ENST00000373045	6311	1	ENSMUST00000009256	42847	-1
ENST00000373045	6613	1	ENSMUST00000009256	45800	-1
ENST00000373045	6867	1	ENSMUST00000009411	11153	-1
ENST00000373045	6882	1	ENSMUST00000009411	11644	-1
ENST00000373036	5362	1	ENSMUST00000009411	2035	-1
ENST00000373036	5725	1	ENSMUST00000009411	3169	-1
ENST00000373036	5951	1	ENSMUST00000009425	1813	-1
ENST00000373036	47898	1	ENSMUST00000009425	2465	-1
ENST00000373036	47991	1	ENSMUST00000009425	915	-1
ENST00000373036	47898	1	ENSMUST00000009425	971	-1
ENST00000373036	5735	1	ENSMUST00000009522	34806	-1
ENST00000373036	47969	1	ENSMUST00000009522	42593	-1
ENST00000373036	47995	1	ENSMUST00000009522	63830	-1
ENST00000373016	591	1	ENSMUST00000009550	10144	-1
ENST00000373016	7971	1	ENSMUST00000009550	12985	-1
ENST00000373016	591	1	ENSMUST00000009550	2159	-1
ENST00000373001	875	1	ENSMUST00000009550	4545	-1
ENST00000373001	18758	1	ENSMUST00000009617	10047	-1
ENST00000373001	816	1	ENSMUST00000009617	12690	-1
ENST00000373001	1237	1	ENSMUST00000009617	19912	-1
ENST00000373001	99	1	ENSMUST00000009617	3342	-1
ENST00000373001	473	1	ENSMUST00000009693	1084	-1
ENST00000373001	715	1	ENSMUST00000009693	1855	-1
ENST00000373001	885	1	ENSMUST00000009693	2096	-1
ENST00000373001	1060	1	ENSMUST00000009693	3064	-1
ENST00000373001	1237	1	ENSMUST00000009727	1657	-1
ENST00000432648	12985	1	ENSMUST00000009727	3144	-1
ENST00000432648	13289	1	ENSMUST00000009727	5081	-1
ENST00000432648	12993	1	ENSMUST00000009727	6534	-1
ENST00000372969	2421	1	ENSMUST00000009772	11805	-1
ENST00000372969	2462	1	ENSMUST00000009772	9240	-1
ENST00000564288	65066	1	ENSMUST00000009772	9269	-1
ENST00000564288	127287	1	ENSMUST00000009772	9803	-1
ENST00000564288	127787	1	ENSMUST00000009777	221	-1
ENST00000564288	128277	1	ENSMUST00000009777	246	-1
ENST00000564288	128881	1	ENSMUST00000009777	735	-1
ENST00000564288	129017	1	ENSMUST00000009777	764	-1
ENST00000564288	130149	1	ENSMUST00000009789	140	-1
ENST00000564288	130446	1	ENSMUST00000009789	300	-1
ENST00000564288	130541	1	ENSMUST00000009789	34209	-1
ENST00000564288	130564	1	ENSMUST00000009789	44362	-1
ENST00000564288	130590	1	ENSMUST00000009789	46928	-1
ENST00000564288	131960	1	ENSMUST00000009790	14388	-1
ENST00000564288	132003	1	ENSMUST00000009790	6923	-1
ENST00000564288	132013	1	ENSMUST00000009790	8319	-1
ENST00000564288	183211	1	ENSMUST00000009798	1443	-1
ENST00000564288	183809	1	ENSMUST00000009798	16747	-1
ENST00000564288	184218	1	ENSMUST00000009798	2438	-1
ENST00000564288	184049	1	ENSMUST00000010038	16900	-1
ENST00000564288	181421	1	ENSMUST00000010038	3318	-1
ENST00000564288	181587	1	ENSMUST00000010038	41139	-1
ENST00000564288	184260	1	ENSMUST00000010049	15679	-1
ENST00000564288	184269	1	ENSMUST00000010049	20856	-1
ENST00000564288	184292	1	ENSMUST00000010049	27946	-1
ENST00000564288	184314	1	ENSMUST00000010049	32209	-1
ENST00000564288	205494	1	ENSMUST00000010189	2672	-1
ENST00000564288	205520	1	ENSMUST00000010189	3659	-1
ENST00000564288	205924	1	ENSMUST00000010189	4252	-1
ENST00000564288	206041	1	ENSMUST00000010189	4512	-1
ENST00000564288	206109	1	ENSMUST00000010191	1200	-1
ENST00000564288	206397	1	ENSMUST00000010191	2834	-1
ENST00000564288	206673	1	ENSMUST00000010191	3521	-1
ENST00000564288	207427	1	ENSMUST00000010191	3588	-1
ENST00000564288	207679	1	ENSMUST00000010192	2264	-1
ENST00000564288	207708	1	ENSMUST00000010192	5105	-1
ENST00000564288	207761	1	ENSMUST00000010195	1666	-1
ENST00000564288	207826	1	ENSMUST00000010195	3544	-1
ENST00000564288	208327	1	ENSMUST00000010195	3975	-1
ENST00000564288	208333	1	ENSMUST00000010195	833	-1
ENST00000564288	208519	1	ENSMUST00000010241	10497	-1
ENST00000564288	208529	1	ENSMUST00000010241	11370	-1
ENST00000564288	281529	1	ENSMUST00000010241	12961	-1
ENST00000495526	14524	1	ENSMUST00000010241	4300	-1
ENST00000495526	14640	1	ENSMUST00000010241	6200	-1
ENST00000495526	14759	1	ENSMUST00000010348	1629	-1
ENST00000372827	2743	1	ENSMUST00000010348	3472	-1
ENST00000316891	690	1	ENSMUST00000010348	4264	-1
ENST00000372771	74590	1	ENSMUST00000010348	4613	-1
ENST00000372771	74761	1	ENSMUST00000010348	558	-1
ENST00000372771	74868	1	ENSMUST00000010421	10731	-1
ENST00000372771	75168	1	ENSMUST00000010421	15958	-1
ENST00000372771	75360	1	ENSMUST00000010421	16682	-1
ENST00000372771	75681	1	ENSMUST00000010421	18852	-1
ENST00000372771	75990	1	ENSMUST00000010421	7682	-1
ENST00000372771	76363	1	ENSMUST00000010451	1508	-1
ENST00000372771	76551	1	ENSMUST00000010451	2056	-1
ENST00000372771	77173	1	ENSMUST00000010451	626	-1
ENST00000372771	77327	1	ENSMUST00000010536	105	-1
ENST00000372771	77350	1	ENSMUST00000010536	22724	-1
ENST00000372771	78449	1	ENSMUST00000010536	30506	-1
ENST00000372771	78461	1	ENSMUST00000010536	5019	-1
ENST00000372771	78807	1	ENSMUST00000010597	12696	-1
ENST00000372771	78828	1	ENSMUST00000010597	21666	-1
ENST00000372771	78846	1	ENSMUST00000010597	23180	-1
ENST00000372771	78939	1	ENSMUST00000010597	3302	-1
ENST00000372771	74623	1	ENSMUST00000010597	4536	-1
ENST00000372771	74742	1	ENSMUST00000010673	1154	-1
ENST00000372771	74750	1	ENSMUST00000010673	789	-1
ENST00000372771	74758	1	ENSMUST00000010673	85	-1
ENST00000372771	74893	1	ENSMUST00000010899	10446	-1
ENST00000372771	75604	1	ENSMUST00000010899	30496	-1
ENST00000372771	76298	1	ENSMUST00000010899	31984	-1
ENST00000372771	77207	1	ENSMUST00000010899	33404	-1
ENST00000372771	77719	1	ENSMUST00000011058	20725	-1
ENST00000372771	77734	1	ENSMUST00000011058	42741	-1
ENST00000372771	77742	1	ENSMUST00000011058	5481	-1
ENST00000372771	78243	1	ENSMUST00000011302	20438	-1
ENST00000372771	78924	1	ENSMUST00000011302	22240	-1
ENST00000372771	79026	1	ENSMUST00000011302	23188	-1
ENST00000372771	79126	1	ENSMUST00000011302	3627	-1
ENST00000372759	34546	1	ENSMUST00000011398	1569	-1
ENST00000372759	34581	1	ENSMUST00000011398	5108	-1
ENST00000372759	34588	1	ENSMUST00000011398	6279	-1
ENST00000372759	34424	1	ENSMUST00000011398	7245	-1
ENST00000372759	34446	1	ENSMUST00000011398	7264	-1
ENST00000372759	34530	1	ENSMUST00000011895	49469	-1
ENST00000372718	15440	1	ENSMUST00000011895	51647	-1
ENST00000372718	15455	1	ENSMUST00000011895	54205	-1
ENST00000469416	12798	1	ENSMUST00000011895	57427	-1
ENST00000469416	13014	1	ENSMUST00000011975	126113	-1
ENST00000469416	13067	1	ENSMUST00000011975	127338	-1
ENST00000372703	6052	1	ENSMUST00000011975	57827	-1
ENST00000372703	6067	1	ENSMUST00000011975	6642	-1
ENST00000372703	6393	1	ENSMUST00000012314	1002	-1
ENST00000372703	6693	1	ENSMUST00000012314	11172	-1
ENST00000372703	6831	1	ENSMUST00000012314	19752	-1
ENST00000372703	6847	1	ENSMUST00000012314	19919	-1
ENST00000372703	6439	1	ENSMUST00000012314	7175	-1
ENST00000372699	15335	1	ENSMUST00000012348	1313	-1
ENST00000372699	15514	1	ENSMUST00000012348	321	-1
ENST00000372699	15627	1	ENSMUST00000012348	3326	-1
ENST00000372699	16061	1	ENSMUST00000012348	778	-1
ENST00000372699	15197	1	ENSMUST00000012587	14373	-1
ENST00000372652	61497	1	ENSMUST00000012587	1921	-1
ENST00000372621	32699	1	ENSMUST00000012587	35190	-1
ENST00000372591	20651	1	ENSMUST00000012587	44797	-1
ENST00000372584	73697	1	ENSMUST00000012725	11176	-1
ENST00000372584	76540	1	ENSMUST00000012725	2267	-1
ENST00000372584	78518	1	ENSMUST00000012725	2839	-1
ENST00000372584	78785	1	ENSMUST00000012725	4926	-1
ENST00000372572	3084	1	ENSMUST00000012725	6475	-1
ENST00000372572	101881	1	ENSMUST00000012873	12686	-1
ENST00000372572	102096	1	ENSMUST00000012873	15856	-1
ENST00000372572	102130	1	ENSMUST00000012873	19501	-1
ENST00000431473	33742	1	ENSMUST00000012873	20110	-1
ENST00000472013	3585	1	ENSMUST00000013130	34884	-1
ENST00000536543	7970	1	ENSMUST00000013130	48555	-1
ENST00000328249	12792	1	ENSMUST00000013130	66583	-1
ENST00000372504	4988	1	ENSMUST00000013262	10242	-1
ENST00000372504	5139	1	ENSMUST00000013262	10779	-1
ENST00000372504	5016	1	ENSMUST00000013262	6326	-1
ENST00000426263	1092	1	ENSMUST00000013262	8970	-1
ENST00000426263	1239	1	ENSMUST00000013294	11475	-1
ENST00000426263	1239	1	ENSMUST00000013294	21111	-1
ENST00000426263	1246	1	ENSMUST00000013294	34740	-1
ENST00000426263	1328	1	ENSMUST00000013294	43149	-1
ENST00000426263	1468	1	ENSMUST00000013294	933	-1
ENST00000426263	1501	1	ENSMUST00000013633	10197	-1
ENST00000426263	1585	1	ENSMUST00000013633	12133	-1
ENST00000431635	174	1	ENSMUST00000013633	1995	-1
ENST00000372458	144	1	ENSMUST00000013633	719	-1
ENST00000372458	479	1	ENSMUST00000013633	8372	-1
ENST00000562955	60521	1	ENSMUST00000013693	2340	-1
ENST00000562955	61631	1	ENSMUST00000013693	2506	-1
ENST00000562955	61937	1	ENSMUST00000013693	8130	-1
ENST00000359947	73251	1	ENSMUST00000013693	9233	-1
ENST00000359947	72778	1	ENSMUST00000013807	14259	-1
ENST00000359947	91305	1	ENSMUST00000013807	25807	-1
ENST00000359947	91629	1	ENSMUST00000013807	44006	-1
ENST00000359947	60166	1	ENSMUST00000013807	51430	-1
ENST00000359947	73055	1	ENSMUST00000013851	1560	-1
ENST00000359947	73076	1	ENSMUST00000013851	2265	-1
ENST00000359947	92434	1	ENSMUST00000013851	2435	-1
ENST00000372396	54508	1	ENSMUST00000013851	2613	-1
ENST00000372396	54534	1	ENSMUST00000013931	10016	-1
ENST00000372343	3149	1	ENSMUST00000013931	12795	-1
ENST00000255108	316	1	ENSMUST00000013931	2729	-1
ENST00000255108	2555	1	ENSMUST00000013931	4718	-1
ENST00000255108	2565	1	ENSMUST00000013931	859	-1
ENST00000356836	4999	1	ENSMUST00000014421	123472	-1
ENST00000356836	10535	1	ENSMUST00000014421	124892	-1
ENST00000356836	10582	1	ENSMUST00000014421	21537	-1
ENST00000356836	10619	1	ENSMUST00000014421	90830	-1
ENST00000356836	10656	1	ENSMUST00000014421	90992	-1
ENST00000356836	10665	1	ENSMUST00000014447	17281	-1
ENST00000372310	1226	1	ENSMUST00000014447	1946	-1
ENST00000372237	1488	1	ENSMUST00000014447	21170	-1
ENST00000359600	1055	1	ENSMUST00000014447	9829	-1
ENST00000359600	71713	1	ENSMUST00000014499	24706	-1
ENST00000334815	1451	1	ENSMUST00000014499	3742	-1
ENST00000372090	3511	1	ENSMUST00000014499	42654	-1
ENST00000372090	3552	1	ENSMUST00000014499	70618	-1
ENST00000372090	3665	1	ENSMUST00000014499	75913	-1
ENST00000372090	3705	1	ENSMUST00000014640	101568	-1
ENST00000372090	3672	1	ENSMUST00000014640	43436	-1
ENST00000481782	6915	1	ENSMUST00000014640	60718	-1
ENST00000355105	33733	1	ENSMUST00000014640	983	-1
ENST00000355105	33407	1	ENSMUST00000014647	1314	-1
ENST00000355105	33733	1	ENSMUST00000014647	19089	-1
ENST00000396478	47603	1	ENSMUST00000014647	25898	-1
ENST00000361297	231287	1	ENSMUST00000014647	31568	-1
ENST00000361297	231349	1	ENSMUST00000014686	1355	-1
ENST00000361297	231365	1	ENSMUST00000014686	3953	-1
ENST00000361297	231574	1	ENSMUST00000014686	4637	-1
ENST00000361297	231709	1	ENSMUST00000014686	5617	-1
ENST00000361297	232312	1	ENSMUST00000014686	8176	-1
ENST00000361297	232324	1	ENSMUST00000014694	11577	-1
ENST00000361297	232388	1	ENSMUST00000014694	2149	-1
ENST00000396420	115	1	ENSMUST00000014694	2420	-1
ENST00000472710	7444	1	ENSMUST00000014694	5954	-1
ENST00000472710	502	1	ENSMUST00000014743	1143	-1
ENST00000472710	7460	1	ENSMUST00000014743	18116	-1
ENST00000371940	1888	1	ENSMUST00000014743	7246	-1
ENST00000371940	1918	1	ENSMUST00000014743	824	-1
ENST00000576409	3045	1	ENSMUST00000014750	1704	-1
ENST00000576409	3056	1	ENSMUST00000014750	2251	-1
ENST00000576409	3073	1	ENSMUST00000014750	438	-1
ENST00000442839	4399	1	ENSMUST00000014750	875	-1
ENST00000371933	43664	1	ENSMUST00000014913	10018	-1
ENST00000371933	43453	1	ENSMUST00000014913	11523	-1
ENST00000360380	1249	1	ENSMUST00000014913	14369	-1
ENST00000360380	1481	1	ENSMUST00000014913	15304	-1
ENST00000360380	30242	1	ENSMUST00000014913	19508	-1
ENST00000360380	1481	1	ENSMUST00000014917	2588	-1
ENST00000360380	1507	1	ENSMUST00000014917	2700	-1
ENST00000360380	30169	1	ENSMUST00000014917	4493	-1
ENST00000360380	30259	1	ENSMUST00000014917	6322	-1
ENST00000360380	30832	1	ENSMUST00000014917	6356	-1
ENST00000334793	3710	1	ENSMUST00000014920	1565	-1
ENST00000262662	13224	1	ENSMUST00000014920	2453	-1
ENST00000262662	13270	1	ENSMUST00000014920	3038	-1
ENST00000262662	8429	1	ENSMUST00000014920	5028	-1
ENST00000262662	13281	1	ENSMUST00000015011	13537	-1
ENST00000242719	34901	1	ENSMUST00000015011	2773	-1
ENST00000242719	34958	1	ENSMUST00000015011	5026	-1
ENST00000371733	164023	1	ENSMUST00000015011	7532	-1
ENST00000371733	2480	1	ENSMUST00000015049	1117	-1
ENST00000371733	2480	1	ENSMUST00000015049	2716	-1
ENST00000371733	2510	1	ENSMUST00000015049	2829	-1
ENST00000531819	22383	1	ENSMUST00000015049	3982	-1
ENST00000354831	89265	1	ENSMUST00000015100	30641	-1
ENST00000354831	89219	1	ENSMUST00000015100	3267	-1
ENST00000354831	89235	1	ENSMUST00000015100	35692	-1
ENST00000371626	12382	1	ENSMUST00000015146	38728	-1
ENST00000371626	13156	1	ENSMUST00000015146	46061	-1
ENST00000371626	720	1	ENSMUST00000015146	4816	-1
ENST00000371626	12230	1	ENSMUST00000015146	8159	-1
ENST00000371626	12447	1	ENSMUST00000015256	15071	-1
ENST00000371626	35037	1	ENSMUST00000015256	3397	-1
ENST00000371626	12204	1	ENSMUST00000015256	57353	-1
ENST00000371626	12230	1	ENSMUST00000015256	95993	-1
ENST00000371626	12330	1	ENSMUST00000015333	11293	-1
ENST00000371626	12351	1	ENSMUST00000015333	25374	-1
ENST00000371626	12365	1	ENSMUST00000015333	6001	-1
ENST00000371626	12622	1	ENSMUST00000015333	9804	-1
ENST00000313334	30662	1	ENSMUST00000015449	106479	-1
ENST00000287727	97021	1	ENSMUST00000015449	108732	-1
ENST00000287727	95317	1	ENSMUST00000015449	82825	-1
ENST00000287727	95322	1	ENSMUST00000015449	90965	-1
ENST00000287727	95525	1	ENSMUST00000015481	107	-1
ENST00000287727	95901	1	ENSMUST00000015481	241	-1
ENST00000287727	96237	1	ENSMUST00000015481	465	-1
ENST00000287727	96524	1	ENSMUST00000015481	52	-1
ENST00000287727	203858	1	ENSMUST00000015486	13129	-1
ENST00000371586	2233	1	ENSMUST00000015486	27498	-1
ENST00000371586	1971	1	ENSMUST00000015486	29090	-1
ENST00000371586	2073	1	ENSMUST00000015486	39377	-1
ENST00000371586	2249	1	ENSMUST00000015486	598	-1
ENST00000371568	331	1	ENSMUST00000015501	12370	-1
ENST00000371568	360	1	ENSMUST00000015501	13274	-1
ENST00000371568	20711	1	ENSMUST00000015501	32855	-1
ENST00000371568	20802	1	ENSMUST00000015501	3454	-1
ENST00000257181	12443	1	ENSMUST00000015501	35843	-1
ENST00000257181	13343	1	ENSMUST00000015511	17290	-1
ENST00000371544	51898	1	ENSMUST00000015511	18937	-1
ENST00000371544	51999	1	ENSMUST00000015511	20958	-1
ENST00000371544	52083	1	ENSMUST00000015511	23451	-1
ENST00000371544	102518	1	ENSMUST00000015511	33522	-1
ENST00000371544	23109	1	ENSMUST00000015612	10320	-1
ENST00000371544	51924	1	ENSMUST00000015612	12018	-1
ENST00000371544	103081	1	ENSMUST00000015612	14973	-1
ENST00000371544	51733	1	ENSMUST00000015612	19970	-1
ENST00000371544	51757	1	ENSMUST00000015612	22789	-1
ENST00000371544	51815	1	ENSMUST00000015620	1110	-1
ENST00000371544	51910	1	ENSMUST00000015620	131	-1
ENST00000371544	51924	1	ENSMUST00000015620	2435	-1
ENST00000371544	51943	1	ENSMUST00000015620	3242	-1
ENST00000371544	51946	1	ENSMUST00000015620	963	-1
ENST00000371544	51949	1	ENSMUST00000015622	1097	-1
ENST00000371544	102484	1	ENSMUST00000015622	1660	-1
ENST00000371538	1218	1	ENSMUST00000015622	2275	-1
ENST00000371538	822	1	ENSMUST00000015645	175678	-1
ENST00000371538	1075	1	ENSMUST00000015645	21739	-1
ENST00000371538	774	1	ENSMUST00000015645	45604	-1
ENST00000371538	799	1	ENSMUST00000015645	78968	-1
ENST00000371538	822	1	ENSMUST00000015816	1219	-1
ENST00000371538	1075	1	ENSMUST00000015816	1551	-1
ENST00000371538	1081	1	ENSMUST00000015816	2342	-1
ENST00000371538	1174	1	ENSMUST00000015829	4823	-1
ENST00000371538	1218	1	ENSMUST00000015829	7699	-1
ENST00000371538	1243	1	ENSMUST00000015829	7816	-1
ENST00000294353	44683	1	ENSMUST00000015829	9083	-1
ENST00000294353	44642	1	ENSMUST00000015855	15541	-1
ENST00000294353	44988	1	ENSMUST00000015855	19396	-1
ENST00000294353	45020	1	ENSMUST00000015855	2671	-1
ENST00000294353	45073	1	ENSMUST00000015855	8433	-1
ENST00000371528	50406	1	ENSMUST00000015855	9498	-1
ENST00000371528	50556	1	ENSMUST00000015856	1486	-1
ENST00000371528	14957	1	ENSMUST00000015856	1853	-1
ENST00000371528	51574	1	ENSMUST00000015856	2290	-1
ENST00000371528	51592	1	ENSMUST00000015856	490	-1
ENST00000478631	123508	1	ENSMUST00000015889	1967	-1
ENST00000478631	123514	1	ENSMUST00000015889	2406	-1
ENST00000371486	13945	1	ENSMUST00000015889	512	-1
ENST00000483739	124	1	ENSMUST00000015889	7406	-1
ENST00000483739	388	1	ENSMUST00000015891	13443	-1
ENST00000483739	482	1	ENSMUST00000015891	23289	-1
ENST00000483739	493	1	ENSMUST00000015891	32825	-1
ENST00000306052	330	1	ENSMUST00000015891	5717	-1
ENST00000306052	363	1	ENSMUST00000015987	16753	-1
ENST00000306052	1301	1	ENSMUST00000015987	17037	-1
ENST00000371429	2497	1	ENSMUST00000015987	655	-1
ENST00000371370	21844	1	ENSMUST00000015998	1186	-1
ENST00000234827	43182	1	ENSMUST00000015998	12489	-1
ENST00000311841	31182	1	ENSMUST00000015998	6974	-1
ENST00000326956	478	1	ENSMUST00000015998	9576	-1
ENST00000326956	491	1	ENSMUST00000016023	38755	-1
ENST00000326956	677	1	ENSMUST00000016023	50825	-1
ENST00000326956	1483	1	ENSMUST00000016023	63609	-1
ENST00000326956	1100	1	ENSMUST00000016034	15538	-1
ENST00000425300	100008	1	ENSMUST00000016034	1899	-1
ENST00000425300	99727	1	ENSMUST00000016034	7002	-1
ENST00000425300	99966	1	ENSMUST00000016072	22868	-1
ENST00000425300	100070	1	ENSMUST00000016072	39021	-1
ENST00000425300	100283	1	ENSMUST00000016072	45916	-1
ENST00000425300	100363	1	ENSMUST00000016072	62760	-1
ENST00000425300	100370	1	ENSMUST00000016086	17002	-1
ENST00000425300	99937	1	ENSMUST00000016086	2018	-1
ENST00000425300	100058	1	ENSMUST00000016086	28198	-1
ENST00000425300	100111	1	ENSMUST00000016086	31469	-1
ENST00000371279	1367	1	ENSMUST00000016086	33995	-1
ENST00000371279	1030	1	ENSMUST00000016088	27167	-1
ENST00000371279	1033	1	ENSMUST00000016088	33495	-1
ENST00000371279	1423	1	ENSMUST00000016088	36920	-1
ENST00000371269	1065	1	ENSMUST00000016088	40137	-1
ENST00000371269	1134	1	ENSMUST00000016105	26772	-1
ENST00000371269	1153	1	ENSMUST00000016105	4780	-1
ENST00000371269	1819	1	ENSMUST00000016105	6857	-1
ENST00000371269	2063	1	ENSMUST00000016138	10195	-1
ENST00000371269	1065	1	ENSMUST00000016138	11552	-1
ENST00000371269	1378	1	ENSMUST00000016138	2222	-1
ENST00000371269	2063	1	ENSMUST00000016138	2906	-1
ENST00000294383	235	1	ENSMUST00000016138	3724	-1
ENST00000294383	475	1	ENSMUST00000016143	25632	-1
ENST00000294383	235	1	ENSMUST00000016143	51252	-1
ENST00000294383	549	1	ENSMUST00000016143	70307	-1
ENST00000294383	586	1	ENSMUST00000016144	26246	-1
ENST00000294383	431	1	ENSMUST00000016144	52938	-1
ENST00000294383	575	1	ENSMUST00000016144	61286	-1
ENST00000294383	586	1	ENSMUST00000016144	7604	-1
ENST00000294383	603	1	ENSMUST00000016144	9096	-1
ENST00000294383	876	1	ENSMUST00000016172	128008	-1
ENST00000294383	1022	1	ENSMUST00000016172	31228	-1
ENST00000294383	2397	1	ENSMUST00000016172	46841	-1
ENST00000294383	2585	1	ENSMUST00000016172	65921	-1
ENST00000371250	1708	1	ENSMUST00000016279	14787	-1
ENST00000371250	1842	1	ENSMUST00000016279	3430	-1
ENST00000371250	84505	1	ENSMUST00000016279	9069	-1
ENST00000371250	84513	1	ENSMUST00000016338	14277	-1
ENST00000371244	58787	1	ENSMUST00000016338	19669	-1
ENST00000371244	60845	1	ENSMUST00000016338	2671	-1
ENST00000371244	60880	1	ENSMUST00000016338	6997	-1
ENST00000493821	5283	1	ENSMUST00000016383	14506	-1
ENST00000493821	27340	1	ENSMUST00000016383	28660	-1
ENST00000493821	27413	1	ENSMUST00000016383	3597	-1
ENST00000493821	27716	1	ENSMUST00000016383	5426	-1
ENST00000493821	4950	1	ENSMUST00000016400	7241	-1
ENST00000493821	27716	1	ENSMUST00000016400	8536	-1
ENST00000371222	1133	1	ENSMUST00000016400	9047	-1
ENST00000371222	1239	1	ENSMUST00000016401	1561	-1
ENST00000371222	1255	1	ENSMUST00000016401	5170	-1
ENST00000371222	1276	1	ENSMUST00000016401	6320	-1
ENST00000371222	1306	1	ENSMUST00000016569	101522	-1
ENST00000371222	2305	1	ENSMUST00000016569	128221	-1
ENST00000371222	2429	1	ENSMUST00000016569	134426	-1
ENST00000371222	799	1	ENSMUST00000016569	2565	-1
ENST00000371222	906	1	ENSMUST00000016569	81232	-1
ENST00000371222	972	1	ENSMUST00000016664	17636	-1
ENST00000371222	981	1	ENSMUST00000016664	43398	-1
ENST00000371222	1005	1	ENSMUST00000016664	59216	-1
ENST00000371222	1149	1	ENSMUST00000016664	773	-1
ENST00000371222	1175	1	ENSMUST00000016670	3100	-1
ENST00000371222	1217	1	ENSMUST00000016670	5287	-1
ENST00000371222	1407	1	ENSMUST00000016670	5436	-1
ENST00000371222	1919	1	ENSMUST00000016670	772	-1
ENST00000371222	2286	1	ENSMUST00000016670	8588	-1
ENST00000371222	2328	1	ENSMUST00000016672	34497	-1
ENST00000371222	2477	1	ENSMUST00000016672	37384	-1
ENST00000371222	2673	1	ENSMUST00000016672	8054	-1
ENST00000371222	1229	1	ENSMUST00000016672	8781	-1
ENST00000371222	1276	1	ENSMUST00000016680	10524	-1
ENST00000371222	1352	1	ENSMUST00000016680	11348	-1
ENST00000371222	2398	1	ENSMUST00000016680	1727	-1
ENST00000371222	799	1	ENSMUST00000016680	17294	-1
ENST00000371222	972	1	ENSMUST00000016680	2290	-1
ENST00000371222	981	1	ENSMUST00000016696	10812	-1
ENST00000371222	994	1	ENSMUST00000016696	1942	-1
ENST00000371222	1005	1	ENSMUST00000016696	6482	-1
ENST00000371222	1036	1	ENSMUST00000016696	9793	-1
ENST00000371222	1175	1	ENSMUST00000016897	1503	-1
ENST00000371222	1212	1	ENSMUST00000016897	18980	-1
ENST00000371222	1217	1	ENSMUST00000016897	19810	-1
ENST00000371222	1225	1	ENSMUST00000016897	23141	-1
ENST00000371222	1316	1	ENSMUST00000016897	6944	-1
ENST00000371222	1338	1	ENSMUST00000017090	12299	-1
ENST00000371222	2286	1	ENSMUST00000017090	13223	-1
ENST00000371222	2398	1	ENSMUST00000017090	21915	-1
ENST00000371222	2432	1	ENSMUST00000017090	23735	-1
ENST00000371222	2930	1	ENSMUST00000017090	2610	-1
ENST00000371208	58184	1	ENSMUST00000017153	11207	-1
ENST00000403491	373505	1	ENSMUST00000017153	13388	-1
ENST00000339950	8266	1	ENSMUST00000017153	14967	-1
ENST00000339950	8413	1	ENSMUST00000017153	4644	-1
ENST00000339950	8420	1	ENSMUST00000017153	9676	-1
ENST00000339950	8610	1	ENSMUST00000017290	18866	-1
ENST00000339950	13613	1	ENSMUST00000017290	22188	-1
ENST00000339950	14254	1	ENSMUST00000017290	39097	-1
ENST00000339950	14877	1	ENSMUST00000017290	53408	-1
ENST00000339950	14955	1	ENSMUST00000017290	63102	-1
ENST00000339950	3246	1	ENSMUST00000017332	210	-1
ENST00000339950	3279	1	ENSMUST00000017332	357	-1
ENST00000339950	8281	1	ENSMUST00000017332	365	-1
ENST00000339950	8302	1	ENSMUST00000017332	784	-1
ENST00000339950	8633	1	ENSMUST00000017384	12745	-1
ENST00000339950	8668	1	ENSMUST00000017384	18217	-1
ENST00000339950	13945	1	ENSMUST00000017384	21180	-1
ENST00000339950	13970	1	ENSMUST00000017384	23891	-1
ENST00000317868	34924	1	ENSMUST00000017384	3558	-1
ENST00000317868	80371	1	ENSMUST00000017488	1236	-1
ENST00000317868	32597	1	ENSMUST00000017488	1395	-1
ENST00000317868	79922	1	ENSMUST00000017488	1703	-1
ENST00000371108	3446	1	ENSMUST00000017488	1864	-1
ENST00000489099	16815	1	ENSMUST00000017552	10422	-1
ENST00000371083	6353	1	ENSMUST00000017552	16052	-1
ENST00000371083	36776	1	ENSMUST00000017552	3085	-1
ENST00000371083	36692	1	ENSMUST00000017552	8954	-1
ENST00000495994	186222	1	ENSMUST00000017610	2027	-1
ENST00000495994	185946	1	ENSMUST00000017610	21169	-1
ENST00000495994	186331	1	ENSMUST00000017620	11576	-1
ENST00000495994	185884	1	ENSMUST00000017620	4582	-1
ENST00000495994	186204	1	ENSMUST00000017620	519	-1
ENST00000495994	185531	1	ENSMUST00000017692	11296	-1
ENST00000495994	186009	1	ENSMUST00000017692	12534	-1
ENST00000342505	322	1	ENSMUST00000017694	20978	-1
ENST00000342505	885	1	ENSMUST00000017694	21167	-1
ENST00000342505	1117	1	ENSMUST00000017694	33389	-1
ENST00000342505	1125	1	ENSMUST00000017783	21837	-1
ENST00000342505	1152	1	ENSMUST00000017783	36660	-1
ENST00000342505	1212	1	ENSMUST00000017783	73470	-1
ENST00000342505	33766	1	ENSMUST00000017783	78695	-1
ENST00000342505	33802	1	ENSMUST00000017783	82868	-1
ENST00000423207	379931	1	ENSMUST00000017821	1229	-1
ENST00000423207	379965	1	ENSMUST00000017821	4904	-1
ENST00000423207	379995	1	ENSMUST00000017821	6661	-1
ENST00000423207	380049	1	ENSMUST00000017821	8005	-1
ENST00000423207	380040	1	ENSMUST00000017836	31936	-1
ENST00000423207	380055	1	ENSMUST00000017836	39897	-1
ENST00000423207	380089	1	ENSMUST00000017836	44883	-1
ENST00000423207	380119	1	ENSMUST00000017836	50408	-1
ENST00000423207	380165	1	ENSMUST00000017836	52683	-1
ENST00000423207	380190	1	ENSMUST00000017884	18807	-1
ENST00000423207	380210	1	ENSMUST00000017884	22744	-1
ENST00000423207	380220	1	ENSMUST00000017884	3665	-1
ENST00000423207	380281	1	ENSMUST00000017891	2748	-1
ENST00000423207	380571	1	ENSMUST00000017891	313	-1
ENST00000423207	380582	1	ENSMUST00000017891	4267	-1
ENST00000423207	380588	1	ENSMUST00000017891	790	-1
ENST00000423207	380593	1	ENSMUST00000017900	36764	-1
ENST00000357692	59689	1	ENSMUST00000017900	46589	-1
ENST00000357692	59773	1	ENSMUST00000017900	6609	-1
ENST00000357692	59827	1	ENSMUST00000017900	9223	-1
ENST00000357692	59923	1	ENSMUST00000017900	9814	-1
ENST00000357692	59786	1	ENSMUST00000017904	191	-1
ENST00000357692	59754	1	ENSMUST00000017904	4981	-1
ENST00000262345	88362	1	ENSMUST00000017904	4999	-1
ENST00000262345	89092	1	ENSMUST00000017904	7012	-1
ENST00000370994	4979	1	ENSMUST00000017908	1283	-1
ENST00000370994	5240	1	ENSMUST00000017908	1955	-1
ENST00000370994	5267	1	ENSMUST00000017908	3384	-1
ENST00000370994	5217	1	ENSMUST00000017908	4079	-1
ENST00000370986	2848	1	ENSMUST00000017908	559	-1
ENST00000370986	2879	1	ENSMUST00000017945	1926	-1
ENST00000370986	2820	1	ENSMUST00000017945	2093	-1
ENST00000370982	3292	1	ENSMUST00000017945	2139	-1
ENST00000370982	3855	1	ENSMUST00000017945	3003	-1
ENST00000370982	4003	1	ENSMUST00000017945	3436	-1
ENST00000420587	361766	1	ENSMUST00000017975	11685	-1
ENST00000456315	8001	1	ENSMUST00000017975	2217	-1
ENST00000484162	20152	1	ENSMUST00000017975	24942	-1
ENST00000484162	20524	1	ENSMUST00000017975	5149	-1
ENST00000484162	20454	1	ENSMUST00000018002	10447	-1
ENST00000426999	6379	1	ENSMUST00000018002	10855	-1
ENST00000426999	6399	1	ENSMUST00000018002	17054	-1
ENST00000426999	6399	1	ENSMUST00000018002	26936	-1
ENST00000609362	6714	1	ENSMUST00000018002	9651	-1
ENST00000609362	6556	1	ENSMUST00000018212	10622	-1
ENST00000609362	6561	1	ENSMUST00000018212	30417	-1
ENST00000609362	6576	1	ENSMUST00000018212	36441	-1
ENST00000609362	7376	1	ENSMUST00000018212	42496	-1
ENST00000492102	397	1	ENSMUST00000018212	8688	-1
ENST00000370841	38371	1	ENSMUST00000018274	21064	-1
ENST00000370812	3354	1	ENSMUST00000018274	21959	-1
ENST00000370812	3384	1	ENSMUST00000018274	2324	-1
ENST00000476275	67488	1	ENSMUST00000018274	28346	-1
ENST00000476275	67522	1	ENSMUST00000018333	10814	-1
ENST00000476275	67836	1	ENSMUST00000018333	16561	-1
ENST00000476275	68074	1	ENSMUST00000018333	26448	-1
ENST00000476275	1202	1	ENSMUST00000018333	8664	-1
ENST00000476275	1208	1	ENSMUST00000018337	21051	-1
ENST00000476275	1218	1	ENSMUST00000018337	27542	-1
ENST00000476275	67458	1	ENSMUST00000018337	59173	-1
ENST00000476275	67731	1	ENSMUST00000018337	61288	-1
ENST00000476275	68200	1	ENSMUST00000018337	96140	-1
ENST00000476275	817	1	ENSMUST00000018353	25956	-1
ENST00000476275	1218	1	ENSMUST00000018353	67331	-1
ENST00000476275	67458	1	ENSMUST00000018353	69038	-1
ENST00000476275	67470	1	ENSMUST00000018353	74805	-1
ENST00000476275	68175	1	ENSMUST00000018353	7511	-1
ENST00000476275	68209	1	ENSMUST00000018383	3000	-1
ENST00000370793	32376	1	ENSMUST00000018383	8272	-1
ENST00000370767	351	1	ENSMUST00000018383	8326	-1
ENST00000370767	6897	1	ENSMUST00000018383	8606	-1
ENST00000370763	11376	1	ENSMUST00000018429	12632	-1
ENST00000370763	11447	1	ENSMUST00000018429	13429	-1
ENST00000370763	102	1	ENSMUST00000018429	13642	-1
ENST00000370763	206	1	ENSMUST00000018429	13756	-1
ENST00000370763	268	1	ENSMUST00000018429	14863	-1
ENST00000370763	8328	1	ENSMUST00000018470	11454	-1
ENST00000370763	8420	1	ENSMUST00000018470	14072	-1
ENST00000370763	8475	1	ENSMUST00000018470	14232	-1
ENST00000370763	8546	1	ENSMUST00000018476	108761	-1
ENST00000370763	8696	1	ENSMUST00000018476	150445	-1
ENST00000370763	11403	1	ENSMUST00000018476	212469	-1
ENST00000370728	637111	1	ENSMUST00000018476	21748	-1
ENST00000370728	637418	1	ENSMUST00000018476	242393	-1
ENST00000370728	685031	1	ENSMUST00000018478	121085	-1
ENST00000370728	685425	1	ENSMUST00000018478	28198	-1
ENST00000370728	636820	1	ENSMUST00000018478	31185	-1
ENST00000370728	636931	1	ENSMUST00000018478	98408	-1
ENST00000370728	637081	1	ENSMUST00000018491	12157	-1
ENST00000370728	637103	1	ENSMUST00000018491	12288	-1
ENST00000370728	637142	1	ENSMUST00000018491	13730	-1
ENST00000370728	637151	1	ENSMUST00000018491	18511	-1
ENST00000370728	637315	1	ENSMUST00000018491	7836	-1
ENST00000370728	637408	1	ENSMUST00000018516	15257	-1
ENST00000370728	684318	1	ENSMUST00000018516	24987	-1
ENST00000370728	684327	1	ENSMUST00000018516	5102	-1
ENST00000370728	684345	1	ENSMUST00000018516	6034	-1
ENST00000370728	684738	1	ENSMUST00000018521	13392	-1
ENST00000370728	684777	1	ENSMUST00000018521	16239	-1
ENST00000370728	684810	1	ENSMUST00000018521	3569	-1
ENST00000370728	684952	1	ENSMUST00000018521	4819	-1
ENST00000370728	685392	1	ENSMUST00000018521	7336	-1
ENST00000370728	685569	1	ENSMUST00000018522	11455	-1
ENST00000477524	4859	1	ENSMUST00000018522	22922	-1
ENST00000370689	195	1	ENSMUST00000018522	46638	-1
ENST00000370689	130	1	ENSMUST00000018522	80749	-1
ENST00000370689	177	1	ENSMUST00000018522	81912	-1
ENST00000370608	957	1	ENSMUST00000018549	3769	-1
ENST00000341460	25427	1	ENSMUST00000018549	5295	-1
ENST00000341460	25624	1	ENSMUST00000018549	676	-1
ENST00000341460	25886	1	ENSMUST00000018569	1160	-1
ENST00000294661	2557	1	ENSMUST00000018569	24028	-1
ENST00000294661	8643	1	ENSMUST00000018569	25218	-1
ENST00000294661	2620	1	ENSMUST00000018569	27875	-1
ENST00000294661	8643	1	ENSMUST00000018577	2603	-1
ENST00000294661	8676	1	ENSMUST00000018577	5261	-1
ENST00000370580	1380	1	ENSMUST00000018577	5983	-1
ENST00000370580	1442	1	ENSMUST00000018577	7250	-1
ENST00000370580	1644	1	ENSMUST00000018577	9030	-1
ENST00000370580	1442	1	ENSMUST00000018625	11503	-1
ENST00000370580	1492	1	ENSMUST00000018625	2134	-1
ENST00000370580	1538	1	ENSMUST00000018625	36091	-1
ENST00000284031	146608	1	ENSMUST00000018625	39294	-1
ENST00000451137	2260	1	ENSMUST00000018625	45097	-1
ENST00000451137	2278	1	ENSMUST00000018644	14417	-1
ENST00000451137	2383	1	ENSMUST00000018644	15777	-1
ENST00000451137	2439	1	ENSMUST00000018644	16056	-1
ENST00000451137	2465	1	ENSMUST00000018644	16824	-1
ENST00000431532	58668	1	ENSMUST00000018644	638	-1
ENST00000359242	38310	1	ENSMUST00000018645	33343	-1
ENST00000359242	38329	1	ENSMUST00000018645	52531	-1
ENST00000370558	38669	1	ENSMUST00000018645	78689	-1
ENST00000370558	38763	1	ENSMUST00000018685	10148	-1
ENST00000331835	773	1	ENSMUST00000018685	16271	-1
ENST00000331835	1108	1	ENSMUST00000018685	18408	-1
ENST00000331835	51674	1	ENSMUST00000018685	19802	-1
ENST00000370550	190124	1	ENSMUST00000018691	14139	-1
ENST00000370550	190052	1	ENSMUST00000018691	16073	-1
ENST00000370550	189965	1	ENSMUST00000018691	1780	-1
ENST00000370550	189986	1	ENSMUST00000018691	21793	-1
ENST00000370550	190019	1	ENSMUST00000018691	29191	-1
ENST00000370550	190291	1	ENSMUST00000018727	10069	-1
ENST00000370544	16505	1	ENSMUST00000018727	26136	-1
ENST00000370544	13	1	ENSMUST00000018727	26621	-1
ENST00000370544	16516	1	ENSMUST00000018743	1594	-1
ENST00000370544	16525	1	ENSMUST00000018743	1719	-1
ENST00000370544	16534	1	ENSMUST00000018743	3521	-1
ENST00000370521	149255	1	ENSMUST00000018743	3594	-1
ENST00000370521	149707	1	ENSMUST00000018743	564	-1
ENST00000370521	56822	1	ENSMUST00000018792	18882	-1
ENST00000370521	149205	1	ENSMUST00000018792	2052	-1
ENST00000370521	149236	1	ENSMUST00000018792	4591	-1
ENST00000370521	149967	1	ENSMUST00000018792	6636	-1
ENST00000260508	47733	1	ENSMUST00000018842	1661	-1
ENST00000260508	47754	1	ENSMUST00000018842	1826	-1
ENST00000370473	279	1	ENSMUST00000018842	6143	-1
ENST00000370473	863	1	ENSMUST00000018842	810	-1
ENST00000439531	275	1	ENSMUST00000018851	2383	-1
ENST00000439531	299	1	ENSMUST00000018851	34206	-1
ENST00000464839	461	1	ENSMUST00000018851	60190	-1
ENST00000464839	2102	1	ENSMUST00000018851	64349	-1
ENST00000464839	2113	1	ENSMUST00000018875	1614	-1
ENST00000464839	10645	1	ENSMUST00000018875	22748	-1
ENST00000464839	10827	1	ENSMUST00000018875	64018	-1
ENST00000464839	20892	1	ENSMUST00000018875	65264	-1
ENST00000355754	4221	1	ENSMUST00000018877	1744	-1
ENST00000437128	5	1	ENSMUST00000018877	2172	-1
ENST00000437128	76	1	ENSMUST00000018877	452	-1
ENST00000437128	158	1	ENSMUST00000018877	832	-1
ENST00000330947	57936	1	ENSMUST00000018965	2296	-1
ENST00000330947	58975	1	ENSMUST00000018965	2734	-1
ENST00000330947	59372	1	ENSMUST00000018965	3381	-1
ENST00000330947	59487	1	ENSMUST00000018965	4672	-1
ENST00000330947	68027	1	ENSMUST00000018965	541	-1
ENST00000330947	68056	1	ENSMUST00000018993	108799	-1
ENST00000330947	59679	1	ENSMUST00000018993	38338	-1
ENST00000330947	58503	1	ENSMUST00000018993	62079	-1
ENST00000330947	59290	1	ENSMUST00000018993	85431	-1
ENST00000330947	59521	1	ENSMUST00000019026	12157	-1
ENST00000370454	79810	1	ENSMUST00000019026	13003	-1
ENST00000370454	80295	1	ENSMUST00000019026	2074	-1
ENST00000370454	80395	1	ENSMUST00000019026	9578	-1
ENST00000370454	80413	1	ENSMUST00000019044	10330	-1
ENST00000370454	80571	1	ENSMUST00000019044	10898	-1
ENST00000370454	80605	1	ENSMUST00000019044	4051	-1
ENST00000370454	81565	1	ENSMUST00000019044	4288	-1
ENST00000370454	81817	1	ENSMUST00000019044	9532	-1
ENST00000370454	81903	1	ENSMUST00000019065	2785	-1
ENST00000370454	81933	1	ENSMUST00000019065	3070	-1
ENST00000370454	80374	1	ENSMUST00000019065	4955	-1
ENST00000370454	80400	1	ENSMUST00000019065	7149	-1
ENST00000370454	80710	1	ENSMUST00000019067	1764	-1
ENST00000370454	80719	1	ENSMUST00000019067	216	-1
ENST00000370454	80727	1	ENSMUST00000019067	451	-1
ENST00000370454	81428	1	ENSMUST00000019067	679	-1
ENST00000370454	81671	1	ENSMUST00000019075	1105	-1
ENST00000370453	187485	1	ENSMUST00000019075	11100	-1
ENST00000337338	112579	1	ENSMUST00000019075	5273	-1
ENST00000337338	113574	1	ENSMUST00000019076	10161	-1
ENST00000337338	113899	1	ENSMUST00000019076	11436	-1
ENST00000337338	113923	1	ENSMUST00000019076	19371	-1
ENST00000337338	113968	1	ENSMUST00000019076	20078	-1
ENST00000337338	114391	1	ENSMUST00000019076	20303	-1
ENST00000337338	114583	1	ENSMUST00000019118	12644	-1
ENST00000337338	114093	1	ENSMUST00000019118	13286	-1
ENST00000337338	112942	1	ENSMUST00000019118	14138	-1
ENST00000337338	112955	1	ENSMUST00000019118	21915	-1
ENST00000337338	113403	1	ENSMUST00000019118	4846	-1
ENST00000337338	113625	1	ENSMUST00000019143	10127	-1
ENST00000337338	114023	1	ENSMUST00000019143	11791	-1
ENST00000337338	114086	1	ENSMUST00000019143	14955	-1
ENST00000337338	114089	1	ENSMUST00000019143	79	-1
ENST00000337338	114322	1	ENSMUST00000019268	12863	-1
ENST00000337338	114331	1	ENSMUST00000019268	19985	-1
ENST00000337338	114344	1	ENSMUST00000019268	21446	-1
ENST00000337338	114372	1	ENSMUST00000019268	32282	-1
ENST00000337338	114386	1	ENSMUST00000019268	55966	-1
ENST00000337338	114615	1	ENSMUST00000019276	12305	-1
ENST00000370447	12358	1	ENSMUST00000019276	4539	-1
ENST00000370440	1595	1	ENSMUST00000019276	5009	-1
ENST00000370440	1623	1	ENSMUST00000019276	8744	-1
ENST00000370440	22353	1	ENSMUST00000019290	71308	-1
ENST00000370440	22472	1	ENSMUST00000019290	71741	-1
ENST00000370440	22525	1	ENSMUST00000019290	87848	-1
ENST00000370440	22542	1	ENSMUST00000019379	11021	-1
ENST00000370440	22582	1	ENSMUST00000019379	12014	-1
ENST00000370440	22683	1	ENSMUST00000019379	1340	-1
ENST00000370440	23830	1	ENSMUST00000019379	14970	-1
ENST00000370440	24092	1	ENSMUST00000019379	8077	-1
ENST00000370440	24129	1	ENSMUST00000019405	4070	-1
ENST00000370440	24687	1	ENSMUST00000019405	5227	-1
ENST00000370440	24691	1	ENSMUST00000019405	5927	-1
ENST00000370440	25445	1	ENSMUST00000019405	7870	-1
ENST00000370440	25733	1	ENSMUST00000019405	930	-1
ENST00000370440	105701	1	ENSMUST00000019439	1764	-1
ENST00000370440	1535	1	ENSMUST00000019439	4045	-1
ENST00000370440	22472	1	ENSMUST00000019439	408	-1
ENST00000370440	23187	1	ENSMUST00000019439	4558	-1
ENST00000370440	1595	1	ENSMUST00000019439	4612	-1
ENST00000370440	22542	1	ENSMUST00000019441	3979	-1
ENST00000370440	24092	1	ENSMUST00000019441	581	-1
ENST00000370440	25822	1	ENSMUST00000019441	8351	-1
ENST00000370440	22560	1	ENSMUST00000019469	7692	-1
ENST00000370440	24118	1	ENSMUST00000019469	8004	-1
ENST00000370440	24345	1	ENSMUST00000019469	8407	-1
ENST00000370440	25072	1	ENSMUST00000019469	9215	-1
ENST00000370440	25082	1	ENSMUST00000019470	2451	-1
ENST00000370440	25699	1	ENSMUST00000019470	316	-1
ENST00000370440	25822	1	ENSMUST00000019470	4670	-1
ENST00000370425	126738	1	ENSMUST00000019470	5231	-1
ENST00000370425	126797	1	ENSMUST00000019470	5545	-1
ENST00000370425	126819	1	ENSMUST00000019506	2264	-1
ENST00000428239	23080	1	ENSMUST00000019506	2493	-1
ENST00000409154	13547	1	ENSMUST00000019506	2851	-1
ENST00000409154	17328	1	ENSMUST00000019506	643	-1
ENST00000610020	88562	1	ENSMUST00000019516	1422	-1
ENST00000370332	263	1	ENSMUST00000019516	1707	-1
ENST00000370332	275	1	ENSMUST00000019516	3415	-1
ENST00000370332	426	1	ENSMUST00000019516	865	-1
ENST00000370332	681	1	ENSMUST00000019572	177	-1
ENST00000370332	685	1	ENSMUST00000019572	3242	-1
ENST00000370332	756	1	ENSMUST00000019572	4810	-1
ENST00000370332	1027	1	ENSMUST00000019572	5102	-1
ENST00000370332	1043	1	ENSMUST00000019572	6885	-1
ENST00000370332	685	1	ENSMUST00000019577	11313	-1
ENST00000370332	977	1	ENSMUST00000019577	1981	-1
ENST00000370331	4943	1	ENSMUST00000019577	4267	-1
ENST00000370310	466	1	ENSMUST00000019577	6219	-1
ENST00000370310	1186	1	ENSMUST00000019577	9894	-1
ENST00000370310	1224	1	ENSMUST00000019608	3005	-1
ENST00000370310	416	1	ENSMUST00000019608	3506	-1
ENST00000370310	450	1	ENSMUST00000019608	610	-1
ENST00000370310	572	1	ENSMUST00000019616	1250	-1
ENST00000370310	587	1	ENSMUST00000019616	1795	-1
ENST00000370310	700	1	ENSMUST00000019616	500	-1
ENST00000370310	963	1	ENSMUST00000019616	5227	-1
ENST00000370310	967	1	ENSMUST00000019616	5244	-1
ENST00000370310	1168	1	ENSMUST00000019638	1538	-1
ENST00000370310	1207	1	ENSMUST00000019638	2144	-1
ENST00000370310	1286	1	ENSMUST00000019638	2602	-1
ENST00000370310	1497	1	ENSMUST00000019660	2275	-1
ENST00000370310	1532	1	ENSMUST00000019660	3361	-1
ENST00000370310	1542	1	ENSMUST00000019660	6843	-1
ENST00000370310	1546	1	ENSMUST00000019660	9238	-1
ENST00000370310	1682	1	ENSMUST00000019679	1013	-1
ENST00000370310	1766	1	ENSMUST00000019679	4609	-1
ENST00000370298	57543	1	ENSMUST00000019679	4976	-1
ENST00000370298	57600	1	ENSMUST00000019679	8141	-1
ENST00000370298	57618	1	ENSMUST00000019708	10940	-1
ENST00000370298	57657	1	ENSMUST00000019708	116	-1
ENST00000370298	57798	1	ENSMUST00000019708	22400	-1
ENST00000370298	58265	1	ENSMUST00000019708	26489	-1
ENST00000370298	57803	1	ENSMUST00000019708	3270	-1
ENST00000370298	58694	1	ENSMUST00000019721	12871	-1
ENST00000370298	57595	1	ENSMUST00000019721	6626	-1
ENST00000370298	57640	1	ENSMUST00000019721	8524	-1
ENST00000370282	30840	1	ENSMUST00000019721	8575	-1
ENST00000370282	4920	1	ENSMUST00000019723	287	-1
ENST00000370282	6735	1	ENSMUST00000019723	3307	-1
ENST00000370282	4875	1	ENSMUST00000019723	5693	-1
ENST00000343253	84570	1	ENSMUST00000019723	57	-1
ENST00000343253	84516	1	ENSMUST00000019723	5760	-1
ENST00000370272	175	1	ENSMUST00000019791	43125	-1
ENST00000370272	189	1	ENSMUST00000019791	81349	-1
ENST00000370272	677	1	ENSMUST00000019808	1738	-1
ENST00000370272	707	1	ENSMUST00000019808	2589	-1
ENST00000370272	14935	1	ENSMUST00000019808	3106	-1
ENST00000370272	778	1	ENSMUST00000019808	5568	-1
ENST00000260506	105012	1	ENSMUST00000019907	398	-1
ENST00000260506	105115	1	ENSMUST00000019907	5615	-1
ENST00000260506	105122	1	ENSMUST00000019907	6172	-1
ENST00000370244	20583	1	ENSMUST00000019908	11005	-1
ENST00000370244	20752	1	ENSMUST00000019908	1641	-1
ENST00000436063	1935	1	ENSMUST00000019908	3295	-1
ENST00000436063	9479	1	ENSMUST00000019908	5445	-1
ENST00000436063	9908	1	ENSMUST00000019908	7794	-1
ENST00000436063	4311	1	ENSMUST00000019924	5215	-1
ENST00000436063	7858	1	ENSMUST00000019924	5789	-1
ENST00000436063	8518	1	ENSMUST00000019924	6610	-1
ENST00000436063	9105	1	ENSMUST00000019924	8289	-1
ENST00000436063	9136	1	ENSMUST00000019931	12821	-1
ENST00000436063	9273	1	ENSMUST00000019931	19753	-1
ENST00000436063	9328	1	ENSMUST00000019931	31456	-1
ENST00000436063	9479	1	ENSMUST00000019931	4242	-1
ENST00000436063	8887	1	ENSMUST00000019931	6426	-1
ENST00000436063	9105	1	ENSMUST00000019932	39	-1
ENST00000436063	9328	1	ENSMUST00000019932	4236	-1
ENST00000436063	9884	1	ENSMUST00000019932	5756	-1
ENST00000334047	1184	1	ENSMUST00000019932	7432	-1
ENST00000370206	914	1	ENSMUST00000019937	21943	-1
ENST00000438509	577	1	ENSMUST00000019937	33897	-1
ENST00000604534	126447	1	ENSMUST00000019937	36623	-1
ENST00000604534	126708	1	ENSMUST00000019937	64775	-1
ENST00000604534	126429	1	ENSMUST00000019938	14963	-1
ENST00000444665	3601	1	ENSMUST00000019938	2916	-1
ENST00000609116	90998	1	ENSMUST00000019938	7030	-1
ENST00000496843	6115	1	ENSMUST00000019951	9222	-1
ENST00000414213	251	1	ENSMUST00000019951	9727	-1
ENST00000294724	13938	1	ENSMUST00000019962	11162	-1
ENST00000465289	52705	1	ENSMUST00000019962	6513	-1
ENST00000370152	44086	1	ENSMUST00000019962	7136	-1
ENST00000370152	44240	1	ENSMUST00000019962	8552	-1
ENST00000462159	1647	1	ENSMUST00000019974	1863	-1
ENST00000370141	15614	1	ENSMUST00000019974	200	-1
ENST00000370141	15760	1	ENSMUST00000019974	2278	-1
ENST00000370132	29136	1	ENSMUST00000019974	5818	-1
ENST00000370125	40662	1	ENSMUST00000019982	1927	-1
ENST00000370125	40977	1	ENSMUST00000019982	2499	-1
ENST00000370125	165993	1	ENSMUST00000019982	4627	-1
ENST00000370125	167029	1	ENSMUST00000019982	5129	-1
ENST00000370125	165967	1	ENSMUST00000019982	5849	-1
ENST00000370114	1774	1	ENSMUST00000019987	23887	-1
ENST00000370114	561	1	ENSMUST00000019987	26981	-1
ENST00000370114	5280	1	ENSMUST00000019987	3386	-1
ENST00000370114	5309	1	ENSMUST00000019987	39128	-1
ENST00000370114	5332	1	ENSMUST00000019987	40019	-1
ENST00000370105	961	1	ENSMUST00000019999	129385	-1
ENST00000370105	792	1	ENSMUST00000019999	151300	-1
ENST00000370105	913	1	ENSMUST00000019999	47275	-1
ENST00000305352	2314	1	ENSMUST00000019999	78943	-1
ENST00000305352	2331	1	ENSMUST00000020017	1979	-1
ENST00000305352	2785	1	ENSMUST00000020017	29955	-1
ENST00000305352	2816	1	ENSMUST00000020017	35768	-1
ENST00000305352	3123	1	ENSMUST00000020027	11734	-1
ENST00000305352	3208	1	ENSMUST00000020027	15273	-1
ENST00000305352	3570	1	ENSMUST00000020027	1717	-1
ENST00000305352	4092	1	ENSMUST00000020027	7551	-1
ENST00000358392	1614	1	ENSMUST00000020034	19133	-1
ENST00000358392	1678	1	ENSMUST00000020034	32735	-1
ENST00000361318	1159	1	ENSMUST00000020034	6887	-1
ENST00000361318	1173	1	ENSMUST00000020102	10737	-1
ENST00000361318	724	1	ENSMUST00000020102	17461	-1
ENST00000361318	495	1	ENSMUST00000020102	21527	-1
ENST00000361318	1180	1	ENSMUST00000020102	32316	-1
ENST00000565488	2562	1	ENSMUST00000020106	104535	-1
ENST00000565488	2726	1	ENSMUST00000020106	44376	-1
ENST00000565488	2756	1	ENSMUST00000020106	63581	-1
ENST00000483371	10893	1	ENSMUST00000020107	60338	-1
ENST00000483371	11209	1	ENSMUST00000020107	73729	-1
ENST00000370021	7091	1	ENSMUST00000020107	75230	-1
ENST00000370021	7446	1	ENSMUST00000020107	76644	-1
ENST00000370021	7602	1	ENSMUST00000020112	11833	-1
ENST00000370021	7661	1	ENSMUST00000020112	19888	-1
ENST00000406462	57067	1	ENSMUST00000020112	43959	-1
ENST00000406462	10084	1	ENSMUST00000020112	48377	-1
ENST00000406462	10098	1	ENSMUST00000020112	74082	-1
ENST00000406462	54500	1	ENSMUST00000020118	2091	-1
ENST00000406462	54512	1	ENSMUST00000020118	3461	-1
ENST00000406462	54527	1	ENSMUST00000020118	3933	-1
ENST00000406462	57067	1	ENSMUST00000020118	4243	-1
ENST00000357672	1173	1	ENSMUST00000020123	10532	-1
ENST00000357672	1242	1	ENSMUST00000020123	3648	-1
ENST00000357672	1242	1	ENSMUST00000020123	6529	-1
ENST00000369923	759	1	ENSMUST00000020123	7184	-1
ENST00000369923	798	1	ENSMUST00000020123	8873	-1
ENST00000369923	842	1	ENSMUST00000020149	11423	-1
ENST00000369923	24017	1	ENSMUST00000020149	4154	-1
ENST00000369923	24102	1	ENSMUST00000020149	6750	-1
ENST00000369923	15554	1	ENSMUST00000020149	7116	-1
ENST00000369923	23333	1	ENSMUST00000020153	12701	-1
ENST00000369923	23873	1	ENSMUST00000020153	30065	-1
ENST00000369923	23908	1	ENSMUST00000020153	60300	-1
ENST00000369923	826	1	ENSMUST00000020157	31929	-1
ENST00000369923	24088	1	ENSMUST00000020157	34785	-1
ENST00000271332	849	1	ENSMUST00000020157	55545	-1
ENST00000271332	2382	1	ENSMUST00000020157	55645	-1
ENST00000271332	2996	1	ENSMUST00000020157	65623	-1
ENST00000271308	2990	1	ENSMUST00000020161	1030	-1
ENST00000497545	5831	1	ENSMUST00000020161	10980	-1
ENST00000497545	5837	1	ENSMUST00000020161	625	-1
ENST00000497545	5864	1	ENSMUST00000020161	8384	-1
ENST00000497545	5768	1	ENSMUST00000020161	9663	-1
ENST00000430195	2174	1	ENSMUST00000020165	326524	-1
ENST00000369851	43901	1	ENSMUST00000020165	44962	-1
ENST00000369851	43870	1	ENSMUST00000020165	98938	-1
ENST00000369851	43881	1	ENSMUST00000020188	10355	-1
ENST00000369851	43918	1	ENSMUST00000020188	13727	-1
ENST00000369851	44560	1	ENSMUST00000020188	1737	-1
ENST00000431955	12339	1	ENSMUST00000020188	9037	-1
ENST00000329608	18547	1	ENSMUST00000020204	82393	-1
ENST00000329608	18755	1	ENSMUST00000020204	88160	-1
ENST00000329608	13125	1	ENSMUST00000020204	93923	-1
ENST00000329608	18339	1	ENSMUST00000020204	97455	-1
ENST00000329608	18378	1	ENSMUST00000020208	4715	-1
ENST00000329608	18386	1	ENSMUST00000020208	59160	-1
ENST00000329608	18393	1	ENSMUST00000020208	66867	-1
ENST00000329608	18596	1	ENSMUST00000020217	17154	-1
ENST00000473429	12618	1	ENSMUST00000020217	2317	-1
ENST00000473429	12651	1	ENSMUST00000020217	3225	-1
ENST00000473429	12615	1	ENSMUST00000020217	3478	-1
ENST00000473429	12663	1	ENSMUST00000020217	6665	-1
ENST00000473429	12759	1	ENSMUST00000020220	18611	-1
ENST00000459877	3484	1	ENSMUST00000020220	24268	-1
ENST00000459877	13329	1	ENSMUST00000020220	32218	-1
ENST00000369784	1562	1	ENSMUST00000020241	29720	-1
ENST00000369784	2137	1	ENSMUST00000020241	49073	-1
ENST00000369784	2168	1	ENSMUST00000020241	54188	-1
ENST00000369784	3569	1	ENSMUST00000020241	98	-1
ENST00000369784	3632	1	ENSMUST00000020241	9896	-1
ENST00000369784	3638	1	ENSMUST00000020243	1648	-1
ENST00000369784	2474	1	ENSMUST00000020243	1872	-1
ENST00000369784	3413	1	ENSMUST00000020243	1886	-1
ENST00000369784	3536	1	ENSMUST00000020243	2074	-1
ENST00000369784	1811	1	ENSMUST00000020251	19386	-1
ENST00000369784	2777	1	ENSMUST00000020251	33069	-1
ENST00000369784	3011	1	ENSMUST00000020251	54745	-1
ENST00000369784	3287	1	ENSMUST00000020268	31863	-1
ENST00000369784	2460	1	ENSMUST00000020268	45592	-1
ENST00000369784	2636	1	ENSMUST00000020268	46696	-1
ENST00000369784	3097	1	ENSMUST00000020268	4887	-1
ENST00000369779	16226	1	ENSMUST00000020273	17565	-1
ENST00000369779	16320	1	ENSMUST00000020273	18307	-1
[truncated: 29,730 more rows]
