# Supplementary material for: RNAMethPre: A Web Server for the Prediction and Query of mRNA m6A Sites
Source: PLoS One. 2016 Oct 10;11(10):e0162707. doi: 10.1371/journal.pone.0162707 (PMC5056760; doi:10.1371/journal.pone.0162707)
Supplement: S2 Table — (XLSX) [file pone.0162707.s005.xlsx]

## Sheet: S2 Table
S2 Table. The human testing dataset for the full transcript mode predictor.
TranscriptID	Position	Class	TranscriptID	Position	Class	TranscriptID	Position	Class	TranscriptID	Position	Class	TranscriptID	Position	Class	TranscriptID	Position	Class	TranscriptID	Position	Class	TranscriptID	Position	Class	TranscriptID	Position	Class	TranscriptID	Position	Class	TranscriptID	Position	Class
ENST00000307017	120	1	44837	ENST00000229405	-1	ENST00000245479	4012	-1	ENST00000254718	9729	-1	ENST00000260665	44451	-1	ENST00000262477	91379	-1	ENST00000264431	64358	-1	ENST00000268802	10821	-1	ENST00000282251	69099	-1	ENST00000293662	2492	-1	ENST00000299213	1194	-1
ENST00000307017	29041	1	44838	ENST00000229405	-1	ENST00000245479	4022	-1	ENST00000254718	9810	-1	ENST00000260665	4614	-1	ENST00000262477	94695	-1	ENST00000264431	64489	-1	ENST00000268802	10992	-1	ENST00000282251	69808	-1	ENST00000293662	262	-1	ENST00000299213	12291	-1
ENST00000296577	12199	1	41243	ENST00000229405	-1	ENST00000245479	403	-1	ENST00000254718	9881	-1	ENST00000260665	48574	-1	ENST00000262477	94905	-1	ENST00000264431	64607	-1	ENST00000268802	1107	-1	ENST00000282251	70438	-1	ENST00000293662	2665	-1	ENST00000299213	12422	-1
ENST00000454497	4193	1	17166	ENST00000229405	-1	ENST00000245479	4057	-1	ENST00000254719	1005	-1	ENST00000260665	49244	-1	ENST00000262477	97028	-1	ENST00000264431	64901	-1	ENST00000268802	11280	-1	ENST00000282251	74242	-1	ENST00000293662	2680	-1	ENST00000299213	12524	-1
ENST00000454497	4813	1	17167	ENST00000229405	-1	ENST00000245479	4240	-1	ENST00000254719	11947	-1	ENST00000260665	49433	-1	ENST00000262477	97266	-1	ENST00000264431	66392	-1	ENST00000268802	11426	-1	ENST00000282251	74856	-1	ENST00000293662	2809	-1	ENST00000299213	12700	-1
ENST00000454497	3641	1	33877	ENST00000229405	-1	ENST00000245479	4462	-1	ENST00000254719	13013	-1	ENST00000260665	50824	-1	ENST00000262477	98640	-1	ENST00000264431	66870	-1	ENST00000268802	11562	-1	ENST00000282251	74985	-1	ENST00000293662	2902	-1	ENST00000299213	13150	-1
ENST00000454497	3698	1	33878	ENST00000229405	-1	ENST00000245479	4471	-1	ENST00000254719	1317	-1	ENST00000260665	51110	-1	ENST00000262477	98654	-1	ENST00000264431	674	-1	ENST00000268802	11588	-1	ENST00000282251	75148	-1	ENST00000293662	2969	-1	ENST00000299213	13467	-1
ENST00000454497	4207	1	44839	ENST00000229405	-1	ENST00000245479	458	-1	ENST00000254719	13221	-1	ENST00000260665	53072	-1	ENST00000262487	10171	-1	ENST00000264431	67671	-1	ENST00000268802	11855	-1	ENST00000282251	75565	-1	ENST00000293662	3073	-1	ENST00000299213	13832	-1
ENST00000281317	21082	1	33879	ENST00000229405	-1	ENST00000245479	4631	-1	ENST00000254719	13854	-1	ENST00000260665	55877	-1	ENST00000262487	10292	-1	ENST00000264431	67911	-1	ENST00000268802	12445	-1	ENST00000282251	7653	-1	ENST00000293662	3081	-1	ENST00000299213	1389	-1
ENST00000281317	21095	1	33880	ENST00000229405	-1	ENST00000245479	4767	-1	ENST00000254719	15269	-1	ENST00000260665	57137	-1	ENST00000262487	1034	-1	ENST00000264431	70134	-1	ENST00000268802	12500	-1	ENST00000282251	76604	-1	ENST00000293662	3303	-1	ENST00000299213	13920	-1
ENST00000281317	21108	1	33881	ENST00000229405	-1	ENST00000245479	4771	-1	ENST00000254719	15630	-1	ENST00000260665	57357	-1	ENST00000262487	10462	-1	ENST00000264431	70373	-1	ENST00000268802	12714	-1	ENST00000282251	85192	-1	ENST00000293662	3531	-1	ENST00000299213	14331	-1
ENST00000508784	3562	1	17169	ENST00000229405	-1	ENST00000245479	4778	-1	ENST00000254719	17228	-1	ENST00000260665	57551	-1	ENST00000262487	11066	-1	ENST00000264431	71893	-1	ENST00000268802	12851	-1	ENST00000282251	86153	-1	ENST00000293662	3697	-1	ENST00000299213	14371	-1
ENST00000508784	3161	1	33882	ENST00000229405	-1	ENST00000245479	4857	-1	ENST00000254719	18055	-1	ENST00000260665	61331	-1	ENST00000262487	11777	-1	ENST00000264431	72624	-1	ENST00000268802	1578	-1	ENST00000282251	86522	-1	ENST00000293662	3789	-1	ENST00000299213	14666	-1
ENST00000508784	3180	1	33883	ENST00000229405	-1	ENST00000245479	4916	-1	ENST00000254719	19540	-1	ENST00000260665	6187	-1	ENST00000262487	1194	-1	ENST00000264431	77239	-1	ENST00000268802	1591	-1	ENST00000282251	87425	-1	ENST00000293662	3812	-1	ENST00000299213	15382	-1
ENST00000508784	3319	1	33884	ENST00000229405	-1	ENST00000245479	4998	-1	ENST00000254719	20110	-1	ENST00000260665	63886	-1	ENST00000262487	14473	-1	ENST00000264431	79871	-1	ENST00000268802	1602	-1	ENST00000282251	8761	-1	ENST00000293662	3976	-1	ENST00000299213	15942	-1
ENST00000508784	3688	1	33885	ENST00000229405	-1	ENST00000245479	5002	-1	ENST00000254719	20476	-1	ENST00000260665	6397	-1	ENST00000262487	16427	-1	ENST00000264431	80760	-1	ENST00000268802	1868	-1	ENST00000282251	88680	-1	ENST00000293662	4057	-1	ENST00000299213	16049	-1
ENST00000508784	3718	1	33886	ENST00000229405	-1	ENST00000245479	506	-1	ENST00000254719	20534	-1	ENST00000260665	66596	-1	ENST00000262487	16783	-1	ENST00000264431	84074	-1	ENST00000268802	1924	-1	ENST00000282251	88688	-1	ENST00000293662	4100	-1	ENST00000299213	16062	-1
ENST00000508784	128316	1	33887	ENST00000229405	-1	ENST00000245479	5098	-1	ENST00000254719	22905	-1	ENST00000260665	66748	-1	ENST00000262487	16993	-1	ENST00000264431	84363	-1	ENST00000268802	216	-1	ENST00000282251	90462	-1	ENST00000293662	4247	-1	ENST00000299213	16199	-1
ENST00000508784	128354	1	33888	ENST00000229405	-1	ENST00000245479	5199	-1	ENST00000254719	23524	-1	ENST00000260665	70722	-1	ENST00000262487	17206	-1	ENST00000264431	84417	-1	ENST00000268802	2542	-1	ENST00000282251	94474	-1	ENST00000293662	4685	-1	ENST00000299213	16320	-1
ENST00000508784	144959	1	33889	ENST00000229405	-1	ENST00000245479	524	-1	ENST00000254719	23690	-1	ENST00000260665	71646	-1	ENST00000262487	18796	-1	ENST00000264431	84597	-1	ENST00000268802	2572	-1	ENST00000282251	96245	-1	ENST00000293662	4751	-1	ENST00000299213	16840	-1
ENST00000508784	144991	1	33890	ENST00000229405	-1	ENST00000245479	53	-1	ENST00000254719	24750	-1	ENST00000260665	72267	-1	ENST00000262487	1977	-1	ENST00000264431	85154	-1	ENST00000268802	2621	-1	ENST00000282251	96810	-1	ENST00000293662	5003	-1	ENST00000299213	17138	-1
ENST00000508784	144942	1	41244	ENST00000229405	-1	ENST00000245479	5300	-1	ENST00000254719	25203	-1	ENST00000260665	72473	-1	ENST00000262487	20006	-1	ENST00000264431	85354	-1	ENST00000268802	3625	-1	ENST00000282251	99069	-1	ENST00000293662	5081	-1	ENST00000299213	17219	-1
ENST00000296582	17053	1	17170	ENST00000229405	-1	ENST00000245479	674	-1	ENST00000254719	25520	-1	ENST00000260665	73730	-1	ENST00000262487	21662	-1	ENST00000264431	87022	-1	ENST00000268802	3924	-1	ENST00000282282	10385	-1	ENST00000293662	5123	-1	ENST00000299213	17534	-1
ENST00000296582	17070	1	17171	ENST00000229405	-1	ENST00000245479	746	-1	ENST00000254719	27405	-1	ENST00000260665	73779	-1	ENST00000262487	22490	-1	ENST00000264431	88228	-1	ENST00000268802	3974	-1	ENST00000282282	10535	-1	ENST00000293662	5194	-1	ENST00000299213	17581	-1
ENST00000296582	17127	1	17172	ENST00000229405	-1	ENST00000245479	809	-1	ENST00000254719	27875	-1	ENST00000260665	75249	-1	ENST00000262487	22747	-1	ENST00000264431	90483	-1	ENST00000268802	4043	-1	ENST00000282282	10659	-1	ENST00000293662	5235	-1	ENST00000299213	17606	-1
ENST00000296582	17648	1	17173	ENST00000229405	-1	ENST00000245543	10498	-1	ENST00000254719	27966	-1	ENST00000260665	76014	-1	ENST00000262487	24192	-1	ENST00000264431	90871	-1	ENST00000268802	4074	-1	ENST00000282282	10818	-1	ENST00000293662	5240	-1	ENST00000299213	17952	-1
ENST00000296582	17747	1	17174	ENST00000229405	-1	ENST00000245543	11026	-1	ENST00000254719	28274	-1	ENST00000260665	76548	-1	ENST00000262487	24424	-1	ENST00000264431	91049	-1	ENST00000268802	4124	-1	ENST00000282282	10841	-1	ENST00000293662	5276	-1	ENST00000299213	1806	-1
ENST00000296582	16941	1	33891	ENST00000229405	-1	ENST00000245543	12349	-1	ENST00000254719	30791	-1	ENST00000260665	77685	-1	ENST00000262487	25966	-1	ENST00000264431	91190	-1	ENST00000268802	4433	-1	ENST00000282282	10915	-1	ENST00000293662	5544	-1	ENST00000299213	1829	-1
ENST00000296582	16792	1	41245	ENST00000229405	-1	ENST00000245543	12606	-1	ENST00000254719	31043	-1	ENST00000260665	79627	-1	ENST00000262487	26578	-1	ENST00000264431	91734	-1	ENST00000268802	4743	-1	ENST00000282282	11586	-1	ENST00000293662	6080	-1	ENST00000299213	18407	-1
ENST00000322396	16254	1	17176	ENST00000229405	-1	ENST00000245543	12734	-1	ENST00000254719	33062	-1	ENST00000260665	7974	-1	ENST00000262487	28857	-1	ENST00000264433	102579	-1	ENST00000268802	4905	-1	ENST00000282282	11609	-1	ENST00000293662	6127	-1	ENST00000299213	18793	-1
ENST00000322396	16403	1	17177	ENST00000229405	-1	ENST00000245543	12832	-1	ENST00000254719	33559	-1	ENST00000260665	79832	-1	ENST00000262487	29577	-1	ENST00000264433	102804	-1	ENST00000268802	5133	-1	ENST00000282282	11888	-1	ENST00000293662	6275	-1	ENST00000299213	18842	-1
ENST00000322396	805	1	33897	ENST00000229405	-1	ENST00000245543	12839	-1	ENST00000254719	33755	-1	ENST00000260665	83261	-1	ENST00000262487	296	-1	ENST00000264433	103774	-1	ENST00000268802	520	-1	ENST00000282282	12124	-1	ENST00000293662	6369	-1	ENST00000299213	18921	-1
ENST00000322396	16619	1	33898	ENST00000229405	-1	ENST00000245543	13286	-1	ENST00000254719	344	-1	ENST00000260665	84383	-1	ENST00000262487	29811	-1	ENST00000264433	10379	-1	ENST00000268802	5279	-1	ENST00000282282	12305	-1	ENST00000293662	6445	-1	ENST00000299213	19027	-1
ENST00000322396	16647	1	33899	ENST00000229405	-1	ENST00000245543	13389	-1	ENST00000254719	35451	-1	ENST00000260665	84984	-1	ENST00000262487	30078	-1	ENST00000264433	106451	-1	ENST00000268802	5344	-1	ENST00000282282	13014	-1	ENST00000293662	6608	-1	ENST00000299213	1907	-1
ENST00000322396	16408	1	41246	ENST00000229405	-1	ENST00000245543	13504	-1	ENST00000254719	38300	-1	ENST00000260665	85555	-1	ENST00000262487	30158	-1	ENST00000264433	106790	-1	ENST00000268802	5395	-1	ENST00000282282	13035	-1	ENST00000293662	6727	-1	ENST00000299213	19125	-1
ENST00000355292	2560	1	33900	ENST00000229405	-1	ENST00000245543	13660	-1	ENST00000254719	39683	-1	ENST00000260665	86318	-1	ENST00000262487	32939	-1	ENST00000264433	107145	-1	ENST00000268802	5485	-1	ENST00000282282	132	-1	ENST00000293662	6751	-1	ENST00000299213	19224	-1
ENST00000355292	357810	1	33901	ENST00000229405	-1	ENST00000245543	14334	-1	ENST00000254719	41283	-1	ENST00000260665	87549	-1	ENST00000262487	33231	-1	ENST00000264433	10895	-1	ENST00000268802	5544	-1	ENST00000282282	13704	-1	ENST00000293662	6811	-1	ENST00000299213	19312	-1
ENST00000511993	344820	1	33902	ENST00000229405	-1	ENST00000245543	14907	-1	ENST00000254719	42452	-1	ENST00000260665	89070	-1	ENST00000262487	34736	-1	ENST00000264433	109268	-1	ENST00000268802	5608	-1	ENST00000282282	13750	-1	ENST00000293662	685	-1	ENST00000299213	20682	-1
ENST00000296550	178498	1	17178	ENST00000229405	-1	ENST00000245543	14953	-1	ENST00000254719	45012	-1	ENST00000260665	90131	-1	ENST00000262487	34811	-1	ENST00000264433	109411	-1	ENST00000268802	5713	-1	ENST00000282282	13915	-1	ENST00000293662	6945	-1	ENST00000299213	21357	-1
ENST00000296550	178636	1	17179	ENST00000229405	-1	ENST00000245543	15025	-1	ENST00000254719	45421	-1	ENST00000260665	90541	-1	ENST00000262487	35349	-1	ENST00000264433	111590	-1	ENST00000268802	5740	-1	ENST00000282282	14105	-1	ENST00000293662	6977	-1	ENST00000299213	21846	-1
ENST00000535741	563922	1	17180	ENST00000229405	-1	ENST00000245543	15112	-1	ENST00000254719	456	-1	ENST00000260665	92199	-1	ENST00000262487	35431	-1	ENST00000264433	111774	-1	ENST00000268802	5925	-1	ENST00000282282	14350	-1	ENST00000293662	7013	-1	ENST00000299213	22143	-1
ENST00000535741	564099	1	17181	ENST00000229405	-1	ENST00000245543	15488	-1	ENST00000254719	47423	-1	ENST00000260665	935	-1	ENST00000262487	35966	-1	ENST00000264433	112375	-1	ENST00000268802	5935	-1	ENST00000282282	14525	-1	ENST00000293662	7094	-1	ENST00000299213	22461	-1
ENST00000535741	587837	1	17182	ENST00000229405	-1	ENST00000245543	1559	-1	ENST00000254719	48494	-1	ENST00000260665	94587	-1	ENST00000262487	37891	-1	ENST00000264433	115115	-1	ENST00000268802	6102	-1	ENST00000282282	1462	-1	ENST00000293662	7182	-1	ENST00000299213	2604	-1
ENST00000535741	563950	1	33903	ENST00000229405	-1	ENST00000245543	15666	-1	ENST00000254719	50728	-1	ENST00000260665	95689	-1	ENST00000262487	38133	-1	ENST00000264433	115540	-1	ENST00000268802	627	-1	ENST00000282282	14800	-1	ENST00000293662	7723	-1	ENST00000299213	4157	-1
ENST00000535741	587789	1	33904	ENST00000229405	-1	ENST00000245543	1582	-1	ENST00000254719	50909	-1	ENST00000260665	96406	-1	ENST00000262487	38590	-1	ENST00000264433	116050	-1	ENST00000268802	7179	-1	ENST00000282282	14975	-1	ENST00000293662	7947	-1	ENST00000299213	429	-1
ENST00000535741	587728	1	41247	ENST00000229405	-1	ENST00000245543	15932	-1	ENST00000254719	5185	-1	ENST00000260665	97452	-1	ENST00000262487	3872	-1	ENST00000264433	116738	-1	ENST00000268802	760	-1	ENST00000282282	15070	-1	ENST00000293662	8174	-1	ENST00000299213	4526	-1
ENST00000535741	563871	1	44840	ENST00000229405	-1	ENST00000245543	15942	-1	ENST00000254719	52042	-1	ENST00000260665	9838	-1	ENST00000262487	39914	-1	ENST00000264433	118741	-1	ENST00000268802	7948	-1	ENST00000282282	1538	-1	ENST00000293662	8672	-1	ENST00000299213	4674	-1
ENST00000535741	563922	1	44841	ENST00000229405	-1	ENST00000245543	16273	-1	ENST00000254719	52884	-1	ENST00000260665	99076	-1	ENST00000262487	43265	-1	ENST00000264433	118921	-1	ENST00000268802	8045	-1	ENST00000282282	1558	-1	ENST00000293662	8884	-1	ENST00000299213	5316	-1
ENST00000535741	587933	1	44842	ENST00000229405	-1	ENST00000245543	17139	-1	ENST00000254719	53705	-1	ENST00000260731	10001	-1	ENST00000262487	43399	-1	ENST00000264433	12191	-1	ENST00000268802	8383	-1	ENST00000282282	15662	-1	ENST00000293662	8918	-1	ENST00000299213	5805	-1
ENST00000409598	1873	1	17183	ENST00000229405	-1	ENST00000245543	17313	-1	ENST00000254719	53903	-1	ENST00000260731	10425	-1	ENST00000262487	44288	-1	ENST00000264433	122419	-1	ENST00000268802	8467	-1	ENST00000282282	15701	-1	ENST00000293777	103	-1	ENST00000299213	5815	-1
ENST00000409598	54872	1	17184	ENST00000229405	-1	ENST00000245543	17542	-1	ENST00000254719	544	-1	ENST00000260731	11096	-1	ENST00000262487	44314	-1	ENST00000264433	123296	-1	ENST00000268802	8525	-1	ENST00000282282	15834	-1	ENST00000293777	1068	-1	ENST00000299213	6006	-1
ENST00000409598	54901	1	17185	ENST00000229405	-1	ENST00000245543	177	-1	ENST00000254719	56686	-1	ENST00000260731	11679	-1	ENST00000262487	44808	-1	ENST00000264433	12704	-1	ENST00000268802	8698	-1	ENST00000282282	15856	-1	ENST00000293777	1211	-1	ENST00000299213	6185	-1
ENST00000409598	54912	1	17186	ENST00000229405	-1	ENST00000245543	18110	-1	ENST00000254719	57496	-1	ENST00000260731	11800	-1	ENST00000262487	47929	-1	ENST00000264433	12709	-1	ENST00000268802	8797	-1	ENST00000282282	1648	-1	ENST00000293777	1253	-1	ENST00000299213	6508	-1
ENST00000409598	54996	1	17187	ENST00000229405	-1	ENST00000245543	18276	-1	ENST00000254719	57599	-1	ENST00000260731	12010	-1	ENST00000262487	48348	-1	ENST00000264433	12908	-1	ENST00000268802	882	-1	ENST00000282282	2522	-1	ENST00000293777	1261	-1	ENST00000299213	7045	-1
ENST00000409598	55004	1	17188	ENST00000229405	-1	ENST00000245543	18309	-1	ENST00000254719	58022	-1	ENST00000260731	12569	-1	ENST00000262487	48582	-1	ENST00000264433	132316	-1	ENST00000268802	9001	-1	ENST00000282282	2874	-1	ENST00000293777	1276	-1	ENST00000299213	7276	-1
ENST00000409598	55016	1	17189	ENST00000229405	-1	ENST00000245543	18539	-1	ENST00000254719	58437	-1	ENST00000260731	13095	-1	ENST00000262487	49314	-1	ENST00000264433	13249	-1	ENST00000268802	920	-1	ENST00000282282	3176	-1	ENST00000293777	1286	-1	ENST00000299213	7756	-1
ENST00000409598	55081	1	17190	ENST00000229416	-1	ENST00000245543	18715	-1	ENST00000254719	58953	-1	ENST00000260731	13721	-1	ENST00000262487	50471	-1	ENST00000264433	135357	-1	ENST00000268802	929	-1	ENST00000282282	3596	-1	ENST00000293777	1366	-1	ENST00000299213	7862	-1
ENST00000409598	55099	1	17191	ENST00000229416	-1	ENST00000245543	18928	-1	ENST00000254719	59315	-1	ENST00000260731	1456	-1	ENST00000262487	51885	-1	ENST00000264433	136661	-1	ENST00000268802	9415	-1	ENST00000282282	3741	-1	ENST00000293777	1478	-1	ENST00000299213	7909	-1
ENST00000409598	55114	1	17192	ENST00000229416	-1	ENST00000245543	18952	-1	ENST00000254719	59545	-1	ENST00000260731	16452	-1	ENST00000262487	52395	-1	ENST00000264433	137543	-1	ENST00000268802	9537	-1	ENST00000282282	4342	-1	ENST00000293777	1531	-1	ENST00000299213	7950	-1
ENST00000409598	55117	1	17193	ENST00000229416	-1	ENST00000245543	19062	-1	ENST00000254719	60670	-1	ENST00000260731	16674	-1	ENST00000262487	52991	-1	ENST00000264433	16398	-1	ENST00000268802	9549	-1	ENST00000282282	441	-1	ENST00000293777	163	-1	ENST00000299213	8023	-1
ENST00000499452	3487	1	33905	ENST00000229416	-1	ENST00000245543	19233	-1	ENST00000254719	60824	-1	ENST00000260731	16692	-1	ENST00000262487	53675	-1	ENST00000264433	1720	-1	ENST00000268802	9569	-1	ENST00000282282	465	-1	ENST00000293777	1666	-1	ENST00000299213	8393	-1
ENST00000281708	1202	1	17194	ENST00000229416	-1	ENST00000245543	19355	-1	ENST00000254719	61772	-1	ENST00000260731	17539	-1	ENST00000262487	55476	-1	ENST00000264433	17293	-1	ENST00000268802	9634	-1	ENST00000282282	4654	-1	ENST00000293777	1693	-1	ENST00000299213	8588	-1
ENST00000281708	1357	1	17195	ENST00000229416	-1	ENST00000245543	19790	-1	ENST00000254719	63569	-1	ENST00000260731	18158	-1	ENST00000262487	56450	-1	ENST00000264433	21014	-1	ENST00000268802	9799	-1	ENST00000282282	4680	-1	ENST00000293777	1728	-1	ENST00000299213	8869	-1
ENST00000281708	1646	1	17196	ENST00000229416	-1	ENST00000245543	20073	-1	ENST00000254719	63693	-1	ENST00000260731	20423	-1	ENST00000262487	57531	-1	ENST00000264433	23596	-1	ENST00000268802	9935	-1	ENST00000282282	47	-1	ENST00000293777	1750	-1	ENST00000299213	9094	-1
ENST00000281708	1807	1	17197	ENST00000229416	-1	ENST00000245543	2138	-1	ENST00000254719	6461	-1	ENST00000260731	21943	-1	ENST00000262487	59462	-1	ENST00000264433	26494	-1	ENST00000268835	10418	-1	ENST00000282282	5004	-1	ENST00000293777	1787	-1	ENST00000299213	9339	-1
ENST00000281708	90352	1	17198	ENST00000229416	-1	ENST00000245543	2294	-1	ENST00000254719	64722	-1	ENST00000260731	22127	-1	ENST00000262487	59774	-1	ENST00000264433	26755	-1	ENST00000268835	12414	-1	ENST00000282282	5337	-1	ENST00000293777	1807	-1	ENST00000299213	9647	-1
ENST00000281708	90511	1	17199	ENST00000229416	-1	ENST00000245543	2298	-1	ENST00000254719	64805	-1	ENST00000260731	22625	-1	ENST00000262487	60402	-1	ENST00000264433	27703	-1	ENST00000268835	13143	-1	ENST00000282282	5358	-1	ENST00000293777	1812	-1	ENST00000299213	9869	-1
ENST00000281708	213980	1	17200	ENST00000229416	-1	ENST00000245543	2671	-1	ENST00000254719	64871	-1	ENST00000260731	23154	-1	ENST00000262487	60983	-1	ENST00000264433	27844	-1	ENST00000268835	13776	-1	ENST00000282282	5416	-1	ENST00000293777	1820	-1	ENST00000299213	9894	-1
ENST00000281708	1382	1	33906	ENST00000229416	-1	ENST00000245543	2851	-1	ENST00000254719	66071	-1	ENST00000260731	23325	-1	ENST00000262487	61238	-1	ENST00000264433	34748	-1	ENST00000268835	13987	-1	ENST00000282282	5563	-1	ENST00000293777	1906	-1	ENST00000299293	100576	-1
ENST00000281708	1477	1	33907	ENST00000229416	-1	ENST00000245543	2876	-1	ENST00000254719	66646	-1	ENST00000260731	23380	-1	ENST00000262487	61290	-1	ENST00000264433	3647	-1	ENST00000268835	14704	-1	ENST00000282282	6078	-1	ENST00000293777	1978	-1	ENST00000299293	101223	-1
ENST00000281708	1634	1	33908	ENST00000229416	-1	ENST00000245543	3260	-1	ENST00000254719	67067	-1	ENST00000260731	23699	-1	ENST00000262487	61449	-1	ENST00000264433	36790	-1	ENST00000268835	18996	-1	ENST00000282282	610	-1	ENST00000293777	1986	-1	ENST00000299293	103928	-1
ENST00000281708	1665	1	33909	ENST00000229416	-1	ENST00000245543	3267	-1	ENST00000254719	67797	-1	ENST00000260731	2418	-1	ENST00000262487	62198	-1	ENST00000264433	37253	-1	ENST00000268835	19035	-1	ENST00000282282	6471	-1	ENST00000293777	2009	-1	ENST00000299293	104902	-1
ENST00000281708	1674	1	33910	ENST00000229416	-1	ENST00000245543	381	-1	ENST00000254719	8229	-1	ENST00000260731	24195	-1	ENST00000262487	63636	-1	ENST00000264433	37275	-1	ENST00000268835	20333	-1	ENST00000282282	6644	-1	ENST00000293777	2013	-1	ENST00000299293	108173	-1
ENST00000281708	1799	1	33911	ENST00000229416	-1	ENST00000245543	434	-1	ENST00000254719	9004	-1	ENST00000260731	24677	-1	ENST00000262487	64353	-1	ENST00000264433	38642	-1	ENST00000268835	20673	-1	ENST00000282282	6762	-1	ENST00000293777	2036	-1	ENST00000299293	108499	-1
ENST00000281708	1844	1	33912	ENST00000229416	-1	ENST00000245543	446	-1	ENST00000254719	970	-1	ENST00000260731	25184	-1	ENST00000262487	64539	-1	ENST00000264433	42713	-1	ENST00000268835	20900	-1	ENST00000282282	6820	-1	ENST00000293777	206	-1	ENST00000299293	13758	-1
ENST00000281708	90256	1	33913	ENST00000229416	-1	ENST00000245543	4484	-1	ENST00000254730	101246	-1	ENST00000260731	2555	-1	ENST00000262487	64921	-1	ENST00000264433	44578	-1	ENST00000268835	22153	-1	ENST00000282282	6964	-1	ENST00000293777	2069	-1	ENST00000299293	16093	-1
ENST00000281708	90504	1	33914	ENST00000229416	-1	ENST00000245543	522	-1	ENST00000254730	114622	-1	ENST00000260731	27205	-1	ENST00000262487	65036	-1	ENST00000264433	45291	-1	ENST00000268835	24055	-1	ENST00000282282	705	-1	ENST00000293777	2120	-1	ENST00000299293	1875	-1
ENST00000281708	90508	1	33915	ENST00000229416	-1	ENST00000245543	5542	-1	ENST00000254730	114937	-1	ENST00000260731	2738	-1	ENST00000262487	66725	-1	ENST00000264433	4624	-1	ENST00000268835	24957	-1	ENST00000282282	7523	-1	ENST00000293777	2165	-1	ENST00000299293	21745	-1
ENST00000304385	8408	1	33916	ENST00000229416	-1	ENST00000245543	5697	-1	ENST00000254730	117084	-1	ENST00000260731	27513	-1	ENST00000262487	66977	-1	ENST00000264433	46652	-1	ENST00000268835	25620	-1	ENST00000282282	7609	-1	ENST00000293777	2174	-1	ENST00000299293	21982	-1
ENST00000304385	8433	1	33917	ENST00000229416	-1	ENST00000245543	5723	-1	ENST00000254730	11841	-1	ENST00000260731	27936	-1	ENST00000262487	67335	-1	ENST00000264433	48371	-1	ENST00000268835	25963	-1	ENST00000282282	7731	-1	ENST00000293777	29	-1	ENST00000299293	22340	-1
ENST00000304385	8696	1	33918	ENST00000229416	-1	ENST00000245543	5951	-1	ENST00000254730	118776	-1	ENST00000260731	28567	-1	ENST00000262487	67409	-1	ENST00000264433	51087	-1	ENST00000268835	26151	-1	ENST00000282282	7799	-1	ENST00000293777	375	-1	ENST00000299293	22710	-1
ENST00000304385	9430	1	33919	ENST00000229416	-1	ENST00000245543	5964	-1	ENST00000254730	12974	-1	ENST00000260731	29251	-1	ENST00000262487	67790	-1	ENST00000264433	51223	-1	ENST00000268835	26955	-1	ENST00000282282	7819	-1	ENST00000293777	394	-1	ENST00000299293	22871	-1
ENST00000304385	9454	1	33920	ENST00000229416	-1	ENST00000245543	599	-1	ENST00000254730	130300	-1	ENST00000260731	29686	-1	ENST00000262487	68178	-1	ENST00000264433	51918	-1	ENST00000268835	29259	-1	ENST00000282282	7964	-1	ENST00000293777	4	-1	ENST00000299293	23197	-1
ENST00000451320	130212	1	33921	ENST00000229416	-1	ENST00000245543	6253	-1	ENST00000254730	135203	-1	ENST00000260731	30613	-1	ENST00000262487	69194	-1	ENST00000264433	57033	-1	ENST00000268835	29939	-1	ENST00000282282	8431	-1	ENST00000293777	504	-1	ENST00000299293	23388	-1
ENST00000338700	91341	1	44843	ENST00000229416	-1	ENST00000245543	6301	-1	ENST00000254730	136205	-1	ENST00000260731	31714	-1	ENST00000262487	70060	-1	ENST00000264433	58233	-1	ENST00000268835	30011	-1	ENST00000282282	8631	-1	ENST00000293777	557	-1	ENST00000299293	25529	-1
ENST00000409663	137726	1	33922	ENST00000229416	-1	ENST00000245543	6355	-1	ENST00000254730	137519	-1	ENST00000260731	32651	-1	ENST00000262487	72578	-1	ENST00000264433	60274	-1	ENST00000268835	3020	-1	ENST00000282282	8881	-1	ENST00000293777	567	-1	ENST00000299293	27972	-1
ENST00000409663	137753	1	33923	ENST00000229416	-1	ENST00000245543	6452	-1	ENST00000254730	137846	-1	ENST00000260731	32754	-1	ENST00000262487	72884	-1	ENST00000264433	62229	-1	ENST00000268835	31609	-1	ENST00000282282	9238	-1	ENST00000293777	572	-1	ENST00000299293	28958	-1
ENST00000409663	137911	1	33924	ENST00000229416	-1	ENST00000245543	6674	-1	ENST00000254730	141002	-1	ENST00000260731	34017	-1	ENST00000262487	74408	-1	ENST00000264433	64256	-1	ENST00000268835	31853	-1	ENST00000282282	9279	-1	ENST00000293777	656	-1	ENST00000299293	29621	-1
ENST00000409663	137932	1	33925	ENST00000229416	-1	ENST00000245543	7451	-1	ENST00000254730	145302	-1	ENST00000260731	35542	-1	ENST00000262487	7514	-1	ENST00000264433	65685	-1	ENST00000268835	32388	-1	ENST00000282282	9359	-1	ENST00000293777	679	-1	ENST00000299293	31539	-1
ENST00000409663	169997	1	33926	ENST00000229416	-1	ENST00000245543	8658	-1	ENST00000254730	147594	-1	ENST00000260731	36106	-1	ENST00000262487	76104	-1	ENST00000264433	6745	-1	ENST00000268835	3440	-1	ENST00000282282	9559	-1	ENST00000293777	792	-1	ENST00000299293	34376	-1
ENST00000409663	170128	1	33927	ENST00000229416	-1	ENST00000245543	9138	-1	ENST00000254730	152278	-1	ENST00000260731	36555	-1	ENST00000262487	78137	-1	ENST00000264433	7169	-1	ENST00000268835	35959	-1	ENST00000282282	9595	-1	ENST00000293777	86	-1	ENST00000299293	35781	-1
ENST00000409663	170149	1	33928	ENST00000229416	-1	ENST00000245543	9181	-1	ENST00000254730	155112	-1	ENST00000260731	37686	-1	ENST00000262487	9028	-1	ENST00000264433	72276	-1	ENST00000268835	36395	-1	ENST00000282282	9654	-1	ENST00000293777	980	-1	ENST00000299293	37667	-1
ENST00000409663	170155	1	33929	ENST00000229416	-1	ENST00000245543	9194	-1	ENST00000254730	155297	-1	ENST00000260731	39695	-1	ENST00000262487	950	-1	ENST00000264433	7297	-1	ENST00000268835	3734	-1	ENST00000282282	977	-1	ENST00000293780	1125	-1	ENST00000299293	38010	-1
ENST00000260010	1887	1	33930	ENST00000229416	-1	ENST00000245543	9404	-1	ENST00000254730	156152	-1	ENST00000260731	403	-1	ENST00000262519	10715	-1	ENST00000264433	74400	-1	ENST00000268835	37743	-1	ENST00000282296	1001	-1	ENST00000293780	128	-1	ENST00000299293	38593	-1
ENST00000260010	2131	1	33931	ENST00000229416	-1	ENST00000245543	9418	-1	ENST00000254730	157669	-1	ENST00000260731	41218	-1	ENST00000262519	11805	-1	ENST00000264433	74938	-1	ENST00000268835	39136	-1	ENST00000282296	1106	-1	ENST00000293780	1310	-1	ENST00000299293	3892	-1
ENST00000260010	2265	1	33932	ENST00000229416	-1	ENST00000245543	9435	-1	ENST00000254730	169077	-1	ENST00000260731	41381	-1	ENST00000262519	12262	-1	ENST00000264433	78678	-1	ENST00000268835	39192	-1	ENST00000282296	1210	-1	ENST00000293780	134	-1	ENST00000299293	39824	-1
ENST00000260010	2579	1	33933	ENST00000229416	-1	ENST00000245543	947	-1	ENST00000254730	171481	-1	ENST00000260731	41976	-1	ENST00000262519	12996	-1	ENST00000264433	81028	-1	ENST00000268835	40372	-1	ENST00000282296	1482	-1	ENST00000293780	1511	-1	ENST00000299293	40720	-1
ENST00000260010	2630	1	33934	ENST00000229416	-1	ENST00000245543	9705	-1	ENST00000254730	174033	-1	ENST00000260731	42217	-1	ENST00000262519	13393	-1	ENST00000264433	82521	-1	ENST00000268835	41802	-1	ENST00000282296	1532	-1	ENST00000293780	1576	-1	ENST00000299293	4088	-1
ENST00000260010	2733	1	33935	ENST00000229416	-1	ENST00000245543	9791	-1	ENST00000254730	1798	-1	ENST00000260731	44911	-1	ENST00000262519	13970	-1	ENST00000264433	83056	-1	ENST00000268835	42615	-1	ENST00000282296	1696	-1	ENST00000293780	1606	-1	ENST00000299293	41492	-1
ENST00000260010	2987	1	33936	ENST00000229416	-1	ENST00000245543	9959	-1	ENST00000254730	181170	-1	ENST00000260731	45192	-1	ENST00000262519	14519	-1	ENST00000264433	86165	-1	ENST00000268835	43667	-1	ENST00000282296	1751	-1	ENST00000293780	1630	-1	ENST00000299293	42363	-1
ENST00000260010	3879	1	33937	ENST00000229416	-1	ENST00000245680	10019	-1	ENST00000254730	181881	-1	ENST00000260731	45390	-1	ENST00000262519	14817	-1	ENST00000264433	86269	-1	ENST00000268835	44795	-1	ENST00000282296	1858	-1	ENST00000293780	1650	-1	ENST00000299293	43533	-1
ENST00000499023	5922	1	41248	ENST00000229416	-1	ENST00000245680	10233	-1	ENST00000254730	187090	-1	ENST00000260731	45519	-1	ENST00000262519	15156	-1	ENST00000264433	87115	-1	ENST00000268835	45452	-1	ENST00000282296	1874	-1	ENST00000293780	1800	-1	ENST00000299293	44517	-1
ENST00000302068	6617	1	17201	ENST00000229416	-1	ENST00000245680	10772	-1	ENST00000254730	194257	-1	ENST00000260731	45778	-1	ENST00000262519	15266	-1	ENST00000264433	87995	-1	ENST00000268835	46047	-1	ENST00000282296	1900	-1	ENST00000293780	1854	-1	ENST00000299293	44697	-1
ENST00000302068	6637	1	17202	ENST00000229416	-1	ENST00000245680	11008	-1	ENST00000254730	198286	-1	ENST00000260731	46380	-1	ENST00000262519	15336	-1	ENST00000264433	88388	-1	ENST00000268835	46938	-1	ENST00000282296	1921	-1	ENST00000293780	1865	-1	ENST00000299293	44835	-1
ENST00000302068	7547	1	17203	ENST00000229416	-1	ENST00000245680	11286	-1	ENST00000254730	199551	-1	ENST00000260731	46583	-1	ENST00000262519	15385	-1	ENST00000264433	88607	-1	ENST00000268835	47664	-1	ENST00000282296	2031	-1	ENST00000293780	195	-1	ENST00000299293	47055	-1
ENST00000302068	7569	1	17204	ENST00000229416	-1	ENST00000245680	1308	-1	ENST00000254730	199598	-1	ENST00000260731	48025	-1	ENST00000262519	15606	-1	ENST00000264433	89233	-1	ENST00000268835	49051	-1	ENST00000282296	2081	-1	ENST00000293780	2020	-1	ENST00000299293	55098	-1
ENST00000302053	2902	1	17205	ENST00000229416	-1	ENST00000245680	14073	-1	ENST00000254730	205884	-1	ENST00000260731	48650	-1	ENST00000262519	16185	-1	ENST00000264433	89271	-1	ENST00000268835	49258	-1	ENST00000282296	2213	-1	ENST00000293780	2103	-1	ENST00000299293	56725	-1
ENST00000302053	2974	1	17206	ENST00000229416	-1	ENST00000245680	1421	-1	ENST00000254730	218173	-1	ENST00000260731	49392	-1	ENST00000262519	16352	-1	ENST00000264433	92219	-1	ENST00000268835	49420	-1	ENST00000282296	2297	-1	ENST00000293780	2215	-1	ENST00000299293	58255	-1
ENST00000302053	3152	1	17207	ENST00000229416	-1	ENST00000245680	14252	-1	ENST00000254730	221991	-1	ENST00000260731	51378	-1	ENST00000262519	16738	-1	ENST00000264433	93076	-1	ENST00000268835	50443	-1	ENST00000282296	2363	-1	ENST00000293780	2254	-1	ENST00000299293	58733	-1
ENST00000302053	3206	1	17208	ENST00000229416	-1	ENST00000245680	14373	-1	ENST00000254730	223047	-1	ENST00000260731	51697	-1	ENST00000262519	16895	-1	ENST00000264433	9563	-1	ENST00000268835	51774	-1	ENST00000282296	256	-1	ENST00000293780	2341	-1	ENST00000299293	59719	-1
ENST00000302053	3300	1	17209	ENST00000229416	-1	ENST00000245680	16371	-1	ENST00000254730	223168	-1	ENST00000260731	53215	-1	ENST00000262519	17311	-1	ENST00000264433	98699	-1	ENST00000268835	51864	-1	ENST00000282296	2604	-1	ENST00000293780	2499	-1	ENST00000299293	60783	-1
ENST00000302053	3352	1	17210	ENST00000229416	-1	ENST00000245680	1726	-1	ENST00000254730	225133	-1	ENST00000260731	53880	-1	ENST00000262519	17538	-1	ENST00000264433	99338	-1	ENST00000268835	52138	-1	ENST00000282296	2754	-1	ENST00000293780	2628	-1	ENST00000299293	61382	-1
ENST00000302053	3361	1	17211	ENST00000229416	-1	ENST00000245680	17711	-1	ENST00000254730	226280	-1	ENST00000260731	55004	-1	ENST00000262519	17678	-1	ENST00000264434	10468	-1	ENST00000268835	53640	-1	ENST00000282296	2951	-1	ENST00000293780	2638	-1	ENST00000299293	62909	-1
ENST00000302053	3401	1	17212	ENST00000229416	-1	ENST00000245680	18788	-1	ENST00000254730	227213	-1	ENST00000260731	55693	-1	ENST00000262519	18098	-1	ENST00000264434	10634	-1	ENST00000268835	54006	-1	ENST00000282296	2970	-1	ENST00000293780	2672	-1	ENST00000299293	63864	-1
ENST00000302053	3672	1	17213	ENST00000229416	-1	ENST00000245680	19699	-1	ENST00000254730	229268	-1	ENST00000260731	56352	-1	ENST00000262519	18500	-1	ENST00000264434	10985	-1	ENST00000268835	54242	-1	ENST00000282296	2975	-1	ENST00000293780	286	-1	ENST00000299293	64128	-1
ENST00000302053	3689	1	17214	ENST00000229416	-1	ENST00000245680	19800	-1	ENST00000254730	229989	-1	ENST00000260731	56605	-1	ENST00000262519	18761	-1	ENST00000264434	11352	-1	ENST00000268835	54797	-1	ENST00000282296	3136	-1	ENST00000293780	2935	-1	ENST00000299293	64372	-1
ENST00000302053	3717	1	17215	ENST00000229416	-1	ENST00000245680	20740	-1	ENST00000254730	234955	-1	ENST00000260731	57009	-1	ENST00000262519	19041	-1	ENST00000264434	12028	-1	ENST00000268835	56416	-1	ENST00000282296	3280	-1	ENST00000293780	3115	-1	ENST00000299293	69597	-1
ENST00000492082	93	1	17216	ENST00000229416	-1	ENST00000245680	2190	-1	ENST00000254730	237054	-1	ENST00000260731	61203	-1	ENST00000262519	19345	-1	ENST00000264434	12677	-1	ENST00000268835	56850	-1	ENST00000282296	3290	-1	ENST00000293780	3191	-1	ENST00000299293	69728	-1
ENST00000492082	140	1	17217	ENST00000229416	-1	ENST00000245680	21911	-1	ENST00000254730	238731	-1	ENST00000260731	61900	-1	ENST00000262519	19604	-1	ENST00000264434	12923	-1	ENST00000268835	57355	-1	ENST00000282296	3531	-1	ENST00000293780	3332	-1	ENST00000299293	70419	-1
ENST00000492082	525	1	17218	ENST00000229416	-1	ENST00000245680	22033	-1	ENST00000254730	239317	-1	ENST00000260731	61926	-1	ENST00000262519	20062	-1	ENST00000264434	13101	-1	ENST00000268835	59248	-1	ENST00000282296	3651	-1	ENST00000293780	337	-1	ENST00000299293	70988	-1
ENST00000492082	536	1	17219	ENST00000229416	-1	ENST00000245680	22218	-1	ENST00000254730	239861	-1	ENST00000260731	6230	-1	ENST00000262519	20205	-1	ENST00000264434	13241	-1	ENST00000268835	60355	-1	ENST00000282296	3733	-1	ENST00000293780	4031	-1	ENST00000299293	71190	-1
ENST00000492082	562	1	17220	ENST00000229416	-1	ENST00000245680	22760	-1	ENST00000254730	239959	-1	ENST00000260731	7444	-1	ENST00000262519	2026	-1	ENST00000264434	13994	-1	ENST00000268835	62445	-1	ENST00000282296	3900	-1	ENST00000293780	4080	-1	ENST00000299293	72325	-1
ENST00000492082	2639	1	17221	ENST00000229416	-1	ENST00000245680	22918	-1	ENST00000254730	246458	-1	ENST00000260731	9591	-1	ENST00000262519	20650	-1	ENST00000264434	1474	-1	ENST00000268835	62946	-1	ENST00000282296	397	-1	ENST00000293780	4221	-1	ENST00000299293	73523	-1
ENST00000492082	2645	1	17222	ENST00000229416	-1	ENST00000245680	23394	-1	ENST00000254730	246579	-1	ENST00000260803	10	-1	ENST00000262519	21006	-1	ENST00000264434	14991	-1	ENST00000268835	62971	-1	ENST00000282296	4190	-1	ENST00000293780	4458	-1	ENST00000299293	74020	-1
ENST00000502773	1422	1	41249	ENST00000229416	-1	ENST00000245680	26056	-1	ENST00000254730	248107	-1	ENST00000260803	10471	-1	ENST00000262519	21386	-1	ENST00000264434	15677	-1	ENST00000268835	64406	-1	ENST00000282296	4349	-1	ENST00000293780	4578	-1	ENST00000299293	74779	-1
ENST00000503404	20703	1	17224	ENST00000229416	-1	ENST00000245680	26637	-1	ENST00000254730	249734	-1	ENST00000260803	10841	-1	ENST00000262519	2139	-1	ENST00000264434	15934	-1	ENST00000268835	64427	-1	ENST00000282296	4363	-1	ENST00000293780	4602	-1	ENST00000299293	75209	-1
ENST00000511912	36303	1	17225	ENST00000229416	-1	ENST00000245680	26731	-1	ENST00000254730	25071	-1	ENST00000260803	11141	-1	ENST00000262519	21460	-1	ENST00000264434	16527	-1	ENST00000268835	65120	-1	ENST00000282296	4598	-1	ENST00000293780	4636	-1	ENST00000299293	75484	-1
ENST00000511912	36265	1	33938	ENST00000229416	-1	ENST00000245680	26747	-1	ENST00000254730	253164	-1	ENST00000260803	11408	-1	ENST00000262519	21620	-1	ENST00000264434	16808	-1	ENST00000268835	65963	-1	ENST00000282296	4641	-1	ENST00000293780	4690	-1	ENST00000299293	77357	-1
ENST00000264433	99688	1	17226	ENST00000229416	-1	ENST00000245680	27907	-1	ENST00000254730	253182	-1	ENST00000260803	11470	-1	ENST00000262519	21819	-1	ENST00000264434	17184	-1	ENST00000268835	67459	-1	ENST00000282296	4667	-1	ENST00000293780	4697	-1	ENST00000299293	77367	-1
ENST00000264433	99874	1	33939	ENST00000229416	-1	ENST00000245680	28028	-1	ENST00000254730	27498	-1	ENST00000260803	11623	-1	ENST00000262519	22109	-1	ENST00000264434	17410	-1	ENST00000268835	68078	-1	ENST00000282296	4734	-1	ENST00000293780	4740	-1	ENST00000299293	82300	-1
ENST00000264433	100123	1	33940	ENST00000229416	-1	ENST00000245680	28159	-1	ENST00000254730	33579	-1	ENST00000260803	11716	-1	ENST00000262519	23181	-1	ENST00000264434	17746	-1	ENST00000268835	68595	-1	ENST00000282296	4872	-1	ENST00000293780	4782	-1	ENST00000299293	82534	-1
ENST00000264433	135421	1	33941	ENST00000229416	-1	ENST00000245680	28582	-1	ENST00000254730	33842	-1	ENST00000260803	11809	-1	ENST00000262519	23203	-1	ENST00000264434	17807	-1	ENST00000268835	69519	-1	ENST00000282296	5088	-1	ENST00000293780	4787	-1	ENST00000299293	83470	-1
ENST00000264431	85926	1	17227	ENST00000229595	-1	ENST00000245680	29566	-1	ENST00000254730	35073	-1	ENST00000260803	12059	-1	ENST00000262519	23357	-1	ENST00000264434	18114	-1	ENST00000268835	71052	-1	ENST00000282296	5122	-1	ENST00000293780	4843	-1	ENST00000299293	84548	-1
ENST00000264431	90871	1	17228	ENST00000229595	-1	ENST00000245680	30376	-1	ENST00000254730	3737	-1	ENST00000260803	12071	-1	ENST00000262519	23933	-1	ENST00000264434	18852	-1	ENST00000268835	71827	-1	ENST00000282296	522	-1	ENST00000293780	4987	-1	ENST00000299293	85463	-1
ENST00000264431	90616	1	33942	ENST00000229595	-1	ENST00000245680	31003	-1	ENST00000254730	39226	-1	ENST00000260803	12122	-1	ENST00000262519	24013	-1	ENST00000264434	19465	-1	ENST00000268835	7251	-1	ENST00000282296	5343	-1	ENST00000293780	5044	-1	ENST00000299293	86427	-1
ENST00000264431	90840	1	33943	ENST00000229595	-1	ENST00000245680	31101	-1	ENST00000254730	42744	-1	ENST00000260803	12456	-1	ENST00000262519	24421	-1	ENST00000264434	19757	-1	ENST00000268835	72825	-1	ENST00000282296	5353	-1	ENST00000293780	5048	-1	ENST00000299293	87213	-1
ENST00000508189	7408	1	17229	ENST00000229595	-1	ENST00000245680	31941	-1	ENST00000254730	45188	-1	ENST00000260803	12489	-1	ENST00000262519	25268	-1	ENST00000264434	20895	-1	ENST00000268835	72857	-1	ENST00000282296	5416	-1	ENST00000293780	64	-1	ENST00000299293	89267	-1
ENST00000509232	5341	1	41250	ENST00000229595	-1	ENST00000245680	32372	-1	ENST00000254730	4947	-1	ENST00000260803	12902	-1	ENST00000262519	25667	-1	ENST00000264434	20899	-1	ENST00000268835	73003	-1	ENST00000282296	5596	-1	ENST00000293780	684	-1	ENST00000299293	89460	-1
ENST00000306480	5187	1	17231	ENST00000229595	-1	ENST00000245680	3335	-1	ENST00000254730	49586	-1	ENST00000260803	12937	-1	ENST00000262519	26045	-1	ENST00000264434	20921	-1	ENST00000268835	7773	-1	ENST00000282296	5679	-1	ENST00000293780	803	-1	ENST00000299293	9014	-1
ENST00000226725	114654	1	17232	ENST00000229595	-1	ENST00000245680	33704	-1	ENST00000254730	52268	-1	ENST00000260803	12980	-1	ENST00000262519	27324	-1	ENST00000264434	21120	-1	ENST00000268835	8443	-1	ENST00000282296	5884	-1	ENST00000293780	823	-1	ENST00000299293	90209	-1
ENST00000226725	114481	1	33944	ENST00000229595	-1	ENST00000245680	34753	-1	ENST00000254730	54851	-1	ENST00000260803	1300	-1	ENST00000262519	27356	-1	ENST00000264434	21329	-1	ENST00000268835	8798	-1	ENST00000282296	5920	-1	ENST00000293780	855	-1	ENST00000299293	90857	-1
ENST00000226725	114672	1	33945	ENST00000229595	-1	ENST00000245680	35452	-1	ENST00000254730	5650	-1	ENST00000260803	13223	-1	ENST00000262519	27517	-1	ENST00000264434	21534	-1	ENST00000268835	9600	-1	ENST00000282296	5950	-1	ENST00000293780	865	-1	ENST00000299293	91604	-1
ENST00000261507	14209	1	17233	ENST00000229595	-1	ENST00000245680	35479	-1	ENST00000254730	57673	-1	ENST00000260803	13274	-1	ENST00000262519	27738	-1	ENST00000264434	22025	-1	ENST00000268989	10403	-1	ENST00000282296	6163	-1	ENST00000293780	952	-1	ENST00000299293	92478	-1
ENST00000261507	14232	1	17234	ENST00000229595	-1	ENST00000245680	35619	-1	ENST00000254730	59009	-1	ENST00000260803	13468	-1	ENST00000262519	2968	-1	ENST00000264434	22073	-1	ENST00000268989	11854	-1	ENST00000282296	6267	-1	ENST00000293826	10089	-1	ENST00000299293	92738	-1
ENST00000261507	14266	1	17235	ENST00000229595	-1	ENST00000245680	35678	-1	ENST00000254730	64003	-1	ENST00000260803	13519	-1	ENST00000262519	2990	-1	ENST00000264434	22330	-1	ENST00000268989	11981	-1	ENST00000282296	6362	-1	ENST00000293826	1024	-1	ENST00000299293	93980	-1
ENST00000261507	14316	1	17236	ENST00000229595	-1	ENST00000245680	36580	-1	ENST00000254730	64601	-1	ENST00000260803	1377	-1	ENST00000262519	3219	-1	ENST00000264434	2312	-1	ENST00000268989	12463	-1	ENST00000282296	656	-1	ENST00000293826	10341	-1	ENST00000299293	94264	-1
ENST00000261507	14444	1	33946	ENST00000229595	-1	ENST00000245680	36825	-1	ENST00000254730	65396	-1	ENST00000260803	13921	-1	ENST00000262519	3926	-1	ENST00000264434	23156	-1	ENST00000268989	13566	-1	ENST00000282296	6680	-1	ENST00000293826	1037	-1	ENST00000299293	95100	-1
ENST00000061240	228819	1	17237	ENST00000229595	-1	ENST00000245680	37086	-1	ENST00000254730	65881	-1	ENST00000260803	1731	-1	ENST00000262519	3994	-1	ENST00000264434	23663	-1	ENST00000268989	13946	-1	ENST00000282296	6699	-1	ENST00000293826	10496	-1	ENST00000299293	95415	-1
ENST00000511577	678	1	17238	ENST00000229595	-1	ENST00000245680	38520	-1	ENST00000254730	66095	-1	ENST00000260803	2083	-1	ENST00000262519	4016	-1	ENST00000264434	24188	-1	ENST00000268989	14278	-1	ENST00000282296	6828	-1	ENST00000293826	10501	-1	ENST00000299293	9559	-1
ENST00000511577	706	1	33947	ENST00000229595	-1	ENST00000245680	38703	-1	ENST00000254730	66534	-1	ENST00000260803	2191	-1	ENST00000262519	4049	-1	ENST00000264434	25	-1	ENST00000268989	1469	-1	ENST00000282296	6929	-1	ENST00000293826	10597	-1	ENST00000299293	96180	-1
ENST00000511577	711	1	33948	ENST00000229595	-1	ENST00000245680	38806	-1	ENST00000254730	66584	-1	ENST00000260803	2359	-1	ENST00000262519	4236	-1	ENST00000264434	26652	-1	ENST00000268989	16239	-1	ENST00000282296	7010	-1	ENST00000293826	10837	-1	ENST00000299293	97953	-1
ENST00000511577	930	1	33949	ENST00000229595	-1	ENST00000245680	39371	-1	ENST00000254730	69713	-1	ENST00000260803	2571	-1	ENST00000262519	4577	-1	ENST00000264434	285	-1	ENST00000268989	16667	-1	ENST00000282296	7086	-1	ENST00000293826	10895	-1	ENST00000299293	98321	-1
ENST00000511577	963	1	33950	ENST00000229595	-1	ENST00000245680	40661	-1	ENST00000254730	77687	-1	ENST00000260803	2683	-1	ENST00000262519	5197	-1	ENST00000264434	29578	-1	ENST00000268989	17488	-1	ENST00000282296	7169	-1	ENST00000293826	10929	-1	ENST00000299293	9881	-1
ENST00000335742	214757	1	17239	ENST00000229595	-1	ENST00000245680	41075	-1	ENST00000254730	79764	-1	ENST00000260803	3223	-1	ENST00000262519	5499	-1	ENST00000264434	2963	-1	ENST00000268989	17687	-1	ENST00000282296	7380	-1	ENST00000293826	11204	-1	ENST00000299314	10086	-1
ENST00000335742	429233	1	17240	ENST00000229595	-1	ENST00000245680	42154	-1	ENST00000254730	8534	-1	ENST00000260803	3351	-1	ENST00000262519	6141	-1	ENST00000264434	30425	-1	ENST00000268989	18432	-1	ENST00000282296	743	-1	ENST00000293826	11430	-1	ENST00000299314	10232	-1
ENST00000284637	1979	1	17241	ENST00000229595	-1	ENST00000245680	42434	-1	ENST00000254730	86385	-1	ENST00000260803	3393	-1	ENST00000262519	6508	-1	ENST00000264434	3165	-1	ENST00000268989	1881	-1	ENST00000282296	7622	-1	ENST00000293826	11477	-1	ENST00000299314	10972	-1
ENST00000284637	1989	1	17242	ENST00000229595	-1	ENST00000245680	4253	-1	ENST00000254730	89494	-1	ENST00000260803	3954	-1	ENST00000262519	6539	-1	ENST00000264434	32064	-1	ENST00000268989	19079	-1	ENST00000282296	7811	-1	ENST00000293826	11483	-1	ENST00000299314	11286	-1
ENST00000284637	2271	1	17243	ENST00000229595	-1	ENST00000245680	43045	-1	ENST00000254730	94107	-1	ENST00000260803	3961	-1	ENST00000262519	7254	-1	ENST00000264434	32339	-1	ENST00000268989	19582	-1	ENST00000282296	8187	-1	ENST00000293826	1163	-1	ENST00000299314	11734	-1
ENST00000284637	42250	1	17244	ENST00000229595	-1	ENST00000245680	4374	-1	ENST00000254730	97380	-1	ENST00000260803	4358	-1	ENST00000262519	7357	-1	ENST00000264434	33197	-1	ENST00000268989	20209	-1	ENST00000282296	8239	-1	ENST00000293826	11687	-1	ENST00000299314	16643	-1
ENST00000284637	2139	1	41251	ENST00000229595	-1	ENST00000245680	4386	-1	ENST00000254730	97631	-1	ENST00000260803	4684	-1	ENST00000262519	7543	-1	ENST00000264434	3344	-1	ENST00000268989	20332	-1	ENST00000282344	100020	-1	ENST00000293826	11709	-1	ENST00000299314	17072	-1
ENST00000439128	1116	1	33951	ENST00000229595	-1	ENST00000245680	4817	-1	ENST00000254730	98680	-1	ENST00000260803	4840	-1	ENST00000262519	7766	-1	ENST00000264434	3376	-1	ENST00000268989	21068	-1	ENST00000282344	100236	-1	ENST00000293826	11729	-1	ENST00000299314	17574	-1
ENST00000513761	99850	1	17245	ENST00000229595	-1	ENST00000245680	5219	-1	ENST00000254759	10108	-1	ENST00000260803	5021	-1	ENST00000262519	8288	-1	ENST00000264434	33999	-1	ENST00000268989	21664	-1	ENST00000282344	101137	-1	ENST00000293826	12033	-1	ENST00000299314	21414	-1
ENST00000513761	99803	1	33952	ENST00000229595	-1	ENST00000245680	5476	-1	ENST00000254759	10421	-1	ENST00000260803	5230	-1	ENST00000262519	8561	-1	ENST00000264434	34280	-1	ENST00000268989	22007	-1	ENST00000282344	101247	-1	ENST00000293826	1206	-1	ENST00000299314	22702	-1
ENST00000513761	99839	1	33953	ENST00000229595	-1	ENST00000245680	5556	-1	ENST00000254759	10580	-1	ENST00000260803	5592	-1	ENST00000262519	8588	-1	ENST00000264434	34580	-1	ENST00000268989	22293	-1	ENST00000282344	103301	-1	ENST00000293826	12210	-1	ENST00000299314	24497	-1
ENST00000513761	86623	1	41252	ENST00000229595	-1	ENST00000245680	559	-1	ENST00000254759	10690	-1	ENST00000260803	5624	-1	ENST00000262519	8638	-1	ENST00000264434	35478	-1	ENST00000268989	22423	-1	ENST00000282344	104305	-1	ENST00000293826	1281	-1	ENST00000299314	24735	-1
ENST00000508955	9470	1	17246	ENST00000229595	-1	ENST00000245680	5757	-1	ENST00000254759	1144	-1	ENST00000260803	5640	-1	ENST00000262519	9014	-1	ENST00000264434	3603	-1	ENST00000268989	22431	-1	ENST00000282344	104339	-1	ENST00000293826	1325	-1	ENST00000299314	26249	-1
ENST00000508955	9854	1	17247	ENST00000229595	-1	ENST00000245680	6357	-1	ENST00000254759	11800	-1	ENST00000260803	6111	-1	ENST00000262525	1037	-1	ENST00000264434	36429	-1	ENST00000268989	23155	-1	ENST00000282344	11055	-1	ENST00000293826	1528	-1	ENST00000299314	26345	-1
ENST00000508955	10108	1	17248	ENST00000229595	-1	ENST00000245680	7982	-1	ENST00000254759	12060	-1	ENST00000260803	6163	-1	ENST00000262525	1272	-1	ENST00000264434	36721	-1	ENST00000268989	24726	-1	ENST00000282344	11258	-1	ENST00000293826	2062	-1	ENST00000299314	28035	-1
ENST00000508955	10318	1	44845	ENST00000229595	-1	ENST00000245680	8018	-1	ENST00000254759	12144	-1	ENST00000260803	6283	-1	ENST00000262525	1395	-1	ENST00000264434	37023	-1	ENST00000268989	24763	-1	ENST00000282344	11406	-1	ENST00000293826	2256	-1	ENST00000299314	28382	-1
ENST00000265000	152980	1	17249	ENST00000229595	-1	ENST00000245680	8242	-1	ENST00000254759	12491	-1	ENST00000260803	6643	-1	ENST00000262525	1421	-1	ENST00000264434	37518	-1	ENST00000268989	24812	-1	ENST00000282344	13190	-1	ENST00000293826	2637	-1	ENST00000299314	28449	-1
ENST00000265000	153018	1	17250	ENST00000229595	-1	ENST00000245680	910	-1	ENST00000254759	12816	-1	ENST00000260803	679	-1	ENST00000262525	1616	-1	ENST00000264434	38749	-1	ENST00000268989	24880	-1	ENST00000282344	13877	-1	ENST00000293826	2686	-1	ENST00000299314	29803	-1
ENST00000265000	153025	1	17251	ENST00000229595	-1	ENST00000245680	9179	-1	ENST00000254759	13302	-1	ENST00000260803	6971	-1	ENST00000262525	165	-1	ENST00000264434	38940	-1	ENST00000268989	24928	-1	ENST00000282344	14027	-1	ENST00000293826	2713	-1	ENST00000299314	30896	-1
ENST00000265000	153035	1	17252	ENST00000229595	-1	ENST00000245680	9742	-1	ENST00000254759	13782	-1	ENST00000260803	7129	-1	ENST00000262525	1666	-1	ENST00000264434	39137	-1	ENST00000268989	2494	-1	ENST00000282344	16719	-1	ENST00000293826	2917	-1	ENST00000299314	30954	-1
ENST00000265000	153075	1	17253	ENST00000229595	-1	ENST00000245817	1033	-1	ENST00000254759	13960	-1	ENST00000260803	7209	-1	ENST00000262525	1807	-1	ENST00000264434	40020	-1	ENST00000268989	24996	-1	ENST00000282344	18895	-1	ENST00000293826	3131	-1	ENST00000299314	31646	-1
ENST00000265000	153103	1	17254	ENST00000229595	-1	ENST00000245817	1082	-1	ENST00000254759	14720	-1	ENST00000260803	823	-1	ENST00000262525	1871	-1	ENST00000264434	40122	-1	ENST00000268989	25111	-1	ENST00000282344	1892	-1	ENST00000293826	3606	-1	ENST00000299314	31717	-1
ENST00000265000	153572	1	17255	ENST00000229595	-1	ENST00000245817	1113	-1	ENST00000254759	15367	-1	ENST00000260803	8304	-1	ENST00000262525	2569	-1	ENST00000264434	40230	-1	ENST00000268989	25359	-1	ENST00000282344	21027	-1	ENST00000293826	4026	-1	ENST00000299314	31893	-1
ENST00000265000	154117	1	17256	ENST00000229595	-1	ENST00000245817	1165	-1	ENST00000254759	15446	-1	ENST00000260803	8613	-1	ENST00000262525	26	-1	ENST00000264434	40324	-1	ENST00000268989	26266	-1	ENST00000282344	21082	-1	ENST00000293826	4138	-1	ENST00000299314	35549	-1
ENST00000265000	152987	1	33954	ENST00000229595	-1	ENST00000245817	1694	-1	ENST00000254759	15833	-1	ENST00000260803	8725	-1	ENST00000262525	2768	-1	ENST00000264434	40696	-1	ENST00000268989	27096	-1	ENST00000282344	22544	-1	ENST00000293826	4173	-1	ENST00000299314	36077	-1
ENST00000265000	79275	1	41253	ENST00000229595	-1	ENST00000245817	1703	-1	ENST00000254759	15901	-1	ENST00000260803	8753	-1	ENST00000262525	2860	-1	ENST00000264434	41115	-1	ENST00000268989	28464	-1	ENST00000282344	24431	-1	ENST00000293826	4282	-1	ENST00000299314	38413	-1
ENST00000296503	1163	1	41254	ENST00000229595	-1	ENST00000245817	1709	-1	ENST00000254759	16736	-1	ENST00000260803	8776	-1	ENST00000262525	2892	-1	ENST00000264434	416	-1	ENST00000268989	28724	-1	ENST00000282344	24839	-1	ENST00000293826	4325	-1	ENST00000299314	38501	-1
ENST00000296503	1250	1	41255	ENST00000229595	-1	ENST00000245817	1728	-1	ENST00000254759	16988	-1	ENST00000260803	8881	-1	ENST00000262525	3018	-1	ENST00000264434	5665	-1	ENST00000268989	28967	-1	ENST00000282344	25279	-1	ENST00000293826	4350	-1	ENST00000299314	38915	-1
ENST00000296503	1858	1	41256	ENST00000229595	-1	ENST00000245817	1733	-1	ENST00000254759	17099	-1	ENST00000260803	8895	-1	ENST00000262525	3135	-1	ENST00000264434	6702	-1	ENST00000268989	29471	-1	ENST00000282344	25663	-1	ENST00000293826	4374	-1	ENST00000299314	39615	-1
ENST00000393674	718	1	17257	ENST00000229595	-1	ENST00000245817	1752	-1	ENST00000254759	1727	-1	ENST00000260803	9074	-1	ENST00000262525	3153	-1	ENST00000264434	6829	-1	ENST00000268989	30308	-1	ENST00000282344	25871	-1	ENST00000293826	4723	-1	ENST00000299314	40291	-1
ENST00000393674	26281	1	17258	ENST00000229595	-1	ENST00000245817	1889	-1	ENST00000254759	17867	-1	ENST00000260803	9107	-1	ENST00000262525	3189	-1	ENST00000264434	7045	-1	ENST00000268989	31294	-1	ENST00000282344	26521	-1	ENST00000293826	4777	-1	ENST00000299314	41091	-1
ENST00000393674	26317	1	17259	ENST00000229595	-1	ENST00000245817	1994	-1	ENST00000254759	1807	-1	ENST00000260803	9162	-1	ENST00000262525	3194	-1	ENST00000264434	7438	-1	ENST00000268989	31471	-1	ENST00000282344	28002	-1	ENST00000293826	5118	-1	ENST00000299314	41458	-1
ENST00000393674	701	1	33955	ENST00000229595	-1	ENST00000245817	2004	-1	ENST00000254759	18083	-1	ENST00000260803	9622	-1	ENST00000262525	3243	-1	ENST00000264434	7840	-1	ENST00000268989	3210	-1	ENST00000282344	29436	-1	ENST00000293826	542	-1	ENST00000299314	41468	-1
ENST00000393674	718	1	41257	ENST00000229595	-1	ENST00000245817	2137	-1	ENST00000254759	18386	-1	ENST00000260803	9859	-1	ENST00000262525	3702	-1	ENST00000264434	8261	-1	ENST00000268989	33651	-1	ENST00000282344	37823	-1	ENST00000293826	5448	-1	ENST00000299314	41725	-1
ENST00000503780	33722	1	17260	ENST00000229595	-1	ENST00000245817	2293	-1	ENST00000254759	18901	-1	ENST00000260803	9887	-1	ENST00000262525	4019	-1	ENST00000264434	9222	-1	ENST00000268989	3394	-1	ENST00000282344	3849	-1	ENST00000293826	5523	-1	ENST00000299314	42329	-1
ENST00000503780	36354	1	41258	ENST00000229595	-1	ENST00000245817	2318	-1	ENST00000254759	19030	-1	ENST00000260803	9902	-1	ENST00000262525	4410	-1	ENST00000264434	9328	-1	ENST00000268989	35201	-1	ENST00000282344	38847	-1	ENST00000293826	5750	-1	ENST00000299314	42367	-1
ENST00000296522	1071	1	17261	ENST00000229595	-1	ENST00000245817	2432	-1	ENST00000254759	19195	-1	ENST00000260803	9963	-1	ENST00000262525	4496	-1	ENST00000264434	9579	-1	ENST00000268989	35424	-1	ENST00000282344	3934	-1	ENST00000293826	5858	-1	ENST00000299314	42942	-1
ENST00000296522	1104	1	17262	ENST00000229595	-1	ENST00000245817	2496	-1	ENST00000254759	19433	-1	ENST00000260810	10093	-1	ENST00000262525	4659	-1	ENST00000264436	102777	-1	ENST00000268989	3556	-1	ENST00000282344	42832	-1	ENST00000293826	6081	-1	ENST00000299314	45938	-1
ENST00000296522	1605	1	17263	ENST00000229595	-1	ENST00000245817	2546	-1	ENST00000254759	19491	-1	ENST00000260810	107	-1	ENST00000262525	4856	-1	ENST00000264436	103005	-1	ENST00000268989	36748	-1	ENST00000282344	42905	-1	ENST00000293826	6130	-1	ENST00000299314	4651	-1
ENST00000503362	11430	1	41259	ENST00000229595	-1	ENST00000245817	2606	-1	ENST00000254759	19977	-1	ENST00000260810	12693	-1	ENST00000262525	5327	-1	ENST00000264436	104178	-1	ENST00000268989	37228	-1	ENST00000282344	44233	-1	ENST00000293826	6302	-1	ENST00000299314	47010	-1
ENST00000509194	14151	1	17264	ENST00000229595	-1	ENST00000245817	2631	-1	ENST00000254759	19997	-1	ENST00000260810	13545	-1	ENST00000262525	5528	-1	ENST00000264436	104881	-1	ENST00000268989	37268	-1	ENST00000282344	44316	-1	ENST00000293826	6496	-1	ENST00000299314	48897	-1
ENST00000509194	14178	1	17265	ENST00000229595	-1	ENST00000245817	2662	-1	ENST00000254759	20119	-1	ENST00000260810	14458	-1	ENST00000262525	5650	-1	ENST00000264436	105372	-1	ENST00000268989	37491	-1	ENST00000282344	49984	-1	ENST00000293826	6666	-1	ENST00000299314	49373	-1
ENST00000509194	14233	1	17266	ENST00000229595	-1	ENST00000245817	2692	-1	ENST00000254759	20383	-1	ENST00000260810	14957	-1	ENST00000262525	5698	-1	ENST00000264436	105476	-1	ENST00000268989	37613	-1	ENST00000282344	53290	-1	ENST00000293826	6691	-1	ENST00000299314	4950	-1
ENST00000264596	43580	1	17267	ENST00000229595	-1	ENST00000245817	2773	-1	ENST00000254759	20844	-1	ENST00000260810	16202	-1	ENST00000262525	5774	-1	ENST00000264436	106156	-1	ENST00000268989	37675	-1	ENST00000282344	53327	-1	ENST00000293826	6802	-1	ENST00000299314	51445	-1
ENST00000264596	43592	1	17268	ENST00000229595	-1	ENST00000245817	2832	-1	ENST00000254759	20985	-1	ENST00000260810	16324	-1	ENST00000262525	5830	-1	ENST00000264436	107336	-1	ENST00000268989	38126	-1	ENST00000282344	5433	-1	ENST00000293826	6904	-1	ENST00000299314	5149	-1
ENST00000264596	43610	1	17269	ENST00000229595	-1	ENST00000245817	2878	-1	ENST00000254759	21481	-1	ENST00000260810	16396	-1	ENST00000262525	5936	-1	ENST00000264436	108956	-1	ENST00000268989	3886	-1	ENST00000282344	54361	-1	ENST00000293826	7289	-1	ENST00000299314	52500	-1
ENST00000264596	43754	1	41260	ENST00000229595	-1	ENST00000245817	295	-1	ENST00000254759	22211	-1	ENST00000260810	16543	-1	ENST00000262525	6029	-1	ENST00000264436	109488	-1	ENST00000268989	39651	-1	ENST00000282344	54862	-1	ENST00000293826	741	-1	ENST00000299314	53375	-1
ENST00000264595	949	1	17270	ENST00000229595	-1	ENST00000245817	3010	-1	ENST00000254759	22258	-1	ENST00000260810	16601	-1	ENST00000262525	6073	-1	ENST00000264436	110555	-1	ENST00000268989	40667	-1	ENST00000282344	5723	-1	ENST00000293826	7447	-1	ENST00000299314	54247	-1
ENST00000315302	319	1	17272	ENST00000229595	-1	ENST00000245817	3184	-1	ENST00000254759	24034	-1	ENST00000260810	17951	-1	ENST00000262525	6112	-1	ENST00000264436	11323	-1	ENST00000268989	41061	-1	ENST00000282344	57523	-1	ENST00000293826	7874	-1	ENST00000299314	55214	-1
ENST00000511685	103389	1	17273	ENST00000229595	-1	ENST00000245817	3525	-1	ENST00000254759	24149	-1	ENST00000260810	18603	-1	ENST00000262525	6163	-1	ENST00000264436	11925	-1	ENST00000268989	41147	-1	ENST00000282344	5789	-1	ENST00000293826	843	-1	ENST00000299314	57549	-1
ENST00000511685	511309	1	17274	ENST00000229595	-1	ENST00000245817	3562	-1	ENST00000254759	24321	-1	ENST00000260810	20614	-1	ENST00000262525	6221	-1	ENST00000264436	12404	-1	ENST00000268989	41279	-1	ENST00000282344	58957	-1	ENST00000293826	8533	-1	ENST00000299314	59091	-1
ENST00000511685	511465	1	17275	ENST00000229795	-1	ENST00000245817	367	-1	ENST00000254759	24469	-1	ENST00000260810	21165	-1	ENST00000262525	6288	-1	ENST00000264436	16204	-1	ENST00000268989	41672	-1	ENST00000282344	60881	-1	ENST00000293826	8681	-1	ENST00000299314	60370	-1
ENST00000511685	511588	1	17276	ENST00000229795	-1	ENST00000245817	3884	-1	ENST00000254759	24726	-1	ENST00000260810	2156	-1	ENST00000262525	6392	-1	ENST00000264436	16610	-1	ENST00000268989	4175	-1	ENST00000282344	61498	-1	ENST00000293826	8752	-1	ENST00000299314	60688	-1
ENST00000511685	511624	1	17277	ENST00000229795	-1	ENST00000245817	396	-1	ENST00000254759	24733	-1	ENST00000260810	23394	-1	ENST00000262525	6406	-1	ENST00000264436	1674	-1	ENST00000268989	42002	-1	ENST00000282344	61564	-1	ENST00000293826	9030	-1	ENST00000299314	61679	-1
ENST00000511685	511645	1	17278	ENST00000229795	-1	ENST00000245817	4011	-1	ENST00000254759	2534	-1	ENST00000260810	23991	-1	ENST00000262525	6451	-1	ENST00000264436	1736	-1	ENST00000268989	42496	-1	ENST00000282344	61601	-1	ENST00000293826	9098	-1	ENST00000299314	63621	-1
ENST00000511685	511734	1	17279	ENST00000229795	-1	ENST00000245817	4024	-1	ENST00000254759	2804	-1	ENST00000260810	24622	-1	ENST00000262525	6513	-1	ENST00000264436	17748	-1	ENST00000268989	43516	-1	ENST00000282344	62391	-1	ENST00000293826	9298	-1	ENST00000299314	64228	-1
ENST00000511685	531523	1	17280	ENST00000229795	-1	ENST00000245817	4096	-1	ENST00000254759	2908	-1	ENST00000260810	25064	-1	ENST00000262525	6629	-1	ENST00000264436	17849	-1	ENST00000268989	4729	-1	ENST00000282344	63305	-1	ENST00000293826	9381	-1	ENST00000299314	6467	-1
ENST00000511685	531559	1	17281	ENST00000229795	-1	ENST00000245817	4130	-1	ENST00000254759	3079	-1	ENST00000260810	25507	-1	ENST00000262525	6725	-1	ENST00000264436	23462	-1	ENST00000268989	5617	-1	ENST00000282344	66956	-1	ENST00000293826	954	-1	ENST00000299314	64706	-1
ENST00000511685	549024	1	17282	ENST00000229795	-1	ENST00000245817	4196	-1	ENST00000254759	3220	-1	ENST00000260810	26458	-1	ENST00000262525	6910	-1	ENST00000264436	24767	-1	ENST00000268989	5856	-1	ENST00000282344	67573	-1	ENST00000293826	9688	-1	ENST00000299314	64735	-1
ENST00000511685	549179	1	17283	ENST00000229795	-1	ENST00000245817	430	-1	ENST00000254759	3269	-1	ENST00000260810	29602	-1	ENST00000262525	7083	-1	ENST00000264436	26861	-1	ENST00000268989	6083	-1	ENST00000282344	7174	-1	ENST00000293880	1150	-1	ENST00000299314	6479	-1
ENST00000511685	549387	1	17284	ENST00000229795	-1	ENST00000245817	4404	-1	ENST00000254759	3417	-1	ENST00000260810	29944	-1	ENST00000262525	7154	-1	ENST00000264436	27539	-1	ENST00000268989	6382	-1	ENST00000282344	71813	-1	ENST00000293880	1258	-1	ENST00000299314	6663	-1
ENST00000511685	549652	1	17285	ENST00000229795	-1	ENST00000245817	4553	-1	ENST00000254759	3503	-1	ENST00000260810	3014	-1	ENST00000262525	7200	-1	ENST00000264436	2776	-1	ENST00000268989	6491	-1	ENST00000282344	72010	-1	ENST00000293880	1476	-1	ENST00000299314	68077	-1
ENST00000511685	549914	1	17286	ENST00000229795	-1	ENST00000245817	4567	-1	ENST00000254759	3507	-1	ENST00000260810	30160	-1	ENST00000262525	7226	-1	ENST00000264436	2784	-1	ENST00000268989	6762	-1	ENST00000282344	72184	-1	ENST00000293880	1582	-1	ENST00000299314	68197	-1
ENST00000511685	549962	1	17287	ENST00000229795	-1	ENST00000245817	4909	-1	ENST00000254759	3668	-1	ENST00000260810	30966	-1	ENST00000262525	7255	-1	ENST00000264436	3196	-1	ENST00000268989	7599	-1	ENST00000282344	77858	-1	ENST00000293880	1703	-1	ENST00000299314	69794	-1
ENST00000511685	549973	1	17288	ENST00000229795	-1	ENST00000245817	540	-1	ENST00000254759	3789	-1	ENST00000260810	32347	-1	ENST00000262525	7260	-1	ENST00000264436	35460	-1	ENST00000268989	8830	-1	ENST00000282344	79272	-1	ENST00000293880	178	-1	ENST00000299314	73306	-1
ENST00000511685	550224	1	17289	ENST00000229795	-1	ENST00000245817	562	-1	ENST00000254759	3876	-1	ENST00000260810	33373	-1	ENST00000262525	7283	-1	ENST00000264436	38634	-1	ENST00000268989	8886	-1	ENST00000282344	79983	-1	ENST00000293880	191	-1	ENST00000299314	74483	-1
ENST00000511685	550236	1	17290	ENST00000229795	-1	ENST00000245817	626	-1	ENST00000254759	4204	-1	ENST00000260810	34722	-1	ENST00000262525	7373	-1	ENST00000264436	39779	-1	ENST00000268989	9365	-1	ENST00000282344	79994	-1	ENST00000293880	2323	-1	ENST00000299314	74792	-1
ENST00000511685	550330	1	17291	ENST00000229795	-1	ENST00000245817	67	-1	ENST00000254759	4517	-1	ENST00000260810	35379	-1	ENST00000262525	7537	-1	ENST00000264436	41889	-1	ENST00000268989	9379	-1	ENST00000282344	80522	-1	ENST00000293880	2394	-1	ENST00000299314	75098	-1
ENST00000511685	550347	1	17292	ENST00000229795	-1	ENST00000245817	679	-1	ENST00000254759	4655	-1	ENST00000260810	35406	-1	ENST00000262525	7568	-1	ENST00000264436	42236	-1	ENST00000269122	10168	-1	ENST00000282344	81231	-1	ENST00000293880	2402	-1	ENST00000299314	76460	-1
ENST00000511685	556376	1	17293	ENST00000229795	-1	ENST00000245817	775	-1	ENST00000254759	6332	-1	ENST00000260810	35609	-1	ENST00000262525	7729	-1	ENST00000264436	42679	-1	ENST00000269122	11755	-1	ENST00000282344	81619	-1	ENST00000293880	2595	-1	ENST00000299314	77429	-1
ENST00000511685	556981	1	17294	ENST00000229795	-1	ENST00000245817	920	-1	ENST00000254759	7010	-1	ENST00000260810	37328	-1	ENST00000262525	7817	-1	ENST00000264436	44486	-1	ENST00000269122	1189	-1	ENST00000282344	82496	-1	ENST00000293880	2627	-1	ENST00000299314	78975	-1
ENST00000511685	556992	1	17295	ENST00000229795	-1	ENST00000245817	968	-1	ENST00000254759	708	-1	ENST00000260810	38377	-1	ENST00000262525	792	-1	ENST00000264436	44947	-1	ENST00000269122	12084	-1	ENST00000282344	83231	-1	ENST00000293880	2721	-1	ENST00000299314	79194	-1
ENST00000511685	557000	1	17296	ENST00000229795	-1	ENST00000245817	975	-1	ENST00000254759	733	-1	ENST00000260810	38454	-1	ENST00000262525	7958	-1	ENST00000264436	47635	-1	ENST00000269122	12776	-1	ENST00000282344	84005	-1	ENST00000293880	3084	-1	ENST00000299314	79668	-1
ENST00000511685	557044	1	17297	ENST00000229795	-1	ENST00000245838	101148	-1	ENST00000254759	7413	-1	ENST00000260810	38650	-1	ENST00000262525	8184	-1	ENST00000264436	52110	-1	ENST00000269122	13035	-1	ENST00000282344	85178	-1	ENST00000293880	3205	-1	ENST00000299314	80114	-1
ENST00000511685	557065	1	17298	ENST00000229795	-1	ENST00000245838	103306	-1	ENST00000254759	7685	-1	ENST00000260810	38904	-1	ENST00000262525	838	-1	ENST00000264436	55063	-1	ENST00000269122	16024	-1	ENST00000282344	87361	-1	ENST00000293880	348	-1	ENST00000299314	82577	-1
ENST00000511685	557071	1	17299	ENST00000229795	-1	ENST00000245838	103372	-1	ENST00000254759	769	-1	ENST00000260810	40263	-1	ENST00000262525	8476	-1	ENST00000264436	57448	-1	ENST00000269122	17807	-1	ENST00000282344	89503	-1	ENST00000293880	3516	-1	ENST00000299314	82647	-1
ENST00000511685	557111	1	17300	ENST00000229795	-1	ENST00000245838	103757	-1	ENST00000254759	7964	-1	ENST00000260810	40855	-1	ENST00000262525	8495	-1	ENST00000264436	58258	-1	ENST00000269122	1856	-1	ENST00000282344	89724	-1	ENST00000293880	3667	-1	ENST00000299314	9349	-1
ENST00000511685	557151	1	17301	ENST00000229795	-1	ENST00000245838	108626	-1	ENST00000254770	11183	-1	ENST00000260810	40921	-1	ENST00000262525	8502	-1	ENST00000264436	58466	-1	ENST00000269122	19240	-1	ENST00000282344	90377	-1	ENST00000293880	3810	-1	ENST00000299314	9462	-1
ENST00000511685	557393	1	17302	ENST00000229795	-1	ENST00000245838	108942	-1	ENST00000254770	11822	-1	ENST00000260810	41768	-1	ENST00000262525	8568	-1	ENST00000264436	63505	-1	ENST00000269122	2267	-1	ENST00000282344	90429	-1	ENST00000293880	3876	-1	ENST00000299314	9807	-1
ENST00000511685	557431	1	17303	ENST00000229795	-1	ENST00000245838	111216	-1	ENST00000254770	12464	-1	ENST00000260810	42485	-1	ENST00000262525	8632	-1	ENST00000264436	65221	-1	ENST00000269122	2425	-1	ENST00000282344	90575	-1	ENST00000293880	3937	-1	ENST00000299432	1051	-1
ENST00000438320	958	1	17304	ENST00000229795	-1	ENST00000245838	116387	-1	ENST00000254770	12872	-1	ENST00000260810	43095	-1	ENST00000262525	876	-1	ENST00000264436	6903	-1	ENST00000269122	244	-1	ENST00000282344	92747	-1	ENST00000293880	4011	-1	ENST00000299432	1097	-1
ENST00000403733	161786	1	17305	ENST00000229795	-1	ENST00000245838	11997	-1	ENST00000254770	13683	-1	ENST00000260810	4339	-1	ENST00000262525	904	-1	ENST00000264436	6986	-1	ENST00000269122	24447	-1	ENST00000282344	92912	-1	ENST00000293880	4144	-1	ENST00000299432	1307	-1
ENST00000403733	216540	1	17306	ENST00000229795	-1	ENST00000245838	120083	-1	ENST00000254770	13708	-1	ENST00000260810	43529	-1	ENST00000262554	10789	-1	ENST00000264436	7011	-1	ENST00000269122	24568	-1	ENST00000282344	94391	-1	ENST00000293880	4191	-1	ENST00000299432	1486	-1
ENST00000403733	216563	1	17307	ENST00000229795	-1	ENST00000245838	123832	-1	ENST00000254770	14240	-1	ENST00000260810	43616	-1	ENST00000262554	11098	-1	ENST00000264436	70749	-1	ENST00000269122	25218	-1	ENST00000282344	94440	-1	ENST00000293880	4385	-1	ENST00000299432	1496	-1
ENST00000403733	216711	1	17308	ENST00000229795	-1	ENST00000245838	127401	-1	ENST00000254770	15984	-1	ENST00000260810	43959	-1	ENST00000262554	12431	-1	ENST00000264436	71414	-1	ENST00000269122	25901	-1	ENST00000282344	95580	-1	ENST00000293880	4390	-1	ENST00000299432	1720	-1
ENST00000403733	161791	1	41261	ENST00000229795	-1	ENST00000245838	12748	-1	ENST00000254770	16066	-1	ENST00000260810	44876	-1	ENST00000262554	13595	-1	ENST00000264436	72797	-1	ENST00000269122	26852	-1	ENST00000282344	9612	-1	ENST00000293880	4395	-1	ENST00000299432	1932	-1
ENST00000504169	2420	1	17309	ENST00000229795	-1	ENST00000245838	128355	-1	ENST00000254770	16406	-1	ENST00000260810	45007	-1	ENST00000262554	15827	-1	ENST00000264436	7419	-1	ENST00000269122	27201	-1	ENST00000282344	99860	-1	ENST00000293880	4521	-1	ENST00000299432	2104	-1
ENST00000504169	2886	1	17310	ENST00000229795	-1	ENST00000245838	128682	-1	ENST00000254770	1714	-1	ENST00000260810	45234	-1	ENST00000262554	18650	-1	ENST00000264436	76302	-1	ENST00000269122	27773	-1	ENST00000282356	104395	-1	ENST00000293880	4859	-1	ENST00000299432	2372	-1
ENST00000504169	2379	1	33957	ENST00000229795	-1	ENST00000245838	129010	-1	ENST00000254770	17739	-1	ENST00000260810	46594	-1	ENST00000262554	19135	-1	ENST00000264436	76818	-1	ENST00000269122	28264	-1	ENST00000282356	108527	-1	ENST00000293880	4940	-1	ENST00000299432	2404	-1
ENST00000504169	2890	1	33958	ENST00000229795	-1	ENST00000245838	15974	-1	ENST00000254770	1993	-1	ENST00000260810	47070	-1	ENST00000262554	21105	-1	ENST00000264436	78810	-1	ENST00000269122	29025	-1	ENST00000282356	110319	-1	ENST00000293880	5129	-1	ENST00000299432	2689	-1
ENST00000504169	2034	1	41262	ENST00000229795	-1	ENST00000245838	18683	-1	ENST00000254770	21969	-1	ENST00000260810	47090	-1	ENST00000262554	21407	-1	ENST00000264436	78877	-1	ENST00000269122	29989	-1	ENST00000282356	111885	-1	ENST00000293880	517	-1	ENST00000299432	2739	-1
ENST00000302327	5769	1	33959	ENST00000229795	-1	ENST00000245838	18877	-1	ENST00000254770	22189	-1	ENST00000260810	47149	-1	ENST00000262554	22963	-1	ENST00000264436	79708	-1	ENST00000269122	31792	-1	ENST00000282356	114169	-1	ENST00000293880	5407	-1	ENST00000299432	280	-1
ENST00000302327	5916	1	33960	ENST00000229795	-1	ENST00000245838	21003	-1	ENST00000254770	22364	-1	ENST00000260810	47885	-1	ENST00000262554	24246	-1	ENST00000264436	80927	-1	ENST00000269122	35014	-1	ENST00000282356	124725	-1	ENST00000293880	5830	-1	ENST00000299432	2848	-1
ENST00000302327	5809	1	41263	ENST00000229795	-1	ENST00000245838	21104	-1	ENST00000254770	23951	-1	ENST00000260810	47908	-1	ENST00000262554	24692	-1	ENST00000264436	8104	-1	ENST00000269122	36157	-1	ENST00000282356	125505	-1	ENST00000293880	5860	-1	ENST00000299432	3246	-1
ENST00000334690	53864	1	41264	ENST00000229795	-1	ENST00000245838	21483	-1	ENST00000254770	24043	-1	ENST00000260810	48004	-1	ENST00000262554	24769	-1	ENST00000264436	82644	-1	ENST00000269122	3623	-1	ENST00000282356	128315	-1	ENST00000293880	5878	-1	ENST00000299432	3371	-1
ENST00000308497	103910	1	17312	ENST00000229795	-1	ENST00000245838	22008	-1	ENST00000254770	2540	-1	ENST00000260810	48081	-1	ENST00000262554	25692	-1	ENST00000264436	83118	-1	ENST00000269122	36278	-1	ENST00000282356	128813	-1	ENST00000293880	6147	-1	ENST00000299432	3450	-1
ENST00000308497	105365	1	17313	ENST00000229795	-1	ENST00000245838	23153	-1	ENST00000254770	26004	-1	ENST00000260810	48471	-1	ENST00000262554	26630	-1	ENST00000264436	86333	-1	ENST00000269122	38055	-1	ENST00000282356	129620	-1	ENST00000293880	6262	-1	ENST00000299432	355	-1
ENST00000308497	104237	1	44846	ENST00000229795	-1	ENST00000245838	25564	-1	ENST00000254770	2748	-1	ENST00000260810	48817	-1	ENST00000262554	26917	-1	ENST00000264436	87505	-1	ENST00000269122	38336	-1	ENST00000282356	130602	-1	ENST00000293880	6344	-1	ENST00000299432	3833	-1
ENST00000393593	401	1	17314	ENST00000229795	-1	ENST00000245838	26855	-1	ENST00000254770	27600	-1	ENST00000260810	49925	-1	ENST00000262554	27894	-1	ENST00000264436	88295	-1	ENST00000269122	39271	-1	ENST00000282356	133903	-1	ENST00000293880	6386	-1	ENST00000299432	3972	-1
ENST00000393593	928	1	17315	ENST00000229795	-1	ENST00000245838	30654	-1	ENST00000254770	27694	-1	ENST00000260810	50081	-1	ENST00000262554	27989	-1	ENST00000264436	90149	-1	ENST00000269122	40081	-1	ENST00000282356	137843	-1	ENST00000293880	6579	-1	ENST00000299432	4007	-1
ENST00000393593	726	1	33961	ENST00000229795	-1	ENST00000245838	37936	-1	ENST00000254770	28332	-1	ENST00000260810	50222	-1	ENST00000262554	28106	-1	ENST00000264436	90550	-1	ENST00000269122	41467	-1	ENST00000282356	138569	-1	ENST00000293880	6633	-1	ENST00000299432	4015	-1
ENST00000605834	1018	1	33962	ENST00000229795	-1	ENST00000245838	41192	-1	ENST00000254770	2865	-1	ENST00000260810	50378	-1	ENST00000262554	28978	-1	ENST00000264436	90865	-1	ENST00000269122	41686	-1	ENST00000282356	140098	-1	ENST00000293880	6726	-1	ENST00000299432	4122	-1
ENST00000308394	1595	1	33963	ENST00000229795	-1	ENST00000245838	41351	-1	ENST00000254770	28984	-1	ENST00000260810	50716	-1	ENST00000262554	29042	-1	ENST00000264436	91207	-1	ENST00000269122	41907	-1	ENST00000282356	143058	-1	ENST00000293880	6788	-1	ENST00000299432	4250	-1
ENST00000308394	1595	1	41265	ENST00000229795	-1	ENST00000245838	42716	-1	ENST00000254770	33715	-1	ENST00000260810	50722	-1	ENST00000262554	29097	-1	ENST00000264436	91785	-1	ENST00000269122	43807	-1	ENST00000282356	147029	-1	ENST00000293880	6878	-1	ENST00000299432	4300	-1
ENST00000314970	45140	1	33964	ENST00000229795	-1	ENST00000245838	42754	-1	ENST00000254770	35757	-1	ENST00000260810	51537	-1	ENST00000262554	30114	-1	ENST00000264436	91945	-1	ENST00000269122	44481	-1	ENST00000282356	149132	-1	ENST00000293880	6910	-1	ENST00000299432	4359	-1
ENST00000515030	475	1	33965	ENST00000229795	-1	ENST00000245838	44327	-1	ENST00000254770	38624	-1	ENST00000260810	52122	-1	ENST00000262554	30218	-1	ENST00000264436	92839	-1	ENST00000269122	44519	-1	ENST00000282356	155010	-1	ENST00000293880	6991	-1	ENST00000299432	4569	-1
ENST00000458385	30776	1	17316	ENST00000229795	-1	ENST00000245838	46043	-1	ENST00000254770	38650	-1	ENST00000260810	52845	-1	ENST00000262554	30446	-1	ENST00000264436	95035	-1	ENST00000269122	44893	-1	ENST00000282356	159569	-1	ENST00000293880	7129	-1	ENST00000299432	4868	-1
ENST00000458385	31206	1	17317	ENST00000229795	-1	ENST00000245838	46129	-1	ENST00000254770	38686	-1	ENST00000260810	53424	-1	ENST00000262554	31641	-1	ENST00000264436	96997	-1	ENST00000269122	45579	-1	ENST00000282356	167246	-1	ENST00000293880	7211	-1	ENST00000299432	5117	-1
ENST00000458385	31206	1	41266	ENST00000229795	-1	ENST00000245838	49249	-1	ENST00000254770	39573	-1	ENST00000260810	53885	-1	ENST00000262554	31936	-1	ENST00000264444	10037	-1	ENST00000269122	46977	-1	ENST00000282356	168556	-1	ENST00000293880	7431	-1	ENST00000299432	5362	-1
ENST00000458385	16251	1	44847	ENST00000229795	-1	ENST00000245838	49575	-1	ENST00000254770	40244	-1	ENST00000260810	56593	-1	ENST00000262554	32009	-1	ENST00000264444	10220	-1	ENST00000269122	51780	-1	ENST00000282356	169042	-1	ENST00000293880	7498	-1	ENST00000299432	5377	-1
ENST00000504273	159388	1	17318	ENST00000229795	-1	ENST00000245838	51349	-1	ENST00000254770	42048	-1	ENST00000260810	58961	-1	ENST00000262554	32472	-1	ENST00000264444	10544	-1	ENST00000269122	52236	-1	ENST00000282356	171117	-1	ENST00000293880	8217	-1	ENST00000299432	5388	-1
ENST00000504273	159383	1	33966	ENST00000229795	-1	ENST00000245838	52265	-1	ENST00000254770	42079	-1	ENST00000260810	59791	-1	ENST00000262554	32664	-1	ENST00000264444	10758	-1	ENST00000269122	53669	-1	ENST00000282356	174809	-1	ENST00000293880	8334	-1	ENST00000299432	5654	-1
ENST00000441802	784	1	17319	ENST00000229795	-1	ENST00000245838	52687	-1	ENST00000254770	42681	-1	ENST00000260810	60184	-1	ENST00000262554	33246	-1	ENST00000264444	1090	-1	ENST00000269122	53712	-1	ENST00000282356	177534	-1	ENST00000293880	8440	-1	ENST00000299432	5718	-1
ENST00000441802	803	1	17320	ENST00000229795	-1	ENST00000245838	53242	-1	ENST00000254770	4330	-1	ENST00000260810	60240	-1	ENST00000262554	33574	-1	ENST00000264444	11078	-1	ENST00000269122	54407	-1	ENST00000282356	178204	-1	ENST00000293880	8560	-1	ENST00000299432	6091	-1
ENST00000441802	810	1	17321	ENST00000229795	-1	ENST00000245838	53760	-1	ENST00000254770	43456	-1	ENST00000260810	60290	-1	ENST00000262554	34494	-1	ENST00000264444	11204	-1	ENST00000269122	54551	-1	ENST00000282356	186244	-1	ENST00000293880	8640	-1	ENST00000299432	6246	-1
ENST00000441802	851	1	17322	ENST00000229795	-1	ENST00000245838	55628	-1	ENST00000254770	4366	-1	ENST00000260810	60823	-1	ENST00000262554	35529	-1	ENST00000264444	11852	-1	ENST00000269122	55105	-1	ENST00000282356	190256	-1	ENST00000293880	891	-1	ENST00000299432	6444	-1
ENST00000441802	1035	1	17323	ENST00000229795	-1	ENST00000245838	5617	-1	ENST00000254770	44411	-1	ENST00000260810	61086	-1	ENST00000262554	37072	-1	ENST00000264444	12245	-1	ENST00000269122	57542	-1	ENST00000282356	191282	-1	ENST00000293880	8965	-1	ENST00000299432	6551	-1
ENST00000441802	1070	1	17324	ENST00000229795	-1	ENST00000245838	57114	-1	ENST00000254770	45394	-1	ENST00000260810	6503	-1	ENST00000262554	38345	-1	ENST00000264444	12979	-1	ENST00000269122	57647	-1	ENST00000282356	192299	-1	ENST00000293880	9337	-1	ENST00000299432	679	-1
ENST00000441802	1077	1	17325	ENST00000229795	-1	ENST00000245838	59040	-1	ENST00000254770	45855	-1	ENST00000260810	7476	-1	ENST00000262554	42221	-1	ENST00000264444	13208	-1	ENST00000269122	58446	-1	ENST00000282356	19346	-1	ENST00000293880	9375	-1	ENST00000299432	687	-1
ENST00000441802	1309	1	17326	ENST00000229795	-1	ENST00000245838	59203	-1	ENST00000254770	46484	-1	ENST00000260810	864	-1	ENST00000262554	42444	-1	ENST00000264444	13756	-1	ENST00000269122	59647	-1	ENST00000282356	202130	-1	ENST00000293880	9391	-1	ENST00000299432	7207	-1
ENST00000441802	9027	1	17327	ENST00000229795	-1	ENST00000245838	62122	-1	ENST00000254770	46957	-1	ENST00000260818	102754	-1	ENST00000262554	42587	-1	ENST00000264444	1412	-1	ENST00000269122	59658	-1	ENST00000282356	203670	-1	ENST00000293880	9420	-1	ENST00000299432	7239	-1
ENST00000441802	9039	1	17328	ENST00000229795	-1	ENST00000245838	64956	-1	ENST00000254770	46968	-1	ENST00000260818	102836	-1	ENST00000262554	44817	-1	ENST00000264444	14180	-1	ENST00000269122	60253	-1	ENST00000282356	206241	-1	ENST00000293880	9560	-1	ENST00000299432	7245	-1
ENST00000441802	9068	1	17329	ENST00000229795	-1	ENST00000245838	67283	-1	ENST00000254770	47293	-1	ENST00000260818	103578	-1	ENST00000262554	45230	-1	ENST00000264444	14659	-1	ENST00000269122	60916	-1	ENST00000282356	210264	-1	ENST00000293880	9864	-1	ENST00000299432	725	-1
ENST00000441802	9092	1	17330	ENST00000229795	-1	ENST00000245838	69126	-1	ENST00000254770	49527	-1	ENST00000260818	107456	-1	ENST00000262554	45724	-1	ENST00000264444	15403	-1	ENST00000269122	62637	-1	ENST00000282356	213750	-1	ENST00000293883	1023	-1	ENST00000299432	7391	-1
ENST00000441802	9231	1	17331	ENST00000229795	-1	ENST00000245838	70394	-1	ENST00000254770	52232	-1	ENST00000260818	108091	-1	ENST00000262554	45739	-1	ENST00000264444	1577	-1	ENST00000269122	63958	-1	ENST00000282356	216439	-1	ENST00000293883	1131	-1	ENST00000299432	7505	-1
ENST00000441802	12286	1	17332	ENST00000229795	-1	ENST00000245838	71967	-1	ENST00000254770	52651	-1	ENST00000260818	108209	-1	ENST00000262554	46920	-1	ENST00000264444	16159	-1	ENST00000269122	63973	-1	ENST00000282356	218924	-1	ENST00000293883	1221	-1	ENST00000299432	7639	-1
ENST00000441802	12401	1	17333	ENST00000229795	-1	ENST00000245838	7260	-1	ENST00000254770	54690	-1	ENST00000260818	108422	-1	ENST00000262554	47833	-1	ENST00000264444	16712	-1	ENST00000269122	65156	-1	ENST00000282356	220795	-1	ENST00000293883	144	-1	ENST00000299432	7683	-1
ENST00000441802	15622	1	17334	ENST00000229795	-1	ENST00000245838	72664	-1	ENST00000254770	55168	-1	ENST00000260818	109275	-1	ENST00000262554	49452	-1	ENST00000264444	16998	-1	ENST00000269122	6598	-1	ENST00000282356	221182	-1	ENST00000293883	1458	-1	ENST00000299432	8101	-1
ENST00000441802	15984	1	17335	ENST00000229795	-1	ENST00000245838	73695	-1	ENST00000254770	56569	-1	ENST00000260818	110104	-1	ENST00000262554	50344	-1	ENST00000264444	17418	-1	ENST00000269122	66314	-1	ENST00000282356	237899	-1	ENST00000293883	1739	-1	ENST00000299432	8262	-1
ENST00000441802	16026	1	17336	ENST00000229795	-1	ENST00000245838	74068	-1	ENST00000254770	56861	-1	ENST00000260818	110420	-1	ENST00000262554	50717	-1	ENST00000264444	17430	-1	ENST00000269122	68090	-1	ENST00000282356	239274	-1	ENST00000293883	1801	-1	ENST00000299432	847	-1
ENST00000441802	23732	1	17337	ENST00000229795	-1	ENST00000245838	74701	-1	ENST00000254770	58446	-1	ENST00000260818	110920	-1	ENST00000262554	50823	-1	ENST00000264444	17691	-1	ENST00000269122	68174	-1	ENST00000282356	244069	-1	ENST00000293883	1891	-1	ENST00000299432	8471	-1
ENST00000441802	23894	1	17338	ENST00000229795	-1	ENST00000245838	78130	-1	ENST00000254770	58618	-1	ENST00000260818	115729	-1	ENST00000262554	51260	-1	ENST00000264444	17836	-1	ENST00000269122	68608	-1	ENST00000282356	245283	-1	ENST00000293883	1904	-1	ENST00000299432	8499	-1
ENST00000441802	23933	1	17339	ENST00000229812	-1	ENST00000245838	80632	-1	ENST00000254770	58724	-1	ENST00000260818	117111	-1	ENST00000262554	53504	-1	ENST00000264444	17953	-1	ENST00000269122	70205	-1	ENST00000282356	245536	-1	ENST00000293883	194	-1	ENST00000299432	9108	-1
ENST00000441802	30028	1	17340	ENST00000229812	-1	ENST00000245838	84636	-1	ENST00000254770	60004	-1	ENST00000260818	117178	-1	ENST00000262554	54468	-1	ENST00000264444	18404	-1	ENST00000269122	70692	-1	ENST00000282356	248144	-1	ENST00000293883	2017	-1	ENST00000299432	9161	-1
ENST00000441802	30177	1	17341	ENST00000229812	-1	ENST00000245838	85138	-1	ENST00000254770	60075	-1	ENST00000260818	118079	-1	ENST00000262554	54517	-1	ENST00000264444	18892	-1	ENST00000269122	70758	-1	ENST00000282356	253254	-1	ENST00000293883	2077	-1	ENST00000299432	9353	-1
ENST00000441802	30182	1	17342	ENST00000229812	-1	ENST00000245838	85727	-1	ENST00000254770	60677	-1	ENST00000260818	119990	-1	ENST00000262554	55261	-1	ENST00000264444	19146	-1	ENST00000269122	7329	-1	ENST00000282356	256524	-1	ENST00000293883	2087	-1	ENST00000299432	955	-1
ENST00000441802	30193	1	17343	ENST00000229812	-1	ENST00000245838	86065	-1	ENST00000254770	60986	-1	ENST00000260818	120273	-1	ENST00000262554	56833	-1	ENST00000264444	20086	-1	ENST00000269122	73431	-1	ENST00000282356	256589	-1	ENST00000293883	2582	-1	ENST00000299432	9610	-1
ENST00000441802	30610	1	17344	ENST00000229812	-1	ENST00000245838	86157	-1	ENST00000254770	61329	-1	ENST00000260818	121031	-1	ENST00000262554	56961	-1	ENST00000264444	20657	-1	ENST00000269122	7361	-1	ENST00000282356	25819	-1	ENST00000293883	26	-1	ENST00000299432	9645	-1
ENST00000441802	30891	1	17345	ENST00000229812	-1	ENST00000245838	86365	-1	ENST00000254770	62068	-1	ENST00000260818	12628	-1	ENST00000262554	57002	-1	ENST00000264444	20836	-1	ENST00000269122	75500	-1	ENST00000282356	258202	-1	ENST00000293883	2755	-1	ENST00000299432	9858	-1
ENST00000441802	31203	1	17346	ENST00000229812	-1	ENST00000245838	88654	-1	ENST00000254770	64421	-1	ENST00000260818	15661	-1	ENST00000262554	64537	-1	ENST00000264444	21067	-1	ENST00000269122	75822	-1	ENST00000282356	259009	-1	ENST00000293883	2804	-1	ENST00000299441	10453	-1
ENST00000441802	32076	1	17347	ENST00000229812	-1	ENST00000245838	9204	-1	ENST00000254770	64735	-1	ENST00000260818	16488	-1	ENST00000262554	64668	-1	ENST00000264444	21158	-1	ENST00000269122	76007	-1	ENST00000282356	262047	-1	ENST00000293883	2904	-1	ENST00000299441	11149	-1
ENST00000441802	32414	1	17348	ENST00000229812	-1	ENST00000245838	94399	-1	ENST00000254770	64822	-1	ENST00000260818	18323	-1	ENST00000262554	65505	-1	ENST00000264444	21210	-1	ENST00000269122	76024	-1	ENST00000282356	263866	-1	ENST00000293883	2970	-1	ENST00000299441	11417	-1
ENST00000441802	32484	1	17349	ENST00000229812	-1	ENST00000245838	94688	-1	ENST00000254770	66040	-1	ENST00000260818	19071	-1	ENST00000262554	65900	-1	ENST00000264444	21522	-1	ENST00000269122	76098	-1	ENST00000282356	266434	-1	ENST00000293883	3032	-1	ENST00000299441	12291	-1
ENST00000441802	33192	1	17350	ENST00000229812	-1	ENST00000245838	95685	-1	ENST00000254770	66586	-1	ENST00000260818	23702	-1	ENST00000262554	66988	-1	ENST00000264444	21708	-1	ENST00000269122	7783	-1	ENST00000282356	266730	-1	ENST00000293883	3073	-1	ENST00000299441	13398	-1
ENST00000441802	33208	1	17351	ENST00000229812	-1	ENST00000245838	96585	-1	ENST00000254770	66594	-1	ENST00000260818	24019	-1	ENST00000262554	69789	-1	ENST00000264444	21735	-1	ENST00000269122	7794	-1	ENST00000282356	267055	-1	ENST00000293883	3149	-1	ENST00000299441	13510	-1
ENST00000441802	33297	1	17352	ENST00000229812	-1	ENST00000245838	97697	-1	ENST00000254770	66790	-1	ENST00000260818	26534	-1	ENST00000262554	70683	-1	ENST00000264444	22461	-1	ENST00000269122	8833	-1	ENST00000282356	267312	-1	ENST00000293883	3566	-1	ENST00000299441	13534	-1
ENST00000441802	33399	1	17353	ENST00000229812	-1	ENST00000245838	98315	-1	ENST00000254770	67539	-1	ENST00000260818	28975	-1	ENST00000262554	72218	-1	ENST00000264444	22471	-1	ENST00000269122	9225	-1	ENST00000282356	269426	-1	ENST00000293883	3617	-1	ENST00000299441	1435	-1
ENST00000441802	33444	1	17354	ENST00000229812	-1	ENST00000245838	98628	-1	ENST00000254770	67999	-1	ENST00000260818	29895	-1	ENST00000262554	73697	-1	ENST00000264444	22766	-1	ENST00000269122	9350	-1	ENST00000282356	27007	-1	ENST00000293883	3758	-1	ENST00000299441	14384	-1
ENST00000441802	33488	1	17355	ENST00000229812	-1	ENST00000245903	1054	-1	ENST00000254770	68056	-1	ENST00000260818	30824	-1	ENST00000262554	74574	-1	ENST00000264444	22899	-1	ENST00000269142	100127	-1	ENST00000282356	30348	-1	ENST00000293883	3850	-1	ENST00000299441	1453	-1
ENST00000441802	33522	1	17356	ENST00000229812	-1	ENST00000245903	1149	-1	ENST00000254770	6884	-1	ENST00000260818	32032	-1	ENST00000262554	74824	-1	ENST00000264444	24092	-1	ENST00000269142	102821	-1	ENST00000282356	3255	-1	ENST00000293883	386	-1	ENST00000299441	14845	-1
ENST00000441802	33586	1	17357	ENST00000229812	-1	ENST00000245903	1262	-1	ENST00000254770	7696	-1	ENST00000260818	36325	-1	ENST00000262554	77720	-1	ENST00000264444	24140	-1	ENST00000269142	103407	-1	ENST00000282356	33123	-1	ENST00000293883	401	-1	ENST00000299441	14877	-1
ENST00000441802	33619	1	17358	ENST00000229812	-1	ENST00000245903	1286	-1	ENST00000254770	7894	-1	ENST00000260818	37845	-1	ENST00000262554	77847	-1	ENST00000264444	24638	-1	ENST00000269142	105697	-1	ENST00000282356	35085	-1	ENST00000293883	4042	-1	ENST00000299441	14882	-1
ENST00000441802	33627	1	17359	ENST00000229812	-1	ENST00000245903	1330	-1	ENST00000254770	7930	-1	ENST00000260818	38203	-1	ENST00000262554	78727	-1	ENST00000264444	24740	-1	ENST00000269142	10689	-1	ENST00000282356	38780	-1	ENST00000293883	4330	-1	ENST00000299441	14891	-1
ENST00000441802	33769	1	17360	ENST00000229812	-1	ENST00000245903	1428	-1	ENST00000254770	9248	-1	ENST00000260818	42108	-1	ENST00000262554	81901	-1	ENST00000264444	25411	-1	ENST00000269142	107422	-1	ENST00000282356	44065	-1	ENST00000293883	4629	-1	ENST00000299441	15578	-1
ENST00000441802	119077	1	17361	ENST00000229812	-1	ENST00000245903	1570	-1	ENST00000254799	10074	-1	ENST00000260818	43429	-1	ENST00000262554	82426	-1	ENST00000264444	25624	-1	ENST00000269142	108479	-1	ENST00000282356	44863	-1	ENST00000293883	4772	-1	ENST00000299441	1631	-1
ENST00000441802	119128	1	17362	ENST00000229812	-1	ENST00000245903	1937	-1	ENST00000254799	10698	-1	ENST00000260818	43534	-1	ENST00000262570	101424	-1	ENST00000264444	25680	-1	ENST00000269142	111789	-1	ENST00000282356	46181	-1	ENST00000293883	4810	-1	ENST00000299441	17150	-1
ENST00000441802	119474	1	17363	ENST00000229812	-1	ENST00000245903	2338	-1	ENST00000254799	1088	-1	ENST00000260818	44487	-1	ENST00000262570	102999	-1	ENST00000264444	25761	-1	ENST00000269142	112314	-1	ENST00000282356	56560	-1	ENST00000293883	4864	-1	ENST00000299441	17425	-1
ENST00000441802	119827	1	17364	ENST00000229812	-1	ENST00000245903	2368	-1	ENST00000254799	10991	-1	ENST00000260818	46856	-1	ENST00000262570	104893	-1	ENST00000264444	25769	-1	ENST00000269142	113099	-1	ENST00000282356	56578	-1	ENST00000293883	489	-1	ENST00000299441	18340	-1
ENST00000441802	120252	1	17365	ENST00000229812	-1	ENST00000245903	2561	-1	ENST00000254799	11112	-1	ENST00000260818	46932	-1	ENST00000262570	107139	-1	ENST00000264444	26684	-1	ENST00000269142	114081	-1	ENST00000282356	59160	-1	ENST00000293883	4894	-1	ENST00000299441	18672	-1
ENST00000441802	120281	1	17366	ENST00000229812	-1	ENST00000245903	2652	-1	ENST00000254799	11710	-1	ENST00000260818	48136	-1	ENST00000262570	107751	-1	ENST00000264444	26935	-1	ENST00000269142	114120	-1	ENST00000282356	60672	-1	ENST00000293883	493	-1	ENST00000299441	18721	-1
ENST00000441802	120475	1	17367	ENST00000229812	-1	ENST00000245903	27	-1	ENST00000254799	12118	-1	ENST00000260818	4861	-1	ENST00000262570	112735	-1	ENST00000264444	27540	-1	ENST00000269142	114538	-1	ENST00000282356	74031	-1	ENST00000293883	5125	-1	ENST00000299441	19143	-1
ENST00000441802	120508	1	17368	ENST00000229812	-1	ENST00000245903	2707	-1	ENST00000254799	12633	-1	ENST00000260818	5215	-1	ENST00000262570	114497	-1	ENST00000264444	3148	-1	ENST00000269142	116252	-1	ENST00000282356	75706	-1	ENST00000293883	5139	-1	ENST00000299441	19299	-1
ENST00000441802	120762	1	17369	ENST00000229812	-1	ENST00000245903	2741	-1	ENST00000254799	12662	-1	ENST00000260818	5734	-1	ENST00000262570	117615	-1	ENST00000264444	3159	-1	ENST00000269142	116887	-1	ENST00000282356	76255	-1	ENST00000293883	5201	-1	ENST00000299441	19405	-1
ENST00000441802	121069	1	17370	ENST00000229812	-1	ENST00000245903	2876	-1	ENST00000254799	13247	-1	ENST00000260818	58897	-1	ENST00000262570	119530	-1	ENST00000264444	3599	-1	ENST00000269142	117402	-1	ENST00000282356	82261	-1	ENST00000293883	550	-1	ENST00000299441	20391	-1
ENST00000441802	121243	1	17371	ENST00000229812	-1	ENST00000245903	2893	-1	ENST00000254799	1415	-1	ENST00000260818	59969	-1	ENST00000262570	12120	-1	ENST00000264444	441	-1	ENST00000269142	117836	-1	ENST00000282356	88202	-1	ENST00000293883	558	-1	ENST00000299441	20989	-1
ENST00000441802	121419	1	17372	ENST00000229812	-1	ENST00000245903	2943	-1	ENST00000254799	14353	-1	ENST00000260818	60137	-1	ENST00000262570	123284	-1	ENST00000264444	4427	-1	ENST00000269142	118822	-1	ENST00000282356	97689	-1	ENST00000293883	5708	-1	ENST00000299441	21374	-1
ENST00000441802	121427	1	17373	ENST00000229812	-1	ENST00000245903	3006	-1	ENST00000254799	14456	-1	ENST00000260818	60304	-1	ENST00000262570	129411	-1	ENST00000264444	5105	-1	ENST00000269142	119529	-1	ENST00000282388	1156	-1	ENST00000293883	5748	-1	ENST00000299441	21522	-1
ENST00000441802	121448	1	17374	ENST00000229812	-1	ENST00000245903	3127	-1	ENST00000254799	15366	-1	ENST00000260818	61396	-1	ENST00000262570	135200	-1	ENST00000264444	5299	-1	ENST00000269142	119755	-1	ENST00000282388	1168	-1	ENST00000293883	5755	-1	ENST00000299441	21750	-1
ENST00000441802	121615	1	17375	ENST00000229812	-1	ENST00000245903	3148	-1	ENST00000254799	15554	-1	ENST00000260818	6148	-1	ENST00000262570	136972	-1	ENST00000264444	5479	-1	ENST00000269142	121716	-1	ENST00000282388	1272	-1	ENST00000293883	627	-1	ENST00000299441	22338	-1
ENST00000441802	121771	1	17376	ENST00000229812	-1	ENST00000245903	3223	-1	ENST00000254799	15594	-1	ENST00000260818	61560	-1	ENST00000262570	148554	-1	ENST00000264444	5720	-1	ENST00000269142	123091	-1	ENST00000282388	1501	-1	ENST00000293883	631	-1	ENST00000299441	23074	-1
ENST00000441802	121895	1	17377	ENST00000229812	-1	ENST00000245903	3240	-1	ENST00000254799	15629	-1	ENST00000260818	62683	-1	ENST00000262570	151988	-1	ENST00000264444	6140	-1	ENST00000269142	123513	-1	ENST00000282388	174	-1	ENST00000293883	642	-1	ENST00000299441	23764	-1
ENST00000441802	1177	1	44848	ENST00000229812	-1	ENST00000245903	3316	-1	ENST00000254799	1587	-1	ENST00000260818	62726	-1	ENST00000262570	154383	-1	ENST00000264444	6215	-1	ENST00000269142	123611	-1	ENST00000282388	1831	-1	ENST00000293883	683	-1	ENST00000299441	24409	-1
ENST00000441802	9027	1	44849	ENST00000229812	-1	ENST00000245903	3406	-1	ENST00000254799	16762	-1	ENST00000260818	63251	-1	ENST00000262570	154880	-1	ENST00000264444	6511	-1	ENST00000269142	123928	-1	ENST00000282388	1944	-1	ENST00000293883	704	-1	ENST00000299441	24523	-1
ENST00000441802	32414	1	44850	ENST00000229812	-1	ENST00000245903	3416	-1	ENST00000254799	16877	-1	ENST00000260818	64197	-1	ENST00000262570	168228	-1	ENST00000264444	6895	-1	ENST00000269142	125056	-1	ENST00000282388	2345	-1	ENST00000293883	726	-1	ENST00000299441	25079	-1
ENST00000441802	120017	1	44851	ENST00000229812	-1	ENST00000245903	343	-1	ENST00000254799	16968	-1	ENST00000260818	64302	-1	ENST00000262570	171273	-1	ENST00000264444	7500	-1	ENST00000269142	129442	-1	ENST00000282388	2412	-1	ENST00000293883	809	-1	ENST00000299441	25093	-1
ENST00000441802	121615	1	44852	ENST00000229812	-1	ENST00000245903	369	-1	ENST00000254799	171	-1	ENST00000260818	65557	-1	ENST00000262570	17471	-1	ENST00000264444	7800	-1	ENST00000269142	134086	-1	ENST00000282388	2437	-1	ENST00000293883	951	-1	ENST00000299441	25245	-1
ENST00000441802	121895	1	44853	ENST00000229812	-1	ENST00000245903	422	-1	ENST00000254799	17568	-1	ENST00000260818	67071	-1	ENST00000262570	17907	-1	ENST00000264444	8020	-1	ENST00000269142	135376	-1	ENST00000282388	2443	-1	ENST00000294053	104301	-1	ENST00000299441	25773	-1
ENST00000512729	607	1	17378	ENST00000229812	-1	ENST00000245903	4361	-1	ENST00000254799	17708	-1	ENST00000260818	67837	-1	ENST00000262570	179977	-1	ENST00000264444	8612	-1	ENST00000269142	13791	-1	ENST00000282388	2548	-1	ENST00000294053	105692	-1	ENST00000299441	26999	-1
ENST00000512729	615	1	17379	ENST00000229812	-1	ENST00000245903	4375	-1	ENST00000254799	18198	-1	ENST00000260818	68195	-1	ENST00000262570	186255	-1	ENST00000264444	8672	-1	ENST00000269142	1442	-1	ENST00000282388	2562	-1	ENST00000294053	107025	-1	ENST00000299441	27241	-1
ENST00000512729	646	1	17380	ENST00000229812	-1	ENST00000245903	4504	-1	ENST00000254799	18290	-1	ENST00000260818	70648	-1	ENST00000262570	187555	-1	ENST00000264444	8790	-1	ENST00000269142	144962	-1	ENST00000282388	2601	-1	ENST00000294053	110478	-1	ENST00000299441	27979	-1
ENST00000296824	8252	1	17381	ENST00000229812	-1	ENST00000245903	453	-1	ENST00000254799	1846	-1	ENST00000260818	73595	-1	ENST00000262570	191131	-1	ENST00000264444	8913	-1	ENST00000269142	14555	-1	ENST00000282388	2618	-1	ENST00000294053	111064	-1	ENST00000299441	29794	-1
ENST00000296824	8425	1	17382	ENST00000229812	-1	ENST00000245903	4559	-1	ENST00000254799	19220	-1	ENST00000260818	77559	-1	ENST00000262570	199108	-1	ENST00000264444	9243	-1	ENST00000269142	145758	-1	ENST00000282388	2626	-1	ENST00000294053	114884	-1	ENST00000299441	29872	-1
ENST00000296824	8514	1	17383	ENST00000229812	-1	ENST00000245903	4566	-1	ENST00000254799	19382	-1	ENST00000260818	78256	-1	ENST00000262570	199788	-1	ENST00000264448	101631	-1	ENST00000269142	14609	-1	ENST00000282388	2637	-1	ENST00000294053	115397	-1	ENST00000299441	29955	-1
ENST00000296824	8529	1	17384	ENST00000229812	-1	ENST00000245903	4599	-1	ENST00000254799	19513	-1	ENST00000260818	78443	-1	ENST00000262570	20107	-1	ENST00000264448	10191	-1	ENST00000269142	151706	-1	ENST00000282388	2654	-1	ENST00000294053	115563	-1	ENST00000299441	3026	-1
ENST00000296824	8533	1	17385	ENST00000229812	-1	ENST00000245903	4653	-1	ENST00000254799	19814	-1	ENST00000260818	79004	-1	ENST00000262570	20803	-1	ENST00000264448	103430	-1	ENST00000269142	154033	-1	ENST00000282388	2716	-1	ENST00000294053	11560	-1	ENST00000299441	30793	-1
ENST00000296824	8925	1	17386	ENST00000229812	-1	ENST00000245903	4685	-1	ENST00000254799	19851	-1	ENST00000260818	79180	-1	ENST00000262570	208388	-1	ENST00000264448	104985	-1	ENST00000269142	154469	-1	ENST00000282388	2781	-1	ENST00000294053	115929	-1	ENST00000299441	31181	-1
ENST00000296824	8937	1	17387	ENST00000229812	-1	ENST00000245903	4733	-1	ENST00000254799	2099	-1	ENST00000260818	80642	-1	ENST00000262570	212117	-1	ENST00000264448	108731	-1	ENST00000269142	155781	-1	ENST00000282388	2791	-1	ENST00000294053	116554	-1	ENST00000299441	31216	-1
ENST00000296824	8578	1	33967	ENST00000229812	-1	ENST00000245903	4749	-1	ENST00000254799	21082	-1	ENST00000260818	81838	-1	ENST00000262570	213322	-1	ENST00000264448	111084	-1	ENST00000269142	159136	-1	ENST00000282388	2819	-1	ENST00000294053	117674	-1	ENST00000299441	31660	-1
ENST00000296824	8472	1	41267	ENST00000229812	-1	ENST00000245903	4760	-1	ENST00000254799	21508	-1	ENST00000260818	83586	-1	ENST00000262570	216958	-1	ENST00000264448	112655	-1	ENST00000269142	159494	-1	ENST00000282388	2937	-1	ENST00000294053	120412	-1	ENST00000299441	32432	-1
ENST00000296824	8915	1	41268	ENST00000229812	-1	ENST00000245903	482	-1	ENST00000254799	21585	-1	ENST00000260818	85712	-1	ENST00000262570	22573	-1	ENST00000264448	114318	-1	ENST00000269142	161356	-1	ENST00000282388	3009	-1	ENST00000294053	12042	-1	ENST00000299441	33195	-1
ENST00000296824	8396	1	44854	ENST00000229812	-1	ENST00000245903	4826	-1	ENST00000254799	21915	-1	ENST00000260818	8750	-1	ENST00000262570	225814	-1	ENST00000264448	114464	-1	ENST00000269142	19937	-1	ENST00000282388	3134	-1	ENST00000294053	121971	-1	ENST00000299441	34169	-1
ENST00000316418	130295	1	33968	ENST00000229812	-1	ENST00000245903	5071	-1	ENST00000254799	22262	-1	ENST00000260818	87967	-1	ENST00000262570	229698	-1	ENST00000264448	115539	-1	ENST00000269142	2017	-1	ENST00000282388	3142	-1	ENST00000294053	124657	-1	ENST00000299441	34427	-1
ENST00000316418	10307	1	41269	ENST00000229812	-1	ENST00000245903	5133	-1	ENST00000254799	22778	-1	ENST00000260818	88306	-1	ENST00000262570	235460	-1	ENST00000264448	120882	-1	ENST00000269142	21350	-1	ENST00000282388	3318	-1	ENST00000294053	124831	-1	ENST00000299441	3678	-1
ENST00000316418	130091	1	44855	ENST00000229812	-1	ENST00000245903	5258	-1	ENST00000254799	23229	-1	ENST00000260818	88962	-1	ENST00000262570	243104	-1	ENST00000264448	12115	-1	ENST00000269142	21931	-1	ENST00000282388	3443	-1	ENST00000294053	126287	-1	ENST00000299441	4068	-1
ENST00000316418	132320	1	44856	ENST00000229812	-1	ENST00000245903	555	-1	ENST00000254799	24105	-1	ENST00000260818	91560	-1	ENST00000262570	245276	-1	ENST00000264448	132122	-1	ENST00000269142	26988	-1	ENST00000282388	3482	-1	ENST00000294053	126442	-1	ENST00000299441	4415	-1
ENST00000316418	132681	1	44857	ENST00000229812	-1	ENST00000245903	585	-1	ENST00000254799	2445	-1	ENST00000260818	91982	-1	ENST00000262570	246575	-1	ENST00000264448	134666	-1	ENST00000269142	2749	-1	ENST00000282388	3547	-1	ENST00000294053	129501	-1	ENST00000299441	4663	-1
ENST00000408966	1099	1	17388	ENST00000229812	-1	ENST00000245903	759	-1	ENST00000254799	2849	-1	ENST00000260818	92207	-1	ENST00000262570	247908	-1	ENST00000264448	135997	-1	ENST00000269142	30698	-1	ENST00000282388	3606	-1	ENST00000294053	130566	-1	ENST00000299441	5124	-1
ENST00000515601	10231	1	17389	ENST00000229812	-1	ENST00000245903	833	-1	ENST00000254799	2916	-1	ENST00000260818	93748	-1	ENST00000262570	248054	-1	ENST00000264448	136358	-1	ENST00000269142	33670	-1	ENST00000282388	3648	-1	ENST00000294053	133763	-1	ENST00000299441	5777	-1
ENST00000515601	10261	1	17390	ENST00000229812	-1	ENST00000245903	970	-1	ENST00000254799	3399	-1	ENST00000260818	95270	-1	ENST00000262570	255204	-1	ENST00000264448	137552	-1	ENST00000269142	33755	-1	ENST00000282388	3666	-1	ENST00000294053	134993	-1	ENST00000299441	6072	-1
ENST00000515601	27882	1	17391	ENST00000229812	-1	ENST00000245932	10215	-1	ENST00000254799	3431	-1	ENST00000260818	96426	-1	ENST00000262570	255730	-1	ENST00000264448	142136	-1	ENST00000269142	3489	-1	ENST00000282388	3921	-1	ENST00000294053	139152	-1	ENST00000299441	6638	-1
ENST00000515601	28123	1	17392	ENST00000229812	-1	ENST00000245932	11155	-1	ENST00000254799	3482	-1	ENST00000260818	96450	-1	ENST00000262570	260223	-1	ENST00000264448	142720	-1	ENST00000269142	36217	-1	ENST00000282388	3979	-1	ENST00000294053	141495	-1	ENST00000299441	6863	-1
ENST00000515601	28250	1	17393	ENST00000229812	-1	ENST00000245932	11159	-1	ENST00000254799	3742	-1	ENST00000260818	98056	-1	ENST00000262570	262640	-1	ENST00000264448	143065	-1	ENST00000269142	39256	-1	ENST00000282388	4049	-1	ENST00000294053	14646	-1	ENST00000299441	6907	-1
ENST00000515601	28680	1	17394	ENST00000229812	-1	ENST00000245932	11203	-1	ENST00000254799	3777	-1	ENST00000260818	9958	-1	ENST00000262570	267305	-1	ENST00000264448	144644	-1	ENST00000269142	40601	-1	ENST00000282388	4082	-1	ENST00000294053	15489	-1	ENST00000299441	7046	-1
ENST00000515601	10441	1	33969	ENST00000229812	-1	ENST00000245932	11229	-1	ENST00000254799	3913	-1	ENST00000260908	1012	-1	ENST00000262570	267786	-1	ENST00000264448	145259	-1	ENST00000269142	4185	-1	ENST00000282388	4149	-1	ENST00000294053	15629	-1	ENST00000299441	7806	-1
ENST00000515601	10470	1	33970	ENST00000229812	-1	ENST00000245932	1188	-1	ENST00000254799	4022	-1	ENST00000260908	10136	-1	ENST00000262570	270247	-1	ENST00000264448	146048	-1	ENST00000269142	42548	-1	ENST00000282388	634	-1	ENST00000294053	1582	-1	ENST00000299441	8117	-1
ENST00000515601	10536	1	33971	ENST00000229812	-1	ENST00000245932	11951	-1	ENST00000254799	4812	-1	ENST00000260908	10559	-1	ENST00000262570	275018	-1	ENST00000264448	147266	-1	ENST00000269142	43535	-1	ENST00000282388	858	-1	ENST00000294053	16738	-1	ENST00000299441	9184	-1
ENST00000515601	10702	1	33972	ENST00000229812	-1	ENST00000245932	12874	-1	ENST00000254799	4877	-1	ENST00000260908	10566	-1	ENST00000262570	277148	-1	ENST00000264448	151598	-1	ENST00000269142	44602	-1	ENST00000282388	889	-1	ENST00000294053	1798	-1	ENST00000299441	9404	-1
ENST00000515601	27625	1	33973	ENST00000229812	-1	ENST00000245932	12880	-1	ENST00000254799	5105	-1	ENST00000260908	10730	-1	ENST00000262570	280503	-1	ENST00000264448	152580	-1	ENST00000269142	44897	-1	ENST00000282388	901	-1	ENST00000294053	19195	-1	ENST00000299492	101465	-1
ENST00000515601	28260	1	33974	ENST00000229812	-1	ENST00000245932	13350	-1	ENST00000254799	5128	-1	ENST00000260908	10751	-1	ENST00000262570	28274	-1	ENST00000264448	153316	-1	ENST00000269142	48347	-1	ENST00000282397	100708	-1	ENST00000294053	19698	-1	ENST00000299492	101488	-1
ENST00000515601	28492	1	33975	ENST00000229812	-1	ENST00000245932	13539	-1	ENST00000254799	5297	-1	ENST00000260908	10808	-1	ENST00000262570	283912	-1	ENST00000264448	155196	-1	ENST00000269142	48553	-1	ENST00000282397	108149	-1	ENST00000294053	24632	-1	ENST00000299492	1018	-1
ENST00000515601	28633	1	33976	ENST00000229812	-1	ENST00000245932	14016	-1	ENST00000254799	5322	-1	ENST00000260908	10861	-1	ENST00000262570	285713	-1	ENST00000264448	155458	-1	ENST00000269142	49242	-1	ENST00000282397	109634	-1	ENST00000294053	25270	-1	ENST00000299492	104499	-1
ENST00000515601	23623	1	41270	ENST00000229903	-1	ENST00000245932	14117	-1	ENST00000254799	5354	-1	ENST00000260908	11211	-1	ENST00000262570	289886	-1	ENST00000264448	155679	-1	ENST00000269142	53670	-1	ENST00000282397	110137	-1	ENST00000294053	25277	-1	ENST00000299492	106901	-1
ENST00000515601	27603	1	41271	ENST00000229903	-1	ENST00000245932	14530	-1	ENST00000254799	5375	-1	ENST00000260908	11427	-1	ENST00000262570	292522	-1	ENST00000264448	156547	-1	ENST00000269142	55781	-1	ENST00000282397	111932	-1	ENST00000294053	27040	-1	ENST00000299492	109178	-1
ENST00000515601	28250	1	41272	ENST00000229903	-1	ENST00000245932	149	-1	ENST00000254799	5535	-1	ENST00000260908	11462	-1	ENST00000262570	3083	-1	ENST00000264448	159073	-1	ENST00000269142	59612	-1	ENST00000282397	113141	-1	ENST00000294053	30294	-1	ENST00000299492	111899	-1
ENST00000264938	7097	1	33977	ENST00000229903	-1	ENST00000245932	1561	-1	ENST00000254799	5604	-1	ENST00000260908	11962	-1	ENST00000262570	32279	-1	ENST00000264448	159645	-1	ENST00000269142	60289	-1	ENST00000282397	115458	-1	ENST00000294053	31732	-1	ENST00000299492	115325	-1
ENST00000264938	7113	1	33978	ENST00000229903	-1	ENST00000245932	15652	-1	ENST00000254799	5660	-1	ENST00000260908	12153	-1	ENST00000262570	325	-1	ENST00000264448	165561	-1	ENST00000269142	60572	-1	ENST00000282397	116278	-1	ENST00000294053	34560	-1	ENST00000299492	115611	-1
ENST00000264935	30247	1	17395	ENST00000229903	-1	ENST00000245932	16010	-1	ENST00000254799	5899	-1	ENST00000260908	123	-1	ENST00000262570	33663	-1	ENST00000264448	16746	-1	ENST00000269142	61027	-1	ENST00000282397	118736	-1	ENST00000294053	37339	-1	ENST00000299492	116272	-1
ENST00000264935	29173	1	33979	ENST00000229903	-1	ENST00000245932	16360	-1	ENST00000254799	6566	-1	ENST00000260908	12405	-1	ENST00000262570	36809	-1	ENST00000264448	173283	-1	ENST00000269142	62133	-1	ENST00000282397	118857	-1	ENST00000294053	38650	-1	ENST00000299492	117557	-1
ENST00000360578	1815	1	33980	ENST00000229903	-1	ENST00000245932	16709	-1	ENST00000254799	7117	-1	ENST00000260908	12535	-1	ENST00000262570	37616	-1	ENST00000264448	173327	-1	ENST00000269142	65347	-1	ENST00000282397	119267	-1	ENST00000294053	39702	-1	ENST00000299492	118827	-1
ENST00000360578	6856	1	33981	ENST00000229903	-1	ENST00000245932	16797	-1	ENST00000254799	7508	-1	ENST00000260908	12798	-1	ENST00000262570	40062	-1	ENST00000264448	174577	-1	ENST00000269142	69410	-1	ENST00000282397	1195	-1	ENST00000294053	40399	-1	ENST00000299492	120038	-1
ENST00000360578	6867	1	33982	ENST00000229903	-1	ENST00000245932	17022	-1	ENST00000254799	7964	-1	ENST00000260908	13146	-1	ENST00000262570	55274	-1	ENST00000264448	175204	-1	ENST00000269142	72764	-1	ENST00000282397	119619	-1	ENST00000294053	45389	-1	ENST00000299492	120813	-1
ENST00000360578	6875	1	33983	ENST00000229903	-1	ENST00000245932	17136	-1	ENST00000254799	8480	-1	ENST00000260908	13631	-1	ENST00000262570	55303	-1	ENST00000264448	175783	-1	ENST00000269142	78960	-1	ENST00000282397	119679	-1	ENST00000294053	45636	-1	ENST00000299492	123665	-1
ENST00000360578	6924	1	33984	ENST00000229903	-1	ENST00000245932	17189	-1	ENST00000254799	8555	-1	ENST00000260908	13912	-1	ENST00000262570	5759	-1	ENST00000264448	175915	-1	ENST00000269142	82935	-1	ENST00000282397	120685	-1	ENST00000294053	46605	-1	ENST00000299492	125964	-1
ENST00000495794	648	1	17396	ENST00000229903	-1	ENST00000245932	17249	-1	ENST00000254799	9297	-1	ENST00000260908	14144	-1	ENST00000262570	69635	-1	ENST00000264448	177479	-1	ENST00000269142	83384	-1	ENST00000282397	123271	-1	ENST00000294053	4827	-1	ENST00000299492	12603	-1
ENST00000495794	648	1	41273	ENST00000229903	-1	ENST00000245932	17269	-1	ENST00000254799	9962	-1	ENST00000260908	1587	-1	ENST00000262570	7034	-1	ENST00000264448	186342	-1	ENST00000269142	85099	-1	ENST00000282397	124573	-1	ENST00000294053	48507	-1	ENST00000299492	128639	-1
ENST00000166345	24560	1	17397	ENST00000229903	-1	ENST00000245932	17341	-1	ENST00000254799	9968	-1	ENST00000260908	1702	-1	ENST00000262570	7113	-1	ENST00000264448	192244	-1	ENST00000269142	85898	-1	ENST00000282397	128004	-1	ENST00000294053	52185	-1	ENST00000299492	13077	-1
ENST00000166345	24576	1	17398	ENST00000229903	-1	ENST00000245932	17674	-1	ENST00000254803	1032	-1	ENST00000260908	1896	-1	ENST00000262570	72092	-1	ENST00000264448	192926	-1	ENST00000269142	908	-1	ENST00000282397	144435	-1	ENST00000294053	52522	-1	ENST00000299492	132457	-1
ENST00000166345	24967	1	17399	ENST00000229903	-1	ENST00000245932	18688	-1	ENST00000254803	1081	-1	ENST00000260908	1910	-1	ENST00000262570	74581	-1	ENST00000264448	192937	-1	ENST00000269142	91611	-1	ENST00000282397	144447	-1	ENST00000294053	54346	-1	ENST00000299492	133311	-1
ENST00000296849	29727	1	44858	ENST00000229903	-1	ENST00000245932	19326	-1	ENST00000254803	1178	-1	ENST00000260908	2000	-1	ENST00000262570	75072	-1	ENST00000264448	198905	-1	ENST00000269142	96621	-1	ENST00000282397	147431	-1	ENST00000294053	61541	-1	ENST00000299492	133632	-1
ENST00000264930	1029	1	17400	ENST00000229903	-1	ENST00000245932	2233	-1	ENST00000254803	1207	-1	ENST00000260908	2028	-1	ENST00000262570	75530	-1	ENST00000264448	203290	-1	ENST00000269142	9826	-1	ENST00000282397	14748	-1	ENST00000294053	629	-1	ENST00000299492	136301	-1
ENST00000264930	1761	1	17401	ENST00000229903	-1	ENST00000245932	2334	-1	ENST00000254803	1240	-1	ENST00000260908	2127	-1	ENST00000262570	80081	-1	ENST00000264448	20873	-1	ENST00000269187	10329	-1	ENST00000282397	147677	-1	ENST00000294053	63324	-1	ENST00000299492	13633	-1
ENST00000264930	1970	1	17402	ENST00000229903	-1	ENST00000245932	2350	-1	ENST00000254803	1259	-1	ENST00000260908	2208	-1	ENST00000262570	81079	-1	ENST00000264448	20920	-1	ENST00000269187	112	-1	ENST00000282397	148229	-1	ENST00000294053	64377	-1	ENST00000299492	13734	-1
ENST00000264930	1151	1	33985	ENST00000229903	-1	ENST00000245932	2491	-1	ENST00000254803	1324	-1	ENST00000260908	2343	-1	ENST00000262570	82426	-1	ENST00000264448	211685	-1	ENST00000269187	12086	-1	ENST00000282397	149547	-1	ENST00000294053	64454	-1	ENST00000299492	13845	-1
ENST00000503042	99	1	17403	ENST00000229903	-1	ENST00000245932	2600	-1	ENST00000254803	1350	-1	ENST00000260908	2378	-1	ENST00000262570	84259	-1	ENST00000264448	21276	-1	ENST00000269187	12417	-1	ENST00000282397	149729	-1	ENST00000294053	65375	-1	ENST00000299492	138653	-1
ENST00000503042	386	1	17404	ENST00000229903	-1	ENST00000245932	2737	-1	ENST00000254803	1396	-1	ENST00000260908	2457	-1	ENST00000262570	84641	-1	ENST00000264448	215027	-1	ENST00000269187	12551	-1	ENST00000282397	151120	-1	ENST00000294053	6558	-1	ENST00000299492	14385	-1
ENST00000503042	506	1	44859	ENST00000229903	-1	ENST00000245932	3040	-1	ENST00000254803	1459	-1	ENST00000260908	246	-1	ENST00000262570	9027	-1	ENST00000264448	223352	-1	ENST00000269187	12732	-1	ENST00000282397	152679	-1	ENST00000294053	6633	-1	ENST00000299492	14868	-1
ENST00000475622	5160	1	17405	ENST00000229903	-1	ENST00000245932	3704	-1	ENST00000254803	1504	-1	ENST00000260908	2523	-1	ENST00000262577	102253	-1	ENST00000264448	35086	-1	ENST00000269187	13091	-1	ENST00000282397	153020	-1	ENST00000294053	68205	-1	ENST00000299492	1763	-1
ENST00000475622	5352	1	17406	ENST00000229903	-1	ENST00000245932	371	-1	ENST00000254803	1697	-1	ENST00000260908	2557	-1	ENST00000262577	102697	-1	ENST00000264448	39044	-1	ENST00000269187	1336	-1	ENST00000282397	153896	-1	ENST00000294053	74359	-1	ENST00000299492	19617	-1
ENST00000475622	5544	1	17407	ENST00000229903	-1	ENST00000245932	3838	-1	ENST00000254803	1776	-1	ENST00000260908	2640	-1	ENST00000262577	103057	-1	ENST00000264448	39675	-1	ENST00000269187	13470	-1	ENST00000282397	156666	-1	ENST00000294053	74453	-1	ENST00000299492	22775	-1
ENST00000475622	5593	1	17408	ENST00000229903	-1	ENST00000245932	4209	-1	ENST00000254803	1789	-1	ENST00000260908	2718	-1	ENST00000262577	103139	-1	ENST00000264448	40982	-1	ENST00000269187	13501	-1	ENST00000282397	162207	-1	ENST00000294053	74634	-1	ENST00000299492	22968	-1
ENST00000475622	5606	1	17409	ENST00000229903	-1	ENST00000245932	4353	-1	ENST00000254803	183	-1	ENST00000260908	2858	-1	ENST00000262577	13768	-1	ENST00000264448	42296	-1	ENST00000269187	13505	-1	ENST00000282397	162264	-1	ENST00000294053	74683	-1	ENST00000299492	2482	-1
ENST00000475622	5822	1	17410	ENST00000229903	-1	ENST00000245932	462	-1	ENST00000254803	1915	-1	ENST00000260908	2873	-1	ENST00000262577	15264	-1	ENST00000264448	46732	-1	ENST00000269187	13696	-1	ENST00000282397	162772	-1	ENST00000294053	76184	-1	ENST00000299492	27928	-1
ENST00000475622	7209	1	17411	ENST00000229903	-1	ENST00000245932	4722	-1	ENST00000254803	1922	-1	ENST00000260908	345	-1	ENST00000262577	1905	-1	ENST00000264448	51987	-1	ENST00000269187	13804	-1	ENST00000282397	163042	-1	ENST00000294053	76329	-1	ENST00000299492	28385	-1
ENST00000475622	5184	1	33986	ENST00000229903	-1	ENST00000245932	4822	-1	ENST00000254803	1931	-1	ENST00000260908	3633	-1	ENST00000262577	20202	-1	ENST00000264448	5379	-1	ENST00000269187	14498	-1	ENST00000282397	164726	-1	ENST00000294053	80877	-1	ENST00000299492	29924	-1
ENST00000475622	5530	1	33987	ENST00000229903	-1	ENST00000245932	516	-1	ENST00000254803	1960	-1	ENST00000260908	3760	-1	ENST00000262577	2154	-1	ENST00000264448	59229	-1	ENST00000269187	14649	-1	ENST00000282397	169704	-1	ENST00000294053	81534	-1	ENST00000299492	31792	-1
ENST00000475622	5596	1	33988	ENST00000229903	-1	ENST00000245932	5895	-1	ENST00000254803	2067	-1	ENST00000260908	3902	-1	ENST00000262577	24443	-1	ENST00000264448	61565	-1	ENST00000269187	1489	-1	ENST00000282397	169718	-1	ENST00000294053	82337	-1	ENST00000299492	40396	-1
ENST00000475622	5610	1	33989	ENST00000229903	-1	ENST00000245932	6078	-1	ENST00000254803	318	-1	ENST00000260908	3972	-1	ENST00000262577	26553	-1	ENST00000264448	63681	-1	ENST00000269187	1499	-1	ENST00000282397	170641	-1	ENST00000294053	89709	-1	ENST00000299492	41070	-1
ENST00000475622	5791	1	33990	ENST00000229903	-1	ENST00000245932	6527	-1	ENST00000254803	348	-1	ENST00000260908	4091	-1	ENST00000262577	30071	-1	ENST00000264448	63735	-1	ENST00000269187	15331	-1	ENST00000282397	172414	-1	ENST00000294053	8973	-1	ENST00000299492	41335	-1
ENST00000475622	7132	1	41274	ENST00000229903	-1	ENST00000245932	6548	-1	ENST00000254803	601	-1	ENST00000260908	4214	-1	ENST00000262577	31053	-1	ENST00000264448	64739	-1	ENST00000269187	15375	-1	ENST00000282397	172488	-1	ENST00000294053	93460	-1	ENST00000299492	44786	-1
ENST00000475622	7267	1	41275	ENST00000229903	-1	ENST00000245932	6582	-1	ENST00000254803	612	-1	ENST00000260908	4361	-1	ENST00000262577	32218	-1	ENST00000264448	64898	-1	ENST00000269187	15708	-1	ENST00000282397	173308	-1	ENST00000294053	93702	-1	ENST00000299492	44908	-1
ENST00000475622	5352	1	44860	ENST00000229903	-1	ENST00000245932	722	-1	ENST00000254803	618	-1	ENST00000260908	5574	-1	ENST00000262577	33005	-1	ENST00000264448	65716	-1	ENST00000269187	15892	-1	ENST00000282397	174167	-1	ENST00000294053	95411	-1	ENST00000299492	45854	-1
ENST00000382611	756	1	17412	ENST00000229903	-1	ENST00000245932	7792	-1	ENST00000254803	772	-1	ENST00000260908	5694	-1	ENST00000262577	33939	-1	ENST00000264448	65873	-1	ENST00000269187	16316	-1	ENST00000282397	175813	-1	ENST00000294053	95570	-1	ENST00000299492	46499	-1
ENST00000382611	2692	1	17413	ENST00000229903	-1	ENST00000245932	79	-1	ENST00000254803	800	-1	ENST00000260908	5991	-1	ENST00000262577	35064	-1	ENST00000264448	68138	-1	ENST00000269187	16393	-1	ENST00000282397	175880	-1	ENST00000294053	95716	-1	ENST00000299492	46580	-1
ENST00000296564	34774	1	17414	ENST00000229903	-1	ENST00000245932	7921	-1	ENST00000254803	874	-1	ENST00000260908	6117	-1	ENST00000262577	35841	-1	ENST00000264448	68745	-1	ENST00000269187	16517	-1	ENST00000282397	176149	-1	ENST00000294053	97784	-1	ENST00000299492	50209	-1
ENST00000296564	37971	1	17415	ENST00000229903	-1	ENST00000245932	796	-1	ENST00000254803	894	-1	ENST00000260908	6343	-1	ENST00000262577	36741	-1	ENST00000264448	70466	-1	ENST00000269187	16827	-1	ENST00000282397	17634	-1	ENST00000294064	10118	-1	ENST00000299492	53225	-1
ENST00000296564	38034	1	17416	ENST00000229903	-1	ENST00000245932	8258	-1	ENST00000254803	955	-1	ENST00000260908	6609	-1	ENST00000262577	36915	-1	ENST00000264448	72509	-1	ENST00000269187	17493	-1	ENST00000282397	17736	-1	ENST00000294064	10180	-1	ENST00000299492	53963	-1
ENST00000296564	38371	1	17417	ENST00000229903	-1	ENST00000245932	8626	-1	ENST00000254803	998	-1	ENST00000260908	6758	-1	ENST00000262577	37806	-1	ENST00000264448	72619	-1	ENST00000269187	17927	-1	ENST00000282397	177839	-1	ENST00000294064	10334	-1	ENST00000299492	53985	-1
ENST00000296564	38402	1	17418	ENST00000229903	-1	ENST00000245932	8722	-1	ENST00000254816	1283	-1	ENST00000260908	7190	-1	ENST00000262577	38761	-1	ENST00000264448	76488	-1	ENST00000269187	17972	-1	ENST00000282397	182457	-1	ENST00000294064	10343	-1	ENST00000299492	54371	-1
ENST00000296564	38596	1	17419	ENST00000229903	-1	ENST00000245932	873	-1	ENST00000254816	1292	-1	ENST00000260908	7372	-1	ENST00000262577	38879	-1	ENST00000264448	78915	-1	ENST00000269187	18584	-1	ENST00000282397	18327	-1	ENST00000294064	10429	-1	ENST00000299492	54959	-1
ENST00000296564	38676	1	17420	ENST00000229903	-1	ENST00000245932	8872	-1	ENST00000254816	1334	-1	ENST00000260908	7457	-1	ENST00000262577	39865	-1	ENST00000264448	84254	-1	ENST00000269187	19242	-1	ENST00000282397	184391	-1	ENST00000294064	10498	-1	ENST00000299492	55526	-1
ENST00000296564	39239	1	17421	ENST00000229903	-1	ENST00000245932	9076	-1	ENST00000254816	1358	-1	ENST00000260908	7542	-1	ENST00000262577	39938	-1	ENST00000264448	86889	-1	ENST00000269187	19360	-1	ENST00000282397	185518	-1	ENST00000294064	10545	-1	ENST00000299492	55586	-1
ENST00000296564	39619	1	17422	ENST00000229903	-1	ENST00000245932	9170	-1	ENST00000254816	1373	-1	ENST00000260908	8269	-1	ENST00000262577	40226	-1	ENST00000264448	8723	-1	ENST00000269187	19453	-1	ENST00000282397	186317	-1	ENST00000294064	1061	-1	ENST00000299492	56050	-1
ENST00000296564	39782	1	17423	ENST00000229903	-1	ENST00000245932	9385	-1	ENST00000254816	1492	-1	ENST00000260908	8291	-1	ENST00000262577	40444	-1	ENST00000264448	93779	-1	ENST00000269187	19533	-1	ENST00000282397	18642	-1	ENST00000294064	10830	-1	ENST00000299492	62499	-1
ENST00000296564	40120	1	17424	ENST00000229903	-1	ENST00000245932	9408	-1	ENST00000254816	1529	-1	ENST00000260908	8512	-1	ENST00000262577	40536	-1	ENST00000264448	94645	-1	ENST00000269187	20074	-1	ENST00000282397	24685	-1	ENST00000294064	10993	-1	ENST00000299492	67565	-1
ENST00000296564	40906	1	17425	ENST00000229903	-1	ENST00000245932	9559	-1	ENST00000254816	1540	-1	ENST00000260908	8699	-1	ENST00000262577	41980	-1	ENST00000264448	9552	-1	ENST00000269187	20421	-1	ENST00000282397	30218	-1	ENST00000294064	11244	-1	ENST00000299492	67720	-1
ENST00000296564	41227	1	17426	ENST00000229903	-1	ENST00000245932	9699	-1	ENST00000254816	1621	-1	ENST00000260908	8821	-1	ENST00000262577	43321	-1	ENST00000264451	15795	-1	ENST00000269187	2613	-1	ENST00000282397	32898	-1	ENST00000294064	11417	-1	ENST00000299492	69094	-1
ENST00000296564	41427	1	17427	ENST00000229903	-1	ENST00000245960	100	-1	ENST00000254816	168	-1	ENST00000260908	8928	-1	ENST00000262577	43851	-1	ENST00000264451	17450	-1	ENST00000269187	2649	-1	ENST00000282397	3503	-1	ENST00000294064	11454	-1	ENST00000299492	70872	-1
ENST00000296564	41986	1	17428	ENST00000229903	-1	ENST00000245960	10099	-1	ENST00000254816	1797	-1	ENST00000260908	9061	-1	ENST00000262577	45843	-1	ENST00000264451	22487	-1	ENST00000269187	2754	-1	ENST00000282397	39091	-1	ENST00000294064	11513	-1	ENST00000299492	71670	-1
ENST00000296564	42100	1	17429	ENST00000229903	-1	ENST00000245960	10168	-1	ENST00000254816	1864	-1	ENST00000260908	9065	-1	ENST00000262577	46391	-1	ENST00000264451	23626	-1	ENST00000269187	2921	-1	ENST00000282397	39971	-1	ENST00000294064	12027	-1	ENST00000299492	72289	-1
ENST00000296564	42193	1	17430	ENST00000229903	-1	ENST00000245960	1060	-1	ENST00000254816	1885	-1	ENST00000260908	9153	-1	ENST00000262577	47612	-1	ENST00000264451	24755	-1	ENST00000269187	296	-1	ENST00000282397	41015	-1	ENST00000294064	12313	-1	ENST00000299492	74504	-1
ENST00000296564	42360	1	17431	ENST00000229903	-1	ENST00000245960	1105	-1	ENST00000254816	1899	-1	ENST00000260908	9393	-1	ENST00000262577	48354	-1	ENST00000264451	25676	-1	ENST00000269187	3029	-1	ENST00000282397	43294	-1	ENST00000294064	13403	-1	ENST00000299492	75318	-1
ENST00000296564	66738	1	17432	ENST00000229903	-1	ENST00000245960	1254	-1	ENST00000254816	1903	-1	ENST00000260908	9659	-1	ENST00000262577	48641	-1	ENST00000264451	25761	-1	ENST00000269187	310	-1	ENST00000282397	45071	-1	ENST00000294064	13579	-1	ENST00000299492	75624	-1
ENST00000296564	66985	1	17433	ENST00000229903	-1	ENST00000245960	1493	-1	ENST00000254816	1939	-1	ENST00000260908	9832	-1	ENST00000262577	48704	-1	ENST00000264451	27865	-1	ENST00000269187	3597	-1	ENST00000282397	50027	-1	ENST00000294064	13682	-1	ENST00000299492	75979	-1
ENST00000296564	34722	1	33992	ENST00000229903	-1	ENST00000245960	1582	-1	ENST00000254816	1957	-1	ENST00000260947	13054	-1	ENST00000262577	50091	-1	ENST00000264451	28711	-1	ENST00000269187	3726	-1	ENST00000282397	52214	-1	ENST00000294064	13700	-1	ENST00000299492	76780	-1
ENST00000296564	34737	1	33993	ENST00000229903	-1	ENST00000245960	1626	-1	ENST00000254816	2295	-1	ENST00000260947	13418	-1	ENST00000262577	50838	-1	ENST00000264451	2960	-1	ENST00000269187	3760	-1	ENST00000282397	52652	-1	ENST00000294064	13944	-1	ENST00000299492	82592	-1
ENST00000296564	38071	1	33994	ENST00000229903	-1	ENST00000245960	2074	-1	ENST00000254816	2357	-1	ENST00000260947	1647	-1	ENST00000262577	50980	-1	ENST00000264451	3070	-1	ENST00000269187	3790	-1	ENST00000282397	54449	-1	ENST00000294064	14424	-1	ENST00000299492	82669	-1
ENST00000296564	38340	1	33995	ENST00000229903	-1	ENST00000245960	2110	-1	ENST00000254816	236	-1	ENST00000260947	16496	-1	ENST00000262577	52398	-1	ENST00000264451	31067	-1	ENST00000269187	3806	-1	ENST00000282397	5468	-1	ENST00000294064	14489	-1	ENST00000299492	82912	-1
ENST00000296564	38366	1	33996	ENST00000229903	-1	ENST00000245960	2170	-1	ENST00000254816	2396	-1	ENST00000260947	1720	-1	ENST00000262577	57599	-1	ENST00000264451	31508	-1	ENST00000269187	4044	-1	ENST00000282397	55064	-1	ENST00000294064	14538	-1	ENST00000299492	8337	-1
ENST00000296564	39234	1	33997	ENST00000229903	-1	ENST00000245960	2191	-1	ENST00000254816	2530	-1	ENST00000260947	17325	-1	ENST00000262577	60091	-1	ENST00000264451	3157	-1	ENST00000269187	4211	-1	ENST00000282397	57241	-1	ENST00000294064	15372	-1	ENST00000299492	84338	-1
ENST00000296564	40861	1	33998	ENST00000229922	-1	ENST00000245960	227	-1	ENST00000254816	2667	-1	ENST00000260947	18102	-1	ENST00000262577	60358	-1	ENST00000264451	33384	-1	ENST00000269187	4445	-1	ENST00000282397	61018	-1	ENST00000294064	15678	-1	ENST00000299492	91519	-1
ENST00000296564	40909	1	33999	ENST00000229922	-1	ENST00000245960	2290	-1	ENST00000254816	2704	-1	ENST00000260947	18157	-1	ENST00000262577	60475	-1	ENST00000264451	33920	-1	ENST00000269187	4491	-1	ENST00000282397	63149	-1	ENST00000294064	1618	-1	ENST00000299492	94501	-1
ENST00000296564	42088	1	34000	ENST00000229922	-1	ENST00000245960	25	-1	ENST00000254816	2852	-1	ENST00000260947	19106	-1	ENST00000262577	6071	-1	ENST00000264451	35028	-1	ENST00000269187	5373	-1	ENST00000282397	67221	-1	ENST00000294064	16217	-1	ENST00000299492	95878	-1
ENST00000296564	42120	1	34001	ENST00000229922	-1	ENST00000245960	2608	-1	ENST00000254816	2936	-1	ENST00000260947	19370	-1	ENST00000262577	63782	-1	ENST00000264451	36281	-1	ENST00000269187	6102	-1	ENST00000282397	67494	-1	ENST00000294064	16319	-1	ENST00000299492	96388	-1
ENST00000296564	42005	1	41276	ENST00000229922	-1	ENST00000245960	3022	-1	ENST00000254816	3008	-1	ENST00000260947	19970	-1	ENST00000262577	64728	-1	ENST00000264451	37223	-1	ENST00000269187	6165	-1	ENST00000282397	71530	-1	ENST00000294064	16495	-1	ENST00000299492	97423	-1
ENST00000296564	40914	1	44862	ENST00000229922	-1	ENST00000245960	3044	-1	ENST00000254816	3120	-1	ENST00000260947	20126	-1	ENST00000262577	69118	-1	ENST00000264451	3755	-1	ENST00000269187	6475	-1	ENST00000282397	791	-1	ENST00000294064	16870	-1	ENST00000299505	10241	-1
ENST00000505892	804	1	17434	ENST00000229922	-1	ENST00000245960	3049	-1	ENST00000254816	3135	-1	ENST00000260947	20598	-1	ENST00000262577	73210	-1	ENST00000264451	37589	-1	ENST00000269187	6996	-1	ENST00000282397	80005	-1	ENST00000294064	17072	-1	ENST00000299505	10657	-1
ENST00000505892	928	1	17435	ENST00000229922	-1	ENST00000245960	3191	-1	ENST00000254816	3162	-1	ENST00000260947	21792	-1	ENST00000262577	74969	-1	ENST00000264451	38725	-1	ENST00000269187	7010	-1	ENST00000282397	81370	-1	ENST00000294064	17335	-1	ENST00000299505	11252	-1
ENST00000505892	529	1	34002	ENST00000229922	-1	ENST00000245960	3326	-1	ENST00000254816	3474	-1	ENST00000260947	23326	-1	ENST00000262577	78276	-1	ENST00000264451	4003	-1	ENST00000269187	7484	-1	ENST00000282397	83097	-1	ENST00000294064	17808	-1	ENST00000299505	1162	-1
ENST00000505892	411	1	41277	ENST00000229922	-1	ENST00000245960	3625	-1	ENST00000254816	3512	-1	ENST00000260947	2424	-1	ENST00000262577	79487	-1	ENST00000264451	42969	-1	ENST00000269187	7530	-1	ENST00000282397	84539	-1	ENST00000294064	18086	-1	ENST00000299505	1186	-1
ENST00000505892	523	1	41278	ENST00000229922	-1	ENST00000245960	3833	-1	ENST00000254816	3609	-1	ENST00000260947	24578	-1	ENST00000262577	80822	-1	ENST00000264451	4377	-1	ENST00000269187	7535	-1	ENST00000282397	89933	-1	ENST00000294064	18097	-1	ENST00000299505	12452	-1
ENST00000505892	566	1	41279	ENST00000229922	-1	ENST00000245960	3927	-1	ENST00000254816	3843	-1	ENST00000260947	2530	-1	ENST00000262577	80844	-1	ENST00000264451	45367	-1	ENST00000269187	7618	-1	ENST00000282397	99632	-1	ENST00000294064	18120	-1	ENST00000299505	16901	-1
ENST00000230859	42157	1	17436	ENST00000229922	-1	ENST00000245960	4437	-1	ENST00000254816	3948	-1	ENST00000260947	27295	-1	ENST00000262577	8347	-1	ENST00000264451	48961	-1	ENST00000269187	7683	-1	ENST00000282406	100394	-1	ENST00000294064	18404	-1	ENST00000299505	17297	-1
ENST00000230859	260	1	34003	ENST00000229922	-1	ENST00000245960	4543	-1	ENST00000254816	4263	-1	ENST00000260947	27402	-1	ENST00000262577	84449	-1	ENST00000264451	49556	-1	ENST00000269187	7845	-1	ENST00000282406	104597	-1	ENST00000294064	18556	-1	ENST00000299505	17490	-1
ENST00000230859	40257	1	34004	ENST00000229922	-1	ENST00000245960	4943	-1	ENST00000254816	4304	-1	ENST00000260947	27790	-1	ENST00000262577	86446	-1	ENST00000264451	51877	-1	ENST00000269187	8133	-1	ENST00000282406	105534	-1	ENST00000294064	18617	-1	ENST00000299505	20302	-1
ENST00000230859	40271	1	34005	ENST00000229922	-1	ENST00000245960	5021	-1	ENST00000254816	4321	-1	ENST00000260947	3273	-1	ENST00000262577	87592	-1	ENST00000264451	52461	-1	ENST00000269187	9009	-1	ENST00000282406	105800	-1	ENST00000294064	18773	-1	ENST00000299505	20957	-1
ENST00000230859	41945	1	34006	ENST00000229922	-1	ENST00000245960	5235	-1	ENST00000254816	4340	-1	ENST00000260947	3447	-1	ENST00000262577	87665	-1	ENST00000264451	53388	-1	ENST00000269187	9203	-1	ENST00000282406	106723	-1	ENST00000294064	19040	-1	ENST00000299505	22417	-1
ENST00000230859	42112	1	34007	ENST00000229922	-1	ENST00000245960	5348	-1	ENST00000254816	4397	-1	ENST00000260947	34871	-1	ENST00000262577	90095	-1	ENST00000264451	53495	-1	ENST00000269187	9423	-1	ENST00000282406	107576	-1	ENST00000294064	2030	-1	ENST00000299505	22752	-1
ENST00000230859	40313	1	44863	ENST00000229922	-1	ENST00000245960	5680	-1	ENST00000254816	528	-1	ENST00000260947	34928	-1	ENST00000262577	90196	-1	ENST00000264451	53526	-1	ENST00000269187	9557	-1	ENST00000282406	110097	-1	ENST00000294064	2107	-1	ENST00000299505	23654	-1
ENST00000264669	8081	1	17437	ENST00000229922	-1	ENST00000245960	5696	-1	ENST00000254816	776	-1	ENST00000260947	3521	-1	ENST00000262577	91245	-1	ENST00000264451	54547	-1	ENST00000269216	10019	-1	ENST00000282406	11053	-1	ENST00000294064	2123	-1	ENST00000299505	29076	-1
ENST00000264668	9107	1	17438	ENST00000229922	-1	ENST00000245960	5797	-1	ENST00000254816	851	-1	ENST00000260947	35719	-1	ENST00000262577	91564	-1	ENST00000264451	54765	-1	ENST00000269216	10154	-1	ENST00000282406	111510	-1	ENST00000294064	2160	-1	ENST00000299505	30265	-1
ENST00000264668	30992	1	17439	ENST00000229922	-1	ENST00000245960	6072	-1	ENST00000254816	908	-1	ENST00000260947	36837	-1	ENST00000262577	9281	-1	ENST00000264451	55065	-1	ENST00000269216	11004	-1	ENST00000282406	111924	-1	ENST00000294064	241	-1	ENST00000299505	30800	-1
ENST00000264668	31266	1	34008	ENST00000229922	-1	ENST00000245960	6091	-1	ENST00000254816	913	-1	ENST00000260947	37096	-1	ENST00000262577	94159	-1	ENST00000264451	56409	-1	ENST00000269216	11470	-1	ENST00000282406	112144	-1	ENST00000294064	2449	-1	ENST00000299505	33741	-1
ENST00000280326	14866	1	41280	ENST00000229922	-1	ENST00000245960	6190	-1	ENST00000254816	939	-1	ENST00000260947	39045	-1	ENST00000262577	96242	-1	ENST00000264451	56488	-1	ENST00000269216	11681	-1	ENST00000282406	113666	-1	ENST00000294064	2659	-1	ENST00000299505	37130	-1
ENST00000296658	164	1	17440	ENST00000229922	-1	ENST00000245960	6196	-1	ENST00000254846	10106	-1	ENST00000260947	39613	-1	ENST00000262577	9683	-1	ENST00000264451	56624	-1	ENST00000269216	1182	-1	ENST00000282406	114080	-1	ENST00000294064	3031	-1	ENST00000299505	37871	-1
ENST00000296658	194	1	17441	ENST00000229922	-1	ENST00000245960	6231	-1	ENST00000254846	1033	-1	ENST00000260947	39636	-1	ENST00000262577	9697	-1	ENST00000264451	56901	-1	ENST00000269216	12094	-1	ENST00000282406	115829	-1	ENST00000294064	316	-1	ENST00000299505	38642	-1
ENST00000561606	255	1	17442	ENST00000229922	-1	ENST00000245960	6263	-1	ENST00000254846	10332	-1	ENST00000260947	41150	-1	ENST00000262577	97383	-1	ENST00000264451	58440	-1	ENST00000269216	13138	-1	ENST00000282406	117681	-1	ENST00000294064	3272	-1	ENST00000299505	39847	-1
ENST00000274140	80356	1	17443	ENST00000229922	-1	ENST00000245960	6511	-1	ENST00000254846	10359	-1	ENST00000260947	4205	-1	ENST00000262577	97503	-1	ENST00000264451	58627	-1	ENST00000269216	13354	-1	ENST00000282406	117997	-1	ENST00000294064	3568	-1	ENST00000299505	43360	-1
ENST00000274140	80456	1	17444	ENST00000229922	-1	ENST00000245960	6591	-1	ENST00000254846	10595	-1	ENST00000260947	42617	-1	ENST00000262577	98173	-1	ENST00000264451	58706	-1	ENST00000269216	13546	-1	ENST00000282406	118987	-1	ENST00000294064	3887	-1	ENST00000299505	44498	-1
ENST00000274140	80399	1	34009	ENST00000229922	-1	ENST00000245960	7143	-1	ENST00000254846	10716	-1	ENST00000260947	43714	-1	ENST00000262577	99932	-1	ENST00000264451	6048	-1	ENST00000269216	13614	-1	ENST00000282406	119786	-1	ENST00000294064	3930	-1	ENST00000299505	45321	-1
ENST00000274140	80411	1	34010	ENST00000229922	-1	ENST00000245960	7194	-1	ENST00000254846	10773	-1	ENST00000260947	46193	-1	ENST00000262613	10216	-1	ENST00000264451	60485	-1	ENST00000269216	13999	-1	ENST00000282406	119870	-1	ENST00000294064	5207	-1	ENST00000299505	45336	-1
ENST00000230895	1034	1	17446	ENST00000229922	-1	ENST00000245960	7207	-1	ENST00000254846	10778	-1	ENST00000260947	48511	-1	ENST00000262613	11180	-1	ENST00000264451	60654	-1	ENST00000269216	14464	-1	ENST00000282406	126193	-1	ENST00000294064	533	-1	ENST00000299505	45636	-1
ENST00000230895	1041	1	17447	ENST00000229922	-1	ENST00000245960	7499	-1	ENST00000254846	11006	-1	ENST00000260947	48865	-1	ENST00000262613	11265	-1	ENST00000264451	64156	-1	ENST00000269216	14480	-1	ENST00000282406	14935	-1	ENST00000294064	5513	-1	ENST00000299505	45831	-1
ENST00000230895	1386	1	17448	ENST00000229922	-1	ENST00000245960	7550	-1	ENST00000254846	11211	-1	ENST00000260947	48951	-1	ENST00000262613	11651	-1	ENST00000264451	64261	-1	ENST00000269216	14741	-1	ENST00000282406	17283	-1	ENST00000294064	5987	-1	ENST00000299505	45846	-1
ENST00000230895	1016	1	34011	ENST00000229922	-1	ENST00000245960	7570	-1	ENST00000254846	11481	-1	ENST00000260947	49641	-1	ENST00000262613	11722	-1	ENST00000264451	66846	-1	ENST00000269216	14911	-1	ENST00000282406	17971	-1	ENST00000294064	6057	-1	ENST00000299505	48881	-1
ENST00000230895	929	1	41281	ENST00000229922	-1	ENST00000245960	8018	-1	ENST00000254846	1158	-1	ENST00000260947	50457	-1	ENST00000262613	11775	-1	ENST00000264451	67105	-1	ENST00000269216	15471	-1	ENST00000282406	18265	-1	ENST00000294064	6193	-1	ENST00000299505	48952	-1
ENST00000344204	147251	1	17449	ENST00000229922	-1	ENST00000245960	8056	-1	ENST00000254846	11595	-1	ENST00000260947	51678	-1	ENST00000262613	1192	-1	ENST00000264451	67719	-1	ENST00000269216	16060	-1	ENST00000282406	20393	-1	ENST00000294064	6591	-1	ENST00000299505	50908	-1
ENST00000344204	147295	1	17450	ENST00000229922	-1	ENST00000245960	8758	-1	ENST00000254846	11797	-1	ENST00000260947	52060	-1	ENST00000262613	12186	-1	ENST00000264451	68893	-1	ENST00000269216	16748	-1	ENST00000282406	21284	-1	ENST00000294064	7266	-1	ENST00000299505	51465	-1
ENST00000344204	147361	1	17451	ENST00000229922	-1	ENST00000245960	8966	-1	ENST00000254846	12063	-1	ENST00000260947	535	-1	ENST00000262613	12227	-1	ENST00000264451	68948	-1	ENST00000269216	16915	-1	ENST00000282406	24257	-1	ENST00000294064	7402	-1	ENST00000299505	51939	-1
ENST00000344204	364411	1	17452	ENST00000229922	-1	ENST00000245960	9021	-1	ENST00000254846	12257	-1	ENST00000260947	53718	-1	ENST00000262613	12282	-1	ENST00000264451	69756	-1	ENST00000269216	17411	-1	ENST00000282406	26860	-1	ENST00000294064	7562	-1	ENST00000299505	53894	-1
ENST00000344204	364425	1	17453	ENST00000229922	-1	ENST00000245960	9050	-1	ENST00000254846	12344	-1	ENST00000260947	56299	-1	ENST00000262613	12302	-1	ENST00000264451	75192	-1	ENST00000269216	17444	-1	ENST00000282406	29258	-1	ENST00000294064	7733	-1	ENST00000299505	54136	-1
ENST00000344204	364450	1	17454	ENST00000229922	-1	ENST00000245960	9065	-1	ENST00000254846	12740	-1	ENST00000260947	57556	-1	ENST00000262613	12348	-1	ENST00000264451	76166	-1	ENST00000269216	19555	-1	ENST00000282406	29273	-1	ENST00000294064	8225	-1	ENST00000299505	54656	-1
ENST00000344204	364626	1	17455	ENST00000229922	-1	ENST00000245960	9430	-1	ENST00000254846	12801	-1	ENST00000260947	57603	-1	ENST00000262613	13066	-1	ENST00000264451	7658	-1	ENST00000269216	19693	-1	ENST00000282406	29428	-1	ENST00000294064	8271	-1	ENST00000299505	57063	-1
ENST00000344204	364687	1	17456	ENST00000229922	-1	ENST00000245960	9525	-1	ENST00000254846	12893	-1	ENST00000260947	59229	-1	ENST00000262613	13084	-1	ENST00000264451	76609	-1	ENST00000269216	20111	-1	ENST00000282406	3141	-1	ENST00000294064	8482	-1	ENST00000299505	57861	-1
ENST00000344204	364994	1	17457	ENST00000229922	-1	ENST00000245960	967	-1	ENST00000254846	12916	-1	ENST00000260947	59390	-1	ENST00000262613	13300	-1	ENST00000264451	77094	-1	ENST00000269216	20826	-1	ENST00000282406	32261	-1	ENST00000294064	8759	-1	ENST00000299505	59471	-1
ENST00000344204	365093	1	17458	ENST00000229922	-1	ENST00000245960	9677	-1	ENST00000254846	12969	-1	ENST00000260947	59433	-1	ENST00000262613	13467	-1	ENST00000264451	80136	-1	ENST00000269216	20907	-1	ENST00000282406	32353	-1	ENST00000294064	9100	-1	ENST00000299505	59568	-1
ENST00000344204	365253	1	17459	ENST00000229922	-1	ENST00000245960	9914	-1	ENST00000254846	12975	-1	ENST00000260947	60888	-1	ENST00000262613	1389	-1	ENST00000264451	83785	-1	ENST00000269216	21308	-1	ENST00000282406	33534	-1	ENST00000294064	9251	-1	ENST00000299505	59896	-1
ENST00000344204	365744	1	17460	ENST00000229922	-1	ENST00000245960	9927	-1	ENST00000254846	13283	-1	ENST00000260947	6107	-1	ENST00000262613	14129	-1	ENST00000264451	85693	-1	ENST00000269216	2150	-1	ENST00000282406	34802	-1	ENST00000294064	9267	-1	ENST00000299505	60635	-1
ENST00000344204	366131	1	17461	ENST00000229922	-1	ENST00000245960	9937	-1	ENST00000254846	13334	-1	ENST00000260947	61473	-1	ENST00000262613	14136	-1	ENST00000264451	85990	-1	ENST00000269216	21989	-1	ENST00000282406	35848	-1	ENST00000294064	941	-1	ENST00000299505	61403	-1
ENST00000344204	364805	1	41282	ENST00000229922	-1	ENST00000246024	10830	-1	ENST00000254846	1386	-1	ENST00000260947	63975	-1	ENST00000262613	14343	-1	ENST00000264451	86056	-1	ENST00000269216	22263	-1	ENST00000282406	35956	-1	ENST00000294064	9651	-1	ENST00000299505	61620	-1
ENST00000344204	364622	1	44864	ENST00000229922	-1	ENST00000246024	11124	-1	ENST00000254846	13909	-1	ENST00000260947	64548	-1	ENST00000262613	14367	-1	ENST00000264451	8728	-1	ENST00000269216	22855	-1	ENST00000282406	3708	-1	ENST00000294064	9710	-1	ENST00000299505	65782	-1
ENST00000344204	364907	1	44865	ENST00000229922	-1	ENST00000246024	11907	-1	ENST00000254846	140	-1	ENST00000260947	6636	-1	ENST00000262613	14807	-1	ENST00000264451	8758	-1	ENST00000269216	23025	-1	ENST00000282406	39922	-1	ENST00000294064	9874	-1	ENST00000299505	67171	-1
ENST00000274217	28647	1	17462	ENST00000229922	-1	ENST00000246024	12101	-1	ENST00000254846	1407	-1	ENST00000260947	68081	-1	ENST00000262613	15197	-1	ENST00000264451	88005	-1	ENST00000269216	23338	-1	ENST00000282406	41237	-1	ENST00000294129	10166	-1	ENST00000299505	70159	-1
ENST00000274217	28420	1	34012	ENST00000229922	-1	ENST00000246024	14974	-1	ENST00000254846	14070	-1	ENST00000260947	71795	-1	ENST00000262613	15578	-1	ENST00000264451	88187	-1	ENST00000269216	23826	-1	ENST00000282406	45736	-1	ENST00000294129	10189	-1	ENST00000299505	70385	-1
ENST00000274217	28612	1	34013	ENST00000229922	-1	ENST00000246024	15001	-1	ENST00000254846	1411	-1	ENST00000260947	72467	-1	ENST00000262613	15828	-1	ENST00000264451	91050	-1	ENST00000269216	24048	-1	ENST00000282406	47413	-1	ENST00000294129	10943	-1	ENST00000299505	70728	-1
ENST00000274217	28765	1	34014	ENST00000229922	-1	ENST00000246024	15030	-1	ENST00000254846	14182	-1	ENST00000260947	73925	-1	ENST00000262613	15836	-1	ENST00000264451	9161	-1	ENST00000269216	24584	-1	ENST00000282406	47786	-1	ENST00000294129	11497	-1	ENST00000299505	73606	-1
ENST00000274217	28909	1	34015	ENST00000229922	-1	ENST00000246024	15108	-1	ENST00000254846	1426	-1	ENST00000260947	74378	-1	ENST00000262613	16013	-1	ENST00000264451	92178	-1	ENST00000269216	24665	-1	ENST00000282406	52302	-1	ENST00000294129	11526	-1	ENST00000299505	74408	-1
ENST00000274217	28943	1	34016	ENST00000229922	-1	ENST00000246024	15769	-1	ENST00000254846	14266	-1	ENST00000260947	7460	-1	ENST00000262613	16215	-1	ENST00000264451	92187	-1	ENST00000269216	25369	-1	ENST00000282406	52351	-1	ENST00000294129	11708	-1	ENST00000299505	75738	-1
ENST00000284274	25348	1	17463	ENST00000229922	-1	ENST00000246024	15854	-1	ENST00000254846	1614	-1	ENST00000260947	7468	-1	ENST00000262613	17363	-1	ENST00000264451	93188	-1	ENST00000269216	25778	-1	ENST00000282406	53799	-1	ENST00000294129	11926	-1	ENST00000299505	77809	-1
ENST00000284274	25423	1	17464	ENST00000229922	-1	ENST00000246024	1755	-1	ENST00000254846	1620	-1	ENST00000260947	74719	-1	ENST00000262613	17473	-1	ENST00000264451	95399	-1	ENST00000269216	25880	-1	ENST00000282406	55636	-1	ENST00000294129	11955	-1	ENST00000299505	77904	-1
ENST00000284274	28541	1	17465	ENST00000229922	-1	ENST00000246024	17575	-1	ENST00000254846	1635	-1	ENST00000260947	75853	-1	ENST00000262613	17647	-1	ENST00000264451	98658	-1	ENST00000269216	26216	-1	ENST00000282406	57101	-1	ENST00000294129	11984	-1	ENST00000299505	78893	-1
ENST00000284274	28207	1	34018	ENST00000229922	-1	ENST00000246024	18035	-1	ENST00000254846	1716	-1	ENST00000260947	76213	-1	ENST00000262613	17781	-1	ENST00000264451	99324	-1	ENST00000269216	26392	-1	ENST00000282406	5960	-1	ENST00000294129	1442	-1	ENST00000299505	81177	-1
ENST00000284274	28219	1	34019	ENST00000229922	-1	ENST00000246024	18050	-1	ENST00000254846	1753	-1	ENST00000260947	76247	-1	ENST00000262613	179	-1	ENST00000264498	10100	-1	ENST00000269216	27341	-1	ENST00000282406	60536	-1	ENST00000294129	1629	-1	ENST00000299505	82342	-1
ENST00000284274	28390	1	34020	ENST00000229922	-1	ENST00000246024	18448	-1	ENST00000254846	1790	-1	ENST00000260947	77541	-1	ENST00000262613	17902	-1	ENST00000264498	10227	-1	ENST00000269216	27544	-1	ENST00000282406	6192	-1	ENST00000294129	2024	-1	ENST00000299505	82364	-1
ENST00000284274	28434	1	34021	ENST00000229922	-1	ENST00000246024	19141	-1	ENST00000254846	1798	-1	ENST00000260947	78532	-1	ENST00000262613	17931	-1	ENST00000264498	11947	-1	ENST00000269216	27580	-1	ENST00000282406	61968	-1	ENST00000294129	2253	-1	ENST00000299505	82655	-1
ENST00000284274	34518	1	34022	ENST00000229922	-1	ENST00000246024	19202	-1	ENST00000254846	2089	-1	ENST00000260947	78714	-1	ENST00000262613	18178	-1	ENST00000264498	12645	-1	ENST00000269216	2768	-1	ENST00000282406	62187	-1	ENST00000294129	2302	-1	ENST00000299505	83355	-1
ENST00000284268	6170	1	17466	ENST00000229922	-1	ENST00000246024	19358	-1	ENST00000254846	2143	-1	ENST00000260947	80362	-1	ENST00000262613	18257	-1	ENST00000264498	13342	-1	ENST00000269216	28088	-1	ENST00000282406	62485	-1	ENST00000294129	2391	-1	ENST00000299505	83849	-1
ENST00000284268	5764	1	34023	ENST00000229922	-1	ENST00000246024	1937	-1	ENST00000254846	3257	-1	ENST00000260947	80824	-1	ENST00000262613	18377	-1	ENST00000264498	14659	-1	ENST00000269216	28739	-1	ENST00000282406	63793	-1	ENST00000294129	2455	-1	ENST00000299505	85639	-1
ENST00000284268	5786	1	34024	ENST00000229922	-1	ENST00000246024	19479	-1	ENST00000254846	3407	-1	ENST00000260947	81335	-1	ENST00000262613	18954	-1	ENST00000264498	18326	-1	ENST00000269216	28796	-1	ENST00000282406	63878	-1	ENST00000294129	2689	-1	ENST00000299505	87012	-1
ENST00000284268	5793	1	34025	ENST00000229922	-1	ENST00000246024	19630	-1	ENST00000254846	3480	-1	ENST00000260947	82347	-1	ENST00000262613	18996	-1	ENST00000264498	19422	-1	ENST00000269216	28966	-1	ENST00000282406	64401	-1	ENST00000294129	2947	-1	ENST00000299505	88719	-1
ENST00000284268	6083	1	34026	ENST00000229922	-1	ENST00000246024	20607	-1	ENST00000254846	3497	-1	ENST00000260947	83297	-1	ENST00000262613	19361	-1	ENST00000264498	20182	-1	ENST00000269216	29356	-1	ENST00000282406	64632	-1	ENST00000294129	3324	-1	ENST00000299505	89589	-1
ENST00000284268	6158	1	34027	ENST00000229922	-1	ENST00000246024	21017	-1	ENST00000254846	3561	-1	ENST00000260947	9055	-1	ENST00000262613	19467	-1	ENST00000264498	20584	-1	ENST00000269216	30040	-1	ENST00000282406	65	-1	ENST00000294129	3401	-1	ENST00000299505	89635	-1
ENST00000284268	6162	1	34028	ENST00000229922	-1	ENST00000246024	21663	-1	ENST00000254846	3636	-1	ENST00000260947	9821	-1	ENST00000262613	19779	-1	ENST00000264498	21525	-1	ENST00000269216	30052	-1	ENST00000282406	66503	-1	ENST00000294129	3446	-1	ENST00000299505	90274	-1
ENST00000284268	6165	1	34029	ENST00000229922	-1	ENST00000246024	2175	-1	ENST00000254846	4103	-1	ENST00000260952	1619	-1	ENST00000262613	19830	-1	ENST00000264498	22426	-1	ENST00000269216	30156	-1	ENST00000282406	67071	-1	ENST00000294129	3594	-1	ENST00000299505	90942	-1
ENST00000284268	8323	1	34030	ENST00000229922	-1	ENST00000246024	22493	-1	ENST00000254846	4154	-1	ENST00000260952	1672	-1	ENST00000262613	19893	-1	ENST00000264498	22632	-1	ENST00000269216	3039	-1	ENST00000282406	6974	-1	ENST00000294129	3621	-1	ENST00000299505	93954	-1
ENST00000284268	8348	1	34031	ENST00000229922	-1	ENST00000246024	22607	-1	ENST00000254846	4369	-1	ENST00000260952	1718	-1	ENST00000262613	20027	-1	ENST00000264498	23133	-1	ENST00000269216	30555	-1	ENST00000282406	69845	-1	ENST00000294129	3854	-1	ENST00000299505	95608	-1
ENST00000284268	8686	1	34032	ENST00000229922	-1	ENST00000246024	22838	-1	ENST00000254846	476	-1	ENST00000260952	2169	-1	ENST00000262613	20379	-1	ENST00000264498	2354	-1	ENST00000269216	31894	-1	ENST00000282406	70190	-1	ENST00000294129	4073	-1	ENST00000299505	9627	-1
ENST00000284268	8710	1	34033	ENST00000230056	-1	ENST00000246024	22856	-1	ENST00000254846	4795	-1	ENST00000260952	2350	-1	ENST00000262613	2066	-1	ENST00000264498	23773	-1	ENST00000269216	31905	-1	ENST00000282406	70584	-1	ENST00000294129	4356	-1	ENST00000299505	976	-1
ENST00000284268	8864	1	34034	ENST00000230056	-1	ENST00000246024	23068	-1	ENST00000254846	504	-1	ENST00000260952	2366	-1	ENST00000262613	2632	-1	ENST00000264498	24009	-1	ENST00000269216	32590	-1	ENST00000282406	7141	-1	ENST00000294129	4480	-1	ENST00000299505	98981	-1
ENST00000284268	8931	1	34035	ENST00000230056	-1	ENST00000246024	23680	-1	ENST00000254846	5366	-1	ENST00000260952	2446	-1	ENST00000262613	2692	-1	ENST00000264498	2626	-1	ENST00000269216	3287	-1	ENST00000282406	71791	-1	ENST00000294129	4905	-1	ENST00000299518	10596	-1
ENST00000284268	9527	1	34036	ENST00000230056	-1	ENST00000246024	24469	-1	ENST00000254846	5948	-1	ENST00000260952	2490	-1	ENST00000262613	2871	-1	ENST00000264498	26750	-1	ENST00000269216	3873	-1	ENST00000282406	75084	-1	ENST00000294129	5018	-1	ENST00000299518	1093	-1
ENST00000284268	9603	1	34037	ENST00000230056	-1	ENST00000246024	24891	-1	ENST00000254846	7653	-1	ENST00000260952	2854	-1	ENST00000262613	3585	-1	ENST00000264498	27768	-1	ENST00000269216	4042	-1	ENST00000282406	76658	-1	ENST00000294129	5429	-1	ENST00000299518	10966	-1
ENST00000284268	9662	1	34038	ENST00000230056	-1	ENST00000246024	25050	-1	ENST00000254846	7726	-1	ENST00000260952	2877	-1	ENST00000262613	3603	-1	ENST00000264498	28479	-1	ENST00000269216	409	-1	ENST00000282406	82304	-1	ENST00000294129	549	-1	ENST00000299518	11018	-1
ENST00000284268	10018	1	34039	ENST00000230056	-1	ENST00000246024	2727	-1	ENST00000254846	7915	-1	ENST00000260952	3066	-1	ENST00000262613	3768	-1	ENST00000264498	2878	-1	ENST00000269216	4113	-1	ENST00000282406	83402	-1	ENST00000294129	5523	-1	ENST00000299518	11749	-1
ENST00000284268	6083	1	44866	ENST00000230056	-1	ENST00000246024	27626	-1	ENST00000254846	8130	-1	ENST00000260952	3251	-1	ENST00000262613	4065	-1	ENST00000264498	28783	-1	ENST00000269216	4571	-1	ENST00000282406	84104	-1	ENST00000294129	5587	-1	ENST00000299518	11791	-1
ENST00000284268	6365	1	44867	ENST00000230056	-1	ENST00000246024	27696	-1	ENST00000254846	8294	-1	ENST00000260952	3318	-1	ENST00000262613	4167	-1	ENST00000264498	28864	-1	ENST00000269216	5218	-1	ENST00000282406	84605	-1	ENST00000294129	5700	-1	ENST00000299518	11890	-1
ENST00000308683	13786	1	17467	ENST00000230056	-1	ENST00000246024	28019	-1	ENST00000254846	9186	-1	ENST00000260952	3411	-1	ENST00000262613	4271	-1	ENST00000264498	30166	-1	ENST00000269216	5348	-1	ENST00000282406	84974	-1	ENST00000294129	6041	-1	ENST00000299518	12168	-1
ENST00000308683	13797	1	17468	ENST00000230056	-1	ENST00000246024	28475	-1	ENST00000254846	9230	-1	ENST00000260952	3417	-1	ENST00000262613	4371	-1	ENST00000264498	30929	-1	ENST00000269216	6215	-1	ENST00000282406	8592	-1	ENST00000294129	6217	-1	ENST00000299518	12320	-1
ENST00000308683	14071	1	17469	ENST00000230056	-1	ENST00000246024	28559	-1	ENST00000254846	939	-1	ENST00000260952	3663	-1	ENST00000262613	4780	-1	ENST00000264498	34341	-1	ENST00000269216	6644	-1	ENST00000282406	88931	-1	ENST00000294129	6333	-1	ENST00000299518	12414	-1
ENST00000308683	14104	1	17470	ENST00000230056	-1	ENST00000246024	28706	-1	ENST00000254846	9726	-1	ENST00000260952	3738	-1	ENST00000262613	5062	-1	ENST00000264498	36785	-1	ENST00000269216	6648	-1	ENST00000282406	90462	-1	ENST00000294129	6341	-1	ENST00000299518	13163	-1
ENST00000306320	1465	1	17471	ENST00000230056	-1	ENST00000246024	28763	-1	ENST00000254846	98	-1	ENST00000260952	4003	-1	ENST00000262613	5338	-1	ENST00000264498	39847	-1	ENST00000269216	6850	-1	ENST00000282406	93842	-1	ENST00000294129	6382	-1	ENST00000299518	13617	-1
ENST00000306320	1821	1	17472	ENST00000230056	-1	ENST00000246024	29214	-1	ENST00000254846	991	-1	ENST00000260952	4008	-1	ENST00000262613	55	-1	ENST00000264498	40064	-1	ENST00000269216	7525	-1	ENST00000282406	95775	-1	ENST00000294129	6481	-1	ENST00000299518	13809	-1
ENST00000306320	1769	1	34040	ENST00000230056	-1	ENST00000246024	2959	-1	ENST00000254846	9978	-1	ENST00000260952	420	-1	ENST00000262613	6696	-1	ENST00000264498	40826	-1	ENST00000269216	7976	-1	ENST00000282406	98907	-1	ENST00000294129	6808	-1	ENST00000299518	1386	-1
ENST00000306320	1902	1	34041	ENST00000230056	-1	ENST00000246024	29747	-1	ENST00000254898	100628	-1	ENST00000260952	4259	-1	ENST00000262613	6796	-1	ENST00000264498	40861	-1	ENST00000269216	8107	-1	ENST00000282406	9977	-1	ENST00000294129	685	-1	ENST00000299518	13933	-1
ENST00000306320	1918	1	34042	ENST00000230056	-1	ENST00000246024	30006	-1	ENST00000254898	102694	-1	ENST00000260952	4280	-1	ENST00000262613	6816	-1	ENST00000264498	41430	-1	ENST00000269216	9250	-1	ENST00000282441	100643	-1	ENST00000294129	6965	-1	ENST00000299518	14039	-1
ENST00000306320	1974	1	34043	ENST00000230056	-1	ENST00000246024	30105	-1	ENST00000254898	104251	-1	ENST00000260952	4299	-1	ENST00000262613	7520	-1	ENST00000264498	42106	-1	ENST00000269216	9471	-1	ENST00000282441	103607	-1	ENST00000294129	6996	-1	ENST00000299518	14093	-1
ENST00000306320	2040	1	34044	ENST00000230056	-1	ENST00000246024	3013	-1	ENST00000254898	106586	-1	ENST00000260952	4324	-1	ENST00000262613	793	-1	ENST00000264498	4348	-1	ENST00000269216	9838	-1	ENST00000282441	106596	-1	ENST00000294129	7105	-1	ENST00000299518	1459	-1
ENST00000513610	167	1	17473	ENST00000230056	-1	ENST00000246024	30686	-1	ENST00000254898	107064	-1	ENST00000260952	4431	-1	ENST00000262613	8161	-1	ENST00000264498	44480	-1	ENST00000269216	9977	-1	ENST00000282441	107688	-1	ENST00000294129	7126	-1	ENST00000299518	14814	-1
ENST00000513610	355	1	17474	ENST00000230056	-1	ENST00000246024	30753	-1	ENST00000254898	107214	-1	ENST00000260952	4457	-1	ENST00000262613	8531	-1	ENST00000264498	45033	-1	ENST00000269216	9986	-1	ENST00000282441	10969	-1	ENST00000294129	7168	-1	ENST00000299518	15336	-1
ENST00000513610	1034	1	17475	ENST00000230056	-1	ENST00000246024	32019	-1	ENST00000254898	107656	-1	ENST00000260952	4664	-1	ENST00000262613	8542	-1	ENST00000264498	45680	-1	ENST00000269221	10723	-1	ENST00000282441	109871	-1	ENST00000294129	7407	-1	ENST00000299518	15408	-1
ENST00000513610	1059	1	17476	ENST00000230056	-1	ENST00000246024	32362	-1	ENST00000254898	10895	-1	ENST00000260952	4711	-1	ENST00000262613	8690	-1	ENST00000264498	45965	-1	ENST00000269221	10831	-1	ENST00000282441	11382	-1	ENST00000294129	7433	-1	ENST00000299518	15454	-1
ENST00000513610	1083	1	17477	ENST00000230056	-1	ENST00000246024	32984	-1	ENST00000254898	109215	-1	ENST00000260952	4739	-1	ENST00000262613	8706	-1	ENST00000264498	46106	-1	ENST00000269221	11293	-1	ENST00000282441	113890	-1	ENST00000294129	7651	-1	ENST00000299518	15493	-1
ENST00000513610	1097	1	17478	ENST00000230056	-1	ENST00000246024	33036	-1	ENST00000254898	114359	-1	ENST00000260952	4821	-1	ENST00000262613	8738	-1	ENST00000264498	48277	-1	ENST00000269221	12254	-1	ENST00000282441	114359	-1	ENST00000294129	788	-1	ENST00000299518	15709	-1
ENST00000513610	270709	1	17479	ENST00000230056	-1	ENST00000246024	33291	-1	ENST00000254898	116640	-1	ENST00000260952	4985	-1	ENST00000262613	9086	-1	ENST00000264498	49392	-1	ENST00000269221	12336	-1	ENST00000282441	115712	-1	ENST00000294129	7978	-1	ENST00000299518	15763	-1
ENST00000322611	57701	1	17480	ENST00000230056	-1	ENST00000246024	33354	-1	ENST00000254898	118882	-1	ENST00000260952	5375	-1	ENST00000262613	9110	-1	ENST00000264498	50397	-1	ENST00000269221	13009	-1	ENST00000282441	119281	-1	ENST00000294129	8035	-1	ENST00000299518	15769	-1
ENST00000322611	58098	1	17481	ENST00000230056	-1	ENST00000246024	33986	-1	ENST00000254898	119226	-1	ENST00000260952	5430	-1	ENST00000262613	921	-1	ENST00000264498	50593	-1	ENST00000269221	13440	-1	ENST00000282441	120701	-1	ENST00000294129	8079	-1	ENST00000299518	16591	-1
ENST00000322611	58108	1	17482	ENST00000230056	-1	ENST00000246024	34084	-1	ENST00000254898	119368	-1	ENST00000260952	5476	-1	ENST00000262613	9279	-1	ENST00000264498	5157	-1	ENST00000269221	14008	-1	ENST00000282441	121860	-1	ENST00000294129	8171	-1	ENST00000299518	16757	-1
ENST00000322611	58141	1	17483	ENST00000230056	-1	ENST00000246024	34119	-1	ENST00000254898	119884	-1	ENST00000260952	5949	-1	ENST00000262633	1031	-1	ENST00000264498	53327	-1	ENST00000269221	15080	-1	ENST00000282441	12258	-1	ENST00000294129	8184	-1	ENST00000299518	16864	-1
ENST00000322611	58151	1	17484	ENST00000230056	-1	ENST00000246024	34133	-1	ENST00000254898	12026	-1	ENST00000260952	5958	-1	ENST00000262633	1090	-1	ENST00000264498	5344	-1	ENST00000269221	15309	-1	ENST00000282441	13093	-1	ENST00000294129	8264	-1	ENST00000299518	17103	-1
ENST00000322611	58169	1	17485	ENST00000230056	-1	ENST00000246024	35144	-1	ENST00000254898	120483	-1	ENST00000260952	6021	-1	ENST00000262633	1187	-1	ENST00000264498	54120	-1	ENST00000269221	16047	-1	ENST00000282441	15746	-1	ENST00000294129	8311	-1	ENST00000299518	17302	-1
ENST00000322611	58176	1	17486	ENST00000230056	-1	ENST00000246024	35509	-1	ENST00000254898	122046	-1	ENST00000260952	6183	-1	ENST00000262633	1245	-1	ENST00000264498	54532	-1	ENST00000269221	16266	-1	ENST00000282441	1633	-1	ENST00000294129	8486	-1	ENST00000299518	17333	-1
ENST00000322611	58321	1	17487	ENST00000230056	-1	ENST00000246024	36311	-1	ENST00000254898	124259	-1	ENST00000260952	629	-1	ENST00000262633	1382	-1	ENST00000264498	55573	-1	ENST00000269221	16429	-1	ENST00000282441	18549	-1	ENST00000294129	8709	-1	ENST00000299518	17915	-1
ENST00000322611	58327	1	17488	ENST00000230056	-1	ENST00000246024	37533	-1	ENST00000254898	126948	-1	ENST00000260952	6336	-1	ENST00000262633	1519	-1	ENST00000264498	60810	-1	ENST00000269221	16543	-1	ENST00000282441	22090	-1	ENST00000294129	9242	-1	ENST00000299518	18013	-1
ENST00000322611	58341	1	17489	ENST00000230056	-1	ENST00000246024	38028	-1	ENST00000254898	128900	-1	ENST00000260952	6455	-1	ENST00000262633	1695	-1	ENST00000264498	61353	-1	ENST00000269221	17943	-1	ENST00000282441	22717	-1	ENST00000294129	9253	-1	ENST00000299518	18169	-1
ENST00000322611	58347	1	17490	ENST00000230056	-1	ENST00000246024	38237	-1	ENST00000254898	131021	-1	ENST00000260952	6762	-1	ENST00000262633	1727	-1	ENST00000264498	61454	-1	ENST00000269221	17973	-1	ENST00000282441	22773	-1	ENST00000294129	9444	-1	ENST00000299518	1893	-1
ENST00000322611	58363	1	17491	ENST00000230056	-1	ENST00000246024	38299	-1	ENST00000254898	133657	-1	ENST00000260952	6770	-1	ENST00000262633	2101	-1	ENST00000264498	61521	-1	ENST00000269221	18211	-1	ENST00000282441	26248	-1	ENST00000294129	9732	-1	ENST00000299518	20045	-1
ENST00000322611	58968	1	17492	ENST00000230056	-1	ENST00000246024	39077	-1	ENST00000254898	135243	-1	ENST00000260952	6787	-1	ENST00000262633	2316	-1	ENST00000264498	62360	-1	ENST00000269221	18954	-1	ENST00000282441	269	-1	ENST00000294168	10605	-1	ENST00000299518	20085	-1
ENST00000322611	58972	1	17493	ENST00000230056	-1	ENST00000246024	39750	-1	ENST00000254898	135986	-1	ENST00000260952	6884	-1	ENST00000262633	2596	-1	ENST00000264498	62581	-1	ENST00000269221	1904	-1	ENST00000282441	26947	-1	ENST00000294168	10715	-1	ENST00000299518	20101	-1
ENST00000511182	6326	1	17494	ENST00000230056	-1	ENST00000246024	40449	-1	ENST00000254898	14046	-1	ENST00000260952	7011	-1	ENST00000262633	2606	-1	ENST00000264498	62806	-1	ENST00000269221	19081	-1	ENST00000282441	27656	-1	ENST00000294168	10830	-1	ENST00000299518	20558	-1
ENST00000511367	22412	1	41283	ENST00000230056	-1	ENST00000246024	40478	-1	ENST00000254898	142764	-1	ENST00000260952	7070	-1	ENST00000262633	2741	-1	ENST00000264498	62856	-1	ENST00000269221	19194	-1	ENST00000282441	28524	-1	ENST00000294168	11049	-1	ENST00000299518	20607	-1
ENST00000355907	6198	1	17495	ENST00000230056	-1	ENST00000246024	41982	-1	ENST00000254898	144209	-1	ENST00000260952	7622	-1	ENST00000262633	2750	-1	ENST00000264498	62920	-1	ENST00000269221	1920	-1	ENST00000282441	29082	-1	ENST00000294168	1142	-1	ENST00000299518	20734	-1
ENST00000265070	1509	1	17496	ENST00000230056	-1	ENST00000246024	42090	-1	ENST00000254898	147827	-1	ENST00000260952	7880	-1	ENST00000262633	2792	-1	ENST00000264498	63297	-1	ENST00000269221	19593	-1	ENST00000282441	3033	-1	ENST00000294168	1211	-1	ENST00000299518	20837	-1
ENST00000265070	1738	1	17497	ENST00000230056	-1	ENST00000246024	4553	-1	ENST00000254898	14795	-1	ENST00000260952	8092	-1	ENST00000262633	2830	-1	ENST00000264498	63447	-1	ENST00000269221	19684	-1	ENST00000282441	32350	-1	ENST00000294168	12170	-1	ENST00000299518	20933	-1
ENST00000265070	1786	1	17498	ENST00000230056	-1	ENST00000246024	5111	-1	ENST00000254898	148061	-1	ENST00000260952	830	-1	ENST00000262633	2992	-1	ENST00000264498	65212	-1	ENST00000269221	19872	-1	ENST00000282441	35292	-1	ENST00000294168	12453	-1	ENST00000299518	20993	-1
ENST00000265070	1805	1	17499	ENST00000230056	-1	ENST00000246024	6038	-1	ENST00000254898	154846	-1	ENST00000260952	844	-1	ENST00000262633	331	-1	ENST00000264498	65254	-1	ENST00000269221	2043	-1	ENST00000282441	35515	-1	ENST00000294168	12823	-1	ENST00000299518	22054	-1
ENST00000265070	1813	1	17500	ENST00000230056	-1	ENST00000246024	6901	-1	ENST00000254898	154921	-1	ENST00000260952	8455	-1	ENST00000262633	3326	-1	ENST00000264498	65269	-1	ENST00000269221	20546	-1	ENST00000282441	35657	-1	ENST00000294168	14114	-1	ENST00000299518	22208	-1
ENST00000265070	1828	1	17501	ENST00000230056	-1	ENST00000246024	7777	-1	ENST00000254898	155044	-1	ENST00000260952	8503	-1	ENST00000262633	3623	-1	ENST00000264498	65327	-1	ENST00000269221	20796	-1	ENST00000282441	37433	-1	ENST00000294168	14462	-1	ENST00000299518	22548	-1
ENST00000265070	49114	1	17502	ENST00000230056	-1	ENST00000246024	9354	-1	ENST00000254898	156161	-1	ENST00000260952	8556	-1	ENST00000262633	3859	-1	ENST00000264498	65860	-1	ENST00000269221	20989	-1	ENST00000282441	37641	-1	ENST00000294168	14671	-1	ENST00000299518	3434	-1
ENST00000265070	1783	1	34045	ENST00000230056	-1	ENST00000246024	963	-1	ENST00000254898	158523	-1	ENST00000260952	8691	-1	ENST00000262633	3987	-1	ENST00000264498	66849	-1	ENST00000269221	22738	-1	ENST00000282441	43542	-1	ENST00000294168	1493	-1	ENST00000299518	3580	-1
ENST00000265070	1833	1	34046	ENST00000230056	-1	ENST00000246115	1062	-1	ENST00000254898	15855	-1	ENST00000260952	8852	-1	ENST00000262633	4006	-1	ENST00000264498	6732	-1	ENST00000269221	23141	-1	ENST00000282441	44447	-1	ENST00000294168	15474	-1	ENST00000299518	3656	-1
ENST00000265070	1708	1	41284	ENST00000230056	-1	ENST00000246115	1131	-1	ENST00000254898	162056	-1	ENST00000260952	8886	-1	ENST00000262633	4017	-1	ENST00000264498	6827	-1	ENST00000269221	24242	-1	ENST00000282441	45478	-1	ENST00000294168	15537	-1	ENST00000299518	3962	-1
ENST00000265070	1828	1	41285	ENST00000230056	-1	ENST00000246115	1326	-1	ENST00000254898	165143	-1	ENST00000260952	8955	-1	ENST00000262633	4025	-1	ENST00000264498	68555	-1	ENST00000269221	24302	-1	ENST00000282441	46161	-1	ENST00000294168	15746	-1	ENST00000299518	4336	-1
ENST00000382142	2598	1	17503	ENST00000230056	-1	ENST00000246115	1399	-1	ENST00000254898	17705	-1	ENST00000260952	9092	-1	ENST00000262633	4126	-1	ENST00000264498	69027	-1	ENST00000269221	24342	-1	ENST00000282441	49013	-1	ENST00000294168	15969	-1	ENST00000299518	513	-1
ENST00000382142	2809	1	17504	ENST00000230056	-1	ENST00000246115	1551	-1	ENST00000254898	18497	-1	ENST00000260952	9392	-1	ENST00000262633	4215	-1	ENST00000264498	69707	-1	ENST00000269221	25102	-1	ENST00000282441	51067	-1	ENST00000294168	1597	-1	ENST00000299518	5148	-1
ENST00000382142	2822	1	17505	ENST00000230056	-1	ENST00000246115	246	-1	ENST00000254898	18681	-1	ENST00000260952	940	-1	ENST00000262633	4222	-1	ENST00000264498	7395	-1	ENST00000269221	26534	-1	ENST00000282441	53190	-1	ENST00000294168	1770	-1	ENST00000299518	5535	-1
ENST00000382142	3226	1	17506	ENST00000230056	-1	ENST00000246115	315	-1	ENST00000254898	19703	-1	ENST00000260970	10092	-1	ENST00000262633	4253	-1	ENST00000264498	8479	-1	ENST00000269221	26677	-1	ENST00000282441	55025	-1	ENST00000294168	2068	-1	ENST00000299518	5928	-1
ENST00000382142	2728	1	44868	ENST00000230056	-1	ENST00000246115	330	-1	ENST00000254898	19780	-1	ENST00000260970	11995	-1	ENST00000262633	4302	-1	ENST00000264498	8803	-1	ENST00000269221	26793	-1	ENST00000282441	56678	-1	ENST00000294168	2375	-1	ENST00000299518	5935	-1
ENST00000265112	19080	1	17508	ENST00000230056	-1	ENST00000246115	530	-1	ENST00000254898	21437	-1	ENST00000260970	12274	-1	ENST00000262633	4408	-1	ENST00000264498	9455	-1	ENST00000269221	27134	-1	ENST00000282441	5746	-1	ENST00000294168	2529	-1	ENST00000299518	6315	-1
ENST00000265112	26972	1	17509	ENST00000230056	-1	ENST00000246115	609	-1	ENST00000254898	22726	-1	ENST00000260970	12550	-1	ENST00000262633	4511	-1	ENST00000264499	10297	-1	ENST00000269221	27206	-1	ENST00000282441	575	-1	ENST00000294168	2564	-1	ENST00000299518	6387	-1
ENST00000265112	26992	1	17510	ENST00000230056	-1	ENST00000246115	627	-1	ENST00000254898	2290	-1	ENST00000260970	13413	-1	ENST00000262633	49	-1	ENST00000264499	10381	-1	ENST00000269221	2721	-1	ENST00000282441	61267	-1	ENST00000294168	2586	-1	ENST00000299518	6764	-1
ENST00000265112	27008	1	17511	ENST00000230056	-1	ENST00000246115	71	-1	ENST00000254898	23566	-1	ENST00000260970	1356	-1	ENST00000262633	4902	-1	ENST00000264499	10604	-1	ENST00000269221	27277	-1	ENST00000282441	62557	-1	ENST00000294168	2654	-1	ENST00000299518	688	-1
ENST00000265112	19062	1	34048	ENST00000230056	-1	ENST00000246115	924	-1	ENST00000254898	23629	-1	ENST00000260970	1489	-1	ENST00000262633	5045	-1	ENST00000264499	12173	-1	ENST00000269221	2759	-1	ENST00000282441	64597	-1	ENST00000294168	2685	-1	ENST00000299518	7023	-1
ENST00000265112	19070	1	41287	ENST00000230056	-1	ENST00000246117	10172	-1	ENST00000254898	2765	-1	ENST00000260970	1593	-1	ENST00000262633	5049	-1	ENST00000264499	12815	-1	ENST00000269221	28089	-1	ENST00000282441	65302	-1	ENST00000294168	313	-1	ENST00000299518	7707	-1
ENST00000504830	52636	1	17512	ENST00000230056	-1	ENST00000246117	10260	-1	ENST00000254898	30988	-1	ENST00000260970	16122	-1	ENST00000262633	5054	-1	ENST00000264499	13186	-1	ENST00000269221	28266	-1	ENST00000282441	6605	-1	ENST00000294168	3161	-1	ENST00000299518	775	-1
ENST00000335606	3170	1	17513	ENST00000230056	-1	ENST00000246117	10782	-1	ENST00000254898	31258	-1	ENST00000260970	16301	-1	ENST00000262633	5065	-1	ENST00000264499	14322	-1	ENST00000269221	3148	-1	ENST00000282441	66207	-1	ENST00000294168	3421	-1	ENST00000299518	7809	-1
ENST00000335606	2781	1	34049	ENST00000230056	-1	ENST00000246117	11081	-1	ENST00000254898	33519	-1	ENST00000260970	16325	-1	ENST00000262633	5084	-1	ENST00000264499	16733	-1	ENST00000269221	3200	-1	ENST00000282441	66443	-1	ENST00000294168	3575	-1	ENST00000299518	8131	-1
ENST00000335606	3170	1	41288	ENST00000230056	-1	ENST00000246117	1132	-1	ENST00000254898	33865	-1	ENST00000260970	18834	-1	ENST00000262633	5154	-1	ENST00000264499	18053	-1	ENST00000269221	3434	-1	ENST00000282441	67571	-1	ENST00000294168	3580	-1	ENST00000299518	8383	-1
ENST00000265109	166980	1	17514	ENST00000230056	-1	ENST00000246117	11758	-1	ENST00000254898	37655	-1	ENST00000260970	19282	-1	ENST00000262633	5299	-1	ENST00000264499	18189	-1	ENST00000269221	3470	-1	ENST00000282441	68181	-1	ENST00000294168	36	-1	ENST00000299518	8669	-1
ENST00000265109	167757	1	17515	ENST00000230122	-1	ENST00000246117	11769	-1	ENST00000254898	42244	-1	ENST00000260970	19892	-1	ENST00000262633	5372	-1	ENST00000264499	18563	-1	ENST00000269221	3707	-1	ENST00000282441	68599	-1	ENST00000294168	3785	-1	ENST00000299518	9447	-1
ENST00000265109	167783	1	17516	ENST00000230122	-1	ENST00000246117	11864	-1	ENST00000254898	42696	-1	ENST00000260970	21813	-1	ENST00000262633	5411	-1	ENST00000264499	19349	-1	ENST00000269221	4248	-1	ENST00000282441	70035	-1	ENST00000294168	3819	-1	ENST00000299518	9735	-1
ENST00000265109	167802	1	17517	ENST00000230122	-1	ENST00000246117	12707	-1	ENST00000254898	4620	-1	ENST00000260970	22451	-1	ENST00000262633	5808	-1	ENST00000264499	19545	-1	ENST00000269221	5317	-1	ENST00000282441	71092	-1	ENST00000294168	3845	-1	ENST00000299518	9742	-1
ENST00000265109	168124	1	17518	ENST00000230122	-1	ENST00000246117	12720	-1	ENST00000254898	47650	-1	ENST00000260970	23254	-1	ENST00000262633	5843	-1	ENST00000264499	21080	-1	ENST00000269221	5528	-1	ENST00000282441	74090	-1	ENST00000294168	3874	-1	ENST00000299518	981	-1
ENST00000265109	174690	1	17519	ENST00000230122	-1	ENST00000246117	12730	-1	ENST00000254898	53286	-1	ENST00000260970	23768	-1	ENST00000262633	6189	-1	ENST00000264499	2157	-1	ENST00000269221	5597	-1	ENST00000282441	7517	-1	ENST00000294168	3962	-1	ENST00000299518	9902	-1
ENST00000265109	174705	1	17520	ENST00000230122	-1	ENST00000246117	12924	-1	ENST00000254898	55845	-1	ENST00000260970	24209	-1	ENST00000262633	6252	-1	ENST00000264499	21910	-1	ENST00000269221	5949	-1	ENST00000282441	78546	-1	ENST00000294168	3978	-1	ENST00000299543	10589	-1
ENST00000382021	21633	1	17523	ENST00000230122	-1	ENST00000246117	13246	-1	ENST00000254898	57440	-1	ENST00000260970	24497	-1	ENST00000262633	6338	-1	ENST00000264499	23319	-1	ENST00000269221	6422	-1	ENST00000282441	83125	-1	ENST00000294168	4265	-1	ENST00000299543	10601	-1
ENST00000382021	25147	1	17524	ENST00000230122	-1	ENST00000246117	137	-1	ENST00000254898	58461	-1	ENST00000260970	2536	-1	ENST00000262633	6404	-1	ENST00000264499	23445	-1	ENST00000269221	6616	-1	ENST00000282441	83951	-1	ENST00000294168	4364	-1	ENST00000299543	10890	-1
ENST00000382021	25166	1	17525	ENST00000230122	-1	ENST00000246117	13878	-1	ENST00000254898	58544	-1	ENST00000260970	255	-1	ENST00000262633	6426	-1	ENST00000264499	23811	-1	ENST00000269221	7554	-1	ENST00000282441	86270	-1	ENST00000294168	4686	-1	ENST00000299543	11082	-1
ENST00000382021	25174	1	34050	ENST00000230122	-1	ENST00000246117	15038	-1	ENST00000254898	60395	-1	ENST00000260970	26576	-1	ENST00000262633	658	-1	ENST00000264499	24557	-1	ENST00000269221	7706	-1	ENST00000282441	89244	-1	ENST00000294168	4765	-1	ENST00000299543	11922	-1
ENST00000303115	18874	1	34053	ENST00000230122	-1	ENST00000246117	15398	-1	ENST00000254898	61026	-1	ENST00000260970	26671	-1	ENST00000262633	6703	-1	ENST00000264499	25773	-1	ENST00000269221	7710	-1	ENST00000282441	90454	-1	ENST00000294168	4797	-1	ENST00000299543	12748	-1
ENST00000303115	18918	1	34054	ENST00000230122	-1	ENST00000246117	15545	-1	ENST00000254898	65066	-1	ENST00000260970	26934	-1	ENST00000262633	7001	-1	ENST00000264499	25860	-1	ENST00000269221	7718	-1	ENST00000282441	9143	-1	ENST00000294168	4915	-1	ENST00000299543	14041	-1
ENST00000303115	19466	1	34055	ENST00000230122	-1	ENST00000246117	15778	-1	ENST00000254898	65903	-1	ENST00000260970	29389	-1	ENST00000262633	7059	-1	ENST00000264499	26490	-1	ENST00000269221	7791	-1	ENST00000282441	92469	-1	ENST00000294168	528	-1	ENST00000299543	1450	-1
ENST00000303115	19486	1	34056	ENST00000230122	-1	ENST00000246117	15894	-1	ENST00000254898	69316	-1	ENST00000260970	29412	-1	ENST00000262633	721	-1	ENST00000264499	26688	-1	ENST00000269221	7935	-1	ENST00000282441	93956	-1	ENST00000294168	5342	-1	ENST00000299543	14749	-1
ENST00000303115	19631	1	34057	ENST00000230122	-1	ENST00000246117	16079	-1	ENST00000254898	71251	-1	ENST00000260970	29633	-1	ENST00000262633	73	-1	ENST00000264499	26973	-1	ENST00000269221	7959	-1	ENST00000282441	95602	-1	ENST00000294168	5470	-1	ENST00000299543	15953	-1
ENST00000303115	19649	1	34058	ENST00000230122	-1	ENST00000246117	16248	-1	ENST00000254898	7128	-1	ENST00000260970	29695	-1	ENST00000262633	7334	-1	ENST00000264499	29349	-1	ENST00000269221	7973	-1	ENST00000282441	97442	-1	ENST00000294168	5531	-1	ENST00000299543	17034	-1
ENST00000303115	19655	1	34059	ENST00000230122	-1	ENST00000246117	16306	-1	ENST00000254898	71734	-1	ENST00000260970	29919	-1	ENST00000262633	7459	-1	ENST00000264499	29633	-1	ENST00000269221	8177	-1	ENST00000282441	97528	-1	ENST00000294168	556	-1	ENST00000299543	17198	-1
ENST00000303115	19660	1	34060	ENST00000230122	-1	ENST00000246117	1643	-1	ENST00000254898	73272	-1	ENST00000260970	30545	-1	ENST00000262633	7810	-1	ENST00000264499	3014	-1	ENST00000269221	8228	-1	ENST00000282441	97958	-1	ENST00000294168	5669	-1	ENST00000299543	17530	-1
ENST00000303115	19674	1	34061	ENST00000230122	-1	ENST00000246117	16543	-1	ENST00000254898	78575	-1	ENST00000260970	30939	-1	ENST00000262633	784	-1	ENST00000264499	30294	-1	ENST00000269221	8895	-1	ENST00000282441	98033	-1	ENST00000294168	5825	-1	ENST00000299543	17575	-1
ENST00000303115	20355	1	34062	ENST00000230122	-1	ENST00000246117	17061	-1	ENST00000254898	83626	-1	ENST00000260970	31831	-1	ENST00000262633	8158	-1	ENST00000264499	30671	-1	ENST00000269221	9370	-1	ENST00000282441	98083	-1	ENST00000294168	5835	-1	ENST00000299543	17803	-1
ENST00000303115	20377	1	34063	ENST00000230122	-1	ENST00000246117	17067	-1	ENST00000254898	85114	-1	ENST00000260970	32181	-1	ENST00000262633	817	-1	ENST00000264499	32050	-1	ENST00000269221	9450	-1	ENST00000282441	98524	-1	ENST00000294168	586	-1	ENST00000299543	18068	-1
ENST00000303115	20390	1	34064	ENST00000230122	-1	ENST00000246117	17312	-1	ENST00000254898	88751	-1	ENST00000260970	33466	-1	ENST00000262633	8327	-1	ENST00000264499	32605	-1	ENST00000269228	10347	-1	ENST00000282441	98708	-1	ENST00000294168	5867	-1	ENST00000299543	18106	-1
ENST00000303115	20396	1	34065	ENST00000230122	-1	ENST00000246117	17515	-1	ENST00000254898	89596	-1	ENST00000260970	33474	-1	ENST00000262633	8360	-1	ENST00000264499	34006	-1	ENST00000269228	11419	-1	ENST00000282441	98869	-1	ENST00000294168	6227	-1	ENST00000299543	18430	-1
ENST00000303115	20417	1	34066	ENST00000230122	-1	ENST00000246117	17868	-1	ENST00000254898	92896	-1	ENST00000260970	3351	-1	ENST00000262633	8445	-1	ENST00000264499	35139	-1	ENST00000269228	115	-1	ENST00000282441	99202	-1	ENST00000294168	6558	-1	ENST00000299543	18654	-1
ENST00000303115	20701	1	34067	ENST00000230122	-1	ENST00000246117	18081	-1	ENST00000254898	92984	-1	ENST00000260970	34765	-1	ENST00000262633	852	-1	ENST00000264499	35351	-1	ENST00000269228	1155	-1	ENST00000282441	99767	-1	ENST00000294168	6764	-1	ENST00000299543	20908	-1
ENST00000303115	20754	1	34068	ENST00000230122	-1	ENST00000246117	18198	-1	ENST00000254898	94426	-1	ENST00000260970	36369	-1	ENST00000262643	10175	-1	ENST00000264499	36244	-1	ENST00000269228	13146	-1	ENST00000282466	10024	-1	ENST00000294168	6913	-1	ENST00000299543	20975	-1
ENST00000303115	20765	1	34069	ENST00000230122	-1	ENST00000246117	18841	-1	ENST00000254898	94455	-1	ENST00000260970	36533	-1	ENST00000262643	10371	-1	ENST00000264499	36518	-1	ENST00000269228	13475	-1	ENST00000282466	10146	-1	ENST00000294168	7013	-1	ENST00000299543	21229	-1
ENST00000303115	20820	1	34070	ENST00000230122	-1	ENST00000246117	1924	-1	ENST00000254900	11110	-1	ENST00000260970	37388	-1	ENST00000262643	10690	-1	ENST00000264499	37277	-1	ENST00000269228	13700	-1	ENST00000282466	11193	-1	ENST00000294168	7623	-1	ENST00000299543	21700	-1
ENST00000303115	20860	1	34071	ENST00000230122	-1	ENST00000246117	19394	-1	ENST00000254900	11291	-1	ENST00000260970	3747	-1	ENST00000262643	10753	-1	ENST00000264499	37634	-1	ENST00000269228	13945	-1	ENST00000282466	11618	-1	ENST00000294168	8029	-1	ENST00000299543	22092	-1
ENST00000303115	20864	1	34072	ENST00000230122	-1	ENST00000246117	20089	-1	ENST00000254900	11558	-1	ENST00000260970	37699	-1	ENST00000262643	10793	-1	ENST00000264499	37919	-1	ENST00000269228	14184	-1	ENST00000282466	11913	-1	ENST00000294168	8246	-1	ENST00000299543	23449	-1
ENST00000303115	20898	1	34073	ENST00000230122	-1	ENST00000246117	20359	-1	ENST00000254900	13624	-1	ENST00000260970	37906	-1	ENST00000262643	11291	-1	ENST00000264499	39504	-1	ENST00000269228	16101	-1	ENST00000282466	12138	-1	ENST00000294168	8371	-1	ENST00000299543	23616	-1
ENST00000303115	20946	1	34074	ENST00000230122	-1	ENST00000246117	20556	-1	ENST00000254900	13994	-1	ENST00000260970	38191	-1	ENST00000262643	11315	-1	ENST00000264499	40301	-1	ENST00000269228	16641	-1	ENST00000282466	12558	-1	ENST00000294168	8593	-1	ENST00000299543	25431	-1
ENST00000303115	20950	1	34075	ENST00000230122	-1	ENST00000246117	20736	-1	ENST00000254900	14033	-1	ENST00000260970	38421	-1	ENST00000262643	11325	-1	ENST00000264499	40308	-1	ENST00000269228	16848	-1	ENST00000282466	12613	-1	ENST00000294168	8732	-1	ENST00000299543	2740	-1
ENST00000303115	20960	1	34076	ENST00000230122	-1	ENST00000246117	20742	-1	ENST00000254900	14643	-1	ENST00000260970	38792	-1	ENST00000262643	11338	-1	ENST00000264499	40437	-1	ENST00000269228	16977	-1	ENST00000282466	12790	-1	ENST00000294168	8870	-1	ENST00000299543	28177	-1
ENST00000303115	20964	1	34077	ENST00000230122	-1	ENST00000246117	21335	-1	ENST00000254900	14754	-1	ENST00000260970	39049	-1	ENST00000262643	11362	-1	ENST00000264499	40532	-1	ENST00000269228	18	-1	ENST00000282466	12795	-1	ENST00000294168	8937	-1	ENST00000299543	31504	-1
ENST00000303115	21054	1	34078	ENST00000230122	-1	ENST00000246117	21454	-1	ENST00000254900	14877	-1	ENST00000260970	39764	-1	ENST00000262643	11448	-1	ENST00000264499	42935	-1	ENST00000269228	18372	-1	ENST00000282466	12867	-1	ENST00000294168	9010	-1	ENST00000299543	33421	-1
ENST00000303115	21082	1	34079	ENST00000230122	-1	ENST00000246117	21538	-1	ENST00000254900	1592	-1	ENST00000260970	41999	-1	ENST00000262643	11471	-1	ENST00000264499	43294	-1	ENST00000269228	18525	-1	ENST00000282466	13447	-1	ENST00000294168	9329	-1	ENST00000299543	33638	-1
ENST00000397338	2359	1	17526	ENST00000230122	-1	ENST00000246117	21601	-1	ENST00000254900	16358	-1	ENST00000260970	46240	-1	ENST00000262643	12107	-1	ENST00000264499	43411	-1	ENST00000269228	18646	-1	ENST00000282466	13573	-1	ENST00000294168	9758	-1	ENST00000299543	33895	-1
ENST00000397338	2494	1	17527	ENST00000230122	-1	ENST00000246117	22157	-1	ENST00000254900	17993	-1	ENST00000260970	46246	-1	ENST00000262643	12160	-1	ENST00000264499	43468	-1	ENST00000269228	20138	-1	ENST00000282466	13642	-1	ENST00000294168	9855	-1	ENST00000299543	36248	-1
ENST00000397338	2386	1	34080	ENST00000230122	-1	ENST00000246117	22260	-1	ENST00000254900	18480	-1	ENST00000260970	4644	-1	ENST00000262643	1228	-1	ENST00000264499	44466	-1	ENST00000269228	21174	-1	ENST00000282466	13717	-1	ENST00000294353	10603	-1	ENST00000299543	37027	-1
ENST00000282516	99232	1	17529	ENST00000230122	-1	ENST00000246117	22298	-1	ENST00000254900	19205	-1	ENST00000260970	47315	-1	ENST00000262643	12329	-1	ENST00000264499	45110	-1	ENST00000269228	21537	-1	ENST00000282466	13932	-1	ENST00000294353	1323	-1	ENST00000299543	39508	-1
ENST00000282516	99343	1	17530	ENST00000230122	-1	ENST00000246117	22490	-1	ENST00000254900	19357	-1	ENST00000260970	47756	-1	ENST00000262643	1246	-1	ENST00000264499	4519	-1	ENST00000269228	22087	-1	ENST00000282466	145	-1	ENST00000294353	13327	-1	ENST00000299543	39595	-1
ENST00000282516	99347	1	17531	ENST00000230122	-1	ENST00000246117	22687	-1	ENST00000254900	19865	-1	ENST00000260970	47817	-1	ENST00000262643	1391	-1	ENST00000264499	45799	-1	ENST00000269228	22124	-1	ENST00000282466	14792	-1	ENST00000294353	14010	-1	ENST00000299543	41761	-1
ENST00000282516	99517	1	17532	ENST00000230122	-1	ENST00000246117	22757	-1	ENST00000254900	20046	-1	ENST00000260970	47974	-1	ENST00000262643	1401	-1	ENST00000264499	4974	-1	ENST00000269228	23732	-1	ENST00000282466	14913	-1	ENST00000294353	14081	-1	ENST00000299543	42384	-1
ENST00000282516	99532	1	17533	ENST00000230122	-1	ENST00000246117	23226	-1	ENST00000254900	20534	-1	ENST00000260970	48396	-1	ENST00000262643	1469	-1	ENST00000264499	5066	-1	ENST00000269228	23825	-1	ENST00000282466	14958	-1	ENST00000294353	14781	-1	ENST00000299543	4454	-1
ENST00000282516	108810	1	17534	ENST00000230122	-1	ENST00000246117	23339	-1	ENST00000254900	20718	-1	ENST00000260970	48759	-1	ENST00000262643	1615	-1	ENST00000264499	5144	-1	ENST00000269228	24200	-1	ENST00000282466	1504	-1	ENST00000294353	15411	-1	ENST00000299543	47349	-1
ENST00000282516	108981	1	17535	ENST00000230122	-1	ENST00000246117	23369	-1	ENST00000254900	21342	-1	ENST00000260970	4931	-1	ENST00000262643	1725	-1	ENST00000264499	5551	-1	ENST00000269228	24332	-1	ENST00000282466	1518	-1	ENST00000294353	16741	-1	ENST00000299543	48132	-1
ENST00000282516	109009	1	17536	ENST00000230122	-1	ENST00000246117	23693	-1	ENST00000254900	22321	-1	ENST00000260970	49713	-1	ENST00000262643	1748	-1	ENST00000264499	6644	-1	ENST00000269228	26212	-1	ENST00000282466	15204	-1	ENST00000294353	1732	-1	ENST00000299543	48171	-1
ENST00000282516	109193	1	17537	ENST00000230122	-1	ENST00000246117	23900	-1	ENST00000254900	2303	-1	ENST00000260970	52704	-1	ENST00000262643	1793	-1	ENST00000264499	6934	-1	ENST00000269228	26284	-1	ENST00000282466	1601	-1	ENST00000294353	17470	-1	ENST00000299543	48596	-1
ENST00000282516	109467	1	17538	ENST00000230122	-1	ENST00000246117	2512	-1	ENST00000254900	2322	-1	ENST00000260970	53171	-1	ENST00000262643	1966	-1	ENST00000264499	7989	-1	ENST00000269228	2675	-1	ENST00000282466	16073	-1	ENST00000294353	17983	-1	ENST00000299543	49978	-1
ENST00000282516	188054	1	17539	ENST00000230122	-1	ENST00000246117	292	-1	ENST00000254900	23520	-1	ENST00000260970	53387	-1	ENST00000262643	2010	-1	ENST00000264499	8452	-1	ENST00000269228	27370	-1	ENST00000282466	16551	-1	ENST00000294353	18624	-1	ENST00000299543	5039	-1
ENST00000282516	188090	1	17540	ENST00000230122	-1	ENST00000246117	3294	-1	ENST00000254900	23963	-1	ENST00000260970	53900	-1	ENST00000262643	2016	-1	ENST00000264499	8966	-1	ENST00000269228	27914	-1	ENST00000282466	17186	-1	ENST00000294353	18765	-1	ENST00000299543	50687	-1
ENST00000282516	99220	1	34081	ENST00000230122	-1	ENST00000246117	3328	-1	ENST00000254900	24335	-1	ENST00000260970	54515	-1	ENST00000262643	2359	-1	ENST00000264499	9213	-1	ENST00000269228	28007	-1	ENST00000282466	17695	-1	ENST00000294353	19278	-1	ENST00000299543	50730	-1
ENST00000282516	99255	1	34082	ENST00000230122	-1	ENST00000246117	3747	-1	ENST00000254900	24753	-1	ENST00000260970	55317	-1	ENST00000262643	2415	-1	ENST00000264499	962	-1	ENST00000269228	28202	-1	ENST00000282466	18285	-1	ENST00000294353	20517	-1	ENST00000299543	51765	-1
ENST00000282516	99261	1	34083	ENST00000230122	-1	ENST00000246117	3861	-1	ENST00000254900	24816	-1	ENST00000260970	55394	-1	ENST00000262643	245	-1	ENST00000264499	9757	-1	ENST00000269228	2937	-1	ENST00000282466	18598	-1	ENST00000294353	21187	-1	ENST00000299543	51826	-1
ENST00000282516	99497	1	34084	ENST00000230122	-1	ENST00000246117	4580	-1	ENST00000254900	24936	-1	ENST00000260970	55946	-1	ENST00000262643	2752	-1	ENST00000264499	9789	-1	ENST00000269228	2959	-1	ENST00000282466	18719	-1	ENST00000294353	21206	-1	ENST00000299543	52389	-1
ENST00000282516	108077	1	34085	ENST00000230122	-1	ENST00000246117	4805	-1	ENST00000254900	25118	-1	ENST00000260970	56984	-1	ENST00000262643	281	-1	ENST00000264499	9917	-1	ENST00000269228	30637	-1	ENST00000282466	20057	-1	ENST00000294353	24923	-1	ENST00000299543	52600	-1
ENST00000282516	108408	1	34086	ENST00000230122	-1	ENST00000246117	4851	-1	ENST00000254900	25659	-1	ENST00000260970	592	-1	ENST00000262643	2858	-1	ENST00000264501	101688	-1	ENST00000269228	30836	-1	ENST00000282466	20076	-1	ENST00000294353	25115	-1	ENST00000299543	53277	-1
ENST00000282516	108453	1	34087	ENST00000230122	-1	ENST00000246117	4923	-1	ENST00000254900	26915	-1	ENST00000260970	7079	-1	ENST00000262643	3133	-1	ENST00000264501	10369	-1	ENST00000269228	32251	-1	ENST00000282466	20517	-1	ENST00000294353	26562	-1	ENST00000299543	54235	-1
ENST00000282516	108476	1	34088	ENST00000230122	-1	ENST00000246117	5538	-1	ENST00000254900	27286	-1	ENST00000260970	7724	-1	ENST00000262643	3175	-1	ENST00000264501	106214	-1	ENST00000269228	32297	-1	ENST00000282466	20589	-1	ENST00000294353	27410	-1	ENST00000299543	55561	-1
ENST00000282516	108559	1	34089	ENST00000230122	-1	ENST00000246117	59	-1	ENST00000254900	27392	-1	ENST00000260970	8102	-1	ENST00000262643	3382	-1	ENST00000264501	107783	-1	ENST00000269228	34400	-1	ENST00000282466	20619	-1	ENST00000294353	28314	-1	ENST00000299543	5621	-1
ENST00000282516	108834	1	34090	ENST00000230122	-1	ENST00000246117	5979	-1	ENST00000254900	27581	-1	ENST00000260970	9188	-1	ENST00000262643	3567	-1	ENST00000264501	112681	-1	ENST00000269228	34736	-1	ENST00000282466	20634	-1	ENST00000294353	28802	-1	ENST00000299543	57960	-1
ENST00000282516	109017	1	34091	ENST00000230122	-1	ENST00000246117	6510	-1	ENST00000254900	27879	-1	ENST00000260970	9444	-1	ENST00000262643	4059	-1	ENST00000264501	116683	-1	ENST00000269228	3558	-1	ENST00000282466	20761	-1	ENST00000294353	29313	-1	ENST00000299543	58619	-1
ENST00000282516	109023	1	34092	ENST00000230122	-1	ENST00000246117	6694	-1	ENST00000254900	27966	-1	ENST00000260983	106188	-1	ENST00000262643	4069	-1	ENST00000264501	120009	-1	ENST00000269228	36110	-1	ENST00000282466	20814	-1	ENST00000294353	29785	-1	ENST00000299543	59276	-1
ENST00000282516	109183	1	34093	ENST00000230122	-1	ENST00000246117	7130	-1	ENST00000254900	28254	-1	ENST00000260983	1069	-1	ENST00000262643	4082	-1	ENST00000264501	123425	-1	ENST00000269228	37038	-1	ENST00000282466	21157	-1	ENST00000294353	30030	-1	ENST00000299543	59719	-1
ENST00000282516	109208	1	34094	ENST00000230122	-1	ENST00000246117	7180	-1	ENST00000254900	285	-1	ENST00000260983	111851	-1	ENST00000262643	4239	-1	ENST00000264501	127119	-1	ENST00000269228	3769	-1	ENST00000282466	21240	-1	ENST00000294353	30446	-1	ENST00000299543	60348	-1
ENST00000282516	109443	1	34095	ENST00000230122	-1	ENST00000246117	7542	-1	ENST00000254900	29457	-1	ENST00000260983	115746	-1	ENST00000262643	4249	-1	ENST00000264501	128283	-1	ENST00000269228	38966	-1	ENST00000282466	21609	-1	ENST00000294353	31088	-1	ENST00000299543	61703	-1
ENST00000282516	187964	1	34096	ENST00000230122	-1	ENST00000246117	764	-1	ENST00000254900	29895	-1	ENST00000260983	115932	-1	ENST00000262643	4289	-1	ENST00000264501	132890	-1	ENST00000269228	39045	-1	ENST00000282466	21657	-1	ENST00000294353	3278	-1	ENST00000299543	62104	-1
ENST00000282516	187993	1	34097	ENST00000230122	-1	ENST00000246117	7983	-1	ENST00000254900	29990	-1	ENST00000260983	127163	-1	ENST00000262643	4378	-1	ENST00000264501	13800	-1	ENST00000269228	39052	-1	ENST00000282466	22259	-1	ENST00000294353	32945	-1	ENST00000299543	63744	-1
ENST00000282516	188010	1	34098	ENST00000230122	-1	ENST00000246117	8012	-1	ENST00000254900	30425	-1	ENST00000260983	13792	-1	ENST00000262643	4425	-1	ENST00000264501	139175	-1	ENST00000269228	39328	-1	ENST00000282466	23372	-1	ENST00000294353	33548	-1	ENST00000299543	64021	-1
ENST00000282516	188028	1	34099	ENST00000230122	-1	ENST00000246117	8093	-1	ENST00000254900	30762	-1	ENST00000260983	138909	-1	ENST00000262643	4469	-1	ENST00000264501	142968	-1	ENST00000269228	39649	-1	ENST00000282466	23736	-1	ENST00000294353	34442	-1	ENST00000299543	64497	-1
ENST00000282516	188072	1	34100	ENST00000230122	-1	ENST00000246117	8139	-1	ENST00000254900	30970	-1	ENST00000260983	157552	-1	ENST00000262643	4545	-1	ENST00000264501	143624	-1	ENST00000269228	41280	-1	ENST00000282466	23907	-1	ENST00000294353	38403	-1	ENST00000299543	64634	-1
ENST00000282516	188187	1	34101	ENST00000230122	-1	ENST00000246117	8176	-1	ENST00000254900	31383	-1	ENST00000260983	158447	-1	ENST00000262643	4637	-1	ENST00000264501	144941	-1	ENST00000269228	43029	-1	ENST00000282466	24269	-1	ENST00000294353	40323	-1	ENST00000299543	64640	-1
ENST00000282516	99356	1	41289	ENST00000230122	-1	ENST00000246117	8376	-1	ENST00000254900	33129	-1	ENST00000260983	159467	-1	ENST00000262643	5268	-1	ENST00000264501	148618	-1	ENST00000269228	43969	-1	ENST00000282466	24398	-1	ENST00000294353	4180	-1	ENST00000299543	66550	-1
ENST00000274258	62777	1	17541	ENST00000230122	-1	ENST00000246117	9400	-1	ENST00000254900	336	-1	ENST00000260983	161969	-1	ENST00000262643	5310	-1	ENST00000264501	148718	-1	ENST00000269228	44453	-1	ENST00000282466	24948	-1	ENST00000294353	43453	-1	ENST00000299543	66904	-1
ENST00000274258	120609	1	34102	ENST00000230122	-1	ENST00000246117	9496	-1	ENST00000254900	33898	-1	ENST00000260983	165872	-1	ENST00000262643	5325	-1	ENST00000264501	149531	-1	ENST00000269228	45070	-1	ENST00000282466	25152	-1	ENST00000294353	43997	-1	ENST00000299543	6812	-1
ENST00000274258	63003	1	44869	ENST00000230173	-1	ENST00000246229	10137	-1	ENST00000254900	34828	-1	ENST00000260983	172325	-1	ENST00000262643	5712	-1	ENST00000264501	150618	-1	ENST00000269228	45972	-1	ENST00000282466	2961	-1	ENST00000294353	44472	-1	ENST00000299543	69296	-1
ENST00000263409	6661	1	17542	ENST00000230173	-1	ENST00000246229	10313	-1	ENST00000254900	35015	-1	ENST00000260983	175710	-1	ENST00000262643	5918	-1	ENST00000264501	151573	-1	ENST00000269228	47409	-1	ENST00000282466	3086	-1	ENST00000294353	45257	-1	ENST00000299543	70137	-1
ENST00000263409	6854	1	17543	ENST00000230173	-1	ENST00000246229	10339	-1	ENST00000254900	36343	-1	ENST00000260983	180425	-1	ENST00000262643	6667	-1	ENST00000264501	153341	-1	ENST00000269228	47933	-1	ENST00000282466	3391	-1	ENST00000294353	45324	-1	ENST00000299543	70174	-1
ENST00000263409	6865	1	17544	ENST00000230173	-1	ENST00000246229	10430	-1	ENST00000254900	36394	-1	ENST00000260983	181391	-1	ENST00000262643	6683	-1	ENST00000264501	153926	-1	ENST00000269228	47954	-1	ENST00000282466	3405	-1	ENST00000294353	45741	-1	ENST00000299543	70225	-1
ENST00000263409	7022	1	17545	ENST00000230173	-1	ENST00000246229	10705	-1	ENST00000254900	37030	-1	ENST00000260983	184845	-1	ENST00000262643	7327	-1	ENST00000264501	154706	-1	ENST00000269228	48201	-1	ENST00000282466	3573	-1	ENST00000294353	47357	-1	ENST00000299543	71700	-1
ENST00000274276	40431	1	17546	ENST00000230173	-1	ENST00000246229	11595	-1	ENST00000254900	37043	-1	ENST00000260983	185430	-1	ENST00000262643	7522	-1	ENST00000264501	159333	-1	ENST00000269228	48427	-1	ENST00000282466	3708	-1	ENST00000294353	4799	-1	ENST00000299543	74415	-1
ENST00000274276	73506	1	17547	ENST00000230173	-1	ENST00000246229	1182	-1	ENST00000254900	37641	-1	ENST00000260983	186392	-1	ENST00000262643	7862	-1	ENST00000264501	160588	-1	ENST00000269228	48745	-1	ENST00000282466	4209	-1	ENST00000294353	49187	-1	ENST00000299543	8395	-1
ENST00000274276	87161	1	17548	ENST00000230173	-1	ENST00000246229	12051	-1	ENST00000254900	3792	-1	ENST00000260983	188181	-1	ENST00000262643	7931	-1	ENST00000264501	161801	-1	ENST00000269228	49057	-1	ENST00000282466	430	-1	ENST00000294353	49847	-1	ENST00000299543	8694	-1
ENST00000274276	87205	1	17549	ENST00000230173	-1	ENST00000246229	12072	-1	ENST00000254900	38118	-1	ENST00000260983	191957	-1	ENST00000262643	7946	-1	ENST00000264501	16360	-1	ENST00000269228	49986	-1	ENST00000282466	4516	-1	ENST00000294353	50104	-1	ENST00000299563	10766	-1
ENST00000274276	87611	1	17550	ENST00000230173	-1	ENST00000246229	12111	-1	ENST00000254900	38360	-1	ENST00000260983	194779	-1	ENST00000262643	8253	-1	ENST00000264501	166216	-1	ENST00000269228	50099	-1	ENST00000282466	5021	-1	ENST00000294353	51414	-1	ENST00000299563	14751	-1
ENST00000357387	4228	1	17551	ENST00000230173	-1	ENST00000246229	1213	-1	ENST00000254900	38571	-1	ENST00000260983	195366	-1	ENST00000262643	8455	-1	ENST00000264501	166438	-1	ENST00000269228	50703	-1	ENST00000282466	538	-1	ENST00000294353	53499	-1	ENST00000299563	15835	-1
ENST00000357387	4289	1	17552	ENST00000230173	-1	ENST00000246229	12394	-1	ENST00000254900	38901	-1	ENST00000260983	195811	-1	ENST00000262643	8600	-1	ENST00000264501	171010	-1	ENST00000269228	53634	-1	ENST00000282466	5726	-1	ENST00000294353	54549	-1	ENST00000299563	16169	-1
ENST00000357387	12143	1	17553	ENST00000230173	-1	ENST00000246229	12927	-1	ENST00000254900	3898	-1	ENST00000260983	213476	-1	ENST00000262643	8626	-1	ENST00000264501	172352	-1	ENST00000269228	54229	-1	ENST00000282466	5906	-1	ENST00000294353	55502	-1	ENST00000299563	16443	-1
ENST00000357387	12178	1	17554	ENST00000230173	-1	ENST00000246229	13065	-1	ENST00000254900	39068	-1	ENST00000260983	219076	-1	ENST00000262643	8675	-1	ENST00000264501	173716	-1	ENST00000269228	54912	-1	ENST00000282466	6212	-1	ENST00000294353	57013	-1	ENST00000299563	17136	-1
ENST00000357387	12191	1	17555	ENST00000230173	-1	ENST00000246229	13554	-1	ENST00000254900	4340	-1	ENST00000260983	219602	-1	ENST00000262643	8822	-1	ENST00000264501	174181	-1	ENST00000269228	5709	-1	ENST00000282466	8626	-1	ENST00000294353	58873	-1	ENST00000299563	17562	-1
ENST00000357387	12464	1	17556	ENST00000230173	-1	ENST00000246229	13771	-1	ENST00000254900	5046	-1	ENST00000260983	222913	-1	ENST00000262643	8835	-1	ENST00000264501	176582	-1	ENST00000269228	6072	-1	ENST00000282466	9077	-1	ENST00000294353	60095	-1	ENST00000299563	19847	-1
ENST00000357387	12254	1	34103	ENST00000230173	-1	ENST00000246229	14140	-1	ENST00000254900	6083	-1	ENST00000260983	224156	-1	ENST00000262643	8863	-1	ENST00000264501	177511	-1	ENST00000269228	6567	-1	ENST00000282466	930	-1	ENST00000294353	6079	-1	ENST00000299563	22817	-1
ENST00000357387	12385	1	34104	ENST00000230173	-1	ENST00000246229	14165	-1	ENST00000254900	6527	-1	ENST00000260983	230561	-1	ENST00000262643	8945	-1	ENST00000264501	186706	-1	ENST00000269228	7321	-1	ENST00000282466	9516	-1	ENST00000294353	62886	-1	ENST00000299563	23423	-1
ENST00000357387	12449	1	34105	ENST00000230173	-1	ENST00000246229	14176	-1	ENST00000254900	712	-1	ENST00000260983	238418	-1	ENST00000262643	895	-1	ENST00000264501	188167	-1	ENST00000269228	7428	-1	ENST00000282466	9747	-1	ENST00000294353	63029	-1	ENST00000299563	25469	-1
ENST00000357387	12134	1	41290	ENST00000230173	-1	ENST00000246229	14795	-1	ENST00000254900	7275	-1	ENST00000260983	23893	-1	ENST00000262643	9120	-1	ENST00000264501	189466	-1	ENST00000269228	8272	-1	ENST00000282466	9778	-1	ENST00000294353	63447	-1	ENST00000299563	25490	-1
ENST00000351578	33307	1	17557	ENST00000230173	-1	ENST00000246229	14852	-1	ENST00000254900	7986	-1	ENST00000260983	250644	-1	ENST00000262643	9153	-1	ENST00000264501	192642	-1	ENST00000269228	8904	-1	ENST00000282486	104695	-1	ENST00000294353	63529	-1	ENST00000299563	26522	-1
ENST00000351578	96804	1	34106	ENST00000230173	-1	ENST00000246229	15093	-1	ENST00000254900	8558	-1	ENST00000260983	256716	-1	ENST00000262643	9864	-1	ENST00000264501	192789	-1	ENST00000269228	922	-1	ENST00000282486	104830	-1	ENST00000294353	65636	-1	ENST00000299563	27684	-1
ENST00000351578	97206	1	34107	ENST00000230173	-1	ENST00000246229	15105	-1	ENST00000254900	8776	-1	ENST00000260983	258758	-1	ENST00000262644	10711	-1	ENST00000264501	194413	-1	ENST00000269321	1013	-1	ENST00000282486	107023	-1	ENST00000294353	67033	-1	ENST00000299563	28318	-1
ENST00000351578	97231	1	34108	ENST00000230173	-1	ENST00000246229	2243	-1	ENST00000254900	9230	-1	ENST00000260983	259283	-1	ENST00000262644	10740	-1	ENST00000264501	198480	-1	ENST00000269321	102	-1	ENST00000282486	109926	-1	ENST00000294353	68927	-1	ENST00000299563	29324	-1
ENST00000351578	97616	1	34109	ENST00000230173	-1	ENST00000246229	2475	-1	ENST00000254900	9505	-1	ENST00000260983	264494	-1	ENST00000262644	10847	-1	ENST00000264501	198722	-1	ENST00000269321	1103	-1	ENST00000282486	111820	-1	ENST00000294353	72779	-1	ENST00000299563	32907	-1
ENST00000320816	765	1	17558	ENST00000230173	-1	ENST00000246229	2535	-1	ENST00000254928	1135	-1	ENST00000260983	269881	-1	ENST00000262644	11979	-1	ENST00000264501	199579	-1	ENST00000269321	167	-1	ENST00000282486	112416	-1	ENST00000294353	7369	-1	ENST00000299563	33501	-1
ENST00000320816	772	1	17559	ENST00000230173	-1	ENST00000246229	2591	-1	ENST00000254928	1209	-1	ENST00000260983	272356	-1	ENST00000262644	12492	-1	ENST00000264501	202090	-1	ENST00000269321	17	-1	ENST00000282486	11321	-1	ENST00000294353	76335	-1	ENST00000299563	34905	-1
ENST00000320816	780	1	17560	ENST00000230173	-1	ENST00000246229	2760	-1	ENST00000254928	1538	-1	ENST00000260983	276877	-1	ENST00000262644	12687	-1	ENST00000264501	203186	-1	ENST00000269321	1782	-1	ENST00000282486	113537	-1	ENST00000294353	77718	-1	ENST00000299563	35418	-1
ENST00000320816	5218	1	17561	ENST00000230173	-1	ENST00000246229	3262	-1	ENST00000254928	1679	-1	ENST00000260983	280985	-1	ENST00000262644	13227	-1	ENST00000264501	204354	-1	ENST00000269321	1808	-1	ENST00000282486	11390	-1	ENST00000294353	82080	-1	ENST00000299563	35611	-1
ENST00000320816	11067	1	17562	ENST00000230173	-1	ENST00000246229	3542	-1	ENST00000254928	1911	-1	ENST00000260983	286888	-1	ENST00000262644	13862	-1	ENST00000264501	208446	-1	ENST00000269321	1817	-1	ENST00000282486	113900	-1	ENST00000294353	84076	-1	ENST00000299563	36983	-1
ENST00000320816	11222	1	17563	ENST00000230173	-1	ENST00000246229	3923	-1	ENST00000254928	2138	-1	ENST00000260983	290179	-1	ENST00000262644	14046	-1	ENST00000264501	21348	-1	ENST00000269321	2135	-1	ENST00000282486	116390	-1	ENST00000294353	84123	-1	ENST00000299563	38421	-1
ENST00000302472	13267	1	17564	ENST00000230173	-1	ENST00000246229	4049	-1	ENST00000254928	2392	-1	ENST00000260983	290710	-1	ENST00000262644	14551	-1	ENST00000264501	21451	-1	ENST00000269321	2175	-1	ENST00000282486	118269	-1	ENST00000294353	84842	-1	ENST00000299563	40544	-1
ENST00000302472	679	1	34114	ENST00000230173	-1	ENST00000246229	4201	-1	ENST00000254928	2399	-1	ENST00000260983	292896	-1	ENST00000262644	14639	-1	ENST00000264501	21505	-1	ENST00000269321	2308	-1	ENST00000282486	122148	-1	ENST00000294353	85020	-1	ENST00000299563	41004	-1
ENST00000302472	1891	1	34115	ENST00000230173	-1	ENST00000246229	4461	-1	ENST00000254928	2654	-1	ENST00000260983	293601	-1	ENST00000262644	15752	-1	ENST00000264501	25757	-1	ENST00000269321	2335	-1	ENST00000282486	123550	-1	ENST00000294353	88679	-1	ENST00000299563	43483	-1
ENST00000302472	2718	1	34116	ENST00000230173	-1	ENST00000246229	4500	-1	ENST00000254928	2870	-1	ENST00000260983	297124	-1	ENST00000262644	16003	-1	ENST00000264501	26771	-1	ENST00000269321	2340	-1	ENST00000282486	12753	-1	ENST00000294353	89102	-1	ENST00000299563	43853	-1
ENST00000302472	6012	1	34117	ENST00000230173	-1	ENST00000246229	4511	-1	ENST00000254928	2944	-1	ENST00000260983	307536	-1	ENST00000262644	1623	-1	ENST00000264501	30871	-1	ENST00000269321	2344	-1	ENST00000282486	130584	-1	ENST00000294353	89249	-1	ENST00000299563	45250	-1
ENST00000302472	12388	1	34118	ENST00000230173	-1	ENST00000246229	463	-1	ENST00000254928	3012	-1	ENST00000260983	307790	-1	ENST00000262644	16404	-1	ENST00000264501	31278	-1	ENST00000269321	2475	-1	ENST00000282486	130757	-1	ENST00000294353	89501	-1	ENST00000299563	45713	-1
ENST00000302472	12417	1	34119	ENST00000230173	-1	ENST00000246229	4652	-1	ENST00000254928	309	-1	ENST00000260983	322323	-1	ENST00000262644	16901	-1	ENST00000264501	33026	-1	ENST00000269321	2518	-1	ENST00000282486	132397	-1	ENST00000294353	92497	-1	ENST00000299563	47035	-1
ENST00000302472	12494	1	34120	ENST00000230173	-1	ENST00000246229	4773	-1	ENST00000254928	3176	-1	ENST00000260983	325299	-1	ENST00000262644	17772	-1	ENST00000264501	37796	-1	ENST00000269321	2527	-1	ENST00000282486	1333	-1	ENST00000294353	9333	-1	ENST00000299563	48662	-1
ENST00000302472	12729	1	34121	ENST00000230173	-1	ENST00000246229	4908	-1	ENST00000254928	3186	-1	ENST00000260983	326243	-1	ENST00000262644	17960	-1	ENST00000264501	40456	-1	ENST00000269321	2557	-1	ENST00000282486	139569	-1	ENST00000294353	9355	-1	ENST00000299563	48769	-1
ENST00000302472	12736	1	34122	ENST00000230173	-1	ENST00000246229	4938	-1	ENST00000254928	3289	-1	ENST00000260983	330915	-1	ENST00000262644	18080	-1	ENST00000264501	43616	-1	ENST00000269321	2576	-1	ENST00000282486	140565	-1	ENST00000294353	93945	-1	ENST00000299563	49083	-1
ENST00000302472	12754	1	34123	ENST00000230173	-1	ENST00000246229	5103	-1	ENST00000254928	3397	-1	ENST00000260983	332016	-1	ENST00000262644	18599	-1	ENST00000264501	45525	-1	ENST00000269321	2627	-1	ENST00000282486	140918	-1	ENST00000294353	95273	-1	ENST00000299563	49432	-1
ENST00000302472	12859	1	34124	ENST00000230173	-1	ENST00000246229	5357	-1	ENST00000254928	3461	-1	ENST00000260983	332167	-1	ENST00000262644	19070	-1	ENST00000264501	46503	-1	ENST00000269321	273	-1	ENST00000282486	142374	-1	ENST00000294353	96083	-1	ENST00000299563	49966	-1
ENST00000302472	12915	1	34125	ENST00000230173	-1	ENST00000246229	5587	-1	ENST00000254928	3469	-1	ENST00000260983	335577	-1	ENST00000262644	19191	-1	ENST00000264501	46770	-1	ENST00000269321	29	-1	ENST00000282486	149523	-1	ENST00000294353	96266	-1	ENST00000299563	51287	-1
ENST00000302472	12940	1	34126	ENST00000230173	-1	ENST00000246229	5811	-1	ENST00000254928	347	-1	ENST00000260983	335721	-1	ENST00000262644	20621	-1	ENST00000264501	51462	-1	ENST00000269321	3028	-1	ENST00000282486	150699	-1	ENST00000294353	96770	-1	ENST00000299563	51561	-1
ENST00000302472	12992	1	34127	ENST00000230173	-1	ENST00000246229	5881	-1	ENST00000254928	3476	-1	ENST00000260983	339409	-1	ENST00000262644	20824	-1	ENST00000264501	56534	-1	ENST00000269321	3042	-1	ENST00000282486	151960	-1	ENST00000294353	99729	-1	ENST00000299563	5207	-1
ENST00000302472	13258	1	34128	ENST00000230173	-1	ENST00000246229	5934	-1	ENST00000254928	3508	-1	ENST00000260983	351916	-1	ENST00000262644	21473	-1	ENST00000264501	56648	-1	ENST00000269321	3132	-1	ENST00000282486	153420	-1	ENST00000294383	106908	-1	ENST00000299563	53687	-1
ENST00000337702	1736	1	17565	ENST00000230173	-1	ENST00000246229	6013	-1	ENST00000254928	375	-1	ENST00000260983	354011	-1	ENST00000262644	21883	-1	ENST00000264501	60008	-1	ENST00000269321	3140	-1	ENST00000282486	153787	-1	ENST00000294383	109344	-1	ENST00000299563	55995	-1
ENST00000337702	1772	1	34129	ENST00000230173	-1	ENST00000246229	6060	-1	ENST00000254928	3787	-1	ENST00000260983	354111	-1	ENST00000262644	2253	-1	ENST00000264501	60788	-1	ENST00000269321	3148	-1	ENST00000282486	154288	-1	ENST00000294383	10947	-1	ENST00000299563	57831	-1
ENST00000337702	1790	1	34130	ENST00000230173	-1	ENST00000246229	618	-1	ENST00000254928	4039	-1	ENST00000260983	355372	-1	ENST00000262644	22600	-1	ENST00000264501	65206	-1	ENST00000269321	317	-1	ENST00000282486	154493	-1	ENST00000294383	109676	-1	ENST00000299563	59003	-1
ENST00000337702	6667	1	34131	ENST00000230173	-1	ENST00000246229	6788	-1	ENST00000254928	4140	-1	ENST00000260983	355901	-1	ENST00000262644	23194	-1	ENST00000264501	66413	-1	ENST00000269321	3215	-1	ENST00000282486	155866	-1	ENST00000294383	115268	-1	ENST00000299563	59011	-1
ENST00000337702	7515	1	34132	ENST00000230173	-1	ENST00000246229	7005	-1	ENST00000254928	4212	-1	ENST00000260983	362000	-1	ENST00000262644	23370	-1	ENST00000264501	668	-1	ENST00000269321	3266	-1	ENST00000282486	156655	-1	ENST00000294383	115504	-1	ENST00000299563	59235	-1
ENST00000397128	3392	1	17566	ENST00000230173	-1	ENST00000246229	7080	-1	ENST00000254928	4237	-1	ENST00000260983	362451	-1	ENST00000262644	23458	-1	ENST00000264501	6751	-1	ENST00000269321	3376	-1	ENST00000282486	156762	-1	ENST00000294383	119423	-1	ENST00000299563	59456	-1
ENST00000274242	2458	1	17567	ENST00000230173	-1	ENST00000246229	7105	-1	ENST00000254928	4269	-1	ENST00000260983	370134	-1	ENST00000262644	2397	-1	ENST00000264501	73698	-1	ENST00000269321	3524	-1	ENST00000282486	157077	-1	ENST00000294383	119624	-1	ENST00000299563	60847	-1
ENST00000254691	12589	1	17568	ENST00000230173	-1	ENST00000246229	7130	-1	ENST00000254928	4588	-1	ENST00000260983	373208	-1	ENST00000262644	23991	-1	ENST00000264501	7511	-1	ENST00000269321	3540	-1	ENST00000282486	158655	-1	ENST00000294383	120230	-1	ENST00000299563	60884	-1
ENST00000254691	12645	1	17569	ENST00000230173	-1	ENST00000246229	7164	-1	ENST00000254928	4876	-1	ENST00000260983	375343	-1	ENST00000262644	24057	-1	ENST00000264501	78495	-1	ENST00000269321	3661	-1	ENST00000282486	159899	-1	ENST00000294383	125876	-1	ENST00000299563	61603	-1
ENST00000377801	6733	1	17570	ENST00000230173	-1	ENST00000246229	7174	-1	ENST00000254928	490	-1	ENST00000260983	381772	-1	ENST00000262644	24508	-1	ENST00000264501	81813	-1	ENST00000269321	375	-1	ENST00000282486	160026	-1	ENST00000294383	126013	-1	ENST00000299563	62511	-1
ENST00000377801	75251	1	17571	ENST00000230173	-1	ENST00000246229	7189	-1	ENST00000254928	5022	-1	ENST00000260983	388263	-1	ENST00000262644	24642	-1	ENST00000264501	8536	-1	ENST00000269321	683	-1	ENST00000282486	160043	-1	ENST00000294383	126173	-1	ENST00000299563	63915	-1
ENST00000381647	12888	1	34133	ENST00000230173	-1	ENST00000246229	7233	-1	ENST00000254928	5227	-1	ENST00000260983	389575	-1	ENST00000262644	25348	-1	ENST00000264501	86692	-1	ENST00000269321	719	-1	ENST00000282486	161296	-1	ENST00000294383	126951	-1	ENST00000299563	64730	-1
ENST00000381647	13027	1	34134	ENST00000230173	-1	ENST00000246229	7348	-1	ENST00000254928	5262	-1	ENST00000260983	49247	-1	ENST00000262644	25431	-1	ENST00000264501	88995	-1	ENST00000269321	756	-1	ENST00000282486	162538	-1	ENST00000294383	128083	-1	ENST00000299563	65676	-1
ENST00000381647	13050	1	34135	ENST00000230173	-1	ENST00000246229	7527	-1	ENST00000254928	5269	-1	ENST00000260983	58860	-1	ENST00000262644	26330	-1	ENST00000264501	89228	-1	ENST00000269321	865	-1	ENST00000282486	168426	-1	ENST00000294383	130272	-1	ENST00000299563	6702	-1
ENST00000296812	578	1	17572	ENST00000230173	-1	ENST00000246229	7782	-1	ENST00000254928	529	-1	ENST00000260983	61516	-1	ENST00000262644	26675	-1	ENST00000264501	94593	-1	ENST00000269321	885	-1	ENST00000282486	170839	-1	ENST00000294383	130901	-1	ENST00000299563	6743	-1
ENST00000314890	666	1	17574	ENST00000230173	-1	ENST00000246229	8124	-1	ENST00000254928	5392	-1	ENST00000260983	68147	-1	ENST00000262644	28819	-1	ENST00000264501	9479	-1	ENST00000269321	89	-1	ENST00000282486	175916	-1	ENST00000294383	134568	-1	ENST00000299563	67650	-1
ENST00000314890	2343	1	34143	ENST00000230173	-1	ENST00000246229	8320	-1	ENST00000254928	5496	-1	ENST00000260983	70406	-1	ENST00000262644	29556	-1	ENST00000264501	98060	-1	ENST00000269321	946	-1	ENST00000282486	178366	-1	ENST00000294383	139264	-1	ENST00000299563	70594	-1
ENST00000314890	2520	1	34144	ENST00000230173	-1	ENST00000246229	8679	-1	ENST00000254928	5555	-1	ENST00000260983	73585	-1	ENST00000262644	29701	-1	ENST00000264515	11156	-1	ENST00000269373	10164	-1	ENST00000282486	18088	-1	ENST00000294383	139762	-1	ENST00000299563	71131	-1
ENST00000314890	3666	1	34145	ENST00000230173	-1	ENST00000246229	8864	-1	ENST00000254928	5564	-1	ENST00000260983	75514	-1	ENST00000262644	30134	-1	ENST00000264515	11418	-1	ENST00000269373	10176	-1	ENST00000282486	183608	-1	ENST00000294383	142946	-1	ENST00000299563	71174	-1
ENST00000399543	2637	1	17575	ENST00000230173	-1	ENST00000246229	9023	-1	ENST00000254928	5585	-1	ENST00000260983	87285	-1	ENST00000262644	30632	-1	ENST00000264515	11684	-1	ENST00000269373	10209	-1	ENST00000282486	187618	-1	ENST00000294383	143284	-1	ENST00000299563	72712	-1
ENST00000509634	53051	1	17576	ENST00000230173	-1	ENST00000246229	9084	-1	ENST00000254928	5616	-1	ENST00000260983	95428	-1	ENST00000262644	3088	-1	ENST00000264515	11846	-1	ENST00000269373	10260	-1	ENST00000282486	189718	-1	ENST00000294383	148114	-1	ENST00000299563	73056	-1
ENST00000509634	53072	1	17577	ENST00000230173	-1	ENST00000246229	923	-1	ENST00000254928	5668	-1	ENST00000260983	96	-1	ENST00000262644	31139	-1	ENST00000264515	11983	-1	ENST00000269373	1030	-1	ENST00000282486	18993	-1	ENST00000294383	15255	-1	ENST00000299563	76546	-1
ENST00000509634	53144	1	17578	ENST00000230173	-1	ENST00000246229	9572	-1	ENST00000254928	5672	-1	ENST00000260983	98980	-1	ENST00000262644	32177	-1	ENST00000264515	12394	-1	ENST00000269373	10464	-1	ENST00000282486	192562	-1	ENST00000294383	15606	-1	ENST00000299563	77572	-1
ENST00000509634	53601	1	17579	ENST00000230173	-1	ENST00000246229	9672	-1	ENST00000254928	5695	-1	ENST00000260983	98997	-1	ENST00000262644	32732	-1	ENST00000264515	12726	-1	ENST00000269373	10571	-1	ENST00000282486	20697	-1	ENST00000294383	16427	-1	ENST00000299563	79193	-1
ENST00000509634	53633	1	17580	ENST00000230173	-1	ENST00000246229	9843	-1	ENST00000254928	5717	-1	ENST00000261024	10005	-1	ENST00000262644	32800	-1	ENST00000264515	12861	-1	ENST00000269373	1070	-1	ENST00000282486	25726	-1	ENST00000294383	17859	-1	ENST00000299563	79725	-1
ENST00000509634	15844	1	34159	ENST00000230173	-1	ENST00000246551	102	-1	ENST00000254928	5729	-1	ENST00000261024	10034	-1	ENST00000262644	33733	-1	ENST00000264515	13448	-1	ENST00000269373	11082	-1	ENST00000282486	27745	-1	ENST00000294383	17948	-1	ENST00000299563	79862	-1
ENST00000509634	40192	1	34160	ENST00000230173	-1	ENST00000246551	1127	-1	ENST00000254928	5804	-1	ENST00000261024	10422	-1	ENST00000262644	33875	-1	ENST00000264515	1439	-1	ENST00000269373	1112	-1	ENST00000282486	31071	-1	ENST00000294383	18271	-1	ENST00000299563	80888	-1
ENST00000509634	53083	1	34161	ENST00000230173	-1	ENST00000246551	1185	-1	ENST00000254928	614	-1	ENST00000261024	11258	-1	ENST00000262644	34901	-1	ENST00000264515	15341	-1	ENST00000269373	1122	-1	ENST00000282486	39287	-1	ENST00000294383	19597	-1	ENST00000299563	85354	-1
ENST00000509634	53258	1	34162	ENST00000230173	-1	ENST00000246551	1192	-1	ENST00000254928	709	-1	ENST00000261024	11410	-1	ENST00000262644	3531	-1	ENST00000264515	15386	-1	ENST00000269373	11312	-1	ENST00000282486	41537	-1	ENST00000294383	2142	-1	ENST00000299563	85850	-1
ENST00000509634	53333	1	34163	ENST00000230173	-1	ENST00000246551	1211	-1	ENST00000254928	730	-1	ENST00000261024	11460	-1	ENST00000262644	35334	-1	ENST00000264515	16270	-1	ENST00000269373	1607	-1	ENST00000282486	42447	-1	ENST00000294383	2361	-1	ENST00000299563	8710	-1
ENST00000509634	53462	1	34164	ENST00000230173	-1	ENST00000246551	1528	-1	ENST00000254928	760	-1	ENST00000261024	11527	-1	ENST00000262644	35393	-1	ENST00000264515	16725	-1	ENST00000269373	1649	-1	ENST00000282486	46831	-1	ENST00000294383	24322	-1	ENST00000299563	87318	-1
ENST00000509634	53508	1	34165	ENST00000230173	-1	ENST00000246551	1552	-1	ENST00000254942	10024	-1	ENST00000261024	12143	-1	ENST00000262644	3913	-1	ENST00000264515	16892	-1	ENST00000269373	1744	-1	ENST00000282486	48331	-1	ENST00000294383	25700	-1	ENST00000299563	87335	-1
ENST00000509634	53582	1	34166	ENST00000230173	-1	ENST00000246551	1564	-1	ENST00000254942	10061	-1	ENST00000261024	12253	-1	ENST00000262644	4133	-1	ENST00000264515	17345	-1	ENST00000269373	1886	-1	ENST00000282486	49791	-1	ENST00000294383	2636	-1	ENST00000299563	87475	-1
ENST00000361115	2626	1	34167	ENST00000230173	-1	ENST00000246551	1681	-1	ENST00000254942	1067	-1	ENST00000261024	12762	-1	ENST00000262644	5143	-1	ENST00000264515	18060	-1	ENST00000269373	2047	-1	ENST00000282486	52520	-1	ENST00000294383	29390	-1	ENST00000299563	87501	-1
ENST00000500337	9614	1	17581	ENST00000230173	-1	ENST00000246551	1698	-1	ENST00000254942	11235	-1	ENST00000261024	13285	-1	ENST00000262644	5199	-1	ENST00000264515	18920	-1	ENST00000269373	2178	-1	ENST00000282486	52552	-1	ENST00000294383	32303	-1	ENST00000299563	87618	-1
ENST00000500337	9618	1	17582	ENST00000230173	-1	ENST00000246551	1705	-1	ENST00000254942	11742	-1	ENST00000261024	13588	-1	ENST00000262644	5287	-1	ENST00000264515	19536	-1	ENST00000269373	2260	-1	ENST00000282486	55019	-1	ENST00000294383	32673	-1	ENST00000299563	88657	-1
ENST00000500337	9706	1	34168	ENST00000230173	-1	ENST00000246551	1712	-1	ENST00000254942	11923	-1	ENST00000261024	14436	-1	ENST00000262644	5463	-1	ENST00000264515	2002	-1	ENST00000269373	2626	-1	ENST00000282486	5844	-1	ENST00000294383	33539	-1	ENST00000299563	89634	-1
ENST00000500337	32065	1	34169	ENST00000230340	-1	ENST00000246551	1748	-1	ENST00000254942	1221	-1	ENST00000261024	14654	-1	ENST00000262644	570	-1	ENST00000264515	20023	-1	ENST00000269373	2645	-1	ENST00000282486	62082	-1	ENST00000294383	34311	-1	ENST00000299565	11087	-1
ENST00000505645	22039	1	41291	ENST00000230340	-1	ENST00000246551	1779	-1	ENST00000254942	12598	-1	ENST00000261024	14738	-1	ENST00000262644	6355	-1	ENST00000264515	20272	-1	ENST00000269373	2674	-1	ENST00000282486	62659	-1	ENST00000294383	35833	-1	ENST00000299565	11804	-1
ENST00000264663	102285	1	34170	ENST00000230340	-1	ENST00000246551	1788	-1	ENST00000254942	13122	-1	ENST00000261024	1526	-1	ENST00000262644	6912	-1	ENST00000264515	20575	-1	ENST00000269373	2874	-1	ENST00000282486	64372	-1	ENST00000294383	35837	-1	ENST00000299565	12124	-1
ENST00000264663	101823	1	41292	ENST00000230340	-1	ENST00000246551	1817	-1	ENST00000254942	13707	-1	ENST00000261024	15544	-1	ENST00000262644	7096	-1	ENST00000264515	20720	-1	ENST00000269373	3263	-1	ENST00000282486	7164	-1	ENST00000294383	37670	-1	ENST00000299565	12455	-1
ENST00000264663	6596	1	44870	ENST00000230340	-1	ENST00000246551	1849	-1	ENST00000254942	13749	-1	ENST00000261024	15603	-1	ENST00000262644	7358	-1	ENST00000264515	20958	-1	ENST00000269373	3283	-1	ENST00000282486	72137	-1	ENST00000294383	39082	-1	ENST00000299565	12684	-1
ENST00000230914	5	1	17583	ENST00000230340	-1	ENST00000246551	1878	-1	ENST00000254942	13874	-1	ENST00000261024	15711	-1	ENST00000262644	7429	-1	ENST00000264515	21129	-1	ENST00000269373	3405	-1	ENST00000282486	72312	-1	ENST00000294383	39151	-1	ENST00000299565	12893	-1
ENST00000281631	128135	1	34172	ENST00000230340	-1	ENST00000246551	19	-1	ENST00000254942	14065	-1	ENST00000261024	1580	-1	ENST00000262644	7791	-1	ENST00000264515	21145	-1	ENST00000269373	3464	-1	ENST00000282486	74994	-1	ENST00000294383	4082	-1	ENST00000299565	1336	-1
ENST00000281631	128245	1	34173	ENST00000230340	-1	ENST00000246551	329	-1	ENST00000254942	14843	-1	ENST00000261024	16011	-1	ENST00000262644	9074	-1	ENST00000264515	21231	-1	ENST00000269373	3474	-1	ENST00000282486	76431	-1	ENST00000294383	42695	-1	ENST00000299565	13957	-1
ENST00000281631	128318	1	34174	ENST00000230340	-1	ENST00000246551	483	-1	ENST00000254942	14999	-1	ENST00000261024	16659	-1	ENST00000262644	9322	-1	ENST00000264515	21711	-1	ENST00000269373	3524	-1	ENST00000282486	85019	-1	ENST00000294383	43632	-1	ENST00000299565	14204	-1
ENST00000230658	10704	1	41293	ENST00000230340	-1	ENST00000246551	5	-1	ENST00000254942	15072	-1	ENST00000261024	16676	-1	ENST00000262644	9428	-1	ENST00000264515	21953	-1	ENST00000269373	3637	-1	ENST00000282486	87545	-1	ENST00000294383	47362	-1	ENST00000299565	15112	-1
ENST00000282588	12531	1	17584	ENST00000230340	-1	ENST00000246551	598	-1	ENST00000254942	15862	-1	ENST00000261024	16689	-1	ENST00000262662	10075	-1	ENST00000264515	23377	-1	ENST00000269373	3896	-1	ENST00000282486	88618	-1	ENST00000294383	47504	-1	ENST00000299565	15355	-1
ENST00000282588	13672	1	17585	ENST00000230340	-1	ENST00000246551	63	-1	ENST00000254942	15931	-1	ENST00000261024	16860	-1	ENST00000262662	10226	-1	ENST00000264515	23634	-1	ENST00000269373	3914	-1	ENST00000282486	9070	-1	ENST00000294383	51484	-1	ENST00000299565	1556	-1
ENST00000282588	13865	1	17586	ENST00000230340	-1	ENST00000246551	642	-1	ENST00000254942	15996	-1	ENST00000261024	16956	-1	ENST00000262662	10535	-1	ENST00000264515	24102	-1	ENST00000269373	3999	-1	ENST00000282486	94731	-1	ENST00000294383	52757	-1	ENST00000299565	15825	-1
ENST00000282588	13903	1	17587	ENST00000230340	-1	ENST00000246551	661	-1	ENST00000254942	16303	-1	ENST00000261024	17098	-1	ENST00000262662	10972	-1	ENST00000264515	25660	-1	ENST00000269373	4069	-1	ENST00000282516	103627	-1	ENST00000294383	56580	-1	ENST00000299565	16008	-1
ENST00000282588	13967	1	17588	ENST00000230340	-1	ENST00000246551	73	-1	ENST00000254942	16867	-1	ENST00000261024	17235	-1	ENST00000262662	11063	-1	ENST00000264515	25827	-1	ENST00000269373	4225	-1	ENST00000282516	104023	-1	ENST00000294383	61696	-1	ENST00000299565	17063	-1
ENST00000282588	13986	1	17589	ENST00000230340	-1	ENST00000246551	734	-1	ENST00000254942	16929	-1	ENST00000261024	17935	-1	ENST00000262662	11180	-1	ENST00000264515	26196	-1	ENST00000269373	437	-1	ENST00000282516	106930	-1	ENST00000294383	67861	-1	ENST00000299565	17597	-1
ENST00000282588	13626	1	34175	ENST00000230340	-1	ENST00000246551	786	-1	ENST00000254942	17154	-1	ENST00000261024	18103	-1	ENST00000262662	11721	-1	ENST00000264515	26224	-1	ENST00000269373	453	-1	ENST00000282516	107123	-1	ENST00000294383	69580	-1	ENST00000299565	17669	-1
ENST00000282588	13651	1	34176	ENST00000230340	-1	ENST00000246551	830	-1	ENST00000254942	18021	-1	ENST00000261024	18188	-1	ENST00000262662	11987	-1	ENST00000264515	26516	-1	ENST00000269373	487	-1	ENST00000282516	107600	-1	ENST00000294383	7035	-1	ENST00000299565	1883	-1
ENST00000282588	13788	1	34177	ENST00000230340	-1	ENST00000246551	91	-1	ENST00000254942	18193	-1	ENST00000261024	18212	-1	ENST00000262662	12170	-1	ENST00000264515	26602	-1	ENST00000269373	4957	-1	ENST00000282516	109009	-1	ENST00000294383	77225	-1	ENST00000299565	19185	-1
ENST00000282588	13954	1	34178	ENST00000230340	-1	ENST00000246551	979	-1	ENST00000254942	19029	-1	ENST00000261024	18352	-1	ENST00000262662	12192	-1	ENST00000264515	26645	-1	ENST00000269373	5640	-1	ENST00000282516	113899	-1	ENST00000294383	77662	-1	ENST00000299565	19229	-1
ENST00000282588	13590	1	41294	ENST00000230340	-1	ENST00000246657	10187	-1	ENST00000254942	2041	-1	ENST00000261024	18444	-1	ENST00000262662	12255	-1	ENST00000264515	27055	-1	ENST00000269373	5682	-1	ENST00000282516	121878	-1	ENST00000294383	78610	-1	ENST00000299565	19795	-1
ENST00000499459	2996	1	17590	ENST00000230340	-1	ENST00000246657	10749	-1	ENST00000254942	20466	-1	ENST00000261024	18488	-1	ENST00000262662	12309	-1	ENST00000264515	28223	-1	ENST00000269373	5757	-1	ENST00000282516	122467	-1	ENST00000294383	7891	-1	ENST00000299565	20121	-1
ENST00000343017	1735	1	17591	ENST00000230340	-1	ENST00000246657	10804	-1	ENST00000254942	20818	-1	ENST00000261024	18579	-1	ENST00000262662	12495	-1	ENST00000264515	29218	-1	ENST00000269373	5802	-1	ENST00000282516	122620	-1	ENST00000294383	79564	-1	ENST00000299565	21047	-1
ENST00000343017	25571	1	17592	ENST00000230340	-1	ENST00000246657	10928	-1	ENST00000254942	21663	-1	ENST00000261024	18793	-1	ENST00000262662	12698	-1	ENST00000264515	29674	-1	ENST00000269373	6635	-1	ENST00000282516	124962	-1	ENST00000294383	80243	-1	ENST00000299565	2109	-1
ENST00000343017	25677	1	17593	ENST00000230340	-1	ENST00000246657	10945	-1	ENST00000254942	22708	-1	ENST00000261024	19020	-1	ENST00000262662	12840	-1	ENST00000264515	30340	-1	ENST00000269373	6713	-1	ENST00000282516	125929	-1	ENST00000294383	81381	-1	ENST00000299565	21214	-1
ENST00000343017	25682	1	17594	ENST00000230340	-1	ENST00000246657	10997	-1	ENST00000254942	22717	-1	ENST00000261024	19245	-1	ENST00000262662	1291	-1	ENST00000264515	30368	-1	ENST00000269373	7018	-1	ENST00000282516	128213	-1	ENST00000294383	85032	-1	ENST00000299565	21390	-1
ENST00000334206	47200	1	17595	ENST00000230340	-1	ENST00000246657	11018	-1	ENST00000254942	22728	-1	ENST00000261024	19339	-1	ENST00000262662	13219	-1	ENST00000264515	30609	-1	ENST00000269373	7154	-1	ENST00000282516	132526	-1	ENST00000294383	85577	-1	ENST00000299565	21421	-1
ENST00000334206	51555	1	17596	ENST00000230340	-1	ENST00000246657	11101	-1	ENST00000254942	22848	-1	ENST00000261024	19387	-1	ENST00000262662	13587	-1	ENST00000264515	30636	-1	ENST00000269373	7193	-1	ENST00000282516	141819	-1	ENST00000294383	86249	-1	ENST00000299565	21425	-1
ENST00000334206	51614	1	17597	ENST00000230340	-1	ENST00000246657	11150	-1	ENST00000254942	23547	-1	ENST00000261024	19538	-1	ENST00000262662	13649	-1	ENST00000264515	30825	-1	ENST00000269373	72	-1	ENST00000282516	143598	-1	ENST00000294383	87772	-1	ENST00000299565	21678	-1
ENST00000334206	51619	1	17598	ENST00000230340	-1	ENST00000246657	11169	-1	ENST00000254942	23626	-1	ENST00000261024	19550	-1	ENST00000262662	13708	-1	ENST00000264515	31175	-1	ENST00000269373	7412	-1	ENST00000282516	143934	-1	ENST00000294383	87830	-1	ENST00000299565	22603	-1
ENST00000334206	51631	1	17599	ENST00000230340	-1	ENST00000246657	1151	-1	ENST00000254942	23813	-1	ENST00000261024	19728	-1	ENST00000262662	13727	-1	ENST00000264515	32227	-1	ENST00000269373	745	-1	ENST00000282516	147399	-1	ENST00000294383	89255	-1	ENST00000299565	22615	-1
ENST00000334206	53204	1	17600	ENST00000230340	-1	ENST00000246657	11517	-1	ENST00000254942	24234	-1	ENST00000261024	19804	-1	ENST00000262662	13744	-1	ENST00000264515	32296	-1	ENST00000269373	7643	-1	ENST00000282516	149648	-1	ENST00000294383	90879	-1	ENST00000299565	22823	-1
ENST00000334206	53750	1	17601	ENST00000230340	-1	ENST00000246657	11655	-1	ENST00000254942	25242	-1	ENST00000261024	2160	-1	ENST00000262662	13885	-1	ENST00000264515	32798	-1	ENST00000269373	801	-1	ENST00000282516	150064	-1	ENST00000294383	91183	-1	ENST00000299565	22832	-1
ENST00000334206	54158	1	17602	ENST00000230340	-1	ENST00000246657	128	-1	ENST00000254942	25490	-1	ENST00000261024	2229	-1	ENST00000262662	1438	-1	ENST00000264515	33220	-1	ENST00000269373	8263	-1	ENST00000282516	151362	-1	ENST00000294383	92072	-1	ENST00000299565	23194	-1
ENST00000501463	333	1	17603	ENST00000230340	-1	ENST00000246657	1624	-1	ENST00000254942	27279	-1	ENST00000261024	2441	-1	ENST00000262662	1715	-1	ENST00000264515	34365	-1	ENST00000269373	837	-1	ENST00000282516	155836	-1	ENST00000294383	92541	-1	ENST00000299565	23548	-1
ENST00000501463	1710	1	17604	ENST00000230340	-1	ENST00000246657	1629	-1	ENST00000254942	27758	-1	ENST00000261024	2576	-1	ENST00000262662	1879	-1	ENST00000264515	3611	-1	ENST00000269373	8672	-1	ENST00000282516	15591	-1	ENST00000294383	94078	-1	ENST00000299565	23581	-1
ENST00000506435	28856	1	17605	ENST00000230340	-1	ENST00000246657	1688	-1	ENST00000254942	27781	-1	ENST00000261024	3233	-1	ENST00000262662	2053	-1	ENST00000264515	3774	-1	ENST00000269373	8898	-1	ENST00000282516	156287	-1	ENST00000294489	10409	-1	ENST00000299565	23645	-1
ENST00000506435	49499	1	17606	ENST00000230340	-1	ENST00000246657	1787	-1	ENST00000254942	27965	-1	ENST00000261024	3837	-1	ENST00000262662	216	-1	ENST00000264515	387	-1	ENST00000269373	9075	-1	ENST00000282516	157369	-1	ENST00000294489	12243	-1	ENST00000299565	24483	-1
ENST00000506435	49525	1	17607	ENST00000230340	-1	ENST00000246657	1959	-1	ENST00000254942	28351	-1	ENST00000261024	4150	-1	ENST00000262662	2182	-1	ENST00000264515	4187	-1	ENST00000269373	9186	-1	ENST00000282516	157862	-1	ENST00000294489	12401	-1	ENST00000299565	25010	-1
ENST00000506435	49528	1	17608	ENST00000230340	-1	ENST00000246657	2254	-1	ENST00000254942	28939	-1	ENST00000261024	4752	-1	ENST00000262662	237	-1	ENST00000264515	4300	-1	ENST00000269373	9297	-1	ENST00000282516	15942	-1	ENST00000294489	13146	-1	ENST00000299565	25773	-1
ENST00000506435	49543	1	17609	ENST00000230340	-1	ENST00000246657	2315	-1	ENST00000254942	29030	-1	ENST00000261024	4904	-1	ENST00000262662	2540	-1	ENST00000264515	4403	-1	ENST00000269373	9320	-1	ENST00000282516	160484	-1	ENST00000294489	13220	-1	ENST00000299565	26111	-1
ENST00000506435	49741	1	17610	ENST00000230340	-1	ENST00000246657	2576	-1	ENST00000254942	3019	-1	ENST00000261024	5295	-1	ENST00000262662	3052	-1	ENST00000264515	4949	-1	ENST00000269373	9419	-1	ENST00000282516	164189	-1	ENST00000294489	13364	-1	ENST00000299565	26509	-1
ENST00000506435	49507	1	34179	ENST00000230340	-1	ENST00000246657	2628	-1	ENST00000254942	30294	-1	ENST00000261024	5637	-1	ENST00000262662	31	-1	ENST00000264515	4953	-1	ENST00000269373	958	-1	ENST00000282516	166226	-1	ENST00000294489	13422	-1	ENST00000299565	26891	-1
ENST00000506435	49714	1	34180	ENST00000230340	-1	ENST00000246657	2693	-1	ENST00000254942	3293	-1	ENST00000261024	5707	-1	ENST00000262662	3533	-1	ENST00000264515	5546	-1	ENST00000269373	9630	-1	ENST00000282516	166439	-1	ENST00000294489	13730	-1	ENST00000299565	27363	-1
ENST00000506435	49753	1	34181	ENST00000230340	-1	ENST00000246657	2836	-1	ENST00000254942	3467	-1	ENST00000261024	5807	-1	ENST00000262662	3548	-1	ENST00000264515	5963	-1	ENST00000269373	9675	-1	ENST00000282516	167370	-1	ENST00000294489	13889	-1	ENST00000299565	27748	-1
ENST00000230640	117258	1	17611	ENST00000230340	-1	ENST00000246657	2850	-1	ENST00000254942	4030	-1	ENST00000261024	5819	-1	ENST00000262662	3736	-1	ENST00000264515	6426	-1	ENST00000269373	9805	-1	ENST00000282516	167483	-1	ENST00000294489	14501	-1	ENST00000299565	27858	-1
ENST00000230640	117342	1	17612	ENST00000230340	-1	ENST00000246657	3102	-1	ENST00000254942	4292	-1	ENST00000261024	5924	-1	ENST00000262662	3926	-1	ENST00000264515	6539	-1	ENST00000269373	9817	-1	ENST00000282516	168730	-1	ENST00000294489	15085	-1	ENST00000299565	27966	-1
ENST00000230640	117542	1	17613	ENST00000230340	-1	ENST00000246657	311	-1	ENST00000254942	4482	-1	ENST00000261024	5987	-1	ENST00000262662	4230	-1	ENST00000264515	7617	-1	ENST00000269385	1033	-1	ENST00000282516	169420	-1	ENST00000294489	15438	-1	ENST00000299565	27971	-1
ENST00000307259	105448	1	41295	ENST00000230340	-1	ENST00000246657	3625	-1	ENST00000254942	465	-1	ENST00000261024	6416	-1	ENST00000262662	4381	-1	ENST00000264515	7793	-1	ENST00000269385	1046	-1	ENST00000282516	169857	-1	ENST00000294489	17211	-1	ENST00000299565	2849	-1
ENST00000381298	5855	1	17614	ENST00000230340	-1	ENST00000246657	3933	-1	ENST00000254942	4713	-1	ENST00000261024	6435	-1	ENST00000262662	4578	-1	ENST00000264515	8138	-1	ENST00000269385	1089	-1	ENST00000282516	171454	-1	ENST00000294489	17440	-1	ENST00000299565	28968	-1
ENST00000381298	6020	1	17615	ENST00000230340	-1	ENST00000246657	394	-1	ENST00000254942	4734	-1	ENST00000261024	6465	-1	ENST00000262662	4886	-1	ENST00000264515	8235	-1	ENST00000269385	1191	-1	ENST00000282516	174691	-1	ENST00000294489	17783	-1	ENST00000299565	29397	-1
ENST00000381298	6056	1	17616	ENST00000230340	-1	ENST00000246657	4052	-1	ENST00000254942	4794	-1	ENST00000261024	6476	-1	ENST00000262662	5160	-1	ENST00000264515	8304	-1	ENST00000269385	1325	-1	ENST00000282516	17537	-1	ENST00000294489	18080	-1	ENST00000299565	29438	-1
ENST00000381298	6096	1	17617	ENST00000230340	-1	ENST00000246657	4056	-1	ENST00000254942	5150	-1	ENST00000261024	6539	-1	ENST00000262662	5263	-1	ENST00000264515	9098	-1	ENST00000269385	1540	-1	ENST00000282516	176741	-1	ENST00000294489	19334	-1	ENST00000299565	29462	-1
ENST00000381298	6292	1	17618	ENST00000230340	-1	ENST00000246657	4195	-1	ENST00000254942	6489	-1	ENST00000261024	6572	-1	ENST00000262662	5496	-1	ENST00000264515	9285	-1	ENST00000269385	1583	-1	ENST00000282516	176882	-1	ENST00000294489	19539	-1	ENST00000299565	3473	-1
ENST00000381298	6077	1	34182	ENST00000230340	-1	ENST00000246657	4416	-1	ENST00000254942	655	-1	ENST00000261024	6661	-1	ENST00000262662	5627	-1	ENST00000264538	10143	-1	ENST00000269385	1650	-1	ENST00000282516	181815	-1	ENST00000294489	19720	-1	ENST00000299565	3493	-1
ENST00000381298	6576	1	34183	ENST00000230340	-1	ENST00000246657	4453	-1	ENST00000254942	668	-1	ENST00000261024	7063	-1	ENST00000262662	5652	-1	ENST00000264538	10174	-1	ENST00000269385	1764	-1	ENST00000282516	183488	-1	ENST00000294489	19929	-1	ENST00000299565	3600	-1
ENST00000341048	26880	1	17619	ENST00000230340	-1	ENST00000246657	4529	-1	ENST00000254942	6685	-1	ENST00000261024	7203	-1	ENST00000262662	5760	-1	ENST00000264538	1042	-1	ENST00000269385	1770	-1	ENST00000282516	184374	-1	ENST00000294489	20650	-1	ENST00000299565	398	-1
ENST00000341048	26888	1	17620	ENST00000230340	-1	ENST00000246657	4535	-1	ENST00000254942	7096	-1	ENST00000261024	723	-1	ENST00000262662	5910	-1	ENST00000264538	10618	-1	ENST00000269385	1872	-1	ENST00000282516	185727	-1	ENST00000294489	20889	-1	ENST00000299565	4145	-1
ENST00000399503	66404	1	17621	ENST00000230340	-1	ENST00000246657	4654	-1	ENST00000254942	7184	-1	ENST00000261024	727	-1	ENST00000262662	6087	-1	ENST00000264538	10851	-1	ENST00000269385	1893	-1	ENST00000282516	188892	-1	ENST00000294489	21606	-1	ENST00000299565	4525	-1
ENST00000399503	66417	1	17622	ENST00000230340	-1	ENST00000246657	4980	-1	ENST00000254942	7195	-1	ENST00000261024	7782	-1	ENST00000262662	6156	-1	ENST00000264538	12118	-1	ENST00000269385	1938	-1	ENST00000282516	22433	-1	ENST00000294489	23006	-1	ENST00000299565	4818	-1
ENST00000399503	66454	1	17623	ENST00000230340	-1	ENST00000246657	5252	-1	ENST00000254942	7379	-1	ENST00000261024	7871	-1	ENST00000262662	679	-1	ENST00000264538	12621	-1	ENST00000269385	2071	-1	ENST00000282516	28774	-1	ENST00000294489	23261	-1	ENST00000299565	5182	-1
ENST00000399503	66722	1	17624	ENST00000230340	-1	ENST00000246657	5434	-1	ENST00000254942	7609	-1	ENST00000261024	7935	-1	ENST00000262662	6873	-1	ENST00000264538	12782	-1	ENST00000269385	2076	-1	ENST00000282516	29121	-1	ENST00000294489	23795	-1	ENST00000299565	6448	-1
ENST00000399503	66358	1	34184	ENST00000230340	-1	ENST00000246657	5464	-1	ENST00000254942	7830	-1	ENST00000261024	8006	-1	ENST00000262662	7033	-1	ENST00000264538	14187	-1	ENST00000269385	2134	-1	ENST00000282516	31701	-1	ENST00000294489	24632	-1	ENST00000299565	6853	-1
ENST00000399503	78162	1	34185	ENST00000230340	-1	ENST00000246657	5937	-1	ENST00000254942	8663	-1	ENST00000261024	8142	-1	ENST00000262662	7089	-1	ENST00000264538	14281	-1	ENST00000269385	2145	-1	ENST00000282516	32260	-1	ENST00000294489	24707	-1	ENST00000299565	6908	-1
ENST00000452157	3667	1	17625	ENST00000230340	-1	ENST00000246657	6223	-1	ENST00000254942	927	-1	ENST00000261024	8437	-1	ENST00000262662	7193	-1	ENST00000264538	16020	-1	ENST00000269385	2378	-1	ENST00000282516	33003	-1	ENST00000294489	25009	-1	ENST00000299565	7308	-1
ENST00000452157	3806	1	17626	ENST00000230340	-1	ENST00000246657	6260	-1	ENST00000254942	9348	-1	ENST00000261024	8988	-1	ENST00000262662	7291	-1	ENST00000264538	16184	-1	ENST00000269385	2411	-1	ENST00000282516	35649	-1	ENST00000294489	257	-1	ENST00000299565	7617	-1
ENST00000452157	2871	1	34186	ENST00000230340	-1	ENST00000246657	6486	-1	ENST00000254942	9650	-1	ENST00000261024	9759	-1	ENST00000262662	7646	-1	ENST00000264538	17705	-1	ENST00000269385	2418	-1	ENST00000282516	36059	-1	ENST00000294489	26060	-1	ENST00000299565	7697	-1
ENST00000452157	3772	1	34187	ENST00000230340	-1	ENST00000246657	68	-1	ENST00000254942	9917	-1	ENST00000261167	10136	-1	ENST00000262662	7730	-1	ENST00000264538	18383	-1	ENST00000269385	2426	-1	ENST00000282516	38541	-1	ENST00000294489	26118	-1	ENST00000299565	8172	-1
ENST00000452157	3866	1	34188	ENST00000230340	-1	ENST00000246657	7059	-1	ENST00000254958	10076	-1	ENST00000261167	10225	-1	ENST00000262662	7802	-1	ENST00000264538	18480	-1	ENST00000269385	2448	-1	ENST00000282516	46284	-1	ENST00000294489	26411	-1	ENST00000299565	8414	-1
ENST00000452157	875	1	41296	ENST00000230340	-1	ENST00000246657	7257	-1	ENST00000254958	10307	-1	ENST00000261167	10307	-1	ENST00000262662	8201	-1	ENST00000264538	18634	-1	ENST00000269385	2454	-1	ENST00000282516	47234	-1	ENST00000294489	26742	-1	ENST00000299565	9121	-1
ENST00000452157	2871	1	44871	ENST00000230340	-1	ENST00000246657	7544	-1	ENST00000254958	10756	-1	ENST00000261167	10377	-1	ENST00000262662	8454	-1	ENST00000264538	21070	-1	ENST00000269385	25	-1	ENST00000282516	49679	-1	ENST00000294489	27003	-1	ENST00000299565	9185	-1
ENST00000452157	3435	1	44872	ENST00000230340	-1	ENST00000246657	7721	-1	ENST00000254958	10836	-1	ENST00000261167	10583	-1	ENST00000262662	8475	-1	ENST00000264538	21103	-1	ENST00000269385	2934	-1	ENST00000282516	52234	-1	ENST00000294489	27167	-1	ENST00000299565	9646	-1
ENST00000424459	141	1	17627	ENST00000230449	-1	ENST00000246657	7812	-1	ENST00000254958	11480	-1	ENST00000261167	10713	-1	ENST00000262662	8505	-1	ENST00000264538	21468	-1	ENST00000269385	3106	-1	ENST00000282516	58406	-1	ENST00000294489	27678	-1	ENST00000299565	9731	-1
ENST00000424459	1726	1	17628	ENST00000230449	-1	ENST00000246657	8101	-1	ENST00000254958	13499	-1	ENST00000261167	10920	-1	ENST00000262662	8960	-1	ENST00000264538	22106	-1	ENST00000269385	3164	-1	ENST00000282516	61527	-1	ENST00000294489	27767	-1	ENST00000299601	10388	-1
ENST00000424459	1823	1	17629	ENST00000230449	-1	ENST00000246657	8236	-1	ENST00000254958	13667	-1	ENST00000261167	11135	-1	ENST00000262662	9052	-1	ENST00000264538	22224	-1	ENST00000269385	3184	-1	ENST00000282516	63228	-1	ENST00000294489	27975	-1	ENST00000299601	10705	-1
ENST00000424459	1864	1	17630	ENST00000230449	-1	ENST00000246657	8275	-1	ENST00000254958	14065	-1	ENST00000261167	11157	-1	ENST00000262662	9150	-1	ENST00000264538	22886	-1	ENST00000269385	3384	-1	ENST00000282516	6569	-1	ENST00000294489	27983	-1	ENST00000299601	10729	-1
ENST00000424459	2181	1	17631	ENST00000230449	-1	ENST00000246657	8440	-1	ENST00000254958	14131	-1	ENST00000261167	11303	-1	ENST00000262662	947	-1	ENST00000264538	23159	-1	ENST00000269385	3416	-1	ENST00000282516	66077	-1	ENST00000294489	28004	-1	ENST00000299601	11494	-1
ENST00000424459	2190	1	17632	ENST00000230449	-1	ENST00000246657	847	-1	ENST00000254958	15161	-1	ENST00000261167	11356	-1	ENST00000262662	976	-1	ENST00000264538	232	-1	ENST00000269385	3488	-1	ENST00000282516	69493	-1	ENST00000294489	28445	-1	ENST00000299601	12138	-1
ENST00000424459	2221	1	17633	ENST00000230449	-1	ENST00000246657	8919	-1	ENST00000254958	15188	-1	ENST00000261167	1156	-1	ENST00000262662	9843	-1	ENST00000264538	24115	-1	ENST00000269385	3534	-1	ENST00000282516	69536	-1	ENST00000294489	28923	-1	ENST00000299601	12276	-1
ENST00000424459	2275	1	17634	ENST00000230449	-1	ENST00000246657	9036	-1	ENST00000254958	15832	-1	ENST00000261167	1172	-1	ENST00000262662	9866	-1	ENST00000264538	25139	-1	ENST00000269385	3546	-1	ENST00000282516	69577	-1	ENST00000294489	28944	-1	ENST00000299601	12476	-1
ENST00000424459	2283	1	17635	ENST00000230449	-1	ENST00000246657	9202	-1	ENST00000254958	1599	-1	ENST00000261167	12673	-1	ENST00000262662	9931	-1	ENST00000264538	25773	-1	ENST00000269385	3564	-1	ENST00000282516	71737	-1	ENST00000294489	29058	-1	ENST00000299601	13131	-1
ENST00000424459	2302	1	17636	ENST00000230449	-1	ENST00000246657	9540	-1	ENST00000254958	16851	-1	ENST00000261167	12709	-1	ENST00000262710	10578	-1	ENST00000264538	28790	-1	ENST00000269385	3763	-1	ENST00000282516	7361	-1	ENST00000294489	29207	-1	ENST00000299601	13205	-1
ENST00000424459	2312	1	17637	ENST00000230449	-1	ENST00000246657	9758	-1	ENST00000254958	16975	-1	ENST00000261167	12741	-1	ENST00000262710	10663	-1	ENST00000264538	28823	-1	ENST00000269385	3855	-1	ENST00000282516	75172	-1	ENST00000294489	29583	-1	ENST00000299601	13481	-1
ENST00000424459	2352	1	17638	ENST00000230449	-1	ENST00000246657	9838	-1	ENST00000254958	1702	-1	ENST00000261167	13280	-1	ENST00000262710	10705	-1	ENST00000264538	29524	-1	ENST00000269385	3868	-1	ENST00000282516	76773	-1	ENST00000294489	3009	-1	ENST00000299601	13998	-1
ENST00000424459	88883	1	17639	ENST00000230449	-1	ENST00000246657	9922	-1	ENST00000254958	17398	-1	ENST00000261167	13351	-1	ENST00000262710	11828	-1	ENST00000264538	29664	-1	ENST00000269385	4020	-1	ENST00000282516	76820	-1	ENST00000294489	31090	-1	ENST00000299601	14227	-1
ENST00000424459	88933	1	17640	ENST00000230449	-1	ENST00000246657	993	-1	ENST00000254958	18503	-1	ENST00000261167	1370	-1	ENST00000262710	13142	-1	ENST00000264538	32009	-1	ENST00000269385	4184	-1	ENST00000282516	80936	-1	ENST00000294489	31303	-1	ENST00000299601	14677	-1
ENST00000424459	89017	1	17641	ENST00000230449	-1	ENST00000246785	1008	-1	ENST00000254958	18657	-1	ENST00000261167	14163	-1	ENST00000262710	13199	-1	ENST00000264538	32346	-1	ENST00000269385	4254	-1	ENST00000282516	87011	-1	ENST00000294489	31313	-1	ENST00000299601	14954	-1
ENST00000424459	89038	1	17642	ENST00000230449	-1	ENST00000246785	1162	-1	ENST00000254958	19396	-1	ENST00000261167	14170	-1	ENST00000262710	13213	-1	ENST00000264538	32385	-1	ENST00000269385	4434	-1	ENST00000282516	87982	-1	ENST00000294489	31804	-1	ENST00000299601	15020	-1
ENST00000424459	98	1	34189	ENST00000230449	-1	ENST00000246785	137	-1	ENST00000254958	19557	-1	ENST00000261167	14325	-1	ENST00000262710	13530	-1	ENST00000264538	33804	-1	ENST00000269385	4447	-1	ENST00000282516	88627	-1	ENST00000294489	31958	-1	ENST00000299601	15084	-1
ENST00000424459	147	1	34190	ENST00000230449	-1	ENST00000246785	1634	-1	ENST00000254958	20081	-1	ENST00000261167	14379	-1	ENST00000262710	13755	-1	ENST00000264538	34307	-1	ENST00000269385	4514	-1	ENST00000282516	91167	-1	ENST00000294489	32235	-1	ENST00000299601	15172	-1
ENST00000424459	2243	1	34191	ENST00000230449	-1	ENST00000246785	1710	-1	ENST00000254958	20117	-1	ENST00000261167	14445	-1	ENST00000262710	13828	-1	ENST00000264538	3470	-1	ENST00000269385	4553	-1	ENST00000282516	92719	-1	ENST00000294489	32539	-1	ENST00000299601	16021	-1
ENST00000424459	77157	1	41297	ENST00000230449	-1	ENST00000246785	1921	-1	ENST00000254958	20425	-1	ENST00000261167	15166	-1	ENST00000262710	14583	-1	ENST00000264538	34830	-1	ENST00000269385	4642	-1	ENST00000282541	11285	-1	ENST00000294489	3258	-1	ENST00000299601	16105	-1
ENST00000274289	282	1	17643	ENST00000230449	-1	ENST00000246785	2000	-1	ENST00000254958	21067	-1	ENST00000261167	1520	-1	ENST00000262710	14982	-1	ENST00000264538	35179	-1	ENST00000269385	4661	-1	ENST00000282541	11524	-1	ENST00000294489	32640	-1	ENST00000299601	16664	-1
ENST00000274289	290	1	17644	ENST00000230449	-1	ENST00000246785	2014	-1	ENST00000254958	21549	-1	ENST00000261167	15769	-1	ENST00000262710	16235	-1	ENST00000264538	35296	-1	ENST00000269385	653	-1	ENST00000282541	11764	-1	ENST00000294489	32655	-1	ENST00000299601	16774	-1
ENST00000274289	354	1	17645	ENST00000230449	-1	ENST00000246785	2040	-1	ENST00000254958	22066	-1	ENST00000261167	1640	-1	ENST00000262710	16625	-1	ENST00000264538	35475	-1	ENST00000269385	770	-1	ENST00000282541	11772	-1	ENST00000294489	32799	-1	ENST00000299601	16805	-1
ENST00000274289	417	1	17646	ENST00000230449	-1	ENST00000246785	2050	-1	ENST00000254958	23012	-1	ENST00000261167	16423	-1	ENST00000262710	1681	-1	ENST00000264538	37211	-1	ENST00000269385	817	-1	ENST00000282541	11980	-1	ENST00000294489	33177	-1	ENST00000299601	16909	-1
ENST00000274289	424	1	17647	ENST00000230449	-1	ENST00000246785	2160	-1	ENST00000254958	23188	-1	ENST00000261167	16476	-1	ENST00000262710	17095	-1	ENST00000264538	37746	-1	ENST00000269385	828	-1	ENST00000282541	12289	-1	ENST00000294489	33579	-1	ENST00000299601	17666	-1
ENST00000274289	487	1	17648	ENST00000230449	-1	ENST00000246785	219	-1	ENST00000254958	23281	-1	ENST00000261167	1971	-1	ENST00000262710	17593	-1	ENST00000264538	38075	-1	ENST00000269385	874	-1	ENST00000282541	12479	-1	ENST00000294489	34276	-1	ENST00000299601	17921	-1
ENST00000274289	505	1	17649	ENST00000230449	-1	ENST00000246785	2346	-1	ENST00000254958	24018	-1	ENST00000261167	1985	-1	ENST00000262710	18259	-1	ENST00000264538	385	-1	ENST00000269389	10095	-1	ENST00000282541	13049	-1	ENST00000294489	34363	-1	ENST00000299601	18682	-1
ENST00000274289	575	1	17650	ENST00000230449	-1	ENST00000246785	2400	-1	ENST00000254958	24328	-1	ENST00000261167	1997	-1	ENST00000262710	18426	-1	ENST00000264538	38848	-1	ENST00000269389	10995	-1	ENST00000282541	13252	-1	ENST00000294489	34389	-1	ENST00000299601	19196	-1
ENST00000274289	585	1	17651	ENST00000230449	-1	ENST00000246785	2756	-1	ENST00000254958	24849	-1	ENST00000261167	2050	-1	ENST00000262710	18814	-1	ENST00000264538	3968	-1	ENST00000269389	11649	-1	ENST00000282541	13262	-1	ENST00000294489	34406	-1	ENST00000299601	19501	-1
ENST00000274289	598	1	17652	ENST00000230449	-1	ENST00000246785	2843	-1	ENST00000254958	25643	-1	ENST00000261167	2132	-1	ENST00000262710	19385	-1	ENST00000264538	39978	-1	ENST00000269389	11715	-1	ENST00000282541	13282	-1	ENST00000294489	3836	-1	ENST00000299601	19795	-1
ENST00000274289	606	1	17653	ENST00000230449	-1	ENST00000246785	2905	-1	ENST00000254958	26028	-1	ENST00000261167	2313	-1	ENST00000262710	19721	-1	ENST00000264538	40739	-1	ENST00000269389	11722	-1	ENST00000282541	16531	-1	ENST00000294489	4202	-1	ENST00000299601	19828	-1
ENST00000274289	5963	1	17654	ENST00000230449	-1	ENST00000246785	3145	-1	ENST00000254958	26196	-1	ENST00000261167	24	-1	ENST00000262710	19797	-1	ENST00000264538	40977	-1	ENST00000269389	11991	-1	ENST00000282541	16580	-1	ENST00000294489	4770	-1	ENST00000299601	20077	-1
ENST00000274289	454	1	34192	ENST00000230449	-1	ENST00000246785	3270	-1	ENST00000254958	28354	-1	ENST00000261167	266	-1	ENST00000262710	20964	-1	ENST00000264538	41558	-1	ENST00000269389	1223	-1	ENST00000282541	17041	-1	ENST00000294489	4887	-1	ENST00000299601	20148	-1
ENST00000274289	505	1	41298	ENST00000230449	-1	ENST00000246785	3332	-1	ENST00000254958	2866	-1	ENST00000261167	2816	-1	ENST00000262710	21012	-1	ENST00000264538	4216	-1	ENST00000269389	12233	-1	ENST00000282541	17391	-1	ENST00000294489	4904	-1	ENST00000299601	20412	-1
ENST00000340635	5113	1	17655	ENST00000230449	-1	ENST00000246785	3543	-1	ENST00000254958	28679	-1	ENST00000261167	3072	-1	ENST00000262710	21054	-1	ENST00000264538	42359	-1	ENST00000269389	1633	-1	ENST00000282541	19389	-1	ENST00000294489	4949	-1	ENST00000299601	20794	-1
ENST00000340635	5198	1	17656	ENST00000230449	-1	ENST00000246785	3772	-1	ENST00000254958	28727	-1	ENST00000261167	3107	-1	ENST00000262710	21680	-1	ENST00000264538	43466	-1	ENST00000269389	1734	-1	ENST00000282541	2009	-1	ENST00000294489	5084	-1	ENST00000299601	21064	-1
ENST00000340635	5226	1	17657	ENST00000230449	-1	ENST00000246785	3826	-1	ENST00000254958	28908	-1	ENST00000261167	3780	-1	ENST00000262710	2232	-1	ENST00000264538	4384	-1	ENST00000269389	2420	-1	ENST00000282541	2033	-1	ENST00000294489	7778	-1	ENST00000299601	21091	-1
ENST00000340635	5235	1	17658	ENST00000230449	-1	ENST00000246785	4003	-1	ENST00000254958	29672	-1	ENST00000261167	3814	-1	ENST00000262710	22640	-1	ENST00000264538	4486	-1	ENST00000269389	2498	-1	ENST00000282541	21946	-1	ENST00000294489	7864	-1	ENST00000299601	21652	-1
ENST00000340635	5331	1	17659	ENST00000230449	-1	ENST00000246785	4118	-1	ENST00000254958	30567	-1	ENST00000261167	3883	-1	ENST00000262710	22941	-1	ENST00000264538	4536	-1	ENST00000269389	2532	-1	ENST00000282541	22441	-1	ENST00000294489	9627	-1	ENST00000299601	21878	-1
ENST00000340635	5509	1	17660	ENST00000230449	-1	ENST00000246785	426	-1	ENST00000254958	3061	-1	ENST00000261167	3934	-1	ENST00000262710	22980	-1	ENST00000264538	47249	-1	ENST00000269389	2629	-1	ENST00000282541	22650	-1	ENST00000294489	9994	-1	ENST00000299601	22815	-1
ENST00000340635	5520	1	17661	ENST00000230449	-1	ENST00000246785	4340	-1	ENST00000254958	31100	-1	ENST00000261167	4188	-1	ENST00000262710	23009	-1	ENST00000264538	48637	-1	ENST00000269389	3121	-1	ENST00000282541	25283	-1	ENST00000294543	100456	-1	ENST00000299601	22835	-1
ENST00000340635	5711	1	17662	ENST00000230449	-1	ENST00000246785	4452	-1	ENST00000254958	31386	-1	ENST00000261167	4982	-1	ENST00000262710	25854	-1	ENST00000264538	4915	-1	ENST00000269389	3520	-1	ENST00000282541	25460	-1	ENST00000294543	101881	-1	ENST00000299601	23002	-1
ENST00000340635	5742	1	17663	ENST00000230449	-1	ENST00000246785	4628	-1	ENST00000254958	31627	-1	ENST00000261167	513	-1	ENST00000262710	26061	-1	ENST00000264538	49822	-1	ENST00000269389	3635	-1	ENST00000282541	25920	-1	ENST00000294543	102471	-1	ENST00000299601	23145	-1
ENST00000340635	5758	1	17664	ENST00000230449	-1	ENST00000246785	4966	-1	ENST00000254958	32049	-1	ENST00000261167	5597	-1	ENST00000262710	26325	-1	ENST00000264538	50200	-1	ENST00000269389	3672	-1	ENST00000282541	26688	-1	ENST00000294543	104779	-1	ENST00000299601	2340	-1
ENST00000340635	5805	1	17665	ENST00000230449	-1	ENST00000246785	5151	-1	ENST00000254958	32083	-1	ENST00000261167	5983	-1	ENST00000262710	27164	-1	ENST00000264538	50590	-1	ENST00000269389	3676	-1	ENST00000282541	26792	-1	ENST00000294543	104891	-1	ENST00000299601	2377	-1
ENST00000340635	5842	1	17666	ENST00000230449	-1	ENST00000246785	5277	-1	ENST00000254958	32270	-1	ENST00000261167	603	-1	ENST00000262710	27334	-1	ENST00000264538	53264	-1	ENST00000269389	3711	-1	ENST00000282541	26912	-1	ENST00000294543	106131	-1	ENST00000299601	23782	-1
ENST00000340635	5949	1	17667	ENST00000230449	-1	ENST00000246785	5304	-1	ENST00000254958	32568	-1	ENST00000261167	6609	-1	ENST00000262710	27828	-1	ENST00000264538	53821	-1	ENST00000269389	3757	-1	ENST00000282541	27350	-1	ENST00000294543	106640	-1	ENST00000299601	2384	-1
ENST00000340635	5961	1	17668	ENST00000230449	-1	ENST00000246785	5396	-1	ENST00000254958	3284	-1	ENST00000261167	7170	-1	ENST00000262710	27998	-1	ENST00000264538	53984	-1	ENST00000269389	412	-1	ENST00000282541	28845	-1	ENST00000294543	107513	-1	ENST00000299601	2494	-1
ENST00000340635	5979	1	17669	ENST00000230449	-1	ENST00000246785	5418	-1	ENST00000254958	33388	-1	ENST00000261167	7189	-1	ENST00000262710	28067	-1	ENST00000264538	5425	-1	ENST00000269389	4266	-1	ENST00000282541	28870	-1	ENST00000294543	107574	-1	ENST00000299601	25404	-1
ENST00000340635	6004	1	17670	ENST00000230449	-1	ENST00000246785	5518	-1	ENST00000254958	3350	-1	ENST00000261167	7686	-1	ENST00000262710	28241	-1	ENST00000264538	54446	-1	ENST00000269389	4295	-1	ENST00000282541	2927	-1	ENST00000294543	111068	-1	ENST00000299601	25712	-1
ENST00000340635	6030	1	17671	ENST00000230449	-1	ENST00000246785	5587	-1	ENST00000254958	33802	-1	ENST00000261167	7815	-1	ENST00000262710	28540	-1	ENST00000264538	55355	-1	ENST00000269389	4322	-1	ENST00000282541	29365	-1	ENST00000294543	112027	-1	ENST00000299601	27192	-1
ENST00000340635	70275	1	17672	ENST00000230449	-1	ENST00000246785	5699	-1	ENST00000254958	33812	-1	ENST00000261167	8094	-1	ENST00000262710	30374	-1	ENST00000264538	55622	-1	ENST00000269389	4332	-1	ENST00000282541	29981	-1	ENST00000294543	11497	-1	ENST00000299601	27852	-1
ENST00000340635	306519	1	17673	ENST00000230449	-1	ENST00000246785	5717	-1	ENST00000254958	34251	-1	ENST00000261167	8660	-1	ENST00000262710	31123	-1	ENST00000264538	56397	-1	ENST00000269389	4538	-1	ENST00000282541	31469	-1	ENST00000294543	116283	-1	ENST00000299601	2811	-1
ENST00000340635	617596	1	17674	ENST00000230449	-1	ENST00000246785	5802	-1	ENST00000254958	34343	-1	ENST00000261167	8683	-1	ENST00000262710	31227	-1	ENST00000264538	56797	-1	ENST00000269389	4579	-1	ENST00000282541	3159	-1	ENST00000294543	11945	-1	ENST00000299601	29097	-1
ENST00000340635	617600	1	17675	ENST00000230449	-1	ENST00000246785	6249	-1	ENST00000254958	34468	-1	ENST00000261167	880	-1	ENST00000262710	32005	-1	ENST00000264538	57514	-1	ENST00000269389	4593	-1	ENST00000282541	31645	-1	ENST00000294543	12502	-1	ENST00000299601	29248	-1
ENST00000340635	618341	1	17676	ENST00000230449	-1	ENST00000246785	6427	-1	ENST00000254958	35015	-1	ENST00000261167	8801	-1	ENST00000262710	32344	-1	ENST00000264538	57733	-1	ENST00000269389	4735	-1	ENST00000282541	3237	-1	ENST00000294543	13439	-1	ENST00000299601	29447	-1
ENST00000340635	5203	1	34193	ENST00000230449	-1	ENST00000246785	643	-1	ENST00000254958	35427	-1	ENST00000261167	9000	-1	ENST00000262710	32561	-1	ENST00000264538	57811	-1	ENST00000269389	4758	-1	ENST00000282541	32532	-1	ENST00000294543	14484	-1	ENST00000299601	30389	-1
ENST00000340635	5766	1	34194	ENST00000230449	-1	ENST00000246785	6720	-1	ENST00000254958	3544	-1	ENST00000261167	9087	-1	ENST00000262710	33251	-1	ENST00000264538	58825	-1	ENST00000269389	4890	-1	ENST00000282541	32954	-1	ENST00000294543	14675	-1	ENST00000299601	31054	-1
ENST00000340635	5846	1	34195	ENST00000230449	-1	ENST00000246785	682	-1	ENST00000254958	35550	-1	ENST00000261167	9295	-1	ENST00000262710	33647	-1	ENST00000264538	59332	-1	ENST00000269389	4908	-1	ENST00000282541	34604	-1	ENST00000294543	17909	-1	ENST00000299601	31765	-1
ENST00000340635	5866	1	34196	ENST00000230449	-1	ENST00000246785	6842	-1	ENST00000254958	3623	-1	ENST00000261167	9456	-1	ENST00000262710	33855	-1	ENST00000264538	59935	-1	ENST00000269389	4987	-1	ENST00000282541	36967	-1	ENST00000294543	18460	-1	ENST00000299601	3190	-1
ENST00000340635	5892	1	34197	ENST00000230449	-1	ENST00000246785	6872	-1	ENST00000254958	36246	-1	ENST00000261167	949	-1	ENST00000262710	34447	-1	ENST00000264538	7005	-1	ENST00000269389	5147	-1	ENST00000282541	37462	-1	ENST00000294543	18909	-1	ENST00000299601	31968	-1
ENST00000265036	771	1	17677	ENST00000230449	-1	ENST00000246785	6964	-1	ENST00000254958	4159	-1	ENST00000261167	9715	-1	ENST00000262710	34470	-1	ENST00000264538	7687	-1	ENST00000269389	5301	-1	ENST00000282541	40006	-1	ENST00000294543	19396	-1	ENST00000299601	32354	-1
ENST00000462279	17101	1	17678	ENST00000230449	-1	ENST00000246785	6968	-1	ENST00000254958	4315	-1	ENST00000261167	9856	-1	ENST00000262710	34484	-1	ENST00000264538	8024	-1	ENST00000269389	5438	-1	ENST00000282541	40100	-1	ENST00000294543	20572	-1	ENST00000299601	33404	-1
ENST00000339020	1921	1	17679	ENST00000230449	-1	ENST00000246785	7057	-1	ENST00000254958	4612	-1	ENST00000261182	10073	-1	ENST00000262710	3452	-1	ENST00000264538	8416	-1	ENST00000269389	5452	-1	ENST00000282541	4252	-1	ENST00000294543	20721	-1	ENST00000299601	3476	-1
ENST00000339020	2235	1	17680	ENST00000230449	-1	ENST00000246785	706	-1	ENST00000254958	4714	-1	ENST00000261182	10657	-1	ENST00000262710	34727	-1	ENST00000264538	9199	-1	ENST00000269389	5993	-1	ENST00000282541	43472	-1	ENST00000294543	22191	-1	ENST00000299601	4198	-1
ENST00000339020	2257	1	17681	ENST00000230449	-1	ENST00000246785	7074	-1	ENST00000254958	5420	-1	ENST00000261182	10684	-1	ENST00000262710	35511	-1	ENST00000264560	10019	-1	ENST00000269389	6123	-1	ENST00000282541	47533	-1	ENST00000294543	22219	-1	ENST00000299601	5066	-1
ENST00000339020	2273	1	17682	ENST00000230449	-1	ENST00000246785	7205	-1	ENST00000254958	5907	-1	ENST00000261182	10773	-1	ENST00000262710	35561	-1	ENST00000264560	1190	-1	ENST00000269389	6160	-1	ENST00000282541	49117	-1	ENST00000294543	24530	-1	ENST00000299601	5246	-1
ENST00000339020	2475	1	17683	ENST00000230449	-1	ENST00000246785	7238	-1	ENST00000254958	6388	-1	ENST00000261182	10828	-1	ENST00000262710	35658	-1	ENST00000264560	12501	-1	ENST00000269389	6346	-1	ENST00000282541	50626	-1	ENST00000294543	24853	-1	ENST00000299601	5537	-1
ENST00000339020	1907	1	34198	ENST00000230449	-1	ENST00000246785	7833	-1	ENST00000254958	6740	-1	ENST00000261182	1138	-1	ENST00000262710	36101	-1	ENST00000264560	12666	-1	ENST00000269389	6430	-1	ENST00000282541	51497	-1	ENST00000294543	26235	-1	ENST00000299601	5943	-1
ENST00000339020	2230	1	34199	ENST00000230449	-1	ENST00000246785	7852	-1	ENST00000254958	7361	-1	ENST00000261182	12318	-1	ENST00000262710	36334	-1	ENST00000264560	1338	-1	ENST00000269389	6442	-1	ENST00000282541	5225	-1	ENST00000294543	26441	-1	ENST00000299601	6559	-1
ENST00000339020	2073	1	41299	ENST00000230449	-1	ENST00000246785	8090	-1	ENST00000254958	801	-1	ENST00000261182	12630	-1	ENST00000262710	36400	-1	ENST00000264560	13399	-1	ENST00000269389	6728	-1	ENST00000282541	52367	-1	ENST00000294543	27921	-1	ENST00000299601	6734	-1
ENST00000252744	211303	1	17684	ENST00000230461	-1	ENST00000246785	888	-1	ENST00000254958	8780	-1	ENST00000261182	12934	-1	ENST00000262710	37039	-1	ENST00000264560	13873	-1	ENST00000269389	680	-1	ENST00000282541	53161	-1	ENST00000294543	28209	-1	ENST00000299601	6776	-1
ENST00000252744	211341	1	17685	ENST00000230461	-1	ENST00000246912	1103	-1	ENST00000254958	9092	-1	ENST00000261182	13567	-1	ENST00000262710	4517	-1	ENST00000264560	15189	-1	ENST00000269389	7221	-1	ENST00000282541	54681	-1	ENST00000294543	30062	-1	ENST00000299601	683	-1
ENST00000252744	211714	1	17686	ENST00000230461	-1	ENST00000246912	1113	-1	ENST00000254958	9096	-1	ENST00000261182	1364	-1	ENST00000262710	5017	-1	ENST00000264560	15591	-1	ENST00000269389	7519	-1	ENST00000282541	5547	-1	ENST00000294543	336	-1	ENST00000299601	6864	-1
ENST00000252744	211757	1	17687	ENST00000230461	-1	ENST00000246912	1282	-1	ENST00000254958	9303	-1	ENST00000261182	13687	-1	ENST00000262710	5117	-1	ENST00000264560	15686	-1	ENST00000269389	7774	-1	ENST00000282541	55661	-1	ENST00000294543	36096	-1	ENST00000299601	6921	-1
ENST00000252744	211774	1	17688	ENST00000230461	-1	ENST00000246912	1499	-1	ENST00000254958	9715	-1	ENST00000261182	15358	-1	ENST00000262710	524	-1	ENST00000264560	15751	-1	ENST00000269389	7952	-1	ENST00000282541	55670	-1	ENST00000294543	36626	-1	ENST00000299601	7226	-1
ENST00000252744	211929	1	17689	ENST00000230461	-1	ENST00000246912	1556	-1	ENST00000254958	9853	-1	ENST00000261182	15788	-1	ENST00000262710	6071	-1	ENST00000264560	16621	-1	ENST00000269389	8232	-1	ENST00000282541	55783	-1	ENST00000294543	36731	-1	ENST00000299601	7772	-1
ENST00000252744	211952	1	17690	ENST00000230461	-1	ENST00000246912	1640	-1	ENST00000254998	100	-1	ENST00000261182	16783	-1	ENST00000262710	680	-1	ENST00000264560	16663	-1	ENST00000269389	8249	-1	ENST00000282541	55919	-1	ENST00000294543	37614	-1	ENST00000299601	8742	-1
ENST00000252744	212012	1	17691	ENST00000230461	-1	ENST00000246912	1674	-1	ENST00000254998	1023	-1	ENST00000261182	1699	-1	ENST00000262710	7310	-1	ENST00000264560	17330	-1	ENST00000269389	8398	-1	ENST00000282541	56598	-1	ENST00000294543	38263	-1	ENST00000299601	8849	-1
ENST00000252744	213084	1	17692	ENST00000230461	-1	ENST00000246912	1715	-1	ENST00000254998	1037	-1	ENST00000261182	17118	-1	ENST00000262710	8390	-1	ENST00000264560	17955	-1	ENST00000269389	8402	-1	ENST00000282541	57037	-1	ENST00000294543	41783	-1	ENST00000299601	8914	-1
ENST00000252744	45557	1	34200	ENST00000230461	-1	ENST00000246912	1817	-1	ENST00000254998	1092	-1	ENST00000261182	17641	-1	ENST00000262710	9607	-1	ENST00000264560	18416	-1	ENST00000269389	8545	-1	ENST00000282541	57561	-1	ENST00000294543	44599	-1	ENST00000299601	9292	-1
ENST00000252744	140513	1	34201	ENST00000230461	-1	ENST00000246912	1877	-1	ENST00000254998	1179	-1	ENST00000261182	1854	-1	ENST00000262713	10064	-1	ENST00000264560	18434	-1	ENST00000269389	8555	-1	ENST00000282541	57776	-1	ENST00000294543	51993	-1	ENST00000299687	108851	-1
ENST00000252744	140624	1	34202	ENST00000230461	-1	ENST00000246912	2050	-1	ENST00000254998	1314	-1	ENST00000261182	18723	-1	ENST00000262713	10410	-1	ENST00000264560	18542	-1	ENST00000269389	8662	-1	ENST00000282541	5902	-1	ENST00000294543	54990	-1	ENST00000299687	110585	-1
ENST00000252744	211988	1	34203	ENST00000230461	-1	ENST00000246912	2068	-1	ENST00000254998	1353	-1	ENST00000261182	1952	-1	ENST00000262713	10441	-1	ENST00000264560	18591	-1	ENST00000269389	9340	-1	ENST00000282541	59861	-1	ENST00000294543	55671	-1	ENST00000299687	11201	-1
ENST00000252744	211378	1	44873	ENST00000230461	-1	ENST00000246912	2146	-1	ENST00000254998	138	-1	ENST00000261182	19660	-1	ENST00000262713	10540	-1	ENST00000264560	18714	-1	ENST00000269389	9391	-1	ENST00000282541	60263	-1	ENST00000294543	55875	-1	ENST00000299687	112909	-1
ENST00000381103	79611	1	17693	ENST00000230461	-1	ENST00000246912	2154	-1	ENST00000254998	1552	-1	ENST00000261182	19818	-1	ENST00000262713	11028	-1	ENST00000264560	1924	-1	ENST00000269389	9557	-1	ENST00000282541	60796	-1	ENST00000294543	58834	-1	ENST00000299687	13305	-1
ENST00000381103	79618	1	44874	ENST00000230461	-1	ENST00000246912	2182	-1	ENST00000254998	1588	-1	ENST00000261182	20295	-1	ENST00000262713	11104	-1	ENST00000264560	19240	-1	ENST00000269389	9597	-1	ENST00000282541	60951	-1	ENST00000294543	618	-1	ENST00000299687	138593	-1
ENST00000325324	214562	1	41300	ENST00000230461	-1	ENST00000246912	266	-1	ENST00000254998	1617	-1	ENST00000261182	20696	-1	ENST00000262713	11216	-1	ENST00000264560	1937	-1	ENST00000269389	9661	-1	ENST00000282541	61160	-1	ENST00000294543	61991	-1	ENST00000299687	140945	-1
ENST00000513458	6235	1	41301	ENST00000230461	-1	ENST00000246912	2666	-1	ENST00000254998	1657	-1	ENST00000261182	20877	-1	ENST00000262713	11378	-1	ENST00000264560	19973	-1	ENST00000269389	9679	-1	ENST00000282541	61667	-1	ENST00000294543	62417	-1	ENST00000299687	146121	-1
ENST00000396679	646	1	17694	ENST00000230461	-1	ENST00000246912	2764	-1	ENST00000254998	1840	-1	ENST00000261182	21054	-1	ENST00000262713	1169	-1	ENST00000264560	20199	-1	ENST00000269389	980	-1	ENST00000282541	61730	-1	ENST00000294543	62998	-1	ENST00000299687	149922	-1
ENST00000261308	197	1	17695	ENST00000230461	-1	ENST00000246912	2913	-1	ENST00000254998	1921	-1	ENST00000261182	21065	-1	ENST00000262713	1182	-1	ENST00000264560	21226	-1	ENST00000269397	1057	-1	ENST00000282541	8754	-1	ENST00000294543	63281	-1	ENST00000299687	152847	-1
ENST00000261308	8804	1	17696	ENST00000230461	-1	ENST00000246912	2943	-1	ENST00000254998	1993	-1	ENST00000261182	2146	-1	ENST00000262713	1374	-1	ENST00000264560	21266	-1	ENST00000269397	1156	-1	ENST00000282541	9644	-1	ENST00000294543	65203	-1	ENST00000299687	153630	-1
ENST00000261308	8830	1	17697	ENST00000230461	-1	ENST00000246912	2964	-1	ENST00000254998	2001	-1	ENST00000261182	21723	-1	ENST00000262713	1416	-1	ENST00000264560	22390	-1	ENST00000269397	1181	-1	ENST00000282561	10109	-1	ENST00000294543	66114	-1	ENST00000299687	154526	-1
ENST00000261308	8884	1	17698	ENST00000230461	-1	ENST00000246912	3275	-1	ENST00000254998	2057	-1	ENST00000261182	22350	-1	ENST00000262713	1495	-1	ENST00000264560	22689	-1	ENST00000269397	1257	-1	ENST00000282561	10406	-1	ENST00000294543	67536	-1	ENST00000299687	159557	-1
ENST00000261308	8870	1	34204	ENST00000230461	-1	ENST00000246912	3426	-1	ENST00000254998	2083	-1	ENST00000261182	23044	-1	ENST00000262713	151	-1	ENST00000264560	22939	-1	ENST00000269397	1275	-1	ENST00000282561	10429	-1	ENST00000294543	70672	-1	ENST00000299687	161989	-1
ENST00000510585	4909	1	34205	ENST00000230461	-1	ENST00000246912	3556	-1	ENST00000254998	2093	-1	ENST00000261182	23486	-1	ENST00000262713	1985	-1	ENST00000264560	23597	-1	ENST00000269397	1371	-1	ENST00000282561	10943	-1	ENST00000294543	71038	-1	ENST00000299687	163807	-1
ENST00000510585	5130	1	34206	ENST00000230461	-1	ENST00000246912	3721	-1	ENST00000254998	2249	-1	ENST00000261182	23696	-1	ENST00000262713	2125	-1	ENST00000264560	23751	-1	ENST00000269397	1428	-1	ENST00000282561	11164	-1	ENST00000294543	73376	-1	ENST00000299687	164000	-1
ENST00000510585	5153	1	34207	ENST00000230461	-1	ENST00000246912	3815	-1	ENST00000254998	2297	-1	ENST00000261182	23718	-1	ENST00000262713	2248	-1	ENST00000264560	23820	-1	ENST00000269397	1533	-1	ENST00000282561	11183	-1	ENST00000294543	7587	-1	ENST00000299687	173	-1
ENST00000510585	5254	1	34208	ENST00000230461	-1	ENST00000246912	383	-1	ENST00000254998	2307	-1	ENST00000261182	23943	-1	ENST00000262713	2262	-1	ENST00000264560	24574	-1	ENST00000269397	1543	-1	ENST00000282561	11320	-1	ENST00000294543	77873	-1	ENST00000299687	182274	-1
ENST00000510585	5331	1	34209	ENST00000230461	-1	ENST00000246912	3919	-1	ENST00000254998	2557	-1	ENST00000261182	24195	-1	ENST00000262713	2621	-1	ENST00000264560	24836	-1	ENST00000269397	1563	-1	ENST00000282561	11476	-1	ENST00000294543	79401	-1	ENST00000299687	187921	-1
ENST00000510585	5379	1	34210	ENST00000230461	-1	ENST00000246912	3986	-1	ENST00000254998	2686	-1	ENST00000261182	24319	-1	ENST00000262713	2826	-1	ENST00000264560	25261	-1	ENST00000269397	1590	-1	ENST00000282561	11508	-1	ENST00000294543	80270	-1	ENST00000299687	192569	-1
ENST00000380985	66060	1	17699	ENST00000230461	-1	ENST00000246912	4047	-1	ENST00000254998	2691	-1	ENST00000261182	24520	-1	ENST00000262713	3082	-1	ENST00000264560	25409	-1	ENST00000269397	1751	-1	ENST00000282561	11775	-1	ENST00000294543	82266	-1	ENST00000299687	197959	-1
ENST00000380985	66170	1	17700	ENST00000230461	-1	ENST00000246912	4421	-1	ENST00000254998	2875	-1	ENST00000261182	24746	-1	ENST00000262713	3828	-1	ENST00000264560	25632	-1	ENST00000269397	2024	-1	ENST00000282561	118	-1	ENST00000294543	85108	-1	ENST00000299687	199019	-1
ENST00000284037	127090	1	17701	ENST00000230461	-1	ENST00000246912	4435	-1	ENST00000254998	2990	-1	ENST00000261182	25334	-1	ENST00000262713	3917	-1	ENST00000264560	25883	-1	ENST00000269397	2053	-1	ENST00000282561	12082	-1	ENST00000294543	85654	-1	ENST00000299687	204170	-1
ENST00000284037	127151	1	17702	ENST00000230461	-1	ENST00000246912	4476	-1	ENST00000254998	3010	-1	ENST00000261182	25526	-1	ENST00000262713	4180	-1	ENST00000264560	25926	-1	ENST00000269397	2079	-1	ENST00000282561	1209	-1	ENST00000294543	86833	-1	ENST00000299687	204797	-1
ENST00000284037	127350	1	17703	ENST00000230461	-1	ENST00000246912	4546	-1	ENST00000254998	3059	-1	ENST00000261182	27191	-1	ENST00000262713	4793	-1	ENST00000264560	27175	-1	ENST00000269397	2172	-1	ENST00000282561	12104	-1	ENST00000294543	87143	-1	ENST00000299687	204827	-1
ENST00000284037	127517	1	17704	ENST00000230461	-1	ENST00000246912	4596	-1	ENST00000254998	306	-1	ENST00000261182	27390	-1	ENST00000262713	505	-1	ENST00000264560	28296	-1	ENST00000269397	2502	-1	ENST00000282561	12206	-1	ENST00000294543	9054	-1	ENST00000299687	208134	-1
ENST00000284037	128235	1	17705	ENST00000230461	-1	ENST00000246912	4618	-1	ENST00000254998	3070	-1	ENST00000261182	27978	-1	ENST00000262713	5133	-1	ENST00000264560	29495	-1	ENST00000269397	2509	-1	ENST00000282561	12278	-1	ENST00000294543	90668	-1	ENST00000299687	209052	-1
ENST00000284037	128310	1	17706	ENST00000230461	-1	ENST00000246912	4750	-1	ENST00000254998	3300	-1	ENST00000261182	28556	-1	ENST00000262713	5367	-1	ENST00000264560	30529	-1	ENST00000269397	2516	-1	ENST00000282561	12611	-1	ENST00000294543	91074	-1	ENST00000299687	209864	-1
ENST00000284037	128343	1	17707	ENST00000230461	-1	ENST00000246912	5052	-1	ENST00000254998	3468	-1	ENST00000261182	29386	-1	ENST00000262713	5379	-1	ENST00000264560	31104	-1	ENST00000269397	2625	-1	ENST00000282561	12724	-1	ENST00000294543	91786	-1	ENST00000299687	216891	-1
ENST00000284037	152026	1	17708	ENST00000230461	-1	ENST00000246912	5571	-1	ENST00000254998	353	-1	ENST00000261182	29423	-1	ENST00000262713	5803	-1	ENST00000264560	31111	-1	ENST00000269397	2800	-1	ENST00000282561	12753	-1	ENST00000294543	9194	-1	ENST00000299687	219226	-1
ENST00000284037	127111	1	34211	ENST00000230461	-1	ENST00000246912	5667	-1	ENST00000254998	3617	-1	ENST00000261182	30204	-1	ENST00000262713	5869	-1	ENST00000264560	31849	-1	ENST00000269397	3110	-1	ENST00000282561	12783	-1	ENST00000294543	92845	-1	ENST00000299687	228919	-1
ENST00000284037	127316	1	34212	ENST00000230461	-1	ENST00000246912	579	-1	ENST00000254998	362	-1	ENST00000261182	31182	-1	ENST00000262713	6018	-1	ENST00000264560	3300	-1	ENST00000269397	3183	-1	ENST00000282561	1288	-1	ENST00000294740	1077	-1	ENST00000299687	231247	-1
ENST00000284037	128267	1	34213	ENST00000230461	-1	ENST00000246912	5801	-1	ENST00000254998	3621	-1	ENST00000261182	31430	-1	ENST00000262713	6093	-1	ENST00000264560	33974	-1	ENST00000269397	3579	-1	ENST00000282561	13238	-1	ENST00000294740	108	-1	ENST00000299687	239383	-1
ENST00000284037	152066	1	34214	ENST00000230461	-1	ENST00000246912	5824	-1	ENST00000254998	3629	-1	ENST00000261182	32366	-1	ENST00000262713	6418	-1	ENST00000264560	34411	-1	ENST00000269397	3769	-1	ENST00000282561	13583	-1	ENST00000294740	1128	-1	ENST00000299687	242711	-1
ENST00000284037	152154	1	34215	ENST00000230461	-1	ENST00000246912	5961	-1	ENST00000254998	3698	-1	ENST00000261182	33555	-1	ENST00000262713	6514	-1	ENST00000264560	35486	-1	ENST00000269397	3820	-1	ENST00000282561	13928	-1	ENST00000294740	1185	-1	ENST00000299687	245152	-1
ENST00000284037	152199	1	34216	ENST00000230461	-1	ENST00000246912	6041	-1	ENST00000254998	3787	-1	ENST00000261182	33684	-1	ENST00000262713	7199	-1	ENST00000264560	360	-1	ENST00000269397	3910	-1	ENST00000282561	13965	-1	ENST00000294740	1212	-1	ENST00000299687	248441	-1
ENST00000284037	152244	1	34217	ENST00000230461	-1	ENST00000246912	6083	-1	ENST00000254998	3952	-1	ENST00000261182	33927	-1	ENST00000262713	7212	-1	ENST00000264560	36029	-1	ENST00000269397	3946	-1	ENST00000282561	1465	-1	ENST00000294740	1269	-1	ENST00000299687	250990	-1
ENST00000284037	260	1	41303	ENST00000230461	-1	ENST00000246912	6099	-1	ENST00000254998	6	-1	ENST00000261182	34334	-1	ENST00000262713	7336	-1	ENST00000264560	36367	-1	ENST00000269397	3974	-1	ENST00000282561	1794	-1	ENST00000294740	1353	-1	ENST00000299687	252248	-1
ENST00000284037	128000	1	44875	ENST00000230461	-1	ENST00000246912	6111	-1	ENST00000254998	643	-1	ENST00000261182	35988	-1	ENST00000262713	7510	-1	ENST00000264560	36522	-1	ENST00000269397	4081	-1	ENST00000282561	1846	-1	ENST00000294740	1394	-1	ENST00000299687	253688	-1
ENST00000284037	128360	1	44876	ENST00000230461	-1	ENST00000246912	618	-1	ENST00000254998	70	-1	ENST00000261182	36110	-1	ENST00000262713	7630	-1	ENST00000264560	36566	-1	ENST00000269397	4348	-1	ENST00000282561	1947	-1	ENST00000294740	1420	-1	ENST00000299687	254052	-1
ENST00000519259	15189	1	17709	ENST00000230461	-1	ENST00000246912	739	-1	ENST00000254998	731	-1	ENST00000261182	36299	-1	ENST00000262713	7983	-1	ENST00000264560	37902	-1	ENST00000269397	4552	-1	ENST00000282561	199	-1	ENST00000294740	1502	-1	ENST00000299687	2591	-1
ENST00000519259	15206	1	17710	ENST00000230461	-1	ENST00000246912	792	-1	ENST00000254998	737	-1	ENST00000261182	36303	-1	ENST00000262713	8071	-1	ENST00000264560	38817	-1	ENST00000269397	4558	-1	ENST00000282561	2248	-1	ENST00000294740	1567	-1	ENST00000299687	260582	-1
ENST00000519259	15465	1	17711	ENST00000230461	-1	ENST00000247020	10287	-1	ENST00000254998	771	-1	ENST00000261182	36415	-1	ENST00000262713	8177	-1	ENST00000264560	38829	-1	ENST00000269397	478	-1	ENST00000282561	2337	-1	ENST00000294740	1602	-1	ENST00000299687	262494	-1
ENST00000519259	15569	1	17712	ENST00000230461	-1	ENST00000247020	10353	-1	ENST00000254998	885	-1	ENST00000261182	37129	-1	ENST00000262713	8393	-1	ENST00000264560	38877	-1	ENST00000269397	4903	-1	ENST00000282561	2344	-1	ENST00000294740	1618	-1	ENST00000299687	269191	-1
ENST00000519259	15588	1	17713	ENST00000230461	-1	ENST00000247020	10439	-1	ENST00000255006	100210	-1	ENST00000261182	38145	-1	ENST00000262713	8706	-1	ENST00000264560	39202	-1	ENST00000269397	5073	-1	ENST00000282561	2934	-1	ENST00000294740	170	-1	ENST00000299687	269710	-1
ENST00000519259	15622	1	17714	ENST00000230461	-1	ENST00000247020	10547	-1	ENST00000255006	100374	-1	ENST00000261182	38163	-1	ENST00000262713	8723	-1	ENST00000264560	4470	-1	ENST00000269397	5209	-1	ENST00000282561	3703	-1	ENST00000294740	1814	-1	ENST00000299687	276051	-1
ENST00000519259	7134	1	34218	ENST00000230461	-1	ENST00000247020	1068	-1	ENST00000255006	101585	-1	ENST00000261182	38579	-1	ENST00000262713	8796	-1	ENST00000264560	4606	-1	ENST00000269397	5277	-1	ENST00000282561	3836	-1	ENST00000294740	1824	-1	ENST00000299687	27638	-1
ENST00000519259	7152	1	34219	ENST00000230461	-1	ENST00000247020	10725	-1	ENST00000255006	101620	-1	ENST00000261182	3864	-1	ENST00000262713	8830	-1	ENST00000264560	5089	-1	ENST00000269397	5722	-1	ENST00000282561	4318	-1	ENST00000294740	1845	-1	ENST00000299687	281978	-1
ENST00000519259	7189	1	34220	ENST00000230461	-1	ENST00000247020	10896	-1	ENST00000255006	102057	-1	ENST00000261182	39105	-1	ENST00000262713	8841	-1	ENST00000264560	6894	-1	ENST00000269397	5806	-1	ENST00000282561	4394	-1	ENST00000294740	1888	-1	ENST00000299687	298966	-1
ENST00000519259	7242	1	34221	ENST00000230461	-1	ENST00000247020	10919	-1	ENST00000255006	107737	-1	ENST00000261182	39641	-1	ENST00000262713	9234	-1	ENST00000264560	7261	-1	ENST00000269397	5934	-1	ENST00000282561	4406	-1	ENST00000294740	2105	-1	ENST00000299687	300541	-1
ENST00000519259	7255	1	34222	ENST00000230461	-1	ENST00000247020	11223	-1	ENST00000255006	107818	-1	ENST00000261182	4294	-1	ENST00000262713	9238	-1	ENST00000264560	7536	-1	ENST00000269397	5986	-1	ENST00000282561	4474	-1	ENST00000294740	2144	-1	ENST00000299687	335143	-1
ENST00000519259	7266	1	34223	ENST00000230461	-1	ENST00000247020	11291	-1	ENST00000255006	109003	-1	ENST00000261182	4510	-1	ENST00000262713	9323	-1	ENST00000264560	8433	-1	ENST00000269397	6000	-1	ENST00000282561	4484	-1	ENST00000294740	2317	-1	ENST00000299687	339230	-1
ENST00000519259	15216	1	34224	ENST00000230461	-1	ENST00000247020	11376	-1	ENST00000255006	10943	-1	ENST00000261182	4580	-1	ENST00000262713	9555	-1	ENST00000264560	8848	-1	ENST00000269397	6067	-1	ENST00000282561	4570	-1	ENST00000294740	2412	-1	ENST00000299687	342395	-1
ENST00000519259	15272	1	34225	ENST00000230461	-1	ENST00000247020	115	-1	ENST00000255006	109618	-1	ENST00000261182	554	-1	ENST00000262713	9723	-1	ENST00000264560	8933	-1	ENST00000269397	6082	-1	ENST00000282561	4788	-1	ENST00000294740	2475	-1	ENST00000299687	347554	-1
ENST00000519259	15399	1	34226	ENST00000230461	-1	ENST00000247020	11775	-1	ENST00000255006	109831	-1	ENST00000261182	623	-1	ENST00000262713	9771	-1	ENST00000264560	9007	-1	ENST00000269397	6188	-1	ENST00000282561	4913	-1	ENST00000294740	2629	-1	ENST00000299687	350144	-1
ENST00000519259	16011	1	41304	ENST00000230461	-1	ENST00000247020	11826	-1	ENST00000255006	110248	-1	ENST00000261182	6430	-1	ENST00000262713	9939	-1	ENST00000264560	9309	-1	ENST00000269397	6212	-1	ENST00000282561	5388	-1	ENST00000294740	2716	-1	ENST00000299687	351789	-1
ENST00000519259	15288	1	44877	ENST00000230461	-1	ENST00000247020	11833	-1	ENST00000255006	110809	-1	ENST00000261182	6821	-1	ENST00000262713	9946	-1	ENST00000264560	9382	-1	ENST00000269397	736	-1	ENST00000282561	5725	-1	ENST00000294740	2807	-1	ENST00000299687	354733	-1
ENST00000519259	15800	1	44878	ENST00000230461	-1	ENST00000247020	12008	-1	ENST00000255006	111216	-1	ENST00000261182	6850	-1	ENST00000262738	100810	-1	ENST00000264560	9651	-1	ENST00000269397	901	-1	ENST00000282561	5964	-1	ENST00000294740	2840	-1	ENST00000299687	369472	-1
ENST00000404260	570334	1	34227	ENST00000230461	-1	ENST00000247020	12238	-1	ENST00000255006	112553	-1	ENST00000261182	7287	-1	ENST00000262738	10206	-1	ENST00000264560	9897	-1	ENST00000269466	10346	-1	ENST00000282561	6105	-1	ENST00000294740	2893	-1	ENST00000299687	371441	-1
ENST00000404260	570492	1	34228	ENST00000230461	-1	ENST00000247020	12445	-1	ENST00000255006	114996	-1	ENST00000261182	7883	-1	ENST00000262738	102739	-1	ENST00000264595	10090	-1	ENST00000269466	10609	-1	ENST00000282561	6350	-1	ENST00000294740	2906	-1	ENST00000299687	372547	-1
ENST00000404260	570828	1	34229	ENST00000230640	-1	ENST00000247020	12646	-1	ENST00000255006	115289	-1	ENST00000261182	8861	-1	ENST00000262738	10455	-1	ENST00000264595	10201	-1	ENST00000269466	10615	-1	ENST00000282561	6583	-1	ENST00000294740	2938	-1	ENST00000299687	376328	-1
ENST00000404260	569445	1	44879	ENST00000230640	-1	ENST00000247020	12951	-1	ENST00000255006	12348	-1	ENST00000261182	8892	-1	ENST00000262738	106450	-1	ENST00000264595	10272	-1	ENST00000269466	10885	-1	ENST00000282561	6847	-1	ENST00000294740	3013	-1	ENST00000299687	377524	-1
ENST00000521381	10717	1	17715	ENST00000230640	-1	ENST00000247020	13230	-1	ENST00000255006	13788	-1	ENST00000261182	9160	-1	ENST00000262738	109080	-1	ENST00000264595	10413	-1	ENST00000269466	11083	-1	ENST00000282561	6868	-1	ENST00000294740	3263	-1	ENST00000299687	379706	-1
ENST00000521381	11039	1	17716	ENST00000230640	-1	ENST00000247020	13453	-1	ENST00000255006	15531	-1	ENST00000261182	9299	-1	ENST00000262738	110383	-1	ENST00000264595	10436	-1	ENST00000269466	11938	-1	ENST00000282561	692	-1	ENST00000294740	3362	-1	ENST00000299687	379963	-1
ENST00000521381	82009	1	17717	ENST00000230640	-1	ENST00000247020	13714	-1	ENST00000255006	16259	-1	ENST00000261182	9377	-1	ENST00000262738	111599	-1	ENST00000264595	10530	-1	ENST00000269466	12274	-1	ENST00000282561	7035	-1	ENST00000294740	3375	-1	ENST00000299687	391301	-1
ENST00000521381	82259	1	17718	ENST00000230640	-1	ENST00000247020	13772	-1	ENST00000255006	16396	-1	ENST00000261183	100528	-1	ENST00000262738	112583	-1	ENST00000264595	10587	-1	ENST00000269466	12549	-1	ENST00000282561	7208	-1	ENST00000294740	3525	-1	ENST00000299687	397177	-1
ENST00000521381	82353	1	17719	ENST00000230640	-1	ENST00000247020	13789	-1	ENST00000255006	207	-1	ENST00000261183	102793	-1	ENST00000262738	117526	-1	ENST00000264595	10712	-1	ENST00000269466	12572	-1	ENST00000282561	7214	-1	ENST00000294740	3556	-1	ENST00000299687	404541	-1
ENST00000521381	82399	1	17720	ENST00000230640	-1	ENST00000247020	1675	-1	ENST00000255006	21621	-1	ENST00000261183	104160	-1	ENST00000262738	118394	-1	ENST00000264595	1135	-1	ENST00000269466	1262	-1	ENST00000282561	7414	-1	ENST00000294740	3586	-1	ENST00000299687	407910	-1
ENST00000521381	82556	1	17721	ENST00000230640	-1	ENST00000247020	1740	-1	ENST00000255006	22685	-1	ENST00000261183	104299	-1	ENST00000262738	120072	-1	ENST00000264595	11603	-1	ENST00000269466	12728	-1	ENST00000282561	7451	-1	ENST00000294740	3678	-1	ENST00000299687	409793	-1
ENST00000521381	82561	1	17722	ENST00000230640	-1	ENST00000247020	1753	-1	ENST00000255006	2281	-1	ENST00000261183	106902	-1	ENST00000262738	1247	-1	ENST00000264595	1269	-1	ENST00000269466	12938	-1	ENST00000282561	7465	-1	ENST00000294740	3711	-1	ENST00000299687	411166	-1
ENST00000521381	10772	1	34230	ENST00000230640	-1	ENST00000247020	1800	-1	ENST00000255006	2390	-1	ENST00000261183	111193	-1	ENST00000262738	129469	-1	ENST00000264595	1484	-1	ENST00000269466	13228	-1	ENST00000282561	7576	-1	ENST00000294740	3804	-1	ENST00000299687	412348	-1
ENST00000521381	11024	1	34231	ENST00000230640	-1	ENST00000247020	1873	-1	ENST00000255006	2505	-1	ENST00000261183	11273	-1	ENST00000262738	132572	-1	ENST00000264595	1581	-1	ENST00000269466	13653	-1	ENST00000282561	7742	-1	ENST00000294740	3837	-1	ENST00000299687	419444	-1
ENST00000521381	11091	1	34232	ENST00000230640	-1	ENST00000247020	1970	-1	ENST00000255006	2578	-1	ENST00000261183	118772	-1	ENST00000262738	134404	-1	ENST00000264595	17	-1	ENST00000269466	14018	-1	ENST00000282561	7829	-1	ENST00000294740	4066	-1	ENST00000299687	439	-1
ENST00000521381	11159	1	34233	ENST00000230640	-1	ENST00000247020	2149	-1	ENST00000255006	26746	-1	ENST00000261183	124701	-1	ENST00000262738	137488	-1	ENST00000264595	1852	-1	ENST00000269466	14042	-1	ENST00000282561	8055	-1	ENST00000294740	4193	-1	ENST00000299687	56681	-1
ENST00000521381	11170	1	34234	ENST00000230640	-1	ENST00000247020	3408	-1	ENST00000255006	27091	-1	ENST00000261183	126357	-1	ENST00000262738	137549	-1	ENST00000264595	1937	-1	ENST00000269466	14367	-1	ENST00000282561	8215	-1	ENST00000294740	4315	-1	ENST00000299687	64362	-1
ENST00000521381	82194	1	34235	ENST00000230640	-1	ENST00000247020	3528	-1	ENST00000255006	27897	-1	ENST00000261183	130849	-1	ENST00000262738	137887	-1	ENST00000264595	1948	-1	ENST00000269466	14380	-1	ENST00000282561	8245	-1	ENST00000294740	4323	-1	ENST00000299687	75553	-1
ENST00000521381	82359	1	34236	ENST00000230640	-1	ENST00000247020	3596	-1	ENST00000255006	30207	-1	ENST00000261183	131895	-1	ENST00000262738	140969	-1	ENST00000264595	2193	-1	ENST00000269466	14397	-1	ENST00000282561	8580	-1	ENST00000294740	4469	-1	ENST00000299687	81312	-1
ENST00000521381	82391	1	34237	ENST00000230640	-1	ENST00000247020	3753	-1	ENST00000255006	30244	-1	ENST00000261183	135780	-1	ENST00000262738	144151	-1	ENST00000264595	2203	-1	ENST00000269466	14416	-1	ENST00000282561	8617	-1	ENST00000294740	480	-1	ENST00000299687	82327	-1
ENST00000521381	82436	1	34238	ENST00000230640	-1	ENST00000247020	3829	-1	ENST00000255006	32180	-1	ENST00000261183	13598	-1	ENST00000262738	144569	-1	ENST00000264595	2238	-1	ENST00000269466	14446	-1	ENST00000282561	9426	-1	ENST00000294740	4946	-1	ENST00000299687	86178	-1
ENST00000396591	36020	1	17723	ENST00000230640	-1	ENST00000247020	4033	-1	ENST00000255006	35040	-1	ENST00000261183	136749	-1	ENST00000262738	144637	-1	ENST00000264595	2324	-1	ENST00000269466	14904	-1	ENST00000282561	9463	-1	ENST00000294740	5019	-1	ENST00000299687	88517	-1
ENST00000396591	36065	1	17724	ENST00000230640	-1	ENST00000247020	4044	-1	ENST00000255006	37059	-1	ENST00000261183	136796	-1	ENST00000262738	145679	-1	ENST00000264595	2675	-1	ENST00000269466	1497	-1	ENST00000282570	1031	-1	ENST00000294740	646	-1	ENST00000299687	88743	-1
ENST00000396591	36003	1	34239	ENST00000230640	-1	ENST00000247020	4193	-1	ENST00000255006	39926	-1	ENST00000261183	137430	-1	ENST00000262738	146742	-1	ENST00000264595	2721	-1	ENST00000269466	15635	-1	ENST00000282570	10589	-1	ENST00000294740	697	-1	ENST00000299927	10179	-1
ENST00000256442	7983	1	17725	ENST00000230640	-1	ENST00000247020	4203	-1	ENST00000255006	4053	-1	ENST00000261183	139179	-1	ENST00000262738	153831	-1	ENST00000264595	2729	-1	ENST00000269466	15871	-1	ENST00000282570	11527	-1	ENST00000294740	735	-1	ENST00000299927	10646	-1
ENST00000256442	7979	1	41305	ENST00000230640	-1	ENST00000247020	4230	-1	ENST00000255006	41447	-1	ENST00000261183	139449	-1	ENST00000262738	155022	-1	ENST00000264595	2779	-1	ENST00000269466	15878	-1	ENST00000282570	11557	-1	ENST00000294740	878	-1	ENST00000299927	10831	-1
ENST00000256442	8011	1	41306	ENST00000230640	-1	ENST00000247020	4834	-1	ENST00000255006	44611	-1	ENST00000261183	141292	-1	ENST00000262738	155897	-1	ENST00000264595	3047	-1	ENST00000269466	15963	-1	ENST00000282570	12044	-1	ENST00000294740	958	-1	ENST00000299927	10937	-1
ENST00000256442	8443	1	41307	ENST00000230640	-1	ENST00000247020	4907	-1	ENST00000255006	45095	-1	ENST00000261183	143408	-1	ENST00000262738	158770	-1	ENST00000264595	313	-1	ENST00000269466	16225	-1	ENST00000282570	13076	-1	ENST00000294740	995	-1	ENST00000299927	116	-1
ENST00000256442	10525	1	41308	ENST00000230640	-1	ENST00000247020	528	-1	ENST00000255006	46113	-1	ENST00000261183	143883	-1	ENST00000262738	165572	-1	ENST00000264595	3504	-1	ENST00000269466	16357	-1	ENST00000282570	13143	-1	ENST00000294811	101	-1	ENST00000299927	11750	-1
ENST00000396496	2532	1	17727	ENST00000230640	-1	ENST00000247020	5396	-1	ENST00000255006	46421	-1	ENST00000261183	145580	-1	ENST00000262738	169390	-1	ENST00000264595	3564	-1	ENST00000269466	16399	-1	ENST00000282570	13211	-1	ENST00000294811	1072	-1	ENST00000299927	11821	-1
ENST00000396496	2710	1	17728	ENST00000230640	-1	ENST00000247020	5548	-1	ENST00000255006	46597	-1	ENST00000261183	147511	-1	ENST00000262738	172890	-1	ENST00000264595	3603	-1	ENST00000269466	16771	-1	ENST00000282570	13949	-1	ENST00000294811	1171	-1	ENST00000299927	1190	-1
ENST00000509734	44783	1	17729	ENST00000230640	-1	ENST00000247020	6262	-1	ENST00000255006	48672	-1	ENST00000261183	148243	-1	ENST00000262738	175309	-1	ENST00000264595	3990	-1	ENST00000269466	16897	-1	ENST00000282570	1414	-1	ENST00000294811	1197	-1	ENST00000299927	12046	-1
ENST00000509734	44397	1	34240	ENST00000230640	-1	ENST00000247020	6403	-1	ENST00000255006	48729	-1	ENST00000261183	149509	-1	ENST00000262738	175706	-1	ENST00000264595	4082	-1	ENST00000269466	17639	-1	ENST00000282570	15216	-1	ENST00000294811	1314	-1	ENST00000299927	13090	-1
ENST00000509734	44754	1	34241	ENST00000230640	-1	ENST00000247020	6713	-1	ENST00000255006	48973	-1	ENST00000261183	149728	-1	ENST00000262738	23498	-1	ENST00000264595	4150	-1	ENST00000269466	17727	-1	ENST00000282570	15364	-1	ENST00000294811	1326	-1	ENST00000299927	13473	-1
ENST00000355237	17068	1	17730	ENST00000230640	-1	ENST00000247020	6846	-1	ENST00000255006	527	-1	ENST00000261183	151937	-1	ENST00000262738	24414	-1	ENST00000264595	4555	-1	ENST00000269466	17734	-1	ENST00000282570	15857	-1	ENST00000294811	1380	-1	ENST00000299927	13559	-1
ENST00000355237	17197	1	44880	ENST00000230640	-1	ENST00000247020	687	-1	ENST00000255006	54451	-1	ENST00000261183	158062	-1	ENST00000262738	25134	-1	ENST00000264595	4966	-1	ENST00000269466	18337	-1	ENST00000282570	15997	-1	ENST00000294811	1488	-1	ENST00000299927	13833	-1
ENST00000358731	55422	1	34242	ENST00000230640	-1	ENST00000247020	6885	-1	ENST00000255006	57917	-1	ENST00000261183	158603	-1	ENST00000262738	27019	-1	ENST00000264595	5017	-1	ENST00000269466	18494	-1	ENST00000282570	16411	-1	ENST00000294811	1500	-1	ENST00000299927	14145	-1
ENST00000358731	110564	1	41309	ENST00000230640	-1	ENST00000247020	7003	-1	ENST00000255006	58479	-1	ENST00000261183	159383	-1	ENST00000262738	29515	-1	ENST00000264595	5026	-1	ENST00000269466	185	-1	ENST00000282570	16455	-1	ENST00000294811	1517	-1	ENST00000299927	14615	-1
ENST00000296755	86797	1	17731	ENST00000230640	-1	ENST00000247020	7339	-1	ENST00000255006	63302	-1	ENST00000261183	168330	-1	ENST00000262738	32028	-1	ENST00000264595	5201	-1	ENST00000269466	18787	-1	ENST00000282570	17602	-1	ENST00000294811	157	-1	ENST00000299927	148	-1
ENST00000296755	87446	1	17732	ENST00000230640	-1	ENST00000247020	7438	-1	ENST00000255006	66834	-1	ENST00000261183	170592	-1	ENST00000262738	34101	-1	ENST00000264595	5284	-1	ENST00000269466	18980	-1	ENST00000282570	18472	-1	ENST00000294811	1623	-1	ENST00000299927	15050	-1
ENST00000296755	87648	1	17733	ENST00000230640	-1	ENST00000247020	7565	-1	ENST00000255006	66841	-1	ENST00000261183	170904	-1	ENST00000262738	36366	-1	ENST00000264595	5377	-1	ENST00000269466	19023	-1	ENST00000282570	20123	-1	ENST00000294811	1632	-1	ENST00000299927	15574	-1
ENST00000296755	87894	1	17734	ENST00000230640	-1	ENST00000247020	7703	-1	ENST00000255006	6720	-1	ENST00000261183	174813	-1	ENST00000262738	39475	-1	ENST00000264595	5387	-1	ENST00000269466	19072	-1	ENST00000282570	20404	-1	ENST00000294811	1647	-1	ENST00000299927	15579	-1
ENST00000296755	90493	1	17735	ENST00000230640	-1	ENST00000247020	7725	-1	ENST00000255006	67328	-1	ENST00000261183	177289	-1	ENST00000262738	39487	-1	ENST00000264595	5455	-1	ENST00000269466	1939	-1	ENST00000282570	20791	-1	ENST00000294811	1655	-1	ENST00000299927	15882	-1
ENST00000296755	90513	1	17736	ENST00000230640	-1	ENST00000247020	7729	-1	ENST00000255006	68318	-1	ENST00000261183	182849	-1	ENST00000262738	4510	-1	ENST00000264595	5587	-1	ENST00000269466	19544	-1	ENST00000282570	20871	-1	ENST00000294811	1667	-1	ENST00000299927	16137	-1
ENST00000296755	90534	1	17737	ENST00000230640	-1	ENST00000247020	790	-1	ENST00000255006	70833	-1	ENST00000261183	182975	-1	ENST00000262738	45912	-1	ENST00000264595	5763	-1	ENST00000269466	19628	-1	ENST00000282570	20892	-1	ENST00000294811	1677	-1	ENST00000299927	16267	-1
ENST00000296755	92009	1	17738	ENST00000230640	-1	ENST00000247020	8370	-1	ENST00000255006	7178	-1	ENST00000261183	185099	-1	ENST00000262738	46192	-1	ENST00000264595	585	-1	ENST00000269466	19912	-1	ENST00000282570	21030	-1	ENST00000294811	1735	-1	ENST00000299927	16510	-1
ENST00000296755	92691	1	17739	ENST00000230640	-1	ENST00000247020	8576	-1	ENST00000255006	73576	-1	ENST00000261183	185697	-1	ENST00000262738	47959	-1	ENST00000264595	6047	-1	ENST00000269466	2001	-1	ENST00000282570	21157	-1	ENST00000294811	1741	-1	ENST00000299927	16664	-1
ENST00000296755	98000	1	17740	ENST00000230640	-1	ENST00000247020	8765	-1	ENST00000255006	7566	-1	ENST00000261183	188121	-1	ENST00000262738	47965	-1	ENST00000264595	6053	-1	ENST00000269466	2505	-1	ENST00000282570	21292	-1	ENST00000294811	192	-1	ENST00000299927	17101	-1
ENST00000296755	98009	1	17741	ENST00000230640	-1	ENST00000247020	8849	-1	ENST00000255006	75778	-1	ENST00000261183	188819	-1	ENST00000262738	49199	-1	ENST00000264595	6854	-1	ENST00000269466	2530	-1	ENST00000282570	21583	-1	ENST00000294811	196	-1	ENST00000299927	17166	-1
ENST00000296755	98038	1	17742	ENST00000230640	-1	ENST00000247020	8940	-1	ENST00000255006	76261	-1	ENST00000261183	190132	-1	ENST00000262738	55363	-1	ENST00000264595	7007	-1	ENST00000269466	2837	-1	ENST00000282570	22115	-1	ENST00000294811	2041	-1	ENST00000299927	17203	-1
ENST00000296755	98111	1	17743	ENST00000230640	-1	ENST00000247020	8953	-1	ENST00000255006	76518	-1	ENST00000261183	191607	-1	ENST00000262738	56055	-1	ENST00000264595	7018	-1	ENST00000269466	2985	-1	ENST00000282570	22317	-1	ENST00000294811	2050	-1	ENST00000299927	17665	-1
ENST00000296755	99210	1	17744	ENST00000230640	-1	ENST00000247020	906	-1	ENST00000255006	77573	-1	ENST00000261183	193514	-1	ENST00000262738	56727	-1	ENST00000264595	7230	-1	ENST00000269466	3017	-1	ENST00000282570	23034	-1	ENST00000294811	2171	-1	ENST00000299927	18212	-1
ENST00000296755	99234	1	17745	ENST00000230640	-1	ENST00000247020	9078	-1	ENST00000255006	78281	-1	ENST00000261183	193554	-1	ENST00000262738	61293	-1	ENST00000264595	7377	-1	ENST00000269466	3068	-1	ENST00000282570	23838	-1	ENST00000294811	2229	-1	ENST00000299927	18339	-1
ENST00000296755	99392	1	17746	ENST00000230640	-1	ENST00000247020	934	-1	ENST00000255006	80026	-1	ENST00000261183	19733	-1	ENST00000262738	64897	-1	ENST00000264595	7713	-1	ENST00000269466	3567	-1	ENST00000282570	2430	-1	ENST00000294811	225	-1	ENST00000299927	18360	-1
ENST00000296755	99407	1	17747	ENST00000230640	-1	ENST00000247020	9650	-1	ENST00000255006	80490	-1	ENST00000261183	198442	-1	ENST00000262738	65559	-1	ENST00000264595	7812	-1	ENST00000269466	3708	-1	ENST00000282570	27215	-1	ENST00000294811	24	-1	ENST00000299927	18650	-1
ENST00000296755	99894	1	17748	ENST00000230640	-1	ENST00000247026	10352	-1	ENST00000255006	8732	-1	ENST00000261183	199725	-1	ENST00000262738	66590	-1	ENST00000264595	7847	-1	ENST00000269466	3724	-1	ENST00000282570	27958	-1	ENST00000294811	289	-1	ENST00000299927	19069	-1
ENST00000296755	91185	1	41310	ENST00000230640	-1	ENST00000247026	10753	-1	ENST00000255006	89202	-1	ENST00000261183	200231	-1	ENST00000262738	67924	-1	ENST00000264595	7861	-1	ENST00000269466	3745	-1	ENST00000282570	290	-1	ENST00000294811	435	-1	ENST00000299927	19080	-1
ENST00000296755	87124	1	44881	ENST00000230640	-1	ENST00000247026	10821	-1	ENST00000255006	92045	-1	ENST00000261183	202218	-1	ENST00000262738	68371	-1	ENST00000264595	7949	-1	ENST00000269466	3986	-1	ENST00000282570	29576	-1	ENST00000294811	490	-1	ENST00000299927	19182	-1
ENST00000296755	90071	1	44882	ENST00000230640	-1	ENST00000247026	10927	-1	ENST00000255006	92412	-1	ENST00000261183	207969	-1	ENST00000262738	68657	-1	ENST00000264595	8026	-1	ENST00000269466	4068	-1	ENST00000282570	29867	-1	ENST00000294811	545	-1	ENST00000299927	19712	-1
ENST00000296755	92696	1	44883	ENST00000230640	-1	ENST00000247026	11075	-1	ENST00000255006	9246	-1	ENST00000261183	21785	-1	ENST00000262738	70533	-1	ENST00000264595	8128	-1	ENST00000269466	4697	-1	ENST00000282570	31101	-1	ENST00000294811	670	-1	ENST00000299927	20202	-1
ENST00000515226	1142	1	17749	ENST00000230640	-1	ENST00000247026	11825	-1	ENST00000255006	9337	-1	ENST00000261183	26497	-1	ENST00000262738	71362	-1	ENST00000264595	8317	-1	ENST00000269466	5403	-1	ENST00000282570	31791	-1	ENST00000294811	695	-1	ENST00000299927	20313	-1
ENST00000515226	1174	1	17750	ENST00000230640	-1	ENST00000247026	13196	-1	ENST00000255006	93894	-1	ENST00000261183	27892	-1	ENST00000262738	71478	-1	ENST00000264595	8414	-1	ENST00000269466	5472	-1	ENST00000282570	31944	-1	ENST00000294811	732	-1	ENST00000299927	20808	-1
ENST00000515226	1198	1	17751	ENST00000230640	-1	ENST00000247026	13254	-1	ENST00000255006	95557	-1	ENST00000261183	36422	-1	ENST00000262738	75841	-1	ENST00000264595	8423	-1	ENST00000269466	5494	-1	ENST00000282570	32394	-1	ENST00000294811	775	-1	ENST00000299927	21093	-1
ENST00000515226	1346	1	17752	ENST00000230640	-1	ENST00000247026	13345	-1	ENST00000255006	97341	-1	ENST00000261183	3755	-1	ENST00000262738	78373	-1	ENST00000264595	8579	-1	ENST00000269466	5963	-1	ENST00000282570	32661	-1	ENST00000294811	783	-1	ENST00000299927	21129	-1
ENST00000515226	1231	1	34243	ENST00000230640	-1	ENST00000247026	14947	-1	ENST00000255006	98484	-1	ENST00000261183	39677	-1	ENST00000262738	8024	-1	ENST00000264595	8777	-1	ENST00000269466	6266	-1	ENST00000282570	33642	-1	ENST00000294811	807	-1	ENST00000299927	21578	-1
ENST00000515226	1198	1	41311	ENST00000230640	-1	ENST00000247026	15268	-1	ENST00000255006	98543	-1	ENST00000261183	3993	-1	ENST00000262738	81822	-1	ENST00000264595	8976	-1	ENST00000269466	6279	-1	ENST00000282570	33734	-1	ENST00000294811	897	-1	ENST00000299927	2219	-1
ENST00000515226	1323	1	44884	ENST00000230640	-1	ENST00000247026	15764	-1	ENST00000255078	10337	-1	ENST00000261183	44065	-1	ENST00000262738	83413	-1	ENST00000264595	910	-1	ENST00000269466	6405	-1	ENST00000282570	35351	-1	ENST00000294811	989	-1	ENST00000299927	22190	-1
ENST00000606310	2059	1	17753	ENST00000230640	-1	ENST00000247026	1603	-1	ENST00000255078	1144	-1	ENST00000261183	46279	-1	ENST00000262738	84698	-1	ENST00000264595	9278	-1	ENST00000269466	6678	-1	ENST00000282570	37325	-1	ENST00000294889	1045	-1	ENST00000299927	22351	-1
ENST00000337273	92749	1	17754	ENST00000230640	-1	ENST00000247026	17408	-1	ENST00000255078	12254	-1	ENST00000261183	46647	-1	ENST00000262738	84972	-1	ENST00000264595	9485	-1	ENST00000269466	7160	-1	ENST00000282570	3775	-1	ENST00000294889	1112	-1	ENST00000299927	22793	-1
ENST00000337273	71868	1	44885	ENST00000230640	-1	ENST00000247026	17999	-1	ENST00000255078	1335	-1	ENST00000261183	46940	-1	ENST00000262738	85705	-1	ENST00000264595	9501	-1	ENST00000269466	7839	-1	ENST00000282570	38440	-1	ENST00000294889	1211	-1	ENST00000299927	22848	-1
ENST00000454765	3528	1	41312	ENST00000230640	-1	ENST00000247026	180	-1	ENST00000255078	14509	-1	ENST00000261183	50542	-1	ENST00000262738	86179	-1	ENST00000264595	9513	-1	ENST00000269466	8072	-1	ENST00000282570	39297	-1	ENST00000294889	1497	-1	ENST00000299927	22946	-1
ENST00000499003	259	1	17755	ENST00000230640	-1	ENST00000247026	18024	-1	ENST00000255078	14791	-1	ENST00000261183	56460	-1	ENST00000262738	88425	-1	ENST00000264595	9729	-1	ENST00000269466	8108	-1	ENST00000282570	3965	-1	ENST00000294889	1936	-1	ENST00000299927	2433	-1
ENST00000499003	405	1	17756	ENST00000230640	-1	ENST00000247026	18658	-1	ENST00000255078	14996	-1	ENST00000261183	59183	-1	ENST00000262738	90169	-1	ENST00000264595	9912	-1	ENST00000269466	8185	-1	ENST00000282570	40045	-1	ENST00000294889	2058	-1	ENST00000299927	2589	-1
ENST00000499003	604	1	17757	ENST00000230640	-1	ENST00000247026	19459	-1	ENST00000255078	15127	-1	ENST00000261183	61228	-1	ENST00000262738	90666	-1	ENST00000264596	10352	-1	ENST00000269466	8308	-1	ENST00000282570	40313	-1	ENST00000294889	2064	-1	ENST00000299927	2795	-1
ENST00000499003	738	1	17758	ENST00000230640	-1	ENST00000247026	20693	-1	ENST00000255078	15652	-1	ENST00000261183	61617	-1	ENST00000262738	91682	-1	ENST00000264596	11252	-1	ENST00000269466	8326	-1	ENST00000282570	41108	-1	ENST00000294889	2172	-1	ENST00000299927	2846	-1
ENST00000499003	760	1	17759	ENST00000230640	-1	ENST00000247026	20841	-1	ENST00000255078	15901	-1	ENST00000261183	69094	-1	ENST00000262738	9615	-1	ENST00000264596	12699	-1	ENST00000269466	9166	-1	ENST00000282570	42566	-1	ENST00000294889	2289	-1	ENST00000299927	2964	-1
ENST00000499003	775	1	17760	ENST00000230640	-1	ENST00000247026	21179	-1	ENST00000255078	16306	-1	ENST00000261183	70921	-1	ENST00000262738	96754	-1	ENST00000264596	130	-1	ENST00000269466	917	-1	ENST00000282570	43423	-1	ENST00000294889	2297	-1	ENST00000299927	4421	-1
ENST00000499003	259	1	41313	ENST00000230640	-1	ENST00000247026	21867	-1	ENST00000255078	18398	-1	ENST00000261183	71280	-1	ENST00000262752	100376	-1	ENST00000264596	13554	-1	ENST00000269466	9370	-1	ENST00000282570	43760	-1	ENST00000294889	2380	-1	ENST00000299927	4848	-1
ENST00000499003	562	1	41314	ENST00000230640	-1	ENST00000247026	23165	-1	ENST00000255078	18934	-1	ENST00000261183	71901	-1	ENST00000262752	100670	-1	ENST00000264596	14310	-1	ENST00000269499	10787	-1	ENST00000282570	43859	-1	ENST00000294889	2454	-1	ENST00000299927	4962	-1
ENST00000499003	760	1	44886	ENST00000230658	-1	ENST00000247026	23553	-1	ENST00000255078	19710	-1	ENST00000261183	74671	-1	ENST00000262752	101337	-1	ENST00000264596	17046	-1	ENST00000269499	11137	-1	ENST00000282570	45402	-1	ENST00000294889	2575	-1	ENST00000299927	5166	-1
ENST00000296785	10462	1	17761	ENST00000230658	-1	ENST00000247026	24097	-1	ENST00000255078	19856	-1	ENST00000261183	76151	-1	ENST00000262752	101700	-1	ENST00000264596	19003	-1	ENST00000269499	11877	-1	ENST00000282570	45728	-1	ENST00000294889	3170	-1	ENST00000299927	519	-1
ENST00000296785	10438	1	34244	ENST00000230658	-1	ENST00000247026	27815	-1	ENST00000255078	20160	-1	ENST00000261183	816	-1	ENST00000262752	103337	-1	ENST00000264596	19489	-1	ENST00000269499	13041	-1	ENST00000282570	46465	-1	ENST00000294889	3429	-1	ENST00000299927	6020	-1
ENST00000296792	14426	1	17762	ENST00000230658	-1	ENST00000247026	29291	-1	ENST00000255078	20602	-1	ENST00000261183	82356	-1	ENST00000262752	103893	-1	ENST00000264596	19567	-1	ENST00000269499	13248	-1	ENST00000282570	47350	-1	ENST00000294889	3468	-1	ENST00000299927	6382	-1
ENST00000296792	14479	1	17763	ENST00000230658	-1	ENST00000247026	29614	-1	ENST00000255078	21087	-1	ENST00000261183	84562	-1	ENST00000262752	107132	-1	ENST00000264596	19959	-1	ENST00000269499	13785	-1	ENST00000282570	47432	-1	ENST00000294889	3631	-1	ENST00000299927	6765	-1
ENST00000296792	14201	1	34245	ENST00000230658	-1	ENST00000247026	3098	-1	ENST00000255078	2109	-1	ENST00000261183	86125	-1	ENST00000262752	108082	-1	ENST00000264596	20594	-1	ENST00000269499	13876	-1	ENST00000282570	48299	-1	ENST00000294889	3845	-1	ENST00000299927	7182	-1
ENST00000296792	14403	1	34246	ENST00000230658	-1	ENST00000247026	32611	-1	ENST00000255078	24214	-1	ENST00000261183	87911	-1	ENST00000262752	108771	-1	ENST00000264596	20658	-1	ENST00000269499	15314	-1	ENST00000282570	48530	-1	ENST00000294889	4041	-1	ENST00000299927	7854	-1
ENST00000302351	7418	1	17768	ENST00000230658	-1	ENST00000247026	33035	-1	ENST00000255078	2446	-1	ENST00000261183	92753	-1	ENST00000262752	11011	-1	ENST00000264596	20913	-1	ENST00000269499	15655	-1	ENST00000282570	48599	-1	ENST00000294889	4058	-1	ENST00000299927	8294	-1
ENST00000302351	7523	1	17769	ENST00000230658	-1	ENST00000247026	33254	-1	ENST00000255078	24653	-1	ENST00000261183	93202	-1	ENST00000262752	119826	-1	ENST00000264596	21253	-1	ENST00000269499	15754	-1	ENST00000282570	49416	-1	ENST00000294889	4208	-1	ENST00000299927	8375	-1
ENST00000302351	7535	1	17770	ENST00000230658	-1	ENST00000247026	33530	-1	ENST00000255078	24657	-1	ENST00000261183	93789	-1	ENST00000262752	121513	-1	ENST00000264596	21606	-1	ENST00000269499	16296	-1	ENST00000282570	49721	-1	ENST00000294889	4312	-1	ENST00000299927	8405	-1
ENST00000302351	7661	1	17771	ENST00000230658	-1	ENST00000247026	3387	-1	ENST00000255078	24739	-1	ENST00000261183	97564	-1	ENST00000262752	122875	-1	ENST00000264596	21710	-1	ENST00000269499	20423	-1	ENST00000282570	50022	-1	ENST00000294889	4496	-1	ENST00000299927	8480	-1
ENST00000302351	8168	1	17772	ENST00000230658	-1	ENST00000247026	35886	-1	ENST00000255078	24774	-1	ENST00000261183	98525	-1	ENST00000262752	123236	-1	ENST00000264596	22740	-1	ENST00000269499	21539	-1	ENST00000282570	50042	-1	ENST00000294889	4545	-1	ENST00000299927	8968	-1
ENST00000302351	8580	1	17773	ENST00000230658	-1	ENST00000247026	36633	-1	ENST00000255078	25052	-1	ENST00000261183	98875	-1	ENST00000262752	12741	-1	ENST00000264596	24222	-1	ENST00000269499	21654	-1	ENST00000282570	50808	-1	ENST00000294889	4721	-1	ENST00000299927	9134	-1
ENST00000302351	8827	1	17774	ENST00000230658	-1	ENST00000247026	36823	-1	ENST00000255078	25151	-1	ENST00000261183	99046	-1	ENST00000262752	14661	-1	ENST00000264596	2454	-1	ENST00000269499	22546	-1	ENST00000282570	6255	-1	ENST00000294889	4784	-1	ENST00000299927	9664	-1
ENST00000302351	2457	1	34247	ENST00000230658	-1	ENST00000247026	38461	-1	ENST00000255078	25522	-1	ENST00000261187	10690	-1	ENST00000262752	14705	-1	ENST00000264596	24807	-1	ENST00000269499	24792	-1	ENST00000282570	6489	-1	ENST00000294889	4800	-1	ENST00000299927	9795	-1
ENST00000296805	334	1	17775	ENST00000230658	-1	ENST00000247026	38510	-1	ENST00000255078	25749	-1	ENST00000261187	11946	-1	ENST00000262752	15807	-1	ENST00000264596	25163	-1	ENST00000269499	25205	-1	ENST00000282570	6678	-1	ENST00000294889	4927	-1	ENST00000299927	9884	-1
ENST00000389156	3917	1	17776	ENST00000230658	-1	ENST00000247026	39217	-1	ENST00000255078	25939	-1	ENST00000261187	13223	-1	ENST00000262752	16189	-1	ENST00000264596	25246	-1	ENST00000269499	25401	-1	ENST00000282570	7112	-1	ENST00000294889	5025	-1	ENST00000299927	9934	-1
ENST00000389156	3768	1	34248	ENST00000230658	-1	ENST00000247026	39481	-1	ENST00000255078	26066	-1	ENST00000261187	1406	-1	ENST00000262752	16306	-1	ENST00000264596	26058	-1	ENST00000269499	25899	-1	ENST00000282570	7345	-1	ENST00000294889	5032	-1	ENST00000299927	9964	-1
ENST00000389156	3812	1	34249	ENST00000230658	-1	ENST00000247026	40408	-1	ENST00000255078	27383	-1	ENST00000261187	14496	-1	ENST00000262752	16478	-1	ENST00000264596	26944	-1	ENST00000269499	26022	-1	ENST00000282570	795	-1	ENST00000294889	5044	-1	ENST00000299977	10358	-1
ENST00000389156	4082	1	34250	ENST00000230658	-1	ENST00000247026	40830	-1	ENST00000255078	28235	-1	ENST00000261187	14534	-1	ENST00000262752	18998	-1	ENST00000264596	27078	-1	ENST00000269499	2639	-1	ENST00000282570	8071	-1	ENST00000294889	5128	-1	ENST00000299977	11143	-1
ENST00000389156	4107	1	34251	ENST00000230658	-1	ENST00000247026	4242	-1	ENST00000255078	29057	-1	ENST00000261187	15370	-1	ENST00000262752	1951	-1	ENST00000264596	27439	-1	ENST00000269499	26688	-1	ENST00000282570	8686	-1	ENST00000294889	5260	-1	ENST00000299977	12397	-1
ENST00000389156	4115	1	34252	ENST00000230658	-1	ENST00000247026	43015	-1	ENST00000255078	29160	-1	ENST00000261187	16129	-1	ENST00000262752	23346	-1	ENST00000264596	28026	-1	ENST00000269499	26934	-1	ENST00000282587	1089	-1	ENST00000294889	5265	-1	ENST00000299977	1330	-1
ENST00000389156	4317	1	34253	ENST00000230658	-1	ENST00000247026	43104	-1	ENST00000255078	29531	-1	ENST00000261187	16662	-1	ENST00000262752	27531	-1	ENST00000264596	29256	-1	ENST00000269499	27009	-1	ENST00000282587	11053	-1	ENST00000294889	554	-1	ENST00000299977	13315	-1
ENST00000322348	1285	1	34255	ENST00000230658	-1	ENST00000247026	43909	-1	ENST00000255078	3133	-1	ENST00000261187	17651	-1	ENST00000262752	31642	-1	ENST00000264596	29612	-1	ENST00000269499	27222	-1	ENST00000282587	11658	-1	ENST00000294889	5561	-1	ENST00000299977	13330	-1
ENST00000322348	1325	1	34256	ENST00000230658	-1	ENST00000247026	44267	-1	ENST00000255078	3140	-1	ENST00000261187	17853	-1	ENST00000262752	33095	-1	ENST00000264596	29968	-1	ENST00000269499	27284	-1	ENST00000282587	13019	-1	ENST00000294889	5714	-1	ENST00000299977	13502	-1
ENST00000322348	1940	1	34257	ENST00000230658	-1	ENST00000247026	44834	-1	ENST00000255078	31612	-1	ENST00000261187	17923	-1	ENST00000262752	35276	-1	ENST00000264596	3040	-1	ENST00000269499	29329	-1	ENST00000282587	14172	-1	ENST00000294889	6021	-1	ENST00000299977	13573	-1
ENST00000322348	2045	1	34258	ENST00000230658	-1	ENST00000247026	44904	-1	ENST00000255078	32477	-1	ENST00000261187	18488	-1	ENST00000262752	35552	-1	ENST00000264596	30449	-1	ENST00000269499	29706	-1	ENST00000282587	15829	-1	ENST00000294889	6201	-1	ENST00000299977	13829	-1
ENST00000322348	2232	1	34259	ENST00000230658	-1	ENST00000247026	46816	-1	ENST00000255078	33116	-1	ENST00000261187	18811	-1	ENST00000262752	35740	-1	ENST00000264596	31336	-1	ENST00000269499	30473	-1	ENST00000282587	16476	-1	ENST00000294889	6238	-1	ENST00000299977	13846	-1
ENST00000322348	2243	1	34260	ENST00000230658	-1	ENST00000247026	48137	-1	ENST00000255078	33150	-1	ENST00000261187	19285	-1	ENST00000262752	35967	-1	ENST00000264596	31755	-1	ENST00000269499	30478	-1	ENST00000282587	18345	-1	ENST00000294889	6285	-1	ENST00000299977	14323	-1
ENST00000322348	2470	1	34261	ENST00000230658	-1	ENST00000247026	48743	-1	ENST00000255078	3341	-1	ENST00000261187	19947	-1	ENST00000262752	37922	-1	ENST00000264596	31853	-1	ENST00000269499	31707	-1	ENST00000282587	18505	-1	ENST00000294889	6368	-1	ENST00000299977	14390	-1
ENST00000287936	23167	1	17777	ENST00000230658	-1	ENST00000247026	49299	-1	ENST00000255078	3422	-1	ENST00000261187	2042	-1	ENST00000262752	40722	-1	ENST00000264596	32364	-1	ENST00000269499	32075	-1	ENST00000282587	18725	-1	ENST00000294889	6373	-1	ENST00000299977	14688	-1
ENST00000287936	23194	1	17778	ENST00000230658	-1	ENST00000247026	49688	-1	ENST00000255078	34413	-1	ENST00000261187	20690	-1	ENST00000262752	42094	-1	ENST00000264596	32498	-1	ENST00000269499	32429	-1	ENST00000282587	18892	-1	ENST00000294889	6410	-1	ENST00000299977	15130	-1
ENST00000287936	23223	1	17779	ENST00000230658	-1	ENST00000247026	50231	-1	ENST00000255078	3501	-1	ENST00000261187	21019	-1	ENST00000262752	4355	-1	ENST00000264596	32928	-1	ENST00000269499	32613	-1	ENST00000282587	19780	-1	ENST00000294889	6684	-1	ENST00000299977	15345	-1
ENST00000287936	24619	1	17780	ENST00000230658	-1	ENST00000247026	51086	-1	ENST00000255078	35011	-1	ENST00000261187	22680	-1	ENST00000262752	44556	-1	ENST00000264596	33222	-1	ENST00000269499	33648	-1	ENST00000282587	2084	-1	ENST00000294889	6942	-1	ENST00000299977	15353	-1
ENST00000287936	23366	1	41315	ENST00000230658	-1	ENST00000247026	52108	-1	ENST00000255078	35125	-1	ENST00000261187	22944	-1	ENST00000262752	4552	-1	ENST00000264596	34010	-1	ENST00000269499	34375	-1	ENST00000282587	21578	-1	ENST00000294889	6974	-1	ENST00000299977	15363	-1
ENST00000287936	24420	1	41316	ENST00000230658	-1	ENST00000247026	52663	-1	ENST00000255078	35176	-1	ENST00000261187	25032	-1	ENST00000262752	46676	-1	ENST00000264596	34267	-1	ENST00000269499	3497	-1	ENST00000282587	22492	-1	ENST00000294889	7090	-1	ENST00000299977	15525	-1
ENST00000274364	215194	1	17781	ENST00000230658	-1	ENST00000247026	53958	-1	ENST00000255078	35567	-1	ENST00000261187	25717	-1	ENST00000262752	47293	-1	ENST00000264596	34368	-1	ENST00000269499	35970	-1	ENST00000282587	22767	-1	ENST00000294889	7317	-1	ENST00000299977	1570	-1
ENST00000319211	17433	1	17782	ENST00000230658	-1	ENST00000247026	54066	-1	ENST00000255078	35861	-1	ENST00000261187	28216	-1	ENST00000262752	47462	-1	ENST00000264596	36231	-1	ENST00000269499	36265	-1	ENST00000282587	23882	-1	ENST00000294889	7818	-1	ENST00000299977	16605	-1
ENST00000319211	17470	1	17783	ENST00000230658	-1	ENST00000247026	54090	-1	ENST00000255078	36306	-1	ENST00000261187	28359	-1	ENST00000262752	51976	-1	ENST00000264596	36837	-1	ENST00000269499	37066	-1	ENST00000282587	2391	-1	ENST00000294889	8209	-1	ENST00000299977	17514	-1
ENST00000319211	17540	1	17784	ENST00000230658	-1	ENST00000247026	54547	-1	ENST00000255078	3640	-1	ENST00000261187	28513	-1	ENST00000262752	52916	-1	ENST00000264596	36988	-1	ENST00000269499	37335	-1	ENST00000282587	24420	-1	ENST00000294889	8227	-1	ENST00000299977	17936	-1
ENST00000319211	18259	1	17785	ENST00000230658	-1	ENST00000247026	54912	-1	ENST00000255078	402	-1	ENST00000261187	28701	-1	ENST00000262752	53743	-1	ENST00000264596	37157	-1	ENST00000269499	37379	-1	ENST00000282587	24813	-1	ENST00000294889	8438	-1	ENST00000299977	18196	-1
ENST00000319211	18386	1	17786	ENST00000230658	-1	ENST00000247026	56320	-1	ENST00000255078	4079	-1	ENST00000261187	29028	-1	ENST00000262752	59403	-1	ENST00000264596	37601	-1	ENST00000269499	38459	-1	ENST00000282587	26650	-1	ENST00000294889	8498	-1	ENST00000299977	18831	-1
ENST00000319211	18406	1	17787	ENST00000230658	-1	ENST00000247026	57752	-1	ENST00000255078	4174	-1	ENST00000261187	29211	-1	ENST00000262752	60021	-1	ENST00000264596	38681	-1	ENST00000269499	39901	-1	ENST00000282587	27181	-1	ENST00000294889	8548	-1	ENST00000299977	18962	-1
ENST00000319211	18443	1	17788	ENST00000230658	-1	ENST00000247026	57992	-1	ENST00000255078	4510	-1	ENST00000261187	29494	-1	ENST00000262752	61174	-1	ENST00000264596	38931	-1	ENST00000269499	41137	-1	ENST00000282587	27239	-1	ENST00000294889	88	-1	ENST00000299977	19591	-1
ENST00000319211	18453	1	17789	ENST00000230658	-1	ENST00000247026	58983	-1	ENST00000255078	5021	-1	ENST00000261187	29897	-1	ENST00000262752	62429	-1	ENST00000264596	3965	-1	ENST00000269499	4298	-1	ENST00000282587	27354	-1	ENST00000294889	8832	-1	ENST00000299977	19629	-1
ENST00000319211	16342	1	34262	ENST00000230658	-1	ENST00000247026	5943	-1	ENST00000255078	5136	-1	ENST00000261187	30118	-1	ENST00000262752	62459	-1	ENST00000264596	41720	-1	ENST00000269499	4400	-1	ENST00000282587	2938	-1	ENST00000294889	9252	-1	ENST00000299977	19819	-1
ENST00000319211	17424	1	34263	ENST00000230658	-1	ENST00000247026	59631	-1	ENST00000255078	6020	-1	ENST00000261187	35343	-1	ENST00000262752	6294	-1	ENST00000264596	43091	-1	ENST00000269499	44484	-1	ENST00000282587	30274	-1	ENST00000294964	10269	-1	ENST00000299977	19954	-1
ENST00000319211	17456	1	34264	ENST00000230658	-1	ENST00000247026	60761	-1	ENST00000255078	7031	-1	ENST00000261187	39374	-1	ENST00000262752	65873	-1	ENST00000264596	43183	-1	ENST00000269499	4524	-1	ENST00000282587	30914	-1	ENST00000294964	10375	-1	ENST00000299977	20084	-1
ENST00000319211	18341	1	34265	ENST00000230658	-1	ENST00000247026	61346	-1	ENST00000255078	7207	-1	ENST00000261187	40361	-1	ENST00000262752	68715	-1	ENST00000264596	43335	-1	ENST00000269499	46118	-1	ENST00000282587	31008	-1	ENST00000294964	10498	-1	ENST00000299977	20709	-1
ENST00000319211	18493	1	41317	ENST00000230658	-1	ENST00000247026	61923	-1	ENST00000255078	7607	-1	ENST00000261187	4043	-1	ENST00000262752	68922	-1	ENST00000264596	44254	-1	ENST00000269499	46218	-1	ENST00000282587	31293	-1	ENST00000294964	1114	-1	ENST00000299977	20939	-1
ENST00000296677	13941	1	17790	ENST00000230658	-1	ENST00000247026	62784	-1	ENST00000255078	7629	-1	ENST00000261187	41402	-1	ENST00000262752	70110	-1	ENST00000264596	45183	-1	ENST00000269499	4623	-1	ENST00000282587	31865	-1	ENST00000294964	1175	-1	ENST00000299977	21215	-1
ENST00000296677	13993	1	17791	ENST00000230658	-1	ENST00000247026	63279	-1	ENST00000255078	7904	-1	ENST00000261187	42001	-1	ENST00000262752	70993	-1	ENST00000264596	46559	-1	ENST00000269499	4633	-1	ENST00000282587	32008	-1	ENST00000294964	1188	-1	ENST00000299977	22591	-1
ENST00000296677	14889	1	17792	ENST00000230658	-1	ENST00000247026	63700	-1	ENST00000255078	8740	-1	ENST00000261187	4275	-1	ENST00000262752	71913	-1	ENST00000264596	47041	-1	ENST00000269499	46402	-1	ENST00000282587	32079	-1	ENST00000294964	1445	-1	ENST00000299977	24043	-1
ENST00000296677	15041	1	17793	ENST00000230658	-1	ENST00000247026	63712	-1	ENST00000255078	9255	-1	ENST00000261187	43126	-1	ENST00000262752	72904	-1	ENST00000264596	47273	-1	ENST00000269499	46635	-1	ENST00000282587	33813	-1	ENST00000294964	1667	-1	ENST00000299977	24153	-1
ENST00000296677	15050	1	17794	ENST00000230658	-1	ENST00000247026	64307	-1	ENST00000255078	9410	-1	ENST00000261187	4392	-1	ENST00000262752	72941	-1	ENST00000264596	47591	-1	ENST00000269499	47063	-1	ENST00000282587	34841	-1	ENST00000294964	1732	-1	ENST00000299977	2447	-1
ENST00000296677	15069	1	17795	ENST00000230658	-1	ENST00000247026	65783	-1	ENST00000255078	9477	-1	ENST00000261187	44728	-1	ENST00000262752	7313	-1	ENST00000264596	47941	-1	ENST00000269499	47122	-1	ENST00000282587	3501	-1	ENST00000294964	1827	-1	ENST00000299977	24917	-1
ENST00000296677	15119	1	17796	ENST00000230658	-1	ENST00000247026	68659	-1	ENST00000255078	979	-1	ENST00000261187	46673	-1	ENST00000262752	76292	-1	ENST00000264596	47949	-1	ENST00000269499	48450	-1	ENST00000282587	35100	-1	ENST00000294964	1846	-1	ENST00000299977	25691	-1
ENST00000296677	15197	1	17797	ENST00000230658	-1	ENST00000247026	68797	-1	ENST00000255108	1127	-1	ENST00000261187	47278	-1	ENST00000262752	7684	-1	ENST00000264596	51191	-1	ENST00000269499	48787	-1	ENST00000282587	35901	-1	ENST00000294964	1943	-1	ENST00000299977	25938	-1
ENST00000296677	15322	1	17798	ENST00000230658	-1	ENST00000247026	7921	-1	ENST00000255108	1272	-1	ENST00000261187	47476	-1	ENST00000262752	77462	-1	ENST00000264596	51393	-1	ENST00000269499	4907	-1	ENST00000282587	36786	-1	ENST00000294964	2142	-1	ENST00000299977	26494	-1
ENST00000312916	32809	1	17799	ENST00000230658	-1	ENST00000247026	8024	-1	ENST00000255108	1579	-1	ENST00000261187	48338	-1	ENST00000262752	78104	-1	ENST00000264596	52573	-1	ENST00000269499	49429	-1	ENST00000282587	36901	-1	ENST00000294964	2312	-1	ENST00000299977	26565	-1
ENST00000312916	32836	1	17800	ENST00000230658	-1	ENST00000247026	8450	-1	ENST00000255108	1585	-1	ENST00000261187	51585	-1	ENST00000262752	79014	-1	ENST00000264596	5918	-1	ENST00000269499	5117	-1	ENST00000282587	37310	-1	ENST00000294964	2484	-1	ENST00000299977	26899	-1
ENST00000312916	32857	1	17801	ENST00000230658	-1	ENST00000247161	10101	-1	ENST00000255108	1591	-1	ENST00000261187	53688	-1	ENST00000262752	79783	-1	ENST00000264596	6040	-1	ENST00000269499	51633	-1	ENST00000282587	39597	-1	ENST00000294964	2624	-1	ENST00000299977	27266	-1
ENST00000312916	32771	1	34266	ENST00000230658	-1	ENST00000247161	10122	-1	ENST00000255108	1597	-1	ENST00000261187	56076	-1	ENST00000262752	81356	-1	ENST00000264596	6291	-1	ENST00000269499	5215	-1	ENST00000282587	41484	-1	ENST00000294964	2790	-1	ENST00000299977	27480	-1
ENST00000255198	4710	1	17802	ENST00000230658	-1	ENST00000247161	10160	-1	ENST00000255108	1813	-1	ENST00000261187	57392	-1	ENST00000262752	85131	-1	ENST00000264596	6460	-1	ENST00000269499	52968	-1	ENST00000282587	42024	-1	ENST00000294964	2994	-1	ENST00000299977	27594	-1
ENST00000255198	4906	1	44887	ENST00000230658	-1	ENST00000247161	10345	-1	ENST00000255108	1818	-1	ENST00000261187	57584	-1	ENST00000262752	85159	-1	ENST00000264596	9314	-1	ENST00000269499	54258	-1	ENST00000282587	43041	-1	ENST00000294964	3025	-1	ENST00000299977	28235	-1
ENST00000255198	4973	1	44888	ENST00000230658	-1	ENST00000247161	10509	-1	ENST00000255108	2056	-1	ENST00000261187	58969	-1	ENST00000262752	85530	-1	ENST00000264607	10196	-1	ENST00000269499	54268	-1	ENST00000282587	4383	-1	ENST00000294964	3225	-1	ENST00000299977	28988	-1
ENST00000296679	2222	1	41318	ENST00000230658	-1	ENST00000247161	10701	-1	ENST00000255108	221	-1	ENST00000261187	59270	-1	ENST00000262752	87697	-1	ENST00000264607	10638	-1	ENST00000269499	5708	-1	ENST00000282587	44026	-1	ENST00000294964	3252	-1	ENST00000299977	29236	-1
ENST00000255194	2362	1	17803	ENST00000230658	-1	ENST00000247161	10729	-1	ENST00000255108	2289	-1	ENST00000261187	59712	-1	ENST00000262752	89198	-1	ENST00000264607	1201	-1	ENST00000269499	5726	-1	ENST00000282587	45008	-1	ENST00000294964	3257	-1	ENST00000299977	29558	-1
ENST00000255194	86977	1	34267	ENST00000230658	-1	ENST00000247161	10815	-1	ENST00000255108	235	-1	ENST00000261187	60873	-1	ENST00000262752	90238	-1	ENST00000264607	12591	-1	ENST00000269499	6144	-1	ENST00000282587	45963	-1	ENST00000294964	3426	-1	ENST00000299977	29773	-1
ENST00000255194	86991	1	34268	ENST00000230771	-1	ENST00000247161	10827	-1	ENST00000255108	2474	-1	ENST00000261187	61494	-1	ENST00000262752	90289	-1	ENST00000264607	13261	-1	ENST00000269499	6783	-1	ENST00000282587	46165	-1	ENST00000294964	3672	-1	ENST00000299977	30559	-1
ENST00000255194	87009	1	34269	ENST00000230771	-1	ENST00000247161	11089	-1	ENST00000255108	255	-1	ENST00000261187	6190	-1	ENST00000262752	92806	-1	ENST00000264607	13418	-1	ENST00000269499	6924	-1	ENST00000282587	47775	-1	ENST00000294964	3866	-1	ENST00000299977	3621	-1
ENST00000380345	158	1	17804	ENST00000230771	-1	ENST00000247161	11314	-1	ENST00000255108	2555	-1	ENST00000261187	62733	-1	ENST00000262752	9320	-1	ENST00000264607	13633	-1	ENST00000269499	7052	-1	ENST00000282587	47917	-1	ENST00000294964	4057	-1	ENST00000299977	4062	-1
ENST00000380345	1343	1	17805	ENST00000230771	-1	ENST00000247161	11975	-1	ENST00000255108	2639	-1	ENST00000261187	63043	-1	ENST00000262752	94636	-1	ENST00000264607	1446	-1	ENST00000269499	8014	-1	ENST00000282587	48833	-1	ENST00000294964	4114	-1	ENST00000299977	4430	-1
ENST00000380345	2203	1	17806	ENST00000230771	-1	ENST00000247161	12031	-1	ENST00000255108	2771	-1	ENST00000261187	63963	-1	ENST00000262752	96848	-1	ENST00000264607	14754	-1	ENST00000269499	8104	-1	ENST00000282587	48970	-1	ENST00000294964	4144	-1	ENST00000299977	4444	-1
ENST00000380345	2532	1	17807	ENST00000230771	-1	ENST00000247161	12527	-1	ENST00000255108	2790	-1	ENST00000261187	64427	-1	ENST00000262752	97004	-1	ENST00000264607	15074	-1	ENST00000269499	8144	-1	ENST00000282587	52442	-1	ENST00000294964	4155	-1	ENST00000299977	4526	-1
ENST00000380345	2603	1	17808	ENST00000230771	-1	ENST00000247161	12605	-1	ENST00000255108	2820	-1	ENST00000261187	64599	-1	ENST00000262752	97760	-1	ENST00000264607	15511	-1	ENST00000269499	8154	-1	ENST00000282587	5348	-1	ENST00000294964	446	-1	ENST00000299977	4714	-1
ENST00000380345	2823	1	17809	ENST00000230771	-1	ENST00000247161	12648	-1	ENST00000255108	2887	-1	ENST00000261187	64667	-1	ENST00000262752	98205	-1	ENST00000264607	16207	-1	ENST00000269499	840	-1	ENST00000282587	53876	-1	ENST00000294964	4842	-1	ENST00000299977	4984	-1
ENST00000380345	3025	1	17810	ENST00000230771	-1	ENST00000247161	12709	-1	ENST00000255108	2911	-1	ENST00000261187	65216	-1	ENST00000262752	98604	-1	ENST00000264607	16808	-1	ENST00000269499	9289	-1	ENST00000282587	54446	-1	ENST00000294964	5024	-1	ENST00000299977	505	-1
ENST00000380345	3063	1	17811	ENST00000230771	-1	ENST00000247161	12930	-1	ENST00000255108	3008	-1	ENST00000261187	6640	-1	ENST00000262765	104	-1	ENST00000264607	17553	-1	ENST00000269576	1139	-1	ENST00000282587	55528	-1	ENST00000294964	5045	-1	ENST00000299977	5380	-1
ENST00000380345	3105	1	17812	ENST00000230771	-1	ENST00000247161	13139	-1	ENST00000255108	3054	-1	ENST00000261187	66957	-1	ENST00000262765	10676	-1	ENST00000264607	17929	-1	ENST00000269576	1304	-1	ENST00000282587	56361	-1	ENST00000294964	5147	-1	ENST00000299977	5867	-1
ENST00000380345	3197	1	17813	ENST00000230771	-1	ENST00000247161	13306	-1	ENST00000255108	3117	-1	ENST00000261187	68020	-1	ENST00000262765	10834	-1	ENST00000264607	17980	-1	ENST00000269576	1389	-1	ENST00000282587	57810	-1	ENST00000294964	5190	-1	ENST00000299977	5883	-1
ENST00000380345	3208	1	17814	ENST00000230771	-1	ENST00000247161	14272	-1	ENST00000255108	3161	-1	ENST00000261187	69766	-1	ENST00000262765	10907	-1	ENST00000264607	18245	-1	ENST00000269576	1445	-1	ENST00000282587	58387	-1	ENST00000294964	5251	-1	ENST00000299977	6030	-1
ENST00000380345	3215	1	17815	ENST00000230771	-1	ENST00000247161	14852	-1	ENST00000255108	3229	-1	ENST00000261187	70809	-1	ENST00000262765	11108	-1	ENST00000264607	18487	-1	ENST00000269576	1460	-1	ENST00000282587	58403	-1	ENST00000294964	5260	-1	ENST00000299977	6207	-1
ENST00000380345	3424	1	17816	ENST00000230771	-1	ENST00000247161	1759	-1	ENST00000255108	3245	-1	ENST00000261187	70976	-1	ENST00000262765	11115	-1	ENST00000264607	18511	-1	ENST00000269576	1491	-1	ENST00000282587	619	-1	ENST00000294964	5268	-1	ENST00000299977	6313	-1
ENST00000380345	3509	1	17817	ENST00000230771	-1	ENST00000247161	1905	-1	ENST00000255108	326	-1	ENST00000261187	76502	-1	ENST00000262765	11208	-1	ENST00000264607	18654	-1	ENST00000269576	1549	-1	ENST00000282587	6335	-1	ENST00000294964	5636	-1	ENST00000299977	6461	-1
ENST00000380345	3553	1	17818	ENST00000230771	-1	ENST00000247161	2095	-1	ENST00000255108	3295	-1	ENST00000261187	78553	-1	ENST00000262765	11663	-1	ENST00000264607	18805	-1	ENST00000269576	1618	-1	ENST00000282587	6783	-1	ENST00000294964	5661	-1	ENST00000299977	6487	-1
ENST00000380345	3599	1	17819	ENST00000230771	-1	ENST00000247161	2175	-1	ENST00000255108	330	-1	ENST00000261187	80523	-1	ENST00000262765	11764	-1	ENST00000264607	18857	-1	ENST00000269576	1624	-1	ENST00000282587	728	-1	ENST00000294964	5671	-1	ENST00000299977	6619	-1
ENST00000380345	3635	1	17820	ENST00000230771	-1	ENST00000247161	2536	-1	ENST00000255108	3314	-1	ENST00000261187	81432	-1	ENST00000262765	13122	-1	ENST00000264607	18941	-1	ENST00000269576	1784	-1	ENST00000282587	7821	-1	ENST00000294964	5714	-1	ENST00000299977	6673	-1
ENST00000380345	3670	1	17821	ENST00000230771	-1	ENST00000247161	2578	-1	ENST00000255108	3352	-1	ENST00000261187	81474	-1	ENST00000262765	13383	-1	ENST00000264607	19041	-1	ENST00000269576	1805	-1	ENST00000282587	7988	-1	ENST00000294964	6292	-1	ENST00000299977	6820	-1
ENST00000380345	3864	1	17822	ENST00000230771	-1	ENST00000247161	2653	-1	ENST00000255108	443	-1	ENST00000261187	81703	-1	ENST00000262765	13626	-1	ENST00000264607	19080	-1	ENST00000269576	1815	-1	ENST00000282587	8018	-1	ENST00000294964	6305	-1	ENST00000299977	7077	-1
ENST00000380345	3874	1	17823	ENST00000230771	-1	ENST00000247161	2717	-1	ENST00000255108	491	-1	ENST00000261187	83049	-1	ENST00000262765	13726	-1	ENST00000264607	19277	-1	ENST00000269576	1901	-1	ENST00000282587	8080	-1	ENST00000294964	6387	-1	ENST00000299977	8186	-1
ENST00000380345	3215	1	41319	ENST00000230771	-1	ENST00000247161	3111	-1	ENST00000255108	5	-1	ENST00000261187	84053	-1	ENST00000262765	14500	-1	ENST00000264607	19522	-1	ENST00000269576	1970	-1	ENST00000282587	9343	-1	ENST00000294964	6398	-1	ENST00000299977	9403	-1
ENST00000380345	3222	1	44889	ENST00000230771	-1	ENST00000247161	3347	-1	ENST00000255108	571	-1	ENST00000261187	85599	-1	ENST00000262765	1723	-1	ENST00000264607	19815	-1	ENST00000269576	2047	-1	ENST00000282587	9650	-1	ENST00000294964	6471	-1	ENST00000299977	953	-1
ENST00000396137	595	1	17824	ENST00000230771	-1	ENST00000247161	3598	-1	ENST00000255108	712	-1	ENST00000261187	85780	-1	ENST00000262765	17299	-1	ENST00000264607	20425	-1	ENST00000269576	2075	-1	ENST00000282588	101844	-1	ENST00000294964	6759	-1	ENST00000299977	9735	-1
ENST00000396137	313	1	34270	ENST00000230771	-1	ENST00000247161	3937	-1	ENST00000255108	771	-1	ENST00000261187	86087	-1	ENST00000262765	19181	-1	ENST00000264607	20579	-1	ENST00000269576	2089	-1	ENST00000282588	104015	-1	ENST00000294964	686	-1	ENST00000299980	10029	-1
ENST00000396137	79886	1	34271	ENST00000230771	-1	ENST00000247161	4171	-1	ENST00000255108	821	-1	ENST00000261187	89251	-1	ENST00000262765	19188	-1	ENST00000264607	21131	-1	ENST00000269576	2183	-1	ENST00000282588	104441	-1	ENST00000294964	6981	-1	ENST00000299980	11042	-1
ENST00000396137	80127	1	34272	ENST00000230771	-1	ENST00000247161	4474	-1	ENST00000255108	852	-1	ENST00000261187	90253	-1	ENST00000262765	20113	-1	ENST00000264607	21167	-1	ENST00000269576	2264	-1	ENST00000282588	107055	-1	ENST00000294964	7293	-1	ENST00000299980	12455	-1
ENST00000396137	78341	1	41320	ENST00000230771	-1	ENST00000247161	479	-1	ENST00000255108	86	-1	ENST00000261187	91947	-1	ENST00000262765	20212	-1	ENST00000264607	21229	-1	ENST00000269576	2300	-1	ENST00000282588	108642	-1	ENST00000294964	7533	-1	ENST00000299980	13135	-1
ENST00000334082	140754	1	17825	ENST00000230771	-1	ENST00000247161	5036	-1	ENST00000255108	873	-1	ENST00000261187	93124	-1	ENST00000262765	2065	-1	ENST00000264607	21342	-1	ENST00000269576	2453	-1	ENST00000282588	110831	-1	ENST00000294964	7631	-1	ENST00000299980	13760	-1
ENST00000334082	3317	1	34273	ENST00000230771	-1	ENST00000247161	5082	-1	ENST00000255108	889	-1	ENST00000261191	10513	-1	ENST00000262765	21211	-1	ENST00000264607	21451	-1	ENST00000269576	2556	-1	ENST00000282588	111451	-1	ENST00000294964	7655	-1	ENST00000299980	14600	-1
ENST00000334082	52124	1	34274	ENST00000230771	-1	ENST00000247161	5296	-1	ENST00000255108	908	-1	ENST00000261191	10641	-1	ENST00000262765	2212	-1	ENST00000264607	21740	-1	ENST00000269576	2720	-1	ENST00000282588	113334	-1	ENST00000294964	7678	-1	ENST00000299980	14707	-1
ENST00000334082	52139	1	34275	ENST00000230771	-1	ENST00000247161	5321	-1	ENST00000255108	932	-1	ENST00000261191	1120	-1	ENST00000262765	22331	-1	ENST00000264607	21847	-1	ENST00000269576	2739	-1	ENST00000282588	113538	-1	ENST00000294964	8081	-1	ENST00000299980	14883	-1
ENST00000334082	52460	1	34276	ENST00000230771	-1	ENST00000247161	5333	-1	ENST00000255152	10021	-1	ENST00000261191	11475	-1	ENST00000262765	22697	-1	ENST00000264607	22001	-1	ENST00000269576	2824	-1	ENST00000282588	115502	-1	ENST00000294964	8144	-1	ENST00000299980	14981	-1
ENST00000334082	52704	1	34277	ENST00000230771	-1	ENST00000247161	5366	-1	ENST00000255152	10627	-1	ENST00000261191	11689	-1	ENST00000262765	2299	-1	ENST00000264607	22038	-1	ENST00000269576	2864	-1	ENST00000282588	115675	-1	ENST00000294964	8251	-1	ENST00000299980	1517	-1
ENST00000334082	140295	1	34278	ENST00000230771	-1	ENST00000247161	566	-1	ENST00000255152	10718	-1	ENST00000261191	11855	-1	ENST00000262765	23615	-1	ENST00000264607	22072	-1	ENST00000269576	2892	-1	ENST00000282588	117056	-1	ENST00000294964	8458	-1	ENST00000299980	15722	-1
ENST00000334082	140556	1	41321	ENST00000230771	-1	ENST00000247161	6190	-1	ENST00000255152	10954	-1	ENST00000261191	12087	-1	ENST00000262765	23632	-1	ENST00000264607	22493	-1	ENST00000269576	2954	-1	ENST00000282588	117066	-1	ENST00000294964	8467	-1	ENST00000299980	16204	-1
ENST00000512560	3803	1	34279	ENST00000230771	-1	ENST00000247161	6220	-1	ENST00000255152	11081	-1	ENST00000261191	12238	-1	ENST00000262765	23727	-1	ENST00000264607	2271	-1	ENST00000269576	2979	-1	ENST00000282588	118014	-1	ENST00000294964	870	-1	ENST00000299980	16914	-1
ENST00000512560	3820	1	41322	ENST00000230771	-1	ENST00000247161	6310	-1	ENST00000255152	1110	-1	ENST00000261191	12350	-1	ENST00000262765	24012	-1	ENST00000264607	2287	-1	ENST00000269576	3048	-1	ENST00000282588	119391	-1	ENST00000294964	8735	-1	ENST00000299980	18581	-1
ENST00000511484	12567	1	17826	ENST00000230771	-1	ENST00000247161	6370	-1	ENST00000255152	11373	-1	ENST00000261191	12804	-1	ENST00000262765	24133	-1	ENST00000264607	23060	-1	ENST00000269576	3149	-1	ENST00000282588	125290	-1	ENST00000294964	895	-1	ENST00000299980	232	-1
ENST00000511484	12770	1	17827	ENST00000230771	-1	ENST00000247161	6447	-1	ENST00000255152	11408	-1	ENST00000261191	1306	-1	ENST00000262765	24425	-1	ENST00000264607	23152	-1	ENST00000269576	3276	-1	ENST00000282588	1288	-1	ENST00000294964	9136	-1	ENST00000299980	23796	-1
ENST00000511484	14827	1	17828	ENST00000230771	-1	ENST00000247161	6545	-1	ENST00000255152	11875	-1	ENST00000261191	1349	-1	ENST00000262765	2480	-1	ENST00000264607	23173	-1	ENST00000269576	3281	-1	ENST00000282588	130430	-1	ENST00000294964	9156	-1	ENST00000299980	24201	-1
ENST00000511484	14832	1	17829	ENST00000230771	-1	ENST00000247161	6711	-1	ENST00000255152	12251	-1	ENST00000261191	14113	-1	ENST00000262765	24945	-1	ENST00000264607	23179	-1	ENST00000269576	3409	-1	ENST00000282588	130516	-1	ENST00000294964	9220	-1	ENST00000299980	25288	-1
ENST00000511484	15088	1	17830	ENST00000230771	-1	ENST00000247161	6813	-1	ENST00000255152	12349	-1	ENST00000261191	14605	-1	ENST00000262765	25359	-1	ENST00000264607	23284	-1	ENST00000269576	3419	-1	ENST00000282588	130741	-1	ENST00000294964	948	-1	ENST00000299980	257	-1
ENST00000338008	28934	1	17832	ENST00000230771	-1	ENST00000247161	6895	-1	ENST00000255152	1266	-1	ENST00000261191	15093	-1	ENST00000262765	25523	-1	ENST00000264607	23324	-1	ENST00000269576	3804	-1	ENST00000282588	132190	-1	ENST00000294964	9810	-1	ENST00000299980	26650	-1
ENST00000338008	29656	1	17833	ENST00000230771	-1	ENST00000247161	7089	-1	ENST00000255152	12676	-1	ENST00000261191	1514	-1	ENST00000262765	25814	-1	ENST00000264607	23373	-1	ENST00000269576	3820	-1	ENST00000282588	13672	-1	ENST00000295025	10194	-1	ENST00000299980	27365	-1
ENST00000338008	29879	1	17834	ENST00000230771	-1	ENST00000247161	7435	-1	ENST00000255152	12874	-1	ENST00000261191	15385	-1	ENST00000262765	25889	-1	ENST00000264607	23618	-1	ENST00000269576	3849	-1	ENST00000282588	13713	-1	ENST00000295025	10459	-1	ENST00000299980	28895	-1
ENST00000338008	29907	1	17835	ENST00000230771	-1	ENST00000247161	7996	-1	ENST00000255152	13148	-1	ENST00000261191	15538	-1	ENST00000262765	26252	-1	ENST00000264607	23757	-1	ENST00000269576	4013	-1	ENST00000282588	140340	-1	ENST00000295025	10615	-1	ENST00000299980	29015	-1
ENST00000338008	30208	1	17836	ENST00000230771	-1	ENST00000247161	8082	-1	ENST00000255152	1318	-1	ENST00000261191	15627	-1	ENST00000262765	27725	-1	ENST00000264607	24701	-1	ENST00000269576	4120	-1	ENST00000282588	140730	-1	ENST00000295025	10789	-1	ENST00000299980	29171	-1
ENST00000338008	30269	1	17837	ENST00000230771	-1	ENST00000247161	8094	-1	ENST00000255152	13730	-1	ENST00000261191	15951	-1	ENST00000262765	28142	-1	ENST00000264607	24728	-1	ENST00000269576	4140	-1	ENST00000282588	14297	-1	ENST00000295025	10866	-1	ENST00000299980	29756	-1
ENST00000338008	30285	1	17838	ENST00000230771	-1	ENST00000247161	8148	-1	ENST00000255152	13833	-1	ENST00000261191	16141	-1	ENST00000262765	28508	-1	ENST00000264607	24819	-1	ENST00000269576	4221	-1	ENST00000282588	143912	-1	ENST00000295025	11371	-1	ENST00000299980	30689	-1
ENST00000338008	30340	1	17839	ENST00000230771	-1	ENST00000247161	8365	-1	ENST00000255152	140	-1	ENST00000261191	16178	-1	ENST00000262765	28552	-1	ENST00000264607	3498	-1	ENST00000269576	4256	-1	ENST00000282588	144248	-1	ENST00000295025	12266	-1	ENST00000299980	3152	-1
ENST00000338008	70732	1	17840	ENST00000230771	-1	ENST00000247161	9126	-1	ENST00000255152	14406	-1	ENST00000261191	16682	-1	ENST00000262765	28709	-1	ENST00000264607	3738	-1	ENST00000269576	4281	-1	ENST00000282588	144448	-1	ENST00000295025	12366	-1	ENST00000299980	34530	-1
ENST00000338008	70768	1	17841	ENST00000230771	-1	ENST00000247161	9199	-1	ENST00000255152	147	-1	ENST00000261191	16728	-1	ENST00000262765	28865	-1	ENST00000264607	3768	-1	ENST00000269576	4298	-1	ENST00000282588	146765	-1	ENST00000295025	13758	-1	ENST00000299980	34696	-1
ENST00000338008	29452	1	34280	ENST00000230771	-1	ENST00000247161	9253	-1	ENST00000255152	14991	-1	ENST00000261191	16987	-1	ENST00000262765	29248	-1	ENST00000264607	4462	-1	ENST00000269576	4329	-1	ENST00000282588	148922	-1	ENST00000295025	13798	-1	ENST00000299980	35216	-1
ENST00000338008	29679	1	34281	ENST00000230771	-1	ENST00000247161	9284	-1	ENST00000255152	15008	-1	ENST00000261191	17173	-1	ENST00000262765	29524	-1	ENST00000264607	5152	-1	ENST00000269576	4420	-1	ENST00000282588	156708	-1	ENST00000295025	14275	-1	ENST00000299980	35578	-1
ENST00000338008	70799	1	41323	ENST00000230771	-1	ENST00000247161	9582	-1	ENST00000255152	15065	-1	ENST00000261191	17827	-1	ENST00000262765	2988	-1	ENST00000264607	5424	-1	ENST00000269576	4458	-1	ENST00000282588	157161	-1	ENST00000295025	15197	-1	ENST00000299980	35996	-1
ENST00000439211	24178	1	41324	ENST00000230792	-1	ENST00000247161	9622	-1	ENST00000255152	15079	-1	ENST00000261191	17940	-1	ENST00000262765	3064	-1	ENST00000264607	546	-1	ENST00000269576	4476	-1	ENST00000282588	158495	-1	ENST00000295025	15430	-1	ENST00000299980	36346	-1
ENST00000439211	24659	1	41325	ENST00000230792	-1	ENST00000247161	9630	-1	ENST00000255152	15610	-1	ENST00000261191	17970	-1	ENST00000262765	30642	-1	ENST00000264607	5624	-1	ENST00000269576	455	-1	ENST00000282588	15957	-1	ENST00000295025	15653	-1	ENST00000299980	36645	-1
ENST00000265080	265254	1	34282	ENST00000230792	-1	ENST00000247161	9703	-1	ENST00000255152	15869	-1	ENST00000261191	18645	-1	ENST00000262765	31469	-1	ENST00000264607	5647	-1	ENST00000269576	474	-1	ENST00000282588	159743	-1	ENST00000295025	15664	-1	ENST00000299980	37501	-1
ENST00000265080	265288	1	34283	ENST00000230792	-1	ENST00000247178	10514	-1	ENST00000255152	16102	-1	ENST00000261191	19183	-1	ENST00000262765	31482	-1	ENST00000264607	7052	-1	ENST00000269576	495	-1	ENST00000282588	163879	-1	ENST00000295025	15809	-1	ENST00000299980	37850	-1
ENST00000424301	4378	1	17842	ENST00000230792	-1	ENST00000247178	10961	-1	ENST00000255152	16389	-1	ENST00000261191	19328	-1	ENST00000262765	31709	-1	ENST00000264607	7407	-1	ENST00000269576	522	-1	ENST00000282588	164621	-1	ENST00000295025	16471	-1	ENST00000299980	38253	-1
ENST00000282185	282119	1	17843	ENST00000230792	-1	ENST00000247178	12561	-1	ENST00000255152	16404	-1	ENST00000261191	19364	-1	ENST00000262765	32574	-1	ENST00000264607	7486	-1	ENST00000269576	614	-1	ENST00000282588	165952	-1	ENST00000295025	16635	-1	ENST00000299980	39034	-1
ENST00000296674	4482	1	41326	ENST00000230792	-1	ENST00000247178	13111	-1	ENST00000255152	16988	-1	ENST00000261191	19421	-1	ENST00000262765	3271	-1	ENST00000264607	7592	-1	ENST00000269576	624	-1	ENST00000282588	166679	-1	ENST00000295025	16650	-1	ENST00000299980	40288	-1
ENST00000265077	18804	1	17844	ENST00000230792	-1	ENST00000247178	13195	-1	ENST00000255152	17079	-1	ENST00000261191	20067	-1	ENST00000262765	32961	-1	ENST00000264607	7683	-1	ENST00000269576	764	-1	ENST00000282588	18795	-1	ENST00000295025	1676	-1	ENST00000299980	41030	-1
ENST00000265077	48717	1	17845	ENST00000230792	-1	ENST00000247178	13427	-1	ENST00000255152	17279	-1	ENST00000261191	20673	-1	ENST00000262765	32996	-1	ENST00000264607	770	-1	ENST00000269576	968	-1	ENST00000282588	19563	-1	ENST00000295025	17425	-1	ENST00000299980	41977	-1
ENST00000265077	50418	1	17846	ENST00000230792	-1	ENST00000247178	14582	-1	ENST00000255152	17290	-1	ENST00000261191	2103	-1	ENST00000262765	33151	-1	ENST00000264607	8785	-1	ENST00000269601	10068	-1	ENST00000282588	21076	-1	ENST00000295025	18093	-1	ENST00000299980	43349	-1
ENST00000265077	50486	1	17847	ENST00000230792	-1	ENST00000247178	15106	-1	ENST00000255152	1763	-1	ENST00000261191	21171	-1	ENST00000262765	3756	-1	ENST00000264607	8980	-1	ENST00000269601	10199	-1	ENST00000282588	22494	-1	ENST00000295025	18227	-1	ENST00000299980	43771	-1
ENST00000265077	65684	1	17848	ENST00000230792	-1	ENST00000247178	15413	-1	ENST00000255152	1773	-1	ENST00000261191	22069	-1	ENST00000262765	3812	-1	ENST00000264607	948	-1	ENST00000269601	10773	-1	ENST00000282588	23247	-1	ENST00000295025	18366	-1	ENST00000299980	44451	-1
ENST00000265077	66012	1	17849	ENST00000230792	-1	ENST00000247178	15485	-1	ENST00000255152	18109	-1	ENST00000261191	22138	-1	ENST00000262765	4153	-1	ENST00000264658	10011	-1	ENST00000269601	10778	-1	ENST00000282588	23729	-1	ENST00000295025	1908	-1	ENST00000299980	45414	-1
ENST00000265077	66144	1	17850	ENST00000230792	-1	ENST00000247178	16283	-1	ENST00000255152	1851	-1	ENST00000261191	22825	-1	ENST00000262765	4240	-1	ENST00000264658	102681	-1	ENST00000269601	10942	-1	ENST00000282588	24231	-1	ENST00000295025	21771	-1	ENST00000299980	45520	-1
ENST00000265077	66153	1	17851	ENST00000230792	-1	ENST00000247178	16706	-1	ENST00000255152	18945	-1	ENST00000261191	23659	-1	ENST00000262765	482	-1	ENST00000264658	102686	-1	ENST00000269601	11200	-1	ENST00000282588	25513	-1	ENST00000295025	2323	-1	ENST00000299980	46426	-1
ENST00000265077	67165	1	17852	ENST00000230792	-1	ENST00000247178	17645	-1	ENST00000255152	19232	-1	ENST00000261191	24796	-1	ENST00000262765	4892	-1	ENST00000264658	102834	-1	ENST00000269601	1175	-1	ENST00000282588	28280	-1	ENST00000295025	23805	-1	ENST00000299980	46471	-1
ENST00000265077	67186	1	17853	ENST00000230792	-1	ENST00000247178	18286	-1	ENST00000255152	19303	-1	ENST00000261191	25163	-1	ENST00000262765	4919	-1	ENST00000264658	103020	-1	ENST00000269601	11932	-1	ENST00000282588	30119	-1	ENST00000295025	24644	-1	ENST00000299980	46865	-1
ENST00000265077	67191	1	17854	ENST00000230792	-1	ENST00000247178	18292	-1	ENST00000255152	19358	-1	ENST00000261191	25498	-1	ENST00000262765	5121	-1	ENST00000264658	104527	-1	ENST00000269601	11999	-1	ENST00000282588	32581	-1	ENST00000295025	26094	-1	ENST00000299980	46992	-1
ENST00000265077	67214	1	17855	ENST00000230792	-1	ENST00000247178	19003	-1	ENST00000255152	19714	-1	ENST00000261191	25834	-1	ENST00000262765	5250	-1	ENST00000264658	106099	-1	ENST00000269601	12050	-1	ENST00000282588	33462	-1	ENST00000295025	26126	-1	ENST00000299980	48437	-1
ENST00000265077	67243	1	17856	ENST00000230792	-1	ENST00000247178	19329	-1	ENST00000255152	1973	-1	ENST00000261191	26605	-1	ENST00000262765	5298	-1	ENST00000264658	109071	-1	ENST00000269601	12334	-1	ENST00000282588	34297	-1	ENST00000295025	28866	-1	ENST00000299980	48945	-1
ENST00000265077	67951	1	17857	ENST00000230792	-1	ENST00000247178	196	-1	ENST00000255152	1996	-1	ENST00000261191	26949	-1	ENST00000262765	5686	-1	ENST00000264658	10941	-1	ENST00000269601	12577	-1	ENST00000282588	34490	-1	ENST00000295025	28954	-1	ENST00000299980	49140	-1
ENST00000265077	67981	1	17858	ENST00000230792	-1	ENST00000247178	20173	-1	ENST00000255152	20804	-1	ENST00000261191	27083	-1	ENST00000262765	7123	-1	ENST00000264658	113494	-1	ENST00000269601	12836	-1	ENST00000282588	34572	-1	ENST00000295025	29213	-1	ENST00000299980	50251	-1
ENST00000265077	67986	1	17859	ENST00000230792	-1	ENST00000247178	22529	-1	ENST00000255152	21193	-1	ENST00000261191	27091	-1	ENST00000262765	7656	-1	ENST00000264658	113504	-1	ENST00000269601	13177	-1	ENST00000282588	34768	-1	ENST00000295025	30280	-1	ENST00000299980	50309	-1
ENST00000265077	67993	1	17860	ENST00000230792	-1	ENST00000247178	22696	-1	ENST00000255152	2217	-1	ENST00000261191	27640	-1	ENST00000262765	766	-1	ENST00000264658	115609	-1	ENST00000269601	13276	-1	ENST00000282588	3482	-1	ENST00000295025	31160	-1	ENST00000299980	50361	-1
ENST00000265077	68014	1	17861	ENST00000230792	-1	ENST00000247178	22802	-1	ENST00000255152	2700	-1	ENST00000261191	28081	-1	ENST00000262765	780	-1	ENST00000264658	116393	-1	ENST00000269601	13337	-1	ENST00000282588	37235	-1	ENST00000295025	32349	-1	ENST00000299980	5127	-1
ENST00000265077	68017	1	17862	ENST00000230792	-1	ENST00000247178	23098	-1	ENST00000255152	2723	-1	ENST00000261191	2862	-1	ENST00000262765	8114	-1	ENST00000264658	11701	-1	ENST00000269601	13589	-1	ENST00000282588	39523	-1	ENST00000295025	32969	-1	ENST00000299980	52206	-1
ENST00000265077	68026	1	17863	ENST00000230792	-1	ENST00000247178	23180	-1	ENST00000255152	3063	-1	ENST00000261191	28710	-1	ENST00000262765	9765	-1	ENST00000264658	11793	-1	ENST00000269601	14085	-1	ENST00000282588	4555	-1	ENST00000295025	33206	-1	ENST00000299980	54274	-1
ENST00000265077	68304	1	17864	ENST00000230792	-1	ENST00000247178	24372	-1	ENST00000255152	31	-1	ENST00000261191	29131	-1	ENST00000262768	1130	-1	ENST00000264658	119059	-1	ENST00000269601	14177	-1	ENST00000282588	45928	-1	ENST00000295025	34101	-1	ENST00000299980	54689	-1
ENST00000265077	68552	1	17865	ENST00000230792	-1	ENST00000247178	24465	-1	ENST00000255152	358	-1	ENST00000261191	29565	-1	ENST00000262768	11336	-1	ENST00000264658	120544	-1	ENST00000269601	14227	-1	ENST00000282588	49252	-1	ENST00000295025	34245	-1	ENST00000299980	5596	-1
ENST00000265077	68568	1	17866	ENST00000230792	-1	ENST00000247178	24951	-1	ENST00000255152	3624	-1	ENST00000261191	29828	-1	ENST00000262768	13965	-1	ENST00000264658	121695	-1	ENST00000269601	14309	-1	ENST00000282588	50034	-1	ENST00000295025	34905	-1	ENST00000299980	5604	-1
ENST00000265077	68650	1	17867	ENST00000230792	-1	ENST00000247178	26529	-1	ENST00000255152	3874	-1	ENST00000261191	30078	-1	ENST00000262768	15337	-1	ENST00000264658	1238	-1	ENST00000269601	14495	-1	ENST00000282588	51908	-1	ENST00000295025	35439	-1	ENST00000299980	568	-1
ENST00000265077	68665	1	17868	ENST00000230792	-1	ENST00000247178	26723	-1	ENST00000255152	4154	-1	ENST00000261191	30790	-1	ENST00000262768	15869	-1	ENST00000264658	124112	-1	ENST00000269601	14540	-1	ENST00000282588	52790	-1	ENST00000295025	37351	-1	ENST00000299980	58570	-1
ENST00000265077	68681	1	17869	ENST00000230792	-1	ENST00000247178	26828	-1	ENST00000255152	4403	-1	ENST00000261191	30956	-1	ENST00000262768	17459	-1	ENST00000264658	12774	-1	ENST00000269601	14562	-1	ENST00000282588	53085	-1	ENST00000295025	37692	-1	ENST00000299980	58921	-1
ENST00000265077	68807	1	17870	ENST00000230792	-1	ENST00000247178	2683	-1	ENST00000255152	4490	-1	ENST00000261191	31228	-1	ENST00000262768	17548	-1	ENST00000264658	128628	-1	ENST00000269601	14758	-1	ENST00000282588	53101	-1	ENST00000295025	38376	-1	ENST00000299980	60258	-1
ENST00000265077	69208	1	17871	ENST00000230792	-1	ENST00000247178	29517	-1	ENST00000255152	5422	-1	ENST00000261191	31349	-1	ENST00000262768	18426	-1	ENST00000264658	131099	-1	ENST00000269601	14821	-1	ENST00000282588	58454	-1	ENST00000295025	3916	-1	ENST00000299980	60301	-1
ENST00000265077	69778	1	17872	ENST00000230792	-1	ENST00000247178	30048	-1	ENST00000255152	6206	-1	ENST00000261191	31674	-1	ENST00000262768	18512	-1	ENST00000264658	132137	-1	ENST00000269601	15048	-1	ENST00000282588	58710	-1	ENST00000295025	40458	-1	ENST00000299980	66055	-1
ENST00000265077	70296	1	17873	ENST00000230792	-1	ENST00000247178	30219	-1	ENST00000255152	6303	-1	ENST00000261191	31755	-1	ENST00000262768	18926	-1	ENST00000264658	133240	-1	ENST00000269601	15612	-1	ENST00000282588	59866	-1	ENST00000295025	40653	-1	ENST00000299980	6962	-1
ENST00000265077	70396	1	17874	ENST00000230792	-1	ENST00000247178	30364	-1	ENST00000255152	6429	-1	ENST00000261191	31767	-1	ENST00000262768	19274	-1	ENST00000264658	133867	-1	ENST00000269601	15654	-1	ENST00000282588	61089	-1	ENST00000295025	40694	-1	ENST00000299980	71512	-1
ENST00000265077	70411	1	17875	ENST00000230792	-1	ENST00000247178	30531	-1	ENST00000255152	677	-1	ENST00000261191	31790	-1	ENST00000262768	19580	-1	ENST00000264658	137638	-1	ENST00000269601	1722	-1	ENST00000282588	62861	-1	ENST00000295025	41348	-1	ENST00000299980	75162	-1
ENST00000265077	70531	1	17876	ENST00000230792	-1	ENST00000247178	31365	-1	ENST00000255152	7166	-1	ENST00000261191	31981	-1	ENST00000262768	20812	-1	ENST00000264658	137757	-1	ENST00000269601	1798	-1	ENST00000282588	65978	-1	ENST00000295025	41997	-1	ENST00000299980	75376	-1
ENST00000265077	70579	1	17877	ENST00000230792	-1	ENST00000247178	31493	-1	ENST00000255152	7504	-1	ENST00000261191	3200	-1	ENST00000262768	20866	-1	ENST00000264658	138666	-1	ENST00000269601	2116	-1	ENST00000282588	71952	-1	ENST00000295025	42094	-1	ENST00000299980	7542	-1
ENST00000265077	70732	1	17878	ENST00000230792	-1	ENST00000247178	3158	-1	ENST00000255152	7527	-1	ENST00000261191	32534	-1	ENST00000262768	21588	-1	ENST00000264658	138781	-1	ENST00000269601	2255	-1	ENST00000282588	74354	-1	ENST00000295025	42158	-1	ENST00000299980	75815	-1
ENST00000265077	108696	1	17879	ENST00000230792	-1	ENST00000247178	3189	-1	ENST00000255152	790	-1	ENST00000261191	32731	-1	ENST00000262768	21905	-1	ENST00000264658	14530	-1	ENST00000269601	2502	-1	ENST00000282588	75601	-1	ENST00000295025	42187	-1	ENST00000299980	76818	-1
ENST00000265077	108724	1	17880	ENST00000230792	-1	ENST00000247178	31971	-1	ENST00000255152	8017	-1	ENST00000261191	3454	-1	ENST00000262768	22971	-1	ENST00000264658	15246	-1	ENST00000269601	269	-1	ENST00000282588	75632	-1	ENST00000295025	42200	-1	ENST00000299980	79396	-1
ENST00000265077	108860	1	17881	ENST00000230792	-1	ENST00000247178	32225	-1	ENST00000255152	8034	-1	ENST00000261191	3750	-1	ENST00000262768	23280	-1	ENST00000264658	15534	-1	ENST00000269601	2746	-1	ENST00000282588	765	-1	ENST00000295025	43413	-1	ENST00000299980	79704	-1
ENST00000265077	108903	1	17882	ENST00000230792	-1	ENST00000247178	32493	-1	ENST00000255152	8607	-1	ENST00000261191	3994	-1	ENST00000262768	24047	-1	ENST00000264658	15753	-1	ENST00000269601	2805	-1	ENST00000282588	7696	-1	ENST00000295025	45977	-1	ENST00000299980	80150	-1
ENST00000265077	109149	1	17883	ENST00000230792	-1	ENST00000247178	34381	-1	ENST00000255152	8811	-1	ENST00000261191	5227	-1	ENST00000262768	25263	-1	ENST00000264658	18829	-1	ENST00000269601	3263	-1	ENST00000282588	8134	-1	ENST00000295025	46281	-1	ENST00000299980	9051	-1
ENST00000265077	109156	1	17884	ENST00000230792	-1	ENST00000247178	35310	-1	ENST00000255152	8828	-1	ENST00000261191	535	-1	ENST00000262768	25617	-1	ENST00000264658	19940	-1	ENST00000269601	3439	-1	ENST00000282588	8301	-1	ENST00000295025	46401	-1	ENST00000300006	102561	-1
ENST00000265077	109503	1	17885	ENST00000230792	-1	ENST00000247178	36299	-1	ENST00000255152	9014	-1	ENST00000261191	5462	-1	ENST00000262768	2740	-1	ENST00000264658	21244	-1	ENST00000269601	3553	-1	ENST00000282588	87631	-1	ENST00000295025	46454	-1	ENST00000300006	104578	-1
ENST00000265077	109627	1	17886	ENST00000230792	-1	ENST00000247178	36543	-1	ENST00000255152	951	-1	ENST00000261191	6684	-1	ENST00000262768	27513	-1	ENST00000264658	2243	-1	ENST00000269601	3655	-1	ENST00000282588	89978	-1	ENST00000295025	4697	-1	ENST00000300006	108767	-1
ENST00000265077	109682	1	17887	ENST00000230792	-1	ENST00000247178	36772	-1	ENST00000255152	9720	-1	ENST00000261191	7953	-1	ENST00000262768	27957	-1	ENST00000264658	22606	-1	ENST00000269601	367	-1	ENST00000282588	91904	-1	ENST00000295025	47683	-1	ENST00000300006	110379	-1
ENST00000265077	109693	1	17888	ENST00000230792	-1	ENST00000247178	37228	-1	ENST00000255152	9824	-1	ENST00000261191	863	-1	ENST00000262768	2875	-1	ENST00000264658	23770	-1	ENST00000269601	3697	-1	ENST00000282588	92759	-1	ENST00000295025	47780	-1	ENST00000300006	121248	-1
ENST00000265077	109700	1	17889	ENST00000230792	-1	ENST00000247178	37620	-1	ENST00000255194	100784	-1	ENST00000261191	8966	-1	ENST00000262768	29166	-1	ENST00000264658	24136	-1	ENST00000269601	3951	-1	ENST00000282588	93874	-1	ENST00000295025	48348	-1	ENST00000300006	121300	-1
ENST00000265077	109772	1	17890	ENST00000230792	-1	ENST00000247178	37905	-1	ENST00000255194	102566	-1	ENST00000261191	9824	-1	ENST00000262768	32756	-1	ENST00000264658	25240	-1	ENST00000269601	4117	-1	ENST00000282588	96864	-1	ENST00000295025	49703	-1	ENST00000300006	128610	-1
ENST00000265077	49637	1	44890	ENST00000230792	-1	ENST00000247178	38680	-1	ENST00000255194	112608	-1	ENST00000261191	9857	-1	ENST00000262768	33568	-1	ENST00000264658	27340	-1	ENST00000269601	4205	-1	ENST00000282588	97691	-1	ENST00000295025	49758	-1	ENST00000300006	133255	-1
ENST00000265077	65807	1	44891	ENST00000230792	-1	ENST00000247178	39349	-1	ENST00000255194	113906	-1	ENST00000261191	9951	-1	ENST00000262768	33804	-1	ENST00000264658	30011	-1	ENST00000269601	4564	-1	ENST00000282841	1003	-1	ENST00000295025	5965	-1	ENST00000300006	138997	-1
ENST00000265077	70315	1	44892	ENST00000230792	-1	ENST00000247178	39662	-1	ENST00000255194	119636	-1	ENST00000261205	120615	-1	ENST00000262768	33939	-1	ENST00000264658	36151	-1	ENST00000269601	4902	-1	ENST00000282841	1024	-1	ENST00000295025	6631	-1	ENST00000300006	139472	-1
ENST00000515800	123230	1	17891	ENST00000230792	-1	ENST00000247178	40226	-1	ENST00000255194	119672	-1	ENST00000261205	121375	-1	ENST00000262768	34356	-1	ENST00000264658	37399	-1	ENST00000269601	5016	-1	ENST00000282841	10277	-1	ENST00000295025	6919	-1	ENST00000300006	139666	-1
ENST00000515800	123252	1	17892	ENST00000230792	-1	ENST00000247178	40384	-1	ENST00000255194	120334	-1	ENST00000261205	141003	-1	ENST00000262768	35529	-1	ENST00000264658	38566	-1	ENST00000269601	5152	-1	ENST00000282841	10396	-1	ENST00000295025	7432	-1	ENST00000300006	140884	-1
ENST00000515800	123280	1	17893	ENST00000230792	-1	ENST00000247178	41002	-1	ENST00000255194	123553	-1	ENST00000261205	149446	-1	ENST00000262768	38139	-1	ENST00000264658	39931	-1	ENST00000269601	5314	-1	ENST00000282841	10803	-1	ENST00000295025	956	-1	ENST00000300006	142281	-1
ENST00000515800	123300	1	17894	ENST00000230792	-1	ENST00000247178	41190	-1	ENST00000255194	124369	-1	ENST00000261205	15730	-1	ENST00000262768	38271	-1	ENST00000264658	41000	-1	ENST00000269601	5400	-1	ENST00000282841	10820	-1	ENST00000295025	9957	-1	ENST00000300006	142369	-1
ENST00000515800	123362	1	17895	ENST00000230792	-1	ENST00000247178	41304	-1	ENST00000255194	125022	-1	ENST00000261205	157606	-1	ENST00000262768	38450	-1	ENST00000264658	4223	-1	ENST00000269601	5842	-1	ENST00000282841	10884	-1	ENST00000295079	100	-1	ENST00000300006	145547	-1
ENST00000515800	37492	1	34284	ENST00000230792	-1	ENST00000247178	41600	-1	ENST00000255194	126760	-1	ENST00000261205	160040	-1	ENST00000262768	39257	-1	ENST00000264658	44994	-1	ENST00000269601	6030	-1	ENST00000282841	10921	-1	ENST00000295079	1081	-1	ENST00000300006	148111	-1
ENST00000501715	18528	1	34285	ENST00000230792	-1	ENST00000247178	42306	-1	ENST00000255194	128516	-1	ENST00000261205	163170	-1	ENST00000262768	3956	-1	ENST00000264658	47130	-1	ENST00000269601	6170	-1	ENST00000282841	10929	-1	ENST00000295079	1166	-1	ENST00000300006	148222	-1
ENST00000315948	3351	1	17896	ENST00000230792	-1	ENST00000247178	42477	-1	ENST00000255194	129652	-1	ENST00000261205	169820	-1	ENST00000262768	40210	-1	ENST00000264658	48299	-1	ENST00000269601	6259	-1	ENST00000282841	10990	-1	ENST00000295079	1279	-1	ENST00000300006	148741	-1
ENST00000315948	3242	1	34286	ENST00000230792	-1	ENST00000247178	43036	-1	ENST00000255194	133994	-1	ENST00000261205	190315	-1	ENST00000262768	4052	-1	ENST00000264658	48457	-1	ENST00000269601	6264	-1	ENST00000282841	11210	-1	ENST00000295079	1310	-1	ENST00000300006	15038	-1
ENST00000315948	3280	1	34287	ENST00000230792	-1	ENST00000247178	43446	-1	ENST00000255194	135224	-1	ENST00000261205	191054	-1	ENST00000262768	4187	-1	ENST00000264658	49652	-1	ENST00000269601	6481	-1	ENST00000282841	11302	-1	ENST00000295079	1394	-1	ENST00000300006	151112	-1
ENST00000315948	3477	1	34288	ENST00000230792	-1	ENST00000247178	45077	-1	ENST00000255194	146114	-1	ENST00000261205	20082	-1	ENST00000262768	42484	-1	ENST00000264658	5273	-1	ENST00000269601	6551	-1	ENST00000282841	11554	-1	ENST00000295079	1457	-1	ENST00000300006	152304	-1
ENST00000315948	3503	1	34289	ENST00000230792	-1	ENST00000247178	45193	-1	ENST00000255194	146421	-1	ENST00000261205	207681	-1	ENST00000262768	43757	-1	ENST00000264658	53017	-1	ENST00000269601	7711	-1	ENST00000282841	11705	-1	ENST00000295079	1613	-1	ENST00000300006	153273	-1
ENST00000315948	3524	1	34290	ENST00000230792	-1	ENST00000247178	45292	-1	ENST00000255194	149895	-1	ENST00000261205	207969	-1	ENST00000262768	44038	-1	ENST00000264658	53058	-1	ENST00000269601	8303	-1	ENST00000282841	11855	-1	ENST00000295079	1743	-1	ENST00000300006	18882	-1
ENST00000315948	3588	1	34291	ENST00000230792	-1	ENST00000247178	534	-1	ENST00000255194	157445	-1	ENST00000261205	224873	-1	ENST00000262768	44511	-1	ENST00000264658	53237	-1	ENST00000269601	8859	-1	ENST00000282841	11865	-1	ENST00000295079	1771	-1	ENST00000300006	19108	-1
ENST00000315948	3615	1	34292	ENST00000230792	-1	ENST00000247178	5346	-1	ENST00000255194	159826	-1	ENST00000261205	23009	-1	ENST00000262768	46442	-1	ENST00000264658	55292	-1	ENST00000269601	964	-1	ENST00000282841	12257	-1	ENST00000295079	1781	-1	ENST00000300006	21992	-1
ENST00000315948	3621	1	34293	ENST00000230859	-1	ENST00000247178	6441	-1	ENST00000255194	165926	-1	ENST00000261205	232019	-1	ENST00000262768	46736	-1	ENST00000264658	55867	-1	ENST00000269601	9711	-1	ENST00000282841	12262	-1	ENST00000295079	1907	-1	ENST00000300006	22943	-1
ENST00000315948	3651	1	34294	ENST00000230859	-1	ENST00000247178	6717	-1	ENST00000255194	171068	-1	ENST00000261205	23779	-1	ENST00000262768	47657	-1	ENST00000264658	57593	-1	ENST00000269601	9747	-1	ENST00000282841	12585	-1	ENST00000295079	1997	-1	ENST00000300006	23241	-1
ENST00000315948	9491	1	34295	ENST00000230859	-1	ENST00000247178	6998	-1	ENST00000255194	176448	-1	ENST00000261205	238211	-1	ENST00000262768	47723	-1	ENST00000264658	59508	-1	ENST00000269601	9884	-1	ENST00000282841	13153	-1	ENST00000295079	2022	-1	ENST00000300006	29217	-1
ENST00000265138	1863	1	17898	ENST00000230859	-1	ENST00000247178	8483	-1	ENST00000255194	184482	-1	ENST00000261205	247253	-1	ENST00000262768	48355	-1	ENST00000264658	62266	-1	ENST00000269601	9907	-1	ENST00000282841	13226	-1	ENST00000295079	2056	-1	ENST00000300006	29436	-1
ENST00000265138	2154	1	17899	ENST00000230859	-1	ENST00000247178	9857	-1	ENST00000255194	188729	-1	ENST00000261205	253598	-1	ENST00000262768	48376	-1	ENST00000264658	67279	-1	ENST00000269701	10139	-1	ENST00000282841	13457	-1	ENST00000295079	2081	-1	ENST00000300006	31288	-1
ENST00000265138	2190	1	17900	ENST00000230859	-1	ENST00000247178	9873	-1	ENST00000255194	189592	-1	ENST00000261205	253826	-1	ENST00000262768	48390	-1	ENST00000264658	67843	-1	ENST00000269701	10591	-1	ENST00000282841	13613	-1	ENST00000295079	2091	-1	ENST00000300006	32053	-1
ENST00000265138	2206	1	17901	ENST00000230859	-1	ENST00000247178	9998	-1	ENST00000255194	190436	-1	ENST00000261205	25592	-1	ENST00000262768	49255	-1	ENST00000264658	69182	-1	ENST00000269701	10604	-1	ENST00000282841	13754	-1	ENST00000295079	2099	-1	ENST00000300006	32973	-1
ENST00000265138	2227	1	17902	ENST00000230859	-1	ENST00000247182	1000	-1	ENST00000255194	191171	-1	ENST00000261205	262679	-1	ENST00000262768	51654	-1	ENST00000264658	69826	-1	ENST00000269701	10629	-1	ENST00000282841	14012	-1	ENST00000295079	2356	-1	ENST00000300006	37514	-1
ENST00000265138	2272	1	17903	ENST00000230859	-1	ENST00000247182	1764	-1	ENST00000255194	1920	-1	ENST00000261205	266825	-1	ENST00000262768	5222	-1	ENST00000264658	71748	-1	ENST00000269701	10703	-1	ENST00000282841	14453	-1	ENST00000295079	2395	-1	ENST00000300006	38186	-1
ENST00000265138	2454	1	17904	ENST00000230859	-1	ENST00000247182	1854	-1	ENST00000255194	192271	-1	ENST00000261205	281048	-1	ENST00000262768	52276	-1	ENST00000264658	7192	-1	ENST00000269701	11270	-1	ENST00000282841	14666	-1	ENST00000295079	2434	-1	ENST00000300006	38414	-1
ENST00000265138	2497	1	17905	ENST00000230859	-1	ENST00000247182	1903	-1	ENST00000255194	19342	-1	ENST00000261205	288175	-1	ENST00000262768	52454	-1	ENST00000264658	7700	-1	ENST00000269701	11531	-1	ENST00000282841	14795	-1	ENST00000295079	2546	-1	ENST00000300006	39497	-1
ENST00000265138	2507	1	17906	ENST00000230859	-1	ENST00000247182	1931	-1	ENST00000255194	198844	-1	ENST00000261205	289843	-1	ENST00000262768	52532	-1	ENST00000264658	8165	-1	ENST00000269701	11679	-1	ENST00000282841	1493	-1	ENST00000295079	3000	-1	ENST00000300006	39625	-1
ENST00000265138	1947	1	34296	ENST00000230859	-1	ENST00000247182	1935	-1	ENST00000255194	207742	-1	ENST00000261205	306869	-1	ENST00000262768	526	-1	ENST00000264658	83499	-1	ENST00000269701	12216	-1	ENST00000282841	14962	-1	ENST00000295079	3326	-1	ENST00000300006	4022	-1
ENST00000265138	2182	1	34297	ENST00000230859	-1	ENST00000247182	2030	-1	ENST00000255194	208391	-1	ENST00000261205	312056	-1	ENST00000262768	53067	-1	ENST00000264658	85323	-1	ENST00000269701	12670	-1	ENST00000282841	15081	-1	ENST00000295079	3344	-1	ENST00000300006	41129	-1
ENST00000265138	2222	1	34298	ENST00000230859	-1	ENST00000247182	2177	-1	ENST00000255194	209100	-1	ENST00000261205	328286	-1	ENST00000262768	5405	-1	ENST00000264658	87280	-1	ENST00000269701	12991	-1	ENST00000282841	15143	-1	ENST00000295079	3466	-1	ENST00000300006	43512	-1
ENST00000265138	2254	1	34299	ENST00000230859	-1	ENST00000247182	2267	-1	ENST00000255194	211538	-1	ENST00000261205	32844	-1	ENST00000262768	54771	-1	ENST00000264658	89629	-1	ENST00000269701	13087	-1	ENST00000282841	15160	-1	ENST00000295079	3482	-1	ENST00000300006	44823	-1
ENST00000265138	2488	1	34300	ENST00000230859	-1	ENST00000247182	2328	-1	ENST00000255194	214414	-1	ENST00000261205	330311	-1	ENST00000262768	57341	-1	ENST00000264658	92375	-1	ENST00000269701	13175	-1	ENST00000282841	15246	-1	ENST00000295079	3504	-1	ENST00000300006	45878	-1
ENST00000265138	2638	1	34301	ENST00000230859	-1	ENST00000247182	2419	-1	ENST00000255194	215664	-1	ENST00000261205	332379	-1	ENST00000262768	58137	-1	ENST00000264658	98942	-1	ENST00000269701	13381	-1	ENST00000282841	15931	-1	ENST00000295079	3534	-1	ENST00000300006	4649	-1
ENST00000327111	10553	1	17907	ENST00000230859	-1	ENST00000247182	2435	-1	ENST00000255194	215978	-1	ENST00000261205	332408	-1	ENST00000262768	60548	-1	ENST00000264663	104101	-1	ENST00000269701	13449	-1	ENST00000282841	1715	-1	ENST00000295079	3554	-1	ENST00000300006	48138	-1
ENST00000327111	10869	1	17908	ENST00000230859	-1	ENST00000247182	2450	-1	ENST00000255194	219366	-1	ENST00000261205	335878	-1	ENST00000262768	60814	-1	ENST00000264663	10767	-1	ENST00000269701	13601	-1	ENST00000282841	2194	-1	ENST00000295079	4008	-1	ENST00000300006	49790	-1
ENST00000327111	10915	1	17909	ENST00000230859	-1	ENST00000247182	2548	-1	ENST00000255194	223756	-1	ENST00000261205	342430	-1	ENST00000262768	6129	-1	ENST00000264663	11012	-1	ENST00000269701	14848	-1	ENST00000282841	2528	-1	ENST00000295079	4432	-1	ENST00000300006	50534	-1
ENST00000327111	10507	1	41327	ENST00000230859	-1	ENST00000247182	2569	-1	ENST00000255194	22531	-1	ENST00000261205	343823	-1	ENST00000262768	63205	-1	ENST00000264663	11200	-1	ENST00000269701	150	-1	ENST00000282841	2784	-1	ENST00000295079	4505	-1	ENST00000300006	51594	-1
ENST00000327111	10544	1	41328	ENST00000230859	-1	ENST00000247182	2638	-1	ENST00000255194	225690	-1	ENST00000261205	370401	-1	ENST00000262768	63375	-1	ENST00000264663	11799	-1	ENST00000269701	15279	-1	ENST00000282841	2881	-1	ENST00000295079	4658	-1	ENST00000300006	53063	-1
ENST00000327111	4770	1	44893	ENST00000230859	-1	ENST00000247182	2695	-1	ENST00000255194	231673	-1	ENST00000261205	372305	-1	ENST00000262768	63500	-1	ENST00000264663	12065	-1	ENST00000269701	15535	-1	ENST00000282841	3320	-1	ENST00000295079	4707	-1	ENST00000300006	53248	-1
ENST00000327111	10587	1	44894	ENST00000230859	-1	ENST00000247182	2827	-1	ENST00000255194	236461	-1	ENST00000261205	37345	-1	ENST00000262768	63968	-1	ENST00000264663	12751	-1	ENST00000269701	1605	-1	ENST00000282841	3381	-1	ENST00000295079	4764	-1	ENST00000300006	54847	-1
ENST00000265140	76838	1	17910	ENST00000230859	-1	ENST00000247182	2891	-1	ENST00000255194	246395	-1	ENST00000261205	380495	-1	ENST00000262768	64285	-1	ENST00000264663	13489	-1	ENST00000269701	16253	-1	ENST00000282841	4242	-1	ENST00000295079	4880	-1	ENST00000300006	58691	-1
ENST00000265140	76870	1	41329	ENST00000230859	-1	ENST00000247182	2906	-1	ENST00000255194	249753	-1	ENST00000261205	3853	-1	ENST00000262768	65265	-1	ENST00000264663	15164	-1	ENST00000269701	16430	-1	ENST00000282841	4489	-1	ENST00000295079	5178	-1	ENST00000300006	61038	-1
ENST00000380009	48330	1	17911	ENST00000230859	-1	ENST00000247182	3011	-1	ENST00000255194	249985	-1	ENST00000261205	387944	-1	ENST00000262768	65443	-1	ENST00000264663	17990	-1	ENST00000269701	16580	-1	ENST00000282841	4552	-1	ENST00000295079	5545	-1	ENST00000300006	6878	-1
ENST00000380009	48344	1	17912	ENST00000230859	-1	ENST00000247182	3059	-1	ENST00000255194	250796	-1	ENST00000261205	390392	-1	ENST00000262768	67451	-1	ENST00000264663	18513	-1	ENST00000269701	16814	-1	ENST00000282841	4800	-1	ENST00000295079	5670	-1	ENST00000300006	68832	-1
ENST00000458310	10010	1	41330	ENST00000230859	-1	ENST00000247182	3079	-1	ENST00000255194	250835	-1	ENST00000261205	390541	-1	ENST00000262768	6749	-1	ENST00000264663	2037	-1	ENST00000269701	17240	-1	ENST00000282841	5053	-1	ENST00000295079	5948	-1	ENST00000300006	70738	-1
ENST00000379982	24267	1	44895	ENST00000230859	-1	ENST00000247182	3131	-1	ENST00000255194	252990	-1	ENST00000261205	391234	-1	ENST00000262768	68876	-1	ENST00000264663	21417	-1	ENST00000269701	18567	-1	ENST00000282841	5335	-1	ENST00000295079	6128	-1	ENST00000300006	71813	-1
ENST00000237853	13478	1	34302	ENST00000230859	-1	ENST00000247182	3167	-1	ENST00000255194	25508	-1	ENST00000261205	392241	-1	ENST00000262768	68985	-1	ENST00000264663	21800	-1	ENST00000269701	1895	-1	ENST00000282841	5387	-1	ENST00000295079	6286	-1	ENST00000300006	72109	-1
ENST00000296754	15196	1	17913	ENST00000230859	-1	ENST00000247182	3191	-1	ENST00000255194	256182	-1	ENST00000261205	395082	-1	ENST00000262768	70904	-1	ENST00000264663	23502	-1	ENST00000269701	19025	-1	ENST00000282841	5593	-1	ENST00000295079	6363	-1	ENST00000300006	72441	-1
ENST00000296754	15204	1	17914	ENST00000230859	-1	ENST00000247182	3242	-1	ENST00000255194	262856	-1	ENST00000261205	397162	-1	ENST00000262768	71201	-1	ENST00000264663	23576	-1	ENST00000269701	19408	-1	ENST00000282841	5978	-1	ENST00000295079	6374	-1	ENST00000300006	72841	-1
ENST00000296754	15218	1	17915	ENST00000230859	-1	ENST00000247182	3345	-1	ENST00000255194	266931	-1	ENST00000261205	401487	-1	ENST00000262768	71525	-1	ENST00000264663	23926	-1	ENST00000269701	19987	-1	ENST00000282841	6378	-1	ENST00000295079	6480	-1	ENST00000300006	77347	-1
ENST00000296754	14134	1	34303	ENST00000230859	-1	ENST00000247182	3455	-1	ENST00000255194	267703	-1	ENST00000261205	408584	-1	ENST00000262768	72331	-1	ENST00000264663	25244	-1	ENST00000269701	20404	-1	ENST00000282841	6564	-1	ENST00000295079	6584	-1	ENST00000300006	78090	-1
ENST00000296754	15243	1	34304	ENST00000230859	-1	ENST00000247182	350	-1	ENST00000255194	268360	-1	ENST00000261205	4247	-1	ENST00000262768	72386	-1	ENST00000264663	2594	-1	ENST00000269701	20755	-1	ENST00000282841	6569	-1	ENST00000295079	6749	-1	ENST00000300006	81811	-1
ENST00000296754	42977	1	34305	ENST00000230859	-1	ENST00000247182	3674	-1	ENST00000255194	279216	-1	ENST00000261205	432787	-1	ENST00000262768	7789	-1	ENST00000264663	28277	-1	ENST00000269701	20850	-1	ENST00000282841	6669	-1	ENST00000295079	6844	-1	ENST00000300006	8301	-1
ENST00000501338	66067	1	34306	ENST00000230859	-1	ENST00000247182	3696	-1	ENST00000255194	288340	-1	ENST00000261205	440055	-1	ENST00000262768	8425	-1	ENST00000264663	29057	-1	ENST00000269701	20978	-1	ENST00000282841	6737	-1	ENST00000295079	6848	-1	ENST00000300006	83040	-1
ENST00000501338	66097	1	34307	ENST00000230859	-1	ENST00000247182	3717	-1	ENST00000255194	28994	-1	ENST00000261205	444550	-1	ENST00000262768	9248	-1	ENST00000264663	30423	-1	ENST00000269701	21016	-1	ENST00000282841	6908	-1	ENST00000295079	6874	-1	ENST00000300006	8385	-1
ENST00000501338	66124	1	34308	ENST00000230859	-1	ENST00000247182	3769	-1	ENST00000255194	294110	-1	ENST00000261205	456406	-1	ENST00000262768	9652	-1	ENST00000264663	33364	-1	ENST00000269701	2120	-1	ENST00000282841	7138	-1	ENST00000295079	6884	-1	ENST00000300006	84820	-1
ENST00000501338	103556	1	34309	ENST00000230859	-1	ENST00000247182	3816	-1	ENST00000255194	41852	-1	ENST00000261205	456544	-1	ENST00000262776	106	-1	ENST00000264663	37687	-1	ENST00000269701	21401	-1	ENST00000282841	7623	-1	ENST00000295079	7000	-1	ENST00000300006	85987	-1
ENST00000231368	44089	1	17916	ENST00000230859	-1	ENST00000247182	3952	-1	ENST00000255194	45929	-1	ENST00000261205	461193	-1	ENST00000262776	1251	-1	ENST00000264663	39132	-1	ENST00000269701	22052	-1	ENST00000282841	7646	-1	ENST00000295079	7103	-1	ENST00000300006	86026	-1
ENST00000231368	44102	1	17917	ENST00000230859	-1	ENST00000247182	3983	-1	ENST00000255194	46382	-1	ENST00000261205	469647	-1	ENST00000262776	1373	-1	ENST00000264663	39610	-1	ENST00000269701	22100	-1	ENST00000282841	7664	-1	ENST00000295079	7192	-1	ENST00000300006	86103	-1
ENST00000231368	44189	1	17918	ENST00000230859	-1	ENST00000247182	4123	-1	ENST00000255194	48047	-1	ENST00000261205	47401	-1	ENST00000262776	143	-1	ENST00000264663	40132	-1	ENST00000269701	22639	-1	ENST00000282841	7811	-1	ENST00000295079	7262	-1	ENST00000300006	86923	-1
ENST00000231368	44345	1	17919	ENST00000230859	-1	ENST00000247182	4188	-1	ENST00000255194	52842	-1	ENST00000261205	475507	-1	ENST00000262776	1453	-1	ENST00000264663	41072	-1	ENST00000269701	23130	-1	ENST00000282841	7835	-1	ENST00000295079	7286	-1	ENST00000300006	89428	-1
ENST00000231368	93540	1	17920	ENST00000230859	-1	ENST00000247182	4328	-1	ENST00000255194	54608	-1	ENST00000261205	484595	-1	ENST00000262776	1471	-1	ENST00000264663	4449	-1	ENST00000269701	23170	-1	ENST00000282841	8009	-1	ENST00000295079	7514	-1	ENST00000300006	91073	-1
ENST00000231368	43924	1	34310	ENST00000230859	-1	ENST00000247182	4341	-1	ENST00000255194	57861	-1	ENST00000261205	487116	-1	ENST00000262776	1481	-1	ENST00000264663	45033	-1	ENST00000269701	23234	-1	ENST00000282841	8124	-1	ENST00000295079	7590	-1	ENST00000300006	96528	-1
ENST00000231368	44238	1	34311	ENST00000230859	-1	ENST00000247182	4358	-1	ENST00000255194	57957	-1	ENST00000261205	493928	-1	ENST00000262776	1558	-1	ENST00000264663	47242	-1	ENST00000269701	24332	-1	ENST00000282841	814	-1	ENST00000295079	7868	-1	ENST00000300006	97126	-1
ENST00000231368	93351	1	34312	ENST00000230859	-1	ENST00000247182	4394	-1	ENST00000255194	59492	-1	ENST00000261205	496521	-1	ENST00000262776	1619	-1	ENST00000264663	48777	-1	ENST00000269701	24475	-1	ENST00000282841	8321	-1	ENST00000295079	7898	-1	ENST00000300006	98953	-1
ENST00000231368	93406	1	34313	ENST00000230859	-1	ENST00000247182	4456	-1	ENST00000255194	59497	-1	ENST00000261205	503032	-1	ENST00000262776	1836	-1	ENST00000264663	49357	-1	ENST00000269701	24504	-1	ENST00000282841	8569	-1	ENST00000295079	7916	-1	ENST00000300086	1163	-1
ENST00000231368	93546	1	34314	ENST00000230859	-1	ENST00000247182	4475	-1	ENST00000255194	63593	-1	ENST00000261205	530044	-1	ENST00000262776	1873	-1	ENST00000264663	49673	-1	ENST00000269701	24792	-1	ENST00000282841	8593	-1	ENST00000295079	7952	-1	ENST00000300086	1213	-1
ENST00000231368	93569	1	34315	ENST00000230859	-1	ENST00000247182	4555	-1	ENST00000255194	64211	-1	ENST00000261205	530141	-1	ENST00000262776	2013	-1	ENST00000264663	50821	-1	ENST00000269701	25326	-1	ENST00000282841	9575	-1	ENST00000295079	804	-1	ENST00000300086	1293	-1
ENST00000231368	44378	1	44896	ENST00000230859	-1	ENST00000247182	4589	-1	ENST00000255194	69508	-1	ENST00000261205	534904	-1	ENST00000262776	2022	-1	ENST00000264663	52899	-1	ENST00000269701	25445	-1	ENST00000282841	9613	-1	ENST00000295079	8452	-1	ENST00000300086	1426	-1
ENST00000509481	78528	1	17921	ENST00000230859	-1	ENST00000247182	4598	-1	ENST00000255194	77076	-1	ENST00000261205	538199	-1	ENST00000262776	2068	-1	ENST00000264663	53619	-1	ENST00000269701	25488	-1	ENST00000282841	9711	-1	ENST00000295079	8457	-1	ENST00000300086	1569	-1
ENST00000509481	78720	1	17922	ENST00000230859	-1	ENST00000247182	4725	-1	ENST00000255194	78607	-1	ENST00000261205	543973	-1	ENST00000262776	2171	-1	ENST00000264663	54185	-1	ENST00000269701	26048	-1	ENST00000282841	9891	-1	ENST00000295079	852	-1	ENST00000300086	1680	-1
ENST00000509481	78725	1	17923	ENST00000230859	-1	ENST00000247182	4762	-1	ENST00000255194	80091	-1	ENST00000261205	55510	-1	ENST00000262776	2427	-1	ENST00000264663	55801	-1	ENST00000269701	2689	-1	ENST00000282841	9979	-1	ENST00000295079	8543	-1	ENST00000300086	1739	-1
ENST00000509481	78523	1	34316	ENST00000230859	-1	ENST00000247182	4826	-1	ENST00000255194	83141	-1	ENST00000261205	56526	-1	ENST00000262776	2702	-1	ENST00000264663	5633	-1	ENST00000269701	4060	-1	ENST00000282869	10350	-1	ENST00000295079	8773	-1	ENST00000300086	1813	-1
ENST00000509481	78610	1	34317	ENST00000230859	-1	ENST00000247182	4927	-1	ENST00000255194	84546	-1	ENST00000261205	81811	-1	ENST00000262776	2782	-1	ENST00000264663	56360	-1	ENST00000269701	4642	-1	ENST00000282869	10464	-1	ENST00000295079	954	-1	ENST00000300086	1851	-1
ENST00000509481	78848	1	34318	ENST00000230859	-1	ENST00000247182	4968	-1	ENST00000255194	86444	-1	ENST00000261205	91085	-1	ENST00000262776	3191	-1	ENST00000264663	56636	-1	ENST00000269701	4824	-1	ENST00000282869	10753	-1	ENST00000295083	1039	-1	ENST00000300086	2119	-1
ENST00000509481	78610	1	41331	ENST00000230859	-1	ENST00000247182	5063	-1	ENST00000255194	91733	-1	ENST00000261205	95322	-1	ENST00000262776	3224	-1	ENST00000264663	57801	-1	ENST00000269701	541	-1	ENST00000282869	10990	-1	ENST00000295083	10732	-1	ENST00000300086	2205	-1
ENST00000308234	10666	1	17924	ENST00000230859	-1	ENST00000247182	5089	-1	ENST00000255198	10461	-1	ENST00000261211	100520	-1	ENST00000262776	3464	-1	ENST00000264663	59145	-1	ENST00000269701	6018	-1	ENST00000282869	1105	-1	ENST00000295083	10840	-1	ENST00000300086	2509	-1
ENST00000308234	24147	1	17925	ENST00000230859	-1	ENST00000247182	519	-1	ENST00000255198	10500	-1	ENST00000261211	100737	-1	ENST00000262776	3480	-1	ENST00000264663	61176	-1	ENST00000269701	6037	-1	ENST00000282869	11185	-1	ENST00000295083	10896	-1	ENST00000300086	2887	-1
ENST00000308234	24426	1	41332	ENST00000230859	-1	ENST00000247182	5314	-1	ENST00000255198	10708	-1	ENST00000261211	103236	-1	ENST00000262776	3518	-1	ENST00000264663	61440	-1	ENST00000269701	6227	-1	ENST00000282869	11378	-1	ENST00000295083	11027	-1	ENST00000300086	3057	-1
ENST00000308234	10524	1	44897	ENST00000230859	-1	ENST00000247182	5586	-1	ENST00000255198	11158	-1	ENST00000261211	10382	-1	ENST00000262776	3587	-1	ENST00000264663	6311	-1	ENST00000269701	6764	-1	ENST00000282869	11543	-1	ENST00000295083	11898	-1	ENST00000300086	3380	-1
ENST00000308234	24202	1	44898	ENST00000230859	-1	ENST00000247182	5599	-1	ENST00000255198	1123	-1	ENST00000261211	103869	-1	ENST00000262776	363	-1	ENST00000264663	64474	-1	ENST00000269701	7138	-1	ENST00000282869	11928	-1	ENST00000295083	12062	-1	ENST00000300086	3420	-1
ENST00000284049	197	1	17926	ENST00000230859	-1	ENST00000247182	5820	-1	ENST00000255198	11874	-1	ENST00000261211	103964	-1	ENST00000262776	3726	-1	ENST00000264663	64867	-1	ENST00000269701	7225	-1	ENST00000282869	12039	-1	ENST00000295083	12081	-1	ENST00000300086	3623	-1
ENST00000284049	274	1	17927	ENST00000230859	-1	ENST00000247182	5905	-1	ENST00000255198	11948	-1	ENST00000261211	104123	-1	ENST00000262776	4050	-1	ENST00000264663	65219	-1	ENST00000269701	7475	-1	ENST00000282869	12431	-1	ENST00000295083	12722	-1	ENST00000300086	3680	-1
ENST00000284049	332	1	17928	ENST00000230859	-1	ENST00000247182	6001	-1	ENST00000255198	12344	-1	ENST00000261211	109077	-1	ENST00000262776	4062	-1	ENST00000264663	6846	-1	ENST00000269701	7603	-1	ENST00000282869	12459	-1	ENST00000295083	12835	-1	ENST00000300086	3745	-1
ENST00000284049	609	1	17929	ENST00000230859	-1	ENST00000247182	794	-1	ENST00000255198	124	-1	ENST00000261211	109570	-1	ENST00000262776	4180	-1	ENST00000264663	68763	-1	ENST00000269701	7741	-1	ENST00000282869	12768	-1	ENST00000295083	12978	-1	ENST00000300086	3984	-1
ENST00000284049	693	1	17930	ENST00000230859	-1	ENST00000247182	809	-1	ENST00000255198	12429	-1	ENST00000261211	110625	-1	ENST00000262776	4245	-1	ENST00000264663	7067	-1	ENST00000269701	7810	-1	ENST00000282869	12830	-1	ENST00000295083	12994	-1	ENST00000300086	4067	-1
ENST00000284049	781	1	17931	ENST00000230859	-1	ENST00000247191	10109	-1	ENST00000255198	12636	-1	ENST00000261211	112007	-1	ENST00000262776	4283	-1	ENST00000264663	71098	-1	ENST00000269701	8088	-1	ENST00000282869	12927	-1	ENST00000295083	13028	-1	ENST00000300086	4287	-1
ENST00000284049	579	1	34319	ENST00000230859	-1	ENST00000247191	10452	-1	ENST00000255198	12807	-1	ENST00000261211	112076	-1	ENST00000262776	4489	-1	ENST00000264663	74383	-1	ENST00000269701	8320	-1	ENST00000282869	13178	-1	ENST00000295083	13401	-1	ENST00000300086	4750	-1
ENST00000284049	630	1	34320	ENST00000230859	-1	ENST00000247191	10568	-1	ENST00000255198	12911	-1	ENST00000261211	114430	-1	ENST00000262776	4599	-1	ENST00000264663	74580	-1	ENST00000269701	9124	-1	ENST00000282869	13467	-1	ENST00000295083	13424	-1	ENST00000300086	4772	-1
ENST00000284049	681	1	34321	ENST00000230859	-1	ENST00000247191	11132	-1	ENST00000255198	13227	-1	ENST00000261211	117113	-1	ENST00000262776	4732	-1	ENST00000264663	74915	-1	ENST00000269701	9211	-1	ENST00000282869	13754	-1	ENST00000295083	1368	-1	ENST00000300086	4905	-1
ENST00000284049	543	1	41333	ENST00000230859	-1	ENST00000247191	11211	-1	ENST00000255198	13303	-1	ENST00000261211	117545	-1	ENST00000262776	4932	-1	ENST00000264663	75281	-1	ENST00000269701	9257	-1	ENST00000282869	13887	-1	ENST00000295083	13971	-1	ENST00000300086	5040	-1
ENST00000284049	609	1	41334	ENST00000230859	-1	ENST00000247191	11788	-1	ENST00000255198	13409	-1	ENST00000261211	118514	-1	ENST00000262776	5116	-1	ENST00000264663	7662	-1	ENST00000269919	10840	-1	ENST00000282869	13923	-1	ENST00000295083	14842	-1	ENST00000300086	5058	-1
ENST00000284049	332	1	44899	ENST00000230859	-1	ENST00000247191	12017	-1	ENST00000255198	1352	-1	ENST00000261211	120464	-1	ENST00000262776	5238	-1	ENST00000264663	7687	-1	ENST00000269919	10849	-1	ENST00000282869	14018	-1	ENST00000295083	14887	-1	ENST00000300086	5447	-1
ENST00000231461	4722	1	17932	ENST00000230859	-1	ENST00000247191	12168	-1	ENST00000255198	13792	-1	ENST00000261211	121429	-1	ENST00000262776	529	-1	ENST00000264663	79437	-1	ENST00000269919	10863	-1	ENST00000282869	14136	-1	ENST00000295083	15442	-1	ENST00000300086	5464	-1
ENST00000231461	4790	1	17933	ENST00000230859	-1	ENST00000247191	12292	-1	ENST00000255198	13834	-1	ENST00000261211	121672	-1	ENST00000262776	5668	-1	ENST00000264663	8085	-1	ENST00000269919	12199	-1	ENST00000282869	14216	-1	ENST00000295083	15449	-1	ENST00000300086	5593	-1
ENST00000231461	4943	1	17934	ENST00000230895	-1	ENST00000247191	12361	-1	ENST00000255198	13917	-1	ENST00000261211	121884	-1	ENST00000262776	5709	-1	ENST00000264663	82413	-1	ENST00000269919	12772	-1	ENST00000282869	14274	-1	ENST00000295083	15748	-1	ENST00000300086	5779	-1
ENST00000231461	5037	1	17935	ENST00000230895	-1	ENST00000247191	12636	-1	ENST00000255198	14031	-1	ENST00000261211	12233	-1	ENST00000262776	571	-1	ENST00000264663	82684	-1	ENST00000269919	13009	-1	ENST00000282869	14384	-1	ENST00000295083	15868	-1	ENST00000300086	5888	-1
ENST00000231461	49324	1	17936	ENST00000230895	-1	ENST00000247191	13197	-1	ENST00000255198	14115	-1	ENST00000261211	16319	-1	ENST00000262776	5859	-1	ENST00000264663	83809	-1	ENST00000269919	13595	-1	ENST00000282869	14807	-1	ENST00000295083	15948	-1	ENST00000300086	6193	-1
ENST00000231461	96040	1	17937	ENST00000230895	-1	ENST00000247191	14175	-1	ENST00000255198	14691	-1	ENST00000261211	17651	-1	ENST00000262776	6074	-1	ENST00000264663	8546	-1	ENST00000269919	13830	-1	ENST00000282869	14875	-1	ENST00000295083	16065	-1	ENST00000300086	6217	-1
ENST00000231461	4434	1	34322	ENST00000230895	-1	ENST00000247191	14443	-1	ENST00000255198	14767	-1	ENST00000261211	18509	-1	ENST00000262776	6318	-1	ENST00000264663	89	-1	ENST00000269919	14302	-1	ENST00000282869	14922	-1	ENST00000295083	16156	-1	ENST00000300086	6505	-1
ENST00000231461	4978	1	34323	ENST00000230895	-1	ENST00000247191	14580	-1	ENST00000255198	14776	-1	ENST00000261211	20251	-1	ENST00000262776	6388	-1	ENST00000264663	89202	-1	ENST00000269919	14519	-1	ENST00000282869	15057	-1	ENST00000295083	16629	-1	ENST00000300086	6621	-1
ENST00000231461	49222	1	34324	ENST00000230895	-1	ENST00000247191	1531	-1	ENST00000255198	1587	-1	ENST00000261211	21296	-1	ENST00000262776	6453	-1	ENST00000264663	89520	-1	ENST00000269919	15627	-1	ENST00000282869	15083	-1	ENST00000295083	16920	-1	ENST00000300086	6774	-1
ENST00000231461	49346	1	34325	ENST00000230895	-1	ENST00000247191	16208	-1	ENST00000255198	1616	-1	ENST00000261211	22167	-1	ENST00000262776	6545	-1	ENST00000264663	90431	-1	ENST00000269919	15862	-1	ENST00000282869	15111	-1	ENST00000295083	17721	-1	ENST00000300086	6824	-1
ENST00000321521	81379	1	34326	ENST00000230895	-1	ENST00000247191	16380	-1	ENST00000255198	1639	-1	ENST00000261211	23600	-1	ENST00000262776	6657	-1	ENST00000264663	90442	-1	ENST00000269919	16172	-1	ENST00000282869	15558	-1	ENST00000295083	1774	-1	ENST00000300086	7080	-1
ENST00000319933	17394	1	17938	ENST00000230895	-1	ENST00000247191	16960	-1	ENST00000255198	168	-1	ENST00000261211	29642	-1	ENST00000262776	6819	-1	ENST00000264663	92265	-1	ENST00000269919	16516	-1	ENST00000282869	15979	-1	ENST00000295083	18083	-1	ENST00000300086	744	-1
ENST00000319933	17500	1	17939	ENST00000230895	-1	ENST00000247191	17297	-1	ENST00000255198	1908	-1	ENST00000261211	29943	-1	ENST00000262776	6825	-1	ENST00000264663	92805	-1	ENST00000269919	16942	-1	ENST00000282869	16333	-1	ENST00000295083	18927	-1	ENST00000300086	7538	-1
ENST00000319933	17515	1	17940	ENST00000230895	-1	ENST00000247191	17791	-1	ENST00000255198	2273	-1	ENST00000261211	31349	-1	ENST00000262776	6890	-1	ENST00000264663	93989	-1	ENST00000269919	17112	-1	ENST00000282869	16368	-1	ENST00000295083	19704	-1	ENST00000300086	7623	-1
ENST00000319933	17811	1	17941	ENST00000230895	-1	ENST00000247191	18047	-1	ENST00000255198	2443	-1	ENST00000261211	31965	-1	ENST00000262776	6912	-1	ENST00000264663	94626	-1	ENST00000269919	1734	-1	ENST00000282869	16388	-1	ENST00000295083	20240	-1	ENST00000300086	7642	-1
ENST00000319933	17895	1	17942	ENST00000230895	-1	ENST00000247191	1878	-1	ENST00000255198	2497	-1	ENST00000261211	32588	-1	ENST00000262776	6954	-1	ENST00000264663	95319	-1	ENST00000269919	17546	-1	ENST00000282869	16710	-1	ENST00000295083	20356	-1	ENST00000300086	7817	-1
ENST00000230792	1998	1	17943	ENST00000230895	-1	ENST00000247191	19021	-1	ENST00000255198	2624	-1	ENST00000261211	33676	-1	ENST00000262776	7131	-1	ENST00000264663	96049	-1	ENST00000269919	18186	-1	ENST00000282869	17092	-1	ENST00000295083	204	-1	ENST00000300086	7824	-1
ENST00000230792	10570	1	41335	ENST00000230895	-1	ENST00000247191	19396	-1	ENST00000255198	2837	-1	ENST00000261211	33832	-1	ENST00000262776	7339	-1	ENST00000264663	97207	-1	ENST00000269919	18537	-1	ENST00000282869	17748	-1	ENST00000295083	2042	-1	ENST00000300086	7844	-1
ENST00000333274	4109	1	17944	ENST00000230895	-1	ENST00000247191	19597	-1	ENST00000255198	3079	-1	ENST00000261211	34488	-1	ENST00000262776	7537	-1	ENST00000264663	99138	-1	ENST00000269919	18833	-1	ENST00000282869	17945	-1	ENST00000295083	20440	-1	ENST00000300086	7993	-1
ENST00000333274	4281	1	17945	ENST00000230895	-1	ENST00000247191	19701	-1	ENST00000255198	3089	-1	ENST00000261211	35275	-1	ENST00000262776	7561	-1	ENST00000264663	99440	-1	ENST00000269919	1930	-1	ENST00000282869	18327	-1	ENST00000295083	20608	-1	ENST00000300086	8298	-1
ENST00000333274	50499	1	17946	ENST00000230895	-1	ENST00000247191	21064	-1	ENST00000255198	3364	-1	ENST00000261211	36598	-1	ENST00000262776	7905	-1	ENST00000264669	1134	-1	ENST00000269919	19554	-1	ENST00000282869	18366	-1	ENST00000295083	2073	-1	ENST00000300086	8380	-1
ENST00000333274	50527	1	17947	ENST00000230895	-1	ENST00000247191	2257	-1	ENST00000255198	3625	-1	ENST00000261211	37462	-1	ENST00000262776	8031	-1	ENST00000264669	1176	-1	ENST00000269919	1975	-1	ENST00000282869	18514	-1	ENST00000295083	20839	-1	ENST00000300086	8495	-1
ENST00000333274	284571	1	17948	ENST00000230895	-1	ENST00000247191	23126	-1	ENST00000255198	3645	-1	ENST00000261211	38015	-1	ENST00000262776	8131	-1	ENST00000264669	1192	-1	ENST00000269919	19760	-1	ENST00000282869	18777	-1	ENST00000295083	21294	-1	ENST00000300086	8888	-1
ENST00000542267	521752	1	44900	ENST00000230895	-1	ENST00000247191	23166	-1	ENST00000255198	3739	-1	ENST00000261211	4164	-1	ENST00000262776	8163	-1	ENST00000264669	1234	-1	ENST00000269919	20571	-1	ENST00000282869	18859	-1	ENST00000295083	21388	-1	ENST00000300086	8896	-1
ENST00000361189	43664	1	17949	ENST00000230895	-1	ENST00000247191	23290	-1	ENST00000255198	3827	-1	ENST00000261211	45975	-1	ENST00000262776	8530	-1	ENST00000264669	1247	-1	ENST00000269919	20775	-1	ENST00000282869	18897	-1	ENST00000295083	21465	-1	ENST00000300086	9043	-1
ENST00000361189	44282	1	17950	ENST00000230895	-1	ENST00000247191	23335	-1	ENST00000255198	4005	-1	ENST00000261211	47404	-1	ENST00000262776	8625	-1	ENST00000264669	1289	-1	ENST00000269919	20921	-1	ENST00000282869	2332	-1	ENST00000295083	21476	-1	ENST00000300086	9083	-1
ENST00000361189	44282	1	44901	ENST00000230895	-1	ENST00000247191	23951	-1	ENST00000255198	5653	-1	ENST00000261211	47926	-1	ENST00000262803	10282	-1	ENST00000264669	1299	-1	ENST00000269919	21811	-1	ENST00000282869	280	-1	ENST00000295083	22068	-1	ENST00000300086	9126	-1
ENST00000503970	4885	1	17951	ENST00000230895	-1	ENST00000247191	24116	-1	ENST00000255198	5762	-1	ENST00000261211	49379	-1	ENST00000262803	10381	-1	ENST00000264669	1443	-1	ENST00000269919	21942	-1	ENST00000282869	3394	-1	ENST00000295083	22078	-1	ENST00000300086	9343	-1
ENST00000513706	8104	1	17952	ENST00000230895	-1	ENST00000247191	24132	-1	ENST00000255198	6081	-1	ENST00000261211	49810	-1	ENST00000262803	11111	-1	ENST00000264669	1457	-1	ENST00000269919	22131	-1	ENST00000282869	4069	-1	ENST00000295083	22416	-1	ENST00000300086	9375	-1
ENST00000513706	8336	1	17953	ENST00000230895	-1	ENST00000247191	2421	-1	ENST00000255198	6481	-1	ENST00000261211	5081	-1	ENST00000262803	11337	-1	ENST00000264669	1515	-1	ENST00000269919	22571	-1	ENST00000282869	4329	-1	ENST00000295083	22591	-1	ENST00000300086	96	-1
ENST00000513706	8276	1	41336	ENST00000230895	-1	ENST00000247191	2495	-1	ENST00000255198	6659	-1	ENST00000261211	53007	-1	ENST00000262803	12931	-1	ENST00000264669	1622	-1	ENST00000269919	23019	-1	ENST00000282869	4510	-1	ENST00000295083	22914	-1	ENST00000300086	991	-1
ENST00000506538	35182	1	17954	ENST00000230895	-1	ENST00000247191	25154	-1	ENST00000255198	695	-1	ENST00000261211	55482	-1	ENST00000262803	12983	-1	ENST00000264669	1742	-1	ENST00000269919	23081	-1	ENST00000282869	4767	-1	ENST00000295083	22931	-1	ENST00000300087	10082	-1
ENST00000506538	35193	1	17955	ENST00000230895	-1	ENST00000247191	2604	-1	ENST00000255198	7047	-1	ENST00000261211	55525	-1	ENST00000262803	13180	-1	ENST00000264669	2062	-1	ENST00000269919	23241	-1	ENST00000282869	524	-1	ENST00000295083	2856	-1	ENST00000300087	10174	-1
ENST00000282356	260245	1	34327	ENST00000230895	-1	ENST00000247191	26969	-1	ENST00000255198	7430	-1	ENST00000261211	55535	-1	ENST00000262803	13609	-1	ENST00000264669	2077	-1	ENST00000269919	24008	-1	ENST00000282869	5767	-1	ENST00000295083	3271	-1	ENST00000300087	10251	-1
ENST00000282356	260252	1	34328	ENST00000230895	-1	ENST00000247191	27070	-1	ENST00000255198	7674	-1	ENST00000261211	55685	-1	ENST00000262803	14097	-1	ENST00000264669	2117	-1	ENST00000269919	24278	-1	ENST00000282869	5846	-1	ENST00000295083	3438	-1	ENST00000300087	10468	-1
ENST00000296632	3835	1	17956	ENST00000230895	-1	ENST00000247191	27096	-1	ENST00000255198	7856	-1	ENST00000261211	56863	-1	ENST00000262803	15654	-1	ENST00000264669	2269	-1	ENST00000269919	24797	-1	ENST00000282869	5850	-1	ENST00000295083	3460	-1	ENST00000300087	11077	-1
ENST00000296632	15963	1	34329	ENST00000230895	-1	ENST00000247191	27964	-1	ENST00000255198	8014	-1	ENST00000261211	59675	-1	ENST00000262803	16392	-1	ENST00000264669	2379	-1	ENST00000269919	26560	-1	ENST00000282869	6052	-1	ENST00000295083	3720	-1	ENST00000300087	1113	-1
ENST00000296632	15995	1	34330	ENST00000230895	-1	ENST00000247191	28153	-1	ENST00000255198	8191	-1	ENST00000261211	64271	-1	ENST00000262803	18531	-1	ENST00000264669	2396	-1	ENST00000269919	27127	-1	ENST00000282869	6337	-1	ENST00000295083	3800	-1	ENST00000300087	11553	-1
ENST00000413221	665	1	34331	ENST00000230895	-1	ENST00000247191	28171	-1	ENST00000255198	8272	-1	ENST00000261211	64311	-1	ENST00000262803	18611	-1	ENST00000264669	2492	-1	ENST00000269919	27131	-1	ENST00000282869	6398	-1	ENST00000295083	4136	-1	ENST00000300087	11937	-1
ENST00000457016	130155	1	17957	ENST00000230895	-1	ENST00000247191	28224	-1	ENST00000255198	8283	-1	ENST00000261211	66865	-1	ENST00000262803	1864	-1	ENST00000264669	2564	-1	ENST00000269919	27625	-1	ENST00000282869	6522	-1	ENST00000295083	4466	-1	ENST00000300087	12223	-1
ENST00000457016	130388	1	17958	ENST00000230895	-1	ENST00000247191	2912	-1	ENST00000255198	8310	-1	ENST00000261211	70368	-1	ENST00000262803	18825	-1	ENST00000264669	2568	-1	ENST00000269919	28012	-1	ENST00000282869	6712	-1	ENST00000295083	4584	-1	ENST00000300087	12403	-1
ENST00000457016	131855	1	17959	ENST00000230895	-1	ENST00000247191	29590	-1	ENST00000255198	8429	-1	ENST00000261211	70843	-1	ENST00000262803	19126	-1	ENST00000264669	3290	-1	ENST00000269919	28130	-1	ENST00000282869	7014	-1	ENST00000295083	5780	-1	ENST00000300087	12540	-1
ENST00000457016	132740	1	17960	ENST00000230895	-1	ENST00000247191	30345	-1	ENST00000255198	8868	-1	ENST00000261211	71335	-1	ENST00000262803	19395	-1	ENST00000264669	3566	-1	ENST00000269919	28342	-1	ENST00000282869	7424	-1	ENST00000295083	582	-1	ENST00000300087	12643	-1
ENST00000457016	133023	1	17961	ENST00000230895	-1	ENST00000247191	31986	-1	ENST00000255198	9087	-1	ENST00000261211	72156	-1	ENST00000262803	19780	-1	ENST00000264669	3664	-1	ENST00000269919	28845	-1	ENST00000282869	7814	-1	ENST00000295083	6235	-1	ENST00000300087	12762	-1
ENST00000457016	133433	1	17962	ENST00000230895	-1	ENST00000247191	32733	-1	ENST00000255198	9107	-1	ENST00000261211	73079	-1	ENST00000262803	20062	-1	ENST00000264669	3810	-1	ENST00000269919	29146	-1	ENST00000282869	7863	-1	ENST00000295083	6372	-1	ENST00000300087	13167	-1
ENST00000457016	133771	1	17963	ENST00000230895	-1	ENST00000247191	33320	-1	ENST00000255198	9847	-1	ENST00000261211	73259	-1	ENST00000262803	20657	-1	ENST00000264669	3857	-1	ENST00000269919	3562	-1	ENST00000282869	7971	-1	ENST00000295083	6636	-1	ENST00000300087	13894	-1
ENST00000457016	135852	1	17964	ENST00000230895	-1	ENST00000247191	34352	-1	ENST00000255304	1132	-1	ENST00000261211	73575	-1	ENST00000262803	21129	-1	ENST00000264669	388	-1	ENST00000269919	3915	-1	ENST00000282869	8038	-1	ENST00000295083	6991	-1	ENST00000300087	13915	-1
ENST00000457016	135998	1	17965	ENST00000230895	-1	ENST00000247191	35132	-1	ENST00000255304	1142	-1	ENST00000261211	73672	-1	ENST00000262803	21595	-1	ENST00000264669	4075	-1	ENST00000269919	3981	-1	ENST00000282869	8191	-1	ENST00000295083	745	-1	ENST00000300087	13945	-1
ENST00000457016	136291	1	17966	ENST00000230895	-1	ENST00000247191	35155	-1	ENST00000255304	1199	-1	ENST00000261211	76291	-1	ENST00000262803	21810	-1	ENST00000264669	4129	-1	ENST00000269919	4123	-1	ENST00000282869	8365	-1	ENST00000295083	7466	-1	ENST00000300087	14121	-1
ENST00000457016	136650	1	17967	ENST00000230895	-1	ENST00000247191	37074	-1	ENST00000255304	12584	-1	ENST00000261211	77897	-1	ENST00000262803	21953	-1	ENST00000264669	438	-1	ENST00000269919	4150	-1	ENST00000282869	8375	-1	ENST00000295083	7807	-1	ENST00000300087	14255	-1
ENST00000457016	136662	1	17968	ENST00000230895	-1	ENST00000247191	37148	-1	ENST00000255304	12761	-1	ENST00000261211	85148	-1	ENST00000262803	22723	-1	ENST00000264669	4457	-1	ENST00000269919	4181	-1	ENST00000282869	8405	-1	ENST00000295083	8553	-1	ENST00000300087	14290	-1
ENST00000457016	130509	1	34332	ENST00000230895	-1	ENST00000247191	37220	-1	ENST00000255304	12818	-1	ENST00000261211	85301	-1	ENST00000262803	24149	-1	ENST00000264669	4469	-1	ENST00000269919	423	-1	ENST00000282869	9625	-1	ENST00000295083	8943	-1	ENST00000300087	14657	-1
ENST00000457016	131184	1	34333	ENST00000230895	-1	ENST00000247191	37480	-1	ENST00000255304	12880	-1	ENST00000261211	85913	-1	ENST00000262803	24741	-1	ENST00000264669	4587	-1	ENST00000269919	5277	-1	ENST00000282869	9800	-1	ENST00000295083	9238	-1	ENST00000300087	14841	-1
ENST00000457016	132759	1	34334	ENST00000230895	-1	ENST00000247191	38785	-1	ENST00000255304	12938	-1	ENST00000261211	86665	-1	ENST00000262803	24811	-1	ENST00000264669	4959	-1	ENST00000269919	5382	-1	ENST00000282869	9907	-1	ENST00000295083	9402	-1	ENST00000300087	15109	-1
ENST00000457016	134013	1	34335	ENST00000230895	-1	ENST00000247191	39156	-1	ENST00000255304	1506	-1	ENST00000261211	89279	-1	ENST00000262803	25357	-1	ENST00000264669	5216	-1	ENST00000269919	541	-1	ENST00000282869	9989	-1	ENST00000295083	9635	-1	ENST00000300087	15905	-1
ENST00000457016	134042	1	34336	ENST00000230895	-1	ENST00000247191	39575	-1	ENST00000255304	16282	-1	ENST00000261211	91593	-1	ENST00000262803	25811	-1	ENST00000264669	5303	-1	ENST00000269919	6276	-1	ENST00000283206	10225	-1	ENST00000295148	10138	-1	ENST00000300087	16670	-1
ENST00000457016	135274	1	34337	ENST00000230895	-1	ENST00000247191	41630	-1	ENST00000255304	16393	-1	ENST00000261211	92601	-1	ENST00000262803	25936	-1	ENST00000264669	5615	-1	ENST00000269919	6632	-1	ENST00000283206	10639	-1	ENST00000295148	10420	-1	ENST00000300087	16676	-1
ENST00000457016	135844	1	34338	ENST00000230895	-1	ENST00000247191	42195	-1	ENST00000255304	16616	-1	ENST00000261211	95220	-1	ENST00000262803	25975	-1	ENST00000264669	5650	-1	ENST00000269919	6744	-1	ENST00000283206	11256	-1	ENST00000295148	10477	-1	ENST00000300087	16757	-1
ENST00000457016	135959	1	34339	ENST00000230895	-1	ENST00000247191	42879	-1	ENST00000255304	18462	-1	ENST00000261211	96428	-1	ENST00000262803	26495	-1	ENST00000264669	5659	-1	ENST00000269919	7413	-1	ENST00000283206	11751	-1	ENST00000295148	10531	-1	ENST00000300087	17023	-1
ENST00000457016	136034	1	34340	ENST00000230895	-1	ENST00000247191	4770	-1	ENST00000255304	18593	-1	ENST00000261211	96739	-1	ENST00000262803	27146	-1	ENST00000264669	5689	-1	ENST00000269919	7467	-1	ENST00000283206	12626	-1	ENST00000295148	1082	-1	ENST00000300087	17116	-1
ENST00000457016	136269	1	34341	ENST00000230895	-1	ENST00000247191	4840	-1	ENST00000255304	18922	-1	ENST00000261211	9799	-1	ENST00000262803	27157	-1	ENST00000264669	570	-1	ENST00000269919	7567	-1	ENST00000283206	13004	-1	ENST00000295148	11497	-1	ENST00000300087	17466	-1
ENST00000457016	136280	1	34342	ENST00000230895	-1	ENST00000247191	6285	-1	ENST00000255304	19253	-1	ENST00000261211	98433	-1	ENST00000262803	27714	-1	ENST00000264669	5779	-1	ENST00000269919	7767	-1	ENST00000283206	13489	-1	ENST00000295148	11870	-1	ENST00000300087	17566	-1
ENST00000457016	136418	1	34343	ENST00000230895	-1	ENST00000247191	6452	-1	ENST00000255304	19457	-1	ENST00000261211	99478	-1	ENST00000262803	27984	-1	ENST00000264669	5791	-1	ENST00000269919	7978	-1	ENST00000283206	13520	-1	ENST00000295148	12500	-1	ENST00000300087	17931	-1
ENST00000457016	136681	1	34344	ENST00000230895	-1	ENST00000247191	6798	-1	ENST00000255304	19706	-1	ENST00000261226	11099	-1	ENST00000262803	2848	-1	ENST00000264669	5813	-1	ENST00000269919	8509	-1	ENST00000283206	13573	-1	ENST00000295148	13409	-1	ENST00000300087	18359	-1
ENST00000457016	136325	1	44902	ENST00000230895	-1	ENST00000247191	7063	-1	ENST00000255304	20208	-1	ENST00000261226	1227	-1	ENST00000262803	28562	-1	ENST00000264669	6014	-1	ENST00000269919	8523	-1	ENST00000283206	17490	-1	ENST00000295148	1345	-1	ENST00000300087	18680	-1
ENST00000520401	40325	1	17969	ENST00000230895	-1	ENST00000247191	721	-1	ENST00000255304	20690	-1	ENST00000261226	16852	-1	ENST00000262803	28632	-1	ENST00000264669	6118	-1	ENST00000269919	9904	-1	ENST00000283206	17998	-1	ENST00000295148	13571	-1	ENST00000300087	18790	-1
ENST00000520401	40365	1	17970	ENST00000230895	-1	ENST00000247191	7358	-1	ENST00000255304	20924	-1	ENST00000261226	17710	-1	ENST00000262803	28871	-1	ENST00000264669	6407	-1	ENST00000270014	10053	-1	ENST00000283206	20488	-1	ENST00000295148	13818	-1	ENST00000300087	18822	-1
ENST00000505459	6419	1	17971	ENST00000230895	-1	ENST00000247191	8178	-1	ENST00000255304	21558	-1	ENST00000261226	20667	-1	ENST00000262803	29199	-1	ENST00000264669	6462	-1	ENST00000270014	10087	-1	ENST00000283206	208	-1	ENST00000295148	14358	-1	ENST00000300087	18874	-1
ENST00000505459	6572	1	17972	ENST00000230895	-1	ENST00000247191	8513	-1	ENST00000255304	21650	-1	ENST00000261226	21161	-1	ENST00000262803	29216	-1	ENST00000264669	6571	-1	ENST00000270014	10188	-1	ENST00000283206	21070	-1	ENST00000295148	14384	-1	ENST00000300087	19395	-1
ENST00000505459	6579	1	34345	ENST00000230895	-1	ENST00000247191	8596	-1	ENST00000255304	21738	-1	ENST00000261226	22258	-1	ENST00000262803	29248	-1	ENST00000264669	6740	-1	ENST00000270014	10338	-1	ENST00000283206	21305	-1	ENST00000295148	14410	-1	ENST00000300087	19719	-1
ENST00000505459	6424	1	41337	ENST00000230895	-1	ENST00000247191	8949	-1	ENST00000255304	22178	-1	ENST00000261226	25968	-1	ENST00000262803	29389	-1	ENST00000264669	6772	-1	ENST00000270014	10374	-1	ENST00000283206	23004	-1	ENST00000295148	14492	-1	ENST00000300087	19880	-1
ENST00000512790	17414	1	41338	ENST00000230895	-1	ENST00000247191	9304	-1	ENST00000255304	22396	-1	ENST00000261226	2664	-1	ENST00000262803	29611	-1	ENST00000264669	6806	-1	ENST00000270014	10652	-1	ENST00000283206	23304	-1	ENST00000295148	14677	-1	ENST00000300087	20674	-1
ENST00000512790	25773	1	41339	ENST00000230895	-1	ENST00000247191	9517	-1	ENST00000255304	22917	-1	ENST00000261226	289	-1	ENST00000262803	29930	-1	ENST00000264669	7105	-1	ENST00000270014	10816	-1	ENST00000283206	23978	-1	ENST00000295148	14792	-1	ENST00000300087	20728	-1
ENST00000512790	31407	1	44903	ENST00000230895	-1	ENST00000247191	9826	-1	ENST00000255304	23335	-1	ENST00000261226	31539	-1	ENST00000262803	30119	-1	ENST00000264669	7113	-1	ENST00000270014	10905	-1	ENST00000283206	23995	-1	ENST00000295148	15441	-1	ENST00000300087	21245	-1
ENST00000379638	17220	1	34346	ENST00000230895	-1	ENST00000247194	10019	-1	ENST00000255304	23514	-1	ENST00000261226	32623	-1	ENST00000262803	3142	-1	ENST00000264669	745	-1	ENST00000270014	11404	-1	ENST00000283206	24161	-1	ENST00000295148	15532	-1	ENST00000300087	21303	-1
ENST00000389063	36742	1	17973	ENST00000230895	-1	ENST00000247194	10142	-1	ENST00000255304	23564	-1	ENST00000261226	32891	-1	ENST00000262803	31557	-1	ENST00000264669	7582	-1	ENST00000270014	11477	-1	ENST00000283206	2572	-1	ENST00000295148	15647	-1	ENST00000300087	22315	-1
ENST00000389063	7722	1	34347	ENST00000230914	-1	ENST00000247194	1019	-1	ENST00000255304	24365	-1	ENST00000261226	35422	-1	ENST00000262803	33701	-1	ENST00000264669	76	-1	ENST00000270014	11648	-1	ENST00000283206	25989	-1	ENST00000295148	15954	-1	ENST00000300087	2339	-1
ENST00000512600	12236	1	17974	ENST00000230914	-1	ENST00000247194	10264	-1	ENST00000255304	24737	-1	ENST00000261226	35878	-1	ENST00000262803	34876	-1	ENST00000264669	773	-1	ENST00000270014	12002	-1	ENST00000283206	26289	-1	ENST00000295148	15973	-1	ENST00000300087	24198	-1
ENST00000512600	12254	1	17975	ENST00000230914	-1	ENST00000247194	10362	-1	ENST00000255304	24896	-1	ENST00000261226	35899	-1	ENST00000262803	35429	-1	ENST00000264669	7788	-1	ENST00000270014	12017	-1	ENST00000283206	26383	-1	ENST00000295148	16242	-1	ENST00000300087	25101	-1
ENST00000512600	12270	1	17976	ENST00000230914	-1	ENST00000247194	10406	-1	ENST00000255304	26050	-1	ENST00000261226	36194	-1	ENST00000262803	35497	-1	ENST00000264669	8074	-1	ENST00000270014	12066	-1	ENST00000283206	27908	-1	ENST00000295148	16688	-1	ENST00000300087	25250	-1
ENST00000512600	12280	1	34350	ENST00000230914	-1	ENST00000247194	1048	-1	ENST00000255304	27316	-1	ENST00000261226	36270	-1	ENST00000262803	36200	-1	ENST00000264669	8349	-1	ENST00000270014	1254	-1	ENST00000283206	28594	-1	ENST00000295148	16874	-1	ENST00000300087	25360	-1
ENST00000512600	13368	1	41340	ENST00000230914	-1	ENST00000247194	10705	-1	ENST00000255304	28190	-1	ENST00000261226	38254	-1	ENST00000262803	3984	-1	ENST00000264669	8370	-1	ENST00000270014	12561	-1	ENST00000283206	29313	-1	ENST00000295148	16881	-1	ENST00000300087	25797	-1
ENST00000379611	8177	1	17977	ENST00000230914	-1	ENST00000247194	10731	-1	ENST00000255304	28323	-1	ENST00000261226	38615	-1	ENST00000262803	4027	-1	ENST00000264669	8512	-1	ENST00000270014	12765	-1	ENST00000283206	29441	-1	ENST00000295148	16943	-1	ENST00000300087	26261	-1
ENST00000274457	3390	1	17978	ENST00000230914	-1	ENST00000247194	1163	-1	ENST00000255304	30325	-1	ENST00000261226	38649	-1	ENST00000262803	4069	-1	ENST00000264669	8590	-1	ENST00000270014	12986	-1	ENST00000283206	29738	-1	ENST00000295148	16991	-1	ENST00000300087	26602	-1
ENST00000274457	3421	1	17979	ENST00000230914	-1	ENST00000247194	1193	-1	ENST00000255304	3051	-1	ENST00000261226	40015	-1	ENST00000262803	4589	-1	ENST00000264669	8640	-1	ENST00000270014	13046	-1	ENST00000283206	29914	-1	ENST00000295148	17332	-1	ENST00000300087	26939	-1
ENST00000274457	3565	1	17980	ENST00000230914	-1	ENST00000247194	1443	-1	ENST00000255304	31216	-1	ENST00000261226	41646	-1	ENST00000262803	5046	-1	ENST00000264669	867	-1	ENST00000270014	13157	-1	ENST00000283206	31090	-1	ENST00000295148	17463	-1	ENST00000300087	26977	-1
ENST00000274457	3579	1	17981	ENST00000230914	-1	ENST00000247194	1553	-1	ENST00000255304	31442	-1	ENST00000261226	41900	-1	ENST00000262803	5566	-1	ENST00000264669	8771	-1	ENST00000270014	13509	-1	ENST00000283206	31166	-1	ENST00000295148	17480	-1	ENST00000300087	27362	-1
ENST00000274457	3687	1	17982	ENST00000230914	-1	ENST00000247194	1836	-1	ENST00000255304	31528	-1	ENST00000261226	45177	-1	ENST00000262803	6012	-1	ENST00000264669	9386	-1	ENST00000270014	13538	-1	ENST00000283206	31365	-1	ENST00000295148	17753	-1	ENST00000300087	2758	-1
ENST00000274457	3867	1	17983	ENST00000230914	-1	ENST00000247194	1934	-1	ENST00000255304	31685	-1	ENST00000261226	45253	-1	ENST00000262803	6790	-1	ENST00000264669	9575	-1	ENST00000270014	13564	-1	ENST00000283206	3182	-1	ENST00000295148	17811	-1	ENST00000300087	27758	-1
ENST00000274457	4394	1	17984	ENST00000230914	-1	ENST00000247194	1943	-1	ENST00000255304	32161	-1	ENST00000261226	46535	-1	ENST00000262803	7143	-1	ENST00000264669	9589	-1	ENST00000270014	13592	-1	ENST00000283206	33050	-1	ENST00000295148	1922	-1	ENST00000300087	3611	-1
ENST00000274457	4411	1	17985	ENST00000230914	-1	ENST00000247194	1975	-1	ENST00000255304	32699	-1	ENST00000261226	4714	-1	ENST00000262803	779	-1	ENST00000264669	9675	-1	ENST00000270014	13660	-1	ENST00000283206	34669	-1	ENST00000295148	1957	-1	ENST00000300087	572	-1
ENST00000274457	4582	1	17986	ENST00000230914	-1	ENST00000247194	1981	-1	ENST00000255304	3335	-1	ENST00000261226	47593	-1	ENST00000262803	809	-1	ENST00000264705	10017	-1	ENST00000270014	14025	-1	ENST00000283206	36715	-1	ENST00000295148	2591	-1	ENST00000300087	6339	-1
ENST00000274457	22571	1	17987	ENST00000230914	-1	ENST00000247194	2030	-1	ENST00000255304	33980	-1	ENST00000261226	48119	-1	ENST00000262803	8131	-1	ENST00000264705	10196	-1	ENST00000270014	1562	-1	ENST00000283206	36861	-1	ENST00000295148	263	-1	ENST00000300087	6346	-1
ENST00000274457	22589	1	17988	ENST00000230914	-1	ENST00000247194	2075	-1	ENST00000255304	34970	-1	ENST00000261226	49745	-1	ENST00000262803	8339	-1	ENST00000264705	10390	-1	ENST00000270014	1668	-1	ENST00000283206	39722	-1	ENST00000295148	2657	-1	ENST00000300087	6548	-1
ENST00000274457	22663	1	17989	ENST00000230914	-1	ENST00000247194	290	-1	ENST00000255304	3653	-1	ENST00000261226	49755	-1	ENST00000262803	913	-1	ENST00000264705	10400	-1	ENST00000270014	1831	-1	ENST00000283206	3975	-1	ENST00000295148	2988	-1	ENST00000300087	6622	-1
ENST00000274457	3569	1	34351	ENST00000230914	-1	ENST00000247194	3124	-1	ENST00000255304	37377	-1	ENST00000261226	49863	-1	ENST00000262803	9231	-1	ENST00000264705	10456	-1	ENST00000270014	1859	-1	ENST00000283206	40783	-1	ENST00000295148	3057	-1	ENST00000300087	6980	-1
ENST00000274457	3678	1	34352	ENST00000230914	-1	ENST00000247194	3225	-1	ENST00000255304	38147	-1	ENST00000261226	5117	-1	ENST00000262811	10444	-1	ENST00000264705	11190	-1	ENST00000270014	2043	-1	ENST00000283206	40958	-1	ENST00000295148	3097	-1	ENST00000300087	764	-1
ENST00000274457	3850	1	34353	ENST00000230914	-1	ENST00000247194	3272	-1	ENST00000255304	40037	-1	ENST00000261226	51298	-1	ENST00000262811	1052	-1	ENST00000264705	11870	-1	ENST00000270014	2195	-1	ENST00000283206	41101	-1	ENST00000295148	3377	-1	ENST00000300087	8878	-1
ENST00000274457	3872	1	34354	ENST00000230914	-1	ENST00000247194	3805	-1	ENST00000255304	40159	-1	ENST00000261226	51896	-1	ENST00000262811	10952	-1	ENST00000264705	1204	-1	ENST00000270014	2203	-1	ENST00000283206	41366	-1	ENST00000295148	3451	-1	ENST00000300087	9004	-1
ENST00000274457	4431	1	34355	ENST00000230914	-1	ENST00000247194	3818	-1	ENST00000255304	40968	-1	ENST00000261226	52611	-1	ENST00000262811	11570	-1	ENST00000264705	12288	-1	ENST00000270014	2384	-1	ENST00000283206	41993	-1	ENST00000295148	4022	-1	ENST00000300087	9366	-1
ENST00000274457	22104	1	34356	ENST00000230914	-1	ENST00000247194	4129	-1	ENST00000255304	41345	-1	ENST00000261226	53944	-1	ENST00000262811	11776	-1	ENST00000264705	12673	-1	ENST00000270014	2589	-1	ENST00000283206	4232	-1	ENST00000295148	436	-1	ENST00000300087	9909	-1
ENST00000274457	3565	1	44904	ENST00000230914	-1	ENST00000247194	4221	-1	ENST00000255304	41358	-1	ENST00000261226	55010	-1	ENST00000262811	11936	-1	ENST00000264705	13158	-1	ENST00000270014	2856	-1	ENST00000283206	42515	-1	ENST00000295148	5030	-1	ENST00000300107	10180	-1
ENST00000408996	1756	1	17990	ENST00000230914	-1	ENST00000247194	4385	-1	ENST00000255304	41414	-1	ENST00000261226	56646	-1	ENST00000262811	11953	-1	ENST00000264705	13248	-1	ENST00000270014	3348	-1	ENST00000283206	44079	-1	ENST00000295148	536	-1	ENST00000300107	10323	-1
ENST00000408996	1901	1	17991	ENST00000230914	-1	ENST00000247194	4490	-1	ENST00000255304	41683	-1	ENST00000261226	5809	-1	ENST00000262811	1246	-1	ENST00000264705	1340	-1	ENST00000270014	3517	-1	ENST00000283206	44651	-1	ENST00000295148	5499	-1	ENST00000300107	1076	-1
ENST00000408996	35107	1	17992	ENST00000230914	-1	ENST00000247194	4865	-1	ENST00000255304	4687	-1	ENST00000261226	60264	-1	ENST00000262811	12981	-1	ENST00000264705	13848	-1	ENST00000270014	3579	-1	ENST00000283206	4530	-1	ENST00000295148	5713	-1	ENST00000300107	1111	-1
ENST00000408996	37371	1	17993	ENST00000230914	-1	ENST00000247194	5042	-1	ENST00000255304	5183	-1	ENST00000261226	60371	-1	ENST00000262811	13020	-1	ENST00000264705	13939	-1	ENST00000270014	3602	-1	ENST00000283206	45501	-1	ENST00000295148	5853	-1	ENST00000300107	1138	-1
ENST00000408996	37379	1	17994	ENST00000230914	-1	ENST00000247194	5046	-1	ENST00000255304	5700	-1	ENST00000261226	60434	-1	ENST00000262811	13213	-1	ENST00000264705	14000	-1	ENST00000270014	3614	-1	ENST00000283206	46097	-1	ENST00000295148	6700	-1	ENST00000300107	11829	-1
ENST00000408996	37494	1	17995	ENST00000230914	-1	ENST00000247194	5179	-1	ENST00000255304	5865	-1	ENST00000261226	61187	-1	ENST00000262811	13517	-1	ENST00000264705	14176	-1	ENST00000270014	4668	-1	ENST00000283206	46340	-1	ENST00000295148	737	-1	ENST00000300107	11895	-1
ENST00000408996	37747	1	17996	ENST00000230914	-1	ENST00000247194	5229	-1	ENST00000255304	6351	-1	ENST00000261226	6136	-1	ENST00000262811	13737	-1	ENST00000264705	14231	-1	ENST00000270014	4985	-1	ENST00000283206	46471	-1	ENST00000295148	7460	-1	ENST00000300107	13173	-1
ENST00000408996	41871	1	17997	ENST00000230914	-1	ENST00000247194	541	-1	ENST00000255304	6927	-1	ENST00000261226	61425	-1	ENST00000262811	14171	-1	ENST00000264705	14298	-1	ENST00000270014	5121	-1	ENST00000283206	46559	-1	ENST00000295148	7819	-1	ENST00000300107	13336	-1
ENST00000408996	41919	1	17998	ENST00000230914	-1	ENST00000247194	5477	-1	ENST00000255304	7319	-1	ENST00000261226	61712	-1	ENST00000262811	16380	-1	ENST00000264705	14390	-1	ENST00000270014	5250	-1	ENST00000283206	47000	-1	ENST00000295148	7845	-1	ENST00000300107	14066	-1
ENST00000408996	1923	1	34357	ENST00000230914	-1	ENST00000247194	5488	-1	ENST00000255304	7890	-1	ENST00000261226	62591	-1	ENST00000262811	16419	-1	ENST00000264705	14772	-1	ENST00000270014	5338	-1	ENST00000283206	47794	-1	ENST00000295148	7944	-1	ENST00000300107	14101	-1
ENST00000408996	1943	1	34358	ENST00000230914	-1	ENST00000247194	5566	-1	ENST00000255304	8058	-1	ENST00000261226	62803	-1	ENST00000262811	19042	-1	ENST00000264705	16059	-1	ENST00000270014	6181	-1	ENST00000283206	48650	-1	ENST00000295148	8008	-1	ENST00000300107	16405	-1
ENST00000408996	1962	1	34359	ENST00000230914	-1	ENST00000247194	5609	-1	ENST00000255304	8649	-1	ENST00000261226	63359	-1	ENST00000262811	19468	-1	ENST00000264705	16071	-1	ENST00000270014	6546	-1	ENST00000283206	48803	-1	ENST00000295148	8172	-1	ENST00000300107	17129	-1
ENST00000408996	1967	1	34360	ENST00000230914	-1	ENST00000247194	5671	-1	ENST00000255304	8886	-1	ENST00000261226	6485	-1	ENST00000262811	21031	-1	ENST00000264705	16520	-1	ENST00000270014	6689	-1	ENST00000283206	49417	-1	ENST00000295148	854	-1	ENST00000300107	18691	-1
ENST00000408996	2198	1	34361	ENST00000230914	-1	ENST00000247194	5909	-1	ENST00000255304	8933	-1	ENST00000261226	66323	-1	ENST00000262811	21123	-1	ENST00000264705	17009	-1	ENST00000270014	684	-1	ENST00000283206	50526	-1	ENST00000295148	8593	-1	ENST00000300107	18756	-1
ENST00000408996	2213	1	34362	ENST00000230914	-1	ENST00000247194	5960	-1	ENST00000255304	9303	-1	ENST00000261226	68919	-1	ENST00000262811	21150	-1	ENST00000264705	1798	-1	ENST00000270014	6917	-1	ENST00000283206	50575	-1	ENST00000295148	8793	-1	ENST00000300107	18838	-1
ENST00000408996	37409	1	34363	ENST00000230914	-1	ENST00000247194	6072	-1	ENST00000255304	9838	-1	ENST00000261226	69661	-1	ENST00000262811	21336	-1	ENST00000264705	18021	-1	ENST00000270014	6999	-1	ENST00000283206	51589	-1	ENST00000295148	8826	-1	ENST00000300107	18962	-1
ENST00000408996	2140	1	41341	ENST00000230914	-1	ENST00000247194	6665	-1	ENST00000255304	9936	-1	ENST00000261226	70390	-1	ENST00000262811	22634	-1	ENST00000264705	18498	-1	ENST00000270014	7105	-1	ENST00000283206	51667	-1	ENST00000295148	8986	-1	ENST00000300107	19050	-1
ENST00000408996	35107	1	44905	ENST00000230914	-1	ENST00000247194	6929	-1	ENST00000255380	104992	-1	ENST00000261226	71861	-1	ENST00000262811	23293	-1	ENST00000264705	18696	-1	ENST00000270014	7199	-1	ENST00000283206	51765	-1	ENST00000295148	904	-1	ENST00000300107	19325	-1
ENST00000509910	3319	1	17999	ENST00000230914	-1	ENST00000247194	7037	-1	ENST00000255380	107076	-1	ENST00000261226	7358	-1	ENST00000262811	254	-1	ENST00000264705	19082	-1	ENST00000270014	7449	-1	ENST00000283206	5225	-1	ENST00000295148	9195	-1	ENST00000300107	1946	-1
ENST00000509910	3442	1	18000	ENST00000230914	-1	ENST00000247194	705	-1	ENST00000255380	110528	-1	ENST00000261226	74125	-1	ENST00000262811	26813	-1	ENST00000264705	19414	-1	ENST00000270014	7561	-1	ENST00000283206	52350	-1	ENST00000295148	9300	-1	ENST00000300107	20339	-1
ENST00000509910	7448	1	34364	ENST00000230914	-1	ENST00000247194	7141	-1	ENST00000255380	112627	-1	ENST00000261226	74235	-1	ENST00000262811	27959	-1	ENST00000264705	1942	-1	ENST00000270014	768	-1	ENST00000283206	53787	-1	ENST00000295148	9773	-1	ENST00000300107	20512	-1
ENST00000343348	2793	1	44906	ENST00000230914	-1	ENST00000247194	7174	-1	ENST00000255380	116818	-1	ENST00000261226	76049	-1	ENST00000262811	28092	-1	ENST00000264705	19544	-1	ENST00000270014	7705	-1	ENST00000283206	53983	-1	ENST00000295206	1101	-1	ENST00000300107	21305	-1
ENST00000311085	77821	1	18001	ENST00000230914	-1	ENST00000247194	7353	-1	ENST00000255380	117399	-1	ENST00000261226	76181	-1	ENST00000262811	28496	-1	ENST00000264705	19562	-1	ENST00000270014	7767	-1	ENST00000283206	56442	-1	ENST00000295206	1301	-1	ENST00000300107	21793	-1
ENST00000311085	77836	1	18002	ENST00000230914	-1	ENST00000247194	7527	-1	ENST00000255380	117915	-1	ENST00000261226	77251	-1	ENST00000262811	29438	-1	ENST00000264705	1974	-1	ENST00000270014	7966	-1	ENST00000283206	56516	-1	ENST00000295206	1419	-1	ENST00000300107	22008	-1
ENST00000311085	99519	1	18003	ENST00000230914	-1	ENST00000247194	7532	-1	ENST00000255380	121779	-1	ENST00000261226	77269	-1	ENST00000262811	29971	-1	ENST00000264705	20021	-1	ENST00000270014	8053	-1	ENST00000283206	57263	-1	ENST00000295206	1459	-1	ENST00000300107	22495	-1
ENST00000311085	99526	1	18004	ENST00000230914	-1	ENST00000247194	7651	-1	ENST00000255380	122527	-1	ENST00000261226	77778	-1	ENST00000262811	30639	-1	ENST00000264705	20600	-1	ENST00000270014	8165	-1	ENST00000283206	58376	-1	ENST00000295206	1621	-1	ENST00000300107	22824	-1
ENST00000311085	78179	1	34365	ENST00000230990	-1	ENST00000247194	7834	-1	ENST00000255380	127821	-1	ENST00000261226	78215	-1	ENST00000262811	31299	-1	ENST00000264705	20676	-1	ENST00000270014	8294	-1	ENST00000283206	58437	-1	ENST00000295206	1784	-1	ENST00000300107	23380	-1
ENST00000311085	78185	1	34366	ENST00000230990	-1	ENST00000247194	8145	-1	ENST00000255380	130054	-1	ENST00000261226	79681	-1	ENST00000262811	31934	-1	ENST00000264705	20880	-1	ENST00000270014	9053	-1	ENST00000283206	5865	-1	ENST00000295206	1841	-1	ENST00000300107	23615	-1
ENST00000311085	98837	1	34367	ENST00000230990	-1	ENST00000247194	8265	-1	ENST00000255380	141543	-1	ENST00000261226	8137	-1	ENST00000262811	32530	-1	ENST00000264705	21208	-1	ENST00000270014	9119	-1	ENST00000283206	60071	-1	ENST00000295206	1886	-1	ENST00000300107	23699	-1
ENST00000311085	99208	1	34368	ENST00000230990	-1	ENST00000247194	8364	-1	ENST00000255380	143954	-1	ENST00000261226	81577	-1	ENST00000262811	32728	-1	ENST00000264705	21291	-1	ENST00000270014	9135	-1	ENST00000283206	60147	-1	ENST00000295206	1895	-1	ENST00000300107	23710	-1
ENST00000311085	99257	1	34369	ENST00000230990	-1	ENST00000247194	8385	-1	ENST00000255380	149367	-1	ENST00000261226	81654	-1	ENST00000262811	33165	-1	ENST00000264705	21365	-1	ENST00000270014	9515	-1	ENST00000283206	8117	-1	ENST00000295206	1966	-1	ENST00000300107	23985	-1
ENST00000311085	175587	1	34370	ENST00000230990	-1	ENST00000247194	8429	-1	ENST00000255380	157536	-1	ENST00000261226	81738	-1	ENST00000262811	33708	-1	ENST00000264705	22242	-1	ENST00000270014	9656	-1	ENST00000283206	8801	-1	ENST00000295206	1982	-1	ENST00000300107	24046	-1
ENST00000504771	38930	1	18005	ENST00000230990	-1	ENST00000247194	8496	-1	ENST00000255380	15880	-1	ENST00000261226	82169	-1	ENST00000262811	33828	-1	ENST00000264705	22259	-1	ENST00000270014	9672	-1	ENST00000283632	11270	-1	ENST00000295206	2046	-1	ENST00000300107	24073	-1
ENST00000504771	39008	1	18006	ENST00000230990	-1	ENST00000247194	8781	-1	ENST00000255380	159872	-1	ENST00000261226	82261	-1	ENST00000262811	33997	-1	ENST00000264705	22820	-1	ENST00000270014	9773	-1	ENST00000283632	11873	-1	ENST00000295206	2413	-1	ENST00000300107	24292	-1
ENST00000504771	39023	1	18007	ENST00000230990	-1	ENST00000247194	8877	-1	ENST00000255380	169796	-1	ENST00000261226	82799	-1	ENST00000262811	3413	-1	ENST00000264705	23478	-1	ENST00000270014	9875	-1	ENST00000283632	11998	-1	ENST00000295206	2545	-1	ENST00000300107	24870	-1
ENST00000504771	39040	1	18008	ENST00000230990	-1	ENST00000247194	8944	-1	ENST00000255380	171715	-1	ENST00000261226	8583	-1	ENST00000262811	34240	-1	ENST00000264705	23572	-1	ENST00000270061	10353	-1	ENST00000283632	1311	-1	ENST00000295206	2629	-1	ENST00000300107	25151	-1
ENST00000504771	39061	1	18009	ENST00000230990	-1	ENST00000247194	9539	-1	ENST00000255380	172724	-1	ENST00000261226	8599	-1	ENST00000262811	3456	-1	ENST00000264705	23738	-1	ENST00000270061	10501	-1	ENST00000283632	1468	-1	ENST00000295206	2783	-1	ENST00000300107	25434	-1
ENST00000504771	39089	1	18010	ENST00000230990	-1	ENST00000247194	9568	-1	ENST00000255380	176458	-1	ENST00000261226	9759	-1	ENST00000262811	35135	-1	ENST00000264705	23915	-1	ENST00000270061	10627	-1	ENST00000283632	17326	-1	ENST00000295206	2860	-1	ENST00000300107	25490	-1
ENST00000504771	39178	1	18011	ENST00000230990	-1	ENST00000247194	9596	-1	ENST00000255380	179047	-1	ENST00000261250	11256	-1	ENST00000262811	36127	-1	ENST00000264705	24385	-1	ENST00000270061	10769	-1	ENST00000283632	19029	-1	ENST00000295206	2962	-1	ENST00000300107	25852	-1
ENST00000504771	39277	1	18012	ENST00000230990	-1	ENST00000247194	9607	-1	ENST00000255380	184658	-1	ENST00000261250	11280	-1	ENST00000262811	37092	-1	ENST00000264705	24664	-1	ENST00000270061	10892	-1	ENST00000283632	20159	-1	ENST00000295206	3064	-1	ENST00000300107	26005	-1
ENST00000504771	39288	1	18013	ENST00000230990	-1	ENST00000247194	9828	-1	ENST00000255380	186270	-1	ENST00000261250	12026	-1	ENST00000262811	37409	-1	ENST00000264705	25683	-1	ENST00000270061	11040	-1	ENST00000283632	20407	-1	ENST00000295206	307	-1	ENST00000300107	26012	-1
ENST00000504771	39357	1	18014	ENST00000230990	-1	ENST00000247194	9870	-1	ENST00000255380	186428	-1	ENST00000261250	12430	-1	ENST00000262811	37484	-1	ENST00000264705	26249	-1	ENST00000270061	11151	-1	ENST00000283632	21327	-1	ENST00000295206	3080	-1	ENST00000300107	26362	-1
ENST00000504771	39365	1	18015	ENST00000230990	-1	ENST00000247194	9966	-1	ENST00000255380	187848	-1	ENST00000261250	12615	-1	ENST00000262811	37694	-1	ENST00000264705	2698	-1	ENST00000270061	11328	-1	ENST00000283632	21593	-1	ENST00000295206	3095	-1	ENST00000300107	26718	-1
ENST00000504771	39489	1	18016	ENST00000230990	-1	ENST00000247207	1022	-1	ENST00000255380	188586	-1	ENST00000261250	13552	-1	ENST00000262811	37745	-1	ENST00000264705	3250	-1	ENST00000270061	11369	-1	ENST00000283632	22452	-1	ENST00000295206	3157	-1	ENST00000300107	26927	-1
ENST00000504771	39653	1	18017	ENST00000230990	-1	ENST00000247207	1086	-1	ENST00000255380	193519	-1	ENST00000261250	15299	-1	ENST00000262811	38069	-1	ENST00000264705	3258	-1	ENST00000270061	11454	-1	ENST00000283632	22479	-1	ENST00000295206	3538	-1	ENST00000300107	27105	-1
ENST00000504771	39944	1	18018	ENST00000230990	-1	ENST00000247207	1266	-1	ENST00000255380	202271	-1	ENST00000261250	15764	-1	ENST00000262811	38225	-1	ENST00000264705	387	-1	ENST00000270061	11950	-1	ENST00000283632	23727	-1	ENST00000295206	3709	-1	ENST00000300107	27128	-1
ENST00000504771	44550	1	34371	ENST00000230990	-1	ENST00000247207	1328	-1	ENST00000255380	20801	-1	ENST00000261250	15887	-1	ENST00000262811	39259	-1	ENST00000264705	4041	-1	ENST00000270061	12248	-1	ENST00000283632	24531	-1	ENST00000295206	3793	-1	ENST00000300107	27329	-1
ENST00000504771	44685	1	34372	ENST00000230990	-1	ENST00000247207	1371	-1	ENST00000255380	211930	-1	ENST00000261250	16394	-1	ENST00000262811	39882	-1	ENST00000264705	4463	-1	ENST00000270061	12857	-1	ENST00000283632	25492	-1	ENST00000295206	4020	-1	ENST00000300107	27438	-1
ENST00000515235	89463	1	41342	ENST00000230990	-1	ENST00000247207	1470	-1	ENST00000255380	212501	-1	ENST00000261250	17108	-1	ENST00000262811	41084	-1	ENST00000264705	4811	-1	ENST00000270061	12997	-1	ENST00000283632	2552	-1	ENST00000295206	4120	-1	ENST00000300107	27453	-1
ENST00000339397	58351	1	18019	ENST00000230990	-1	ENST00000247207	1560	-1	ENST00000255380	213697	-1	ENST00000261250	17283	-1	ENST00000262811	45545	-1	ENST00000264705	5021	-1	ENST00000270061	13168	-1	ENST00000283632	25545	-1	ENST00000295206	4204	-1	ENST00000300107	27493	-1
ENST00000339397	58370	1	18020	ENST00000230990	-1	ENST00000247207	1580	-1	ENST00000255380	220169	-1	ENST00000261250	17318	-1	ENST00000262811	45764	-1	ENST00000264705	5303	-1	ENST00000270061	13296	-1	ENST00000283632	25642	-1	ENST00000295206	4212	-1	ENST00000300107	27690	-1
ENST00000339397	58623	1	18021	ENST00000230990	-1	ENST00000247207	1604	-1	ENST00000255380	225073	-1	ENST00000261250	18408	-1	ENST00000262811	46165	-1	ENST00000264705	5635	-1	ENST00000270061	13319	-1	ENST00000283632	25956	-1	ENST00000295206	4484	-1	ENST00000300107	28961	-1
ENST00000339397	58626	1	18022	ENST00000230990	-1	ENST00000247207	1622	-1	ENST00000255380	226817	-1	ENST00000261250	18586	-1	ENST00000262811	47481	-1	ENST00000264705	5843	-1	ENST00000270061	13582	-1	ENST00000283632	26011	-1	ENST00000295206	4513	-1	ENST00000300107	30041	-1
[truncated: 9,115 more rows]
