# Supplementary material for: RNAMethPre: A Web Server for the Prediction and Query of mRNA m6A Sites
Source: PLoS One. 2016 Oct 10;11(10):e0162707. doi: 10.1371/journal.pone.0162707 (PMC5056760; doi:10.1371/journal.pone.0162707)
Supplement: S3 Table — (XLSX) [file pone.0162707.s006.xlsx]

## Sheet: S3 Table
S3 Table.The human training dataset for the mature mRNA mode predictor.
TranscriptID	Position	Class	TranscriptID	Position	Class
ENST00000002165	535	1	ENST00000373020	1978	-1
ENST00000002165	573	1	ENST00000373020	457	-1
ENST00000002829	2814	1	ENST00000373031	1137	-1
ENST00000002829	3142	1	ENST00000373031	341	-1
ENST00000003912	1787	1	ENST00000373031	670	-1
ENST00000005178	1450	1	ENST00000371582	106	-1
ENST00000005178	1532	1	ENST00000371582	767	-1
ENST00000005178	1547	1	ENST00000367771	2009	-1
ENST00000005178	1561	1	ENST00000367771	2983	-1
ENST00000005257	1138	1	ENST00000367771	8	-1
ENST00000005260	2593	1	ENST00000286031	1784	-1
ENST00000005260	2770	1	ENST00000286031	2113	-1
ENST00000005260	3246	1	ENST00000374005	2496	-1
ENST00000005386	2218	1	ENST00000466229	307	-1
ENST00000007390	1042	1	ENST00000466229	6538	-1
ENST00000007390	1097	1	ENST00000002165	1554	-1
ENST00000011619	2355	1	ENST00000002165	577	-1
ENST00000011898	1032	1	ENST00000229416	1552	-1
ENST00000012049	1398	1	ENST00000229416	2083	-1
ENST00000012049	1554	1	ENST00000341376	1467	-1
ENST00000012049	1579	1	ENST00000341376	2342	-1
ENST00000014914	1011	1	ENST00000468303	2095	-1
ENST00000014914	1063	1	ENST00000468303	4300	-1
ENST00000014914	1154	1	ENST00000468303	5644	-1
ENST00000014914	1594	1	ENST00000003912	2005	-1
ENST00000014914	1936	1	ENST00000003912	2672	-1
ENST00000014914	2057	1	ENST00000003912	4640	-1
ENST00000014914	7234	1	ENST00000484069	1723	-1
ENST00000014914	947	1	ENST00000484069	2936	-1
ENST00000017003	2487	1	ENST00000484069	3913	-1
ENST00000017003	2638	1	ENST00000321037	1062	-1
ENST00000017003	2675	1	ENST00000321037	2295	-1
ENST00000017003	2731	1	ENST00000321037	3172	-1
ENST00000017003	2781	1	ENST00000321037	550	-1
ENST00000017003	513	1	ENST00000002829	2445	-1
ENST00000019019	1430	1	ENST00000002829	3142	-1
ENST00000019019	1439	1	ENST00000002829	3279	-1
ENST00000019019	1447	1	ENST00000003084	2477	-1
ENST00000019019	1472	1	ENST00000003084	5878	-1
ENST00000019019	1484	1	ENST00000265742	4123	-1
ENST00000019019	1719	1	ENST00000265742	429	-1
ENST00000019019	1726	1	ENST00000265742	4849	-1
ENST00000019019	1769	1	ENST00000003100	1073	-1
ENST00000019317	1200	1	ENST00000003100	2738	-1
ENST00000019317	3162	1	ENST00000394507	4040	-1
ENST00000019317	824	1	ENST00000394507	4276	-1
ENST00000025008	1000	1	ENST00000228345	1268	-1
ENST00000025008	1207	1	ENST00000228345	1467	-1
ENST00000025008	1241	1	ENST00000228345	2486	-1
ENST00000025008	2634	1	ENST00000394532	1069	-1
ENST00000025008	2661	1	ENST00000394532	312	-1
ENST00000025008	2683	1	ENST00000226299	1000	-1
ENST00000025008	2842	1	ENST00000381192	343	-1
ENST00000025008	2849	1	ENST00000381192	394	-1
ENST00000025008	2944	1	ENST00000002596	1909	-1
ENST00000025008	2977	1	ENST00000002596	2089	-1
ENST00000025008	3061	1	ENST00000002596	3690	-1
ENST00000025008	3155	1	ENST00000002596	6068	-1
ENST00000025008	3164	1	ENST00000493429	1453	-1
ENST00000025008	3374	1	ENST00000493429	2140	-1
ENST00000025008	3461	1	ENST00000493429	657	-1
ENST00000025008	3735	1	ENST00000222462	208	-1
ENST00000025008	3903	1	ENST00000222462	2213	-1
ENST00000025008	3912	1	ENST00000222462	562	-1
ENST00000025008	4036	1	ENST00000395891	6773	-1
ENST00000025008	4058	1	ENST00000395891	7321	-1
ENST00000025008	4156	1	ENST00000406869	648	-1
ENST00000025008	4168	1	ENST00000318008	3631	-1
ENST00000025008	4172	1	ENST00000318008	3849	-1
ENST00000025008	4201	1	ENST00000393405	1133	-1
ENST00000025008	5317	1	ENST00000393405	1383	-1
ENST00000025301	1267	1	ENST00000393405	2118	-1
ENST00000025301	1277	1	ENST00000462826	1052	-1
ENST00000025301	1748	1	ENST00000462826	1785	-1
ENST00000025301	2796	1	ENST00000462826	888	-1
ENST00000025301	2834	1	ENST00000462826	946	-1
ENST00000025301	2881	1	ENST00000000412	1251	-1
ENST00000025301	2982	1	ENST00000000412	497	-1
ENST00000025301	4388	1	ENST00000371876	1667	-1
ENST00000025301	4399	1	ENST00000371876	2850	-1
ENST00000025301	4776	1	ENST00000001146	3457	-1
ENST00000025301	946	1	ENST00000001146	4058	-1
ENST00000025301	9755	1	ENST00000402384	1382	-1
ENST00000031146	384	1	ENST00000402384	1599	-1
ENST00000031146	403	1	ENST00000392973	1385	-1
ENST00000031146	589	1	ENST00000392973	2360	-1
ENST00000031146	610	1	ENST00000264276	4079	-1
ENST00000033079	3708	1	ENST00000286186	216	-1
ENST00000033079	3900	1	ENST00000286186	325	-1
ENST00000035307	1000	1	ENST00000309955	12721	-1
ENST00000035307	1339	1	ENST00000309955	1741	-1
ENST00000035307	1403	1	ENST00000481132	2540	-1
ENST00000035307	1424	1	ENST00000481132	6746	-1
ENST00000035307	2000	1	ENST00000474154	1820	-1
ENST00000035307	2040	1	ENST00000474154	2178	-1
ENST00000035307	2118	1	ENST00000474154	846	-1
ENST00000035307	2124	1	ENST00000464087	1308	-1
ENST00000035307	2307	1	ENST00000464087	148	-1
ENST00000035307	2365	1	ENST00000180173	177	-1
ENST00000035307	2718	1	ENST00000180173	2100	-1
ENST00000035307	2823	1	ENST00000180173	3173	-1
ENST00000035307	3070	1	ENST00000470360	3709	-1
ENST00000035307	3546	1	ENST00000470360	4337	-1
ENST00000035307	3908	1	ENST00000470360	7392	-1
ENST00000035307	823	1	ENST00000463733	641	-1
ENST00000038176	2999	1	ENST00000463733	682	-1
ENST00000038176	3026	1	ENST00000457710	3183	-1
ENST00000038176	3034	1	ENST00000540200	1270	-1
ENST00000038176	3038	1	ENST00000540200	2394	-1
ENST00000039989	3554	1	ENST00000540200	2549	-1
ENST00000040738	1272	1	ENST00000393239	2995	-1
ENST00000040738	2108	1	ENST00000393239	5179	-1
ENST00000040738	2147	1	ENST00000373449	2682	-1
ENST00000040738	2610	1	ENST00000373449	2834	-1
ENST00000040738	2623	1	ENST00000226279	3765	-1
ENST00000040738	2772	1	ENST00000226279	4270	-1
ENST00000040738	3049	1	ENST00000226279	5064	-1
ENST00000040738	3062	1	ENST00000001008	738	-1
ENST00000040738	3153	1	ENST00000400181	1463	-1
ENST00000040738	3228	1	ENST00000400181	1638	-1
ENST00000040738	3243	1	ENST00000400181	2875	-1
ENST00000040738	3579	1	ENST00000454079	2631	-1
ENST00000040738	3585	1	ENST00000454079	4040	-1
ENST00000040738	3786	1	ENST00000573483	1699	-1
ENST00000040738	3845	1	ENST00000573483	28	-1
ENST00000040738	3998	1	ENST00000573483	3208	-1
ENST00000040738	4050	1	ENST00000444129	1911	-1
ENST00000040738	4058	1	ENST00000444129	2745	-1
ENST00000040738	4359	1	ENST00000444129	3681	-1
ENST00000040738	4380	1	ENST00000544910	1334	-1
ENST00000040738	4655	1	ENST00000544910	677	-1
ENST00000040738	4679	1	ENST00000592984	1229	-1
ENST00000040738	4710	1	ENST00000592984	1291	-1
ENST00000040738	5145	1	ENST00000592984	1391	-1
ENST00000040738	5628	1	ENST00000007510	164	-1
ENST00000040738	7462	1	ENST00000007510	3789	-1
ENST00000040738	7568	1	ENST00000007510	4129	-1
ENST00000040738	7976	1	ENST00000007510	491	-1
ENST00000040738	879	1	ENST00000570319	140	-1
ENST00000040738	890	1	ENST00000570319	745	-1
ENST00000040738	946	1	ENST00000570319	818	-1
ENST00000040877	4902	1	ENST00000570319	876	-1
ENST00000040877	4926	1	ENST00000005178	1270	-1
ENST00000046640	2174	1	ENST00000005178	2600	-1
ENST00000046794	2294	1	ENST00000005178	2954	-1
ENST00000054666	1170	1	ENST00000005178	993	-1
ENST00000054666	1688	1	ENST00000368919	1011	-1
ENST00000054666	1794	1	ENST00000231749	2269	-1
ENST00000054666	1836	1	ENST00000231749	2583	-1
ENST00000055077	1134	1	ENST00000404938	1104	-1
ENST00000055077	1224	1	ENST00000404938	2004	-1
ENST00000055077	1229	1	ENST00000404938	2078	-1
ENST00000056217	5178	1	ENST00000404938	5585	-1
ENST00000056233	2040	1	ENST00000379044	2871	-1
ENST00000061240	4889	1	ENST00000416240	3094	-1
ENST00000064778	2180	1	ENST00000416240	703	-1
ENST00000064778	2643	1	ENST00000265437	213	-1
ENST00000064778	2870	1	ENST00000265437	2244	-1
ENST00000064778	2899	1	ENST00000066544	1818	-1
ENST00000064778	2902	1	ENST00000066544	4248	-1
ENST00000064778	2911	1	ENST00000262418	1343	-1
ENST00000066544	2584	1	ENST00000262418	4532	-1
ENST00000066544	2716	1	ENST00000359558	1488	-1
ENST00000066544	2762	1	ENST00000359558	2935	-1
ENST00000066544	3101	1	ENST00000359558	946	-1
ENST00000066544	3144	1	ENST00000321143	1649	-1
ENST00000072869	716	1	ENST00000321143	435	-1
ENST00000072869	854	1	ENST00000005340	2201	-1
ENST00000072869	871	1	ENST00000005340	2673	-1
ENST00000078429	2665	1	ENST00000005340	2910	-1
ENST00000081029	1025	1	ENST00000161006	209	-1
ENST00000081029	1038	1	ENST00000161006	360	-1
ENST00000081029	302	1	ENST00000161006	717	-1
ENST00000082468	1682	1	ENST00000262803	3269	-1
ENST00000082468	1715	1	ENST00000345317	1470	-1
ENST00000082468	1744	1	ENST00000345317	3191	-1
ENST00000082468	2218	1	ENST00000317881	1088	-1
ENST00000082468	3252	1	ENST00000317881	283	-1
ENST00000083182	1800	1	ENST00000317881	337	-1
ENST00000083182	1824	1	ENST00000394650	1756	-1
ENST00000083182	1854	1	ENST00000394650	1903	-1
ENST00000083182	2034	1	ENST00000394650	2123	-1
ENST00000155093	1688	1	ENST00000006015	1016	-1
ENST00000155093	2069	1	ENST00000006015	1167	-1
ENST00000155093	2256	1	ENST00000006015	530	-1
ENST00000155093	2285	1	ENST00000292614	118	-1
ENST00000155093	2337	1	ENST00000292614	14	-1
ENST00000155093	689	1	ENST00000292614	532	-1
ENST00000155093	700	1	ENST00000292614	593	-1
ENST00000155093	720	1	ENST00000225296	1574	-1
ENST00000155926	1424	1	ENST00000225296	3474	-1
ENST00000155926	2396	1	ENST00000318579	1591	-1
ENST00000155926	2411	1	ENST00000318579	1776	-1
ENST00000155926	2417	1	ENST00000423059	5068	-1
ENST00000155926	2429	1	ENST00000423059	8719	-1
ENST00000155926	2435	1	ENST00000593099	1213	-1
ENST00000155926	2447	1	ENST00000593099	2090	-1
ENST00000155926	2469	1	ENST00000005386	1283	-1
ENST00000156084	2086	1	ENST00000005386	342	-1
ENST00000156084	2090	1	ENST00000289416	1572	-1
ENST00000156084	2125	1	ENST00000289416	1942	-1
ENST00000156084	2517	1	ENST00000289416	85	-1
ENST00000156084	65	1	ENST00000261377	231	-1
ENST00000156109	1627	1	ENST00000261377	675	-1
ENST00000156471	5016	1	ENST00000394391	1034	-1
ENST00000157600	1605	1	ENST00000394391	1370	-1
ENST00000157600	1609	1	ENST00000378561	3532	-1
ENST00000157600	751	1	ENST00000378561	5666	-1
ENST00000158771	1005	1	ENST00000584666	121	-1
ENST00000158771	1014	1	ENST00000584666	607	-1
ENST00000158771	798	1	ENST00000265717	2923	-1
ENST00000158771	862	1	ENST00000337339	3045	-1
ENST00000158771	921	1	ENST00000262367	2123	-1
ENST00000158771	934	1	ENST00000262367	3131	-1
ENST00000159111	3683	1	ENST00000355701	295	-1
ENST00000162749	1566	1	ENST00000355701	530	-1
ENST00000162749	1580	1	ENST00000340482	1000	-1
ENST00000162749	1586	1	ENST00000340482	225	-1
ENST00000162749	1607	1	ENST00000340482	2833	-1
ENST00000162749	2148	1	ENST00000222381	2028	-1
ENST00000162749	2176	1	ENST00000222381	2314	-1
ENST00000163416	326	1	ENST00000222381	995	-1
ENST00000163416	345	1	ENST00000321027	1402	-1
ENST00000163416	357	1	ENST00000321027	1866	-1
ENST00000163416	378	1	ENST00000321027	3470	-1
ENST00000163416	388	1	ENST00000468778	1045	-1
ENST00000163416	422	1	ENST00000468778	2176	-1
ENST00000163416	427	1	ENST00000331536	2893	-1
ENST00000163416	925	1	ENST00000331536	3031	-1
ENST00000164133	491	1	ENST00000331536	921	-1
ENST00000164139	87	1	ENST00000265723	2218	-1
ENST00000164247	1638	1	ENST00000265723	2825	-1
ENST00000164247	1849	1	ENST00000265723	3399	-1
ENST00000164247	4183	1	ENST00000265723	644	-1
ENST00000164247	4250	1	ENST00000334877	2160	-1
ENST00000164305	1849	1	ENST00000334877	6000	-1
ENST00000164305	1957	1	ENST00000318622	1363	-1
ENST00000164305	2064	1	ENST00000318622	301	-1
ENST00000164640	1187	1	ENST00000318622	399	-1
ENST00000166139	1040	1	ENST00000566034	1449	-1
ENST00000166139	1924	1	ENST00000566034	316	-1
ENST00000166139	1975	1	ENST00000566034	3633	-1
ENST00000166139	2110	1	ENST00000306270	296	-1
ENST00000166139	940	1	ENST00000306270	4338	-1
ENST00000166139	968	1	ENST00000354599	806	-1
ENST00000166345	1754	1	ENST00000354599	899	-1
ENST00000166345	1770	1	ENST00000407578	5003	-1
ENST00000166345	2161	1	ENST00000407578	7598	-1
ENST00000170168	1267	1	ENST00000355619	1524	-1
ENST00000170168	1285	1	ENST00000355619	3333	-1
ENST00000170168	1297	1	ENST00000356798	1197	-1
ENST00000170168	1336	1	ENST00000356798	3725	-1
ENST00000170168	1741	1	ENST00000356798	3730	-1
ENST00000170168	1888	1	ENST00000503176	1653	-1
ENST00000170168	1915	1	ENST00000503176	628	-1
ENST00000170168	652	1	ENST00000505306	1412	-1
ENST00000170168	958	1	ENST00000505306	352	-1
ENST00000171111	1444	1	ENST00000505306	3703	-1
ENST00000171111	1702	1	ENST00000505306	4818	-1
ENST00000171111	1729	1	ENST00000379177	1868	-1
ENST00000171111	2401	1	ENST00000379177	2358	-1
ENST00000171111	2410	1	ENST00000379177	2788	-1
ENST00000171111	2487	1	ENST00000379177	3178	-1
ENST00000171111	2493	1	ENST00000371335	1664	-1
ENST00000171111	2506	1	ENST00000371335	227	-1
ENST00000171757	1065	1	ENST00000371335	472	-1
ENST00000171757	1404	1	ENST00000371335	895	-1
ENST00000171757	801	1	ENST00000486208	2270	-1
ENST00000171887	1958	1	ENST00000486208	628	-1
ENST00000171887	1973	1	ENST00000262407	2437	-1
ENST00000173229	1795	1	ENST00000325885	3499	-1
ENST00000173229	826	1	ENST00000353258	152	-1
ENST00000173527	915	1	ENST00000595077	1220	-1
ENST00000173527	967	1	ENST00000595077	2434	-1
ENST00000174618	2302	1	ENST00000595077	572	-1
ENST00000174618	2344	1	ENST00000595077	824	-1
ENST00000175506	2268	1	ENST00000392386	1521	-1
ENST00000175756	1895	1	ENST00000392386	736	-1
ENST00000175756	2278	1	ENST00000392386	946	-1
ENST00000176643	2147	1	ENST00000583167	1064	-1
ENST00000176643	2177	1	ENST00000583167	1129	-1
ENST00000176643	2434	1	ENST00000583167	3041	-1
ENST00000176643	2442	1	ENST00000583167	787	-1
ENST00000176643	3222	1	ENST00000579849	2559	-1
ENST00000176643	3518	1	ENST00000579849	3657	-1
ENST00000176763	1462	1	ENST00000579849	883	-1
ENST00000176763	1702	1	ENST00000571485	3810	-1
ENST00000176763	1801	1	ENST00000571485	645	-1
ENST00000176763	4415	1	ENST00000007735	926	-1
ENST00000177694	1568	1	ENST00000302539	1273	-1
ENST00000177694	1606	1	ENST00000302539	2773	-1
ENST00000177694	1620	1	ENST00000302539	2924	-1
ENST00000177694	1684	1	ENST00000004921	1085	-1
ENST00000177694	1827	1	ENST00000004921	558	-1
ENST00000177694	1887	1	ENST00000004921	862	-1
ENST00000177694	2281	1	ENST00000470334	303	-1
ENST00000177694	601	1	ENST00000470334	638	-1
ENST00000177742	649	1	ENST00000339208	4047	-1
ENST00000177742	719	1	ENST00000005284	1023	-1
ENST00000177742	756	1	ENST00000005284	2337	-1
ENST00000178638	1540	1	ENST00000005284	294	-1
ENST00000178638	1552	1	ENST00000544098	1220	-1
ENST00000178638	1576	1	ENST00000544098	3470	-1
ENST00000178638	1620	1	ENST00000262325	2638	-1
ENST00000178638	1752	1	ENST00000262325	5121	-1
ENST00000178638	2005	1	ENST00000319273	192	-1
ENST00000178638	2026	1	ENST00000319273	534	-1
ENST00000178638	2034	1	ENST00000219069	1507	-1
ENST00000178638	2108	1	ENST00000219069	1884	-1
ENST00000178638	2140	1	ENST00000219069	550	-1
ENST00000178638	2219	1	ENST00000565912	4647	-1
ENST00000178638	2313	1	ENST00000504334	2260	-1
ENST00000178638	2497	1	ENST00000504334	2804	-1
ENST00000178638	2505	1	ENST00000504334	500	-1
ENST00000178638	2513	1	ENST00000352832	1088	-1
ENST00000178638	2584	1	ENST00000352832	4772	-1
ENST00000178638	2756	1	ENST00000352832	947	-1
ENST00000178638	2831	1	ENST00000571351	1442	-1
ENST00000178638	2881	1	ENST00000571351	189	-1
ENST00000178638	2973	1	ENST00000571351	735	-1
ENST00000178638	3329	1	ENST00000518156	2022	-1
ENST00000178638	3332	1	ENST00000518156	270	-1
ENST00000178638	3411	1	ENST00000518156	3	-1
ENST00000178638	3427	1	ENST00000518156	978	-1
ENST00000178638	3479	1	ENST00000554752	6556	-1
ENST00000178638	3527	1	ENST00000554752	7762	-1
ENST00000178638	3546	1	ENST00000005257	2643	-1
ENST00000178638	3708	1	ENST00000005257	785	-1
ENST00000178638	3989	1	ENST00000005260	1362	-1
ENST00000178638	4022	1	ENST00000005260	3202	-1
ENST00000179259	1024	1	ENST00000397560	2175	-1
ENST00000179259	1034	1	ENST00000397560	409	-1
ENST00000179259	1143	1	ENST00000343495	1396	-1
ENST00000179259	742	1	ENST00000343495	3837	-1
ENST00000179259	789	1	ENST00000355413	1268	-1
ENST00000179259	818	1	ENST00000355413	639	-1
ENST00000179259	840	1	ENST00000529232	31	-1
ENST00000179259	862	1	ENST00000371276	1910	-1
ENST00000179259	976	1	ENST00000371276	70	-1
ENST00000179765	6268	1	ENST00000416283	3425	-1
ENST00000179765	676	1	ENST00000416283	3955	-1
ENST00000179765	692	1	ENST00000394905	231	-1
ENST00000181796	1267	1	ENST00000394905	352	-1
ENST00000181796	1324	1	ENST00000413432	4569	-1
ENST00000181796	1386	1	ENST00000413432	4904	-1
ENST00000181796	1400	1	ENST00000005226	2014	-1
ENST00000181796	1405	1	ENST00000005226	2181	-1
ENST00000181796	1410	1	ENST00000275428	322	-1
ENST00000181796	1423	1	ENST00000275428	395	-1
ENST00000181796	1433	1	ENST00000275428	709	-1
ENST00000181796	1451	1	ENST00000265728	2114	-1
ENST00000181796	1514	1	ENST00000265728	2175	-1
ENST00000181839	1423	1	ENST00000375190	133	-1
ENST00000181839	1429	1	ENST00000375190	137	-1
ENST00000181839	1452	1	ENST00000375190	2208	-1
ENST00000181839	1490	1	ENST00000403825	1385	-1
ENST00000181839	1513	1	ENST00000403825	1771	-1
ENST00000181839	1966	1	ENST00000403825	487	-1
ENST00000181839	2168	1	ENST00000392052	296	-1
ENST00000181839	2196	1	ENST00000392052	692	-1
ENST00000181839	292	1	ENST00000261643	1215	-1
ENST00000181839	3961	1	ENST00000261643	1307	-1
ENST00000181839	4382	1	ENST00000261643	169	-1
ENST00000181839	4385	1	ENST00000261643	39	-1
ENST00000181839	4440	1	ENST00000476977	1520	-1
ENST00000181839	4606	1	ENST00000476977	3141	-1
ENST00000181839	4831	1	ENST00000221265	1002	-1
ENST00000181839	4870	1	ENST00000221265	40	-1
ENST00000181839	4876	1	ENST00000310301	219	-1
ENST00000181839	4930	1	ENST00000310301	3163	-1
ENST00000181839	4981	1	ENST00000310301	573	-1
ENST00000181839	4987	1	ENST00000584974	1167	-1
ENST00000181839	4999	1	ENST00000584974	2374	-1
ENST00000181839	5039	1	ENST00000584974	4228	-1
ENST00000181839	5043	1	ENST00000484122	2015	-1
ENST00000181839	5049	1	ENST00000484122	2998	-1
ENST00000181839	5066	1	ENST00000484122	541	-1
ENST00000181839	5093	1	ENST00000297029	1654	-1
ENST00000181839	5109	1	ENST00000297029	2658	-1
ENST00000181839	5186	1	ENST00000297029	418	-1
ENST00000181839	5223	1	ENST00000381154	1957	-1
ENST00000181839	5298	1	ENST00000381042	1602	-1
ENST00000182096	2956	1	ENST00000381042	2528	-1
ENST00000182096	3277	1	ENST00000381042	2566	-1
ENST00000182096	495	1	ENST00000418404	2489	-1
ENST00000182096	510	1	ENST00000418404	364	-1
ENST00000182527	1090	1	ENST00000418404	447	-1
ENST00000182527	1754	1	ENST00000357103	1432	-1
ENST00000182527	1759	1	ENST00000357103	434	-1
ENST00000182527	1786	1	ENST00000521118	1231	-1
ENST00000182527	2268	1	ENST00000521118	1620	-1
ENST00000182527	6528	1	ENST00000521118	164	-1
ENST00000182527	6581	1	ENST00000455114	157	-1
ENST00000182527	6663	1	ENST00000455114	362	-1
ENST00000182527	6674	1	ENST00000455114	844	-1
ENST00000184956	3190	1	ENST00000300843	1378	-1
ENST00000184956	3277	1	ENST00000300843	3035	-1
ENST00000184956	3656	1	ENST00000300843	4220	-1
ENST00000185150	1562	1	ENST00000505450	2612	-1
ENST00000187879	1364	1	ENST00000505450	2760	-1
ENST00000187879	1407	1	ENST00000505450	3882	-1
ENST00000187879	1415	1	ENST00000597436	39	-1
ENST00000188312	2027	1	ENST00000597436	787	-1
ENST00000192788	2282	1	ENST00000597436	959	-1
ENST00000192788	2500	1	ENST00000407170	225	-1
ENST00000192788	2505	1	ENST00000407170	282	-1
ENST00000192788	2529	1	ENST00000397195	1406	-1
ENST00000192788	2576	1	ENST00000397195	2244	-1
ENST00000192788	3038	1	ENST00000397195	4195	-1
ENST00000192788	4398	1	ENST00000313735	2153	-1
ENST00000192788	4666	1	ENST00000313735	2301	-1
ENST00000193322	1207	1	ENST00000313735	2531	-1
ENST00000193322	900	1	ENST00000262442	11851	-1
ENST00000194155	1350	1	ENST00000262442	12443	-1
ENST00000194155	328	1	ENST00000528896	1820	-1
ENST00000194155	619	1	ENST00000528896	1868	-1
ENST00000194155	963	1	ENST00000528896	6746	-1
ENST00000194530	1603	1	ENST00000444914	2736	-1
ENST00000196061	2225	1	ENST00000444914	721	-1
ENST00000196061	2426	1	ENST00000323816	4044	-1
ENST00000196061	2539	1	ENST00000323816	7497	-1
ENST00000196061	2550	1	ENST00000006275	148	-1
ENST00000196061	2579	1	ENST00000006275	335	-1
ENST00000196061	2638	1	ENST00000310132	1340	-1
ENST00000196061	2665	1	ENST00000310132	1487	-1
ENST00000196489	1346	1	ENST00000310132	684	-1
ENST00000196489	2017	1	ENST00000006724	1220	-1
ENST00000196489	601	1	ENST00000006750	1078	-1
ENST00000196489	611	1	ENST00000006750	1266	-1
ENST00000196489	639	1	ENST00000006750	296	-1
ENST00000196548	1272	1	ENST00000006750	719	-1
ENST00000196548	1679	1	ENST00000578147	2380	-1
ENST00000196548	1867	1	ENST00000578147	4327	-1
ENST00000196548	757	1	ENST00000578147	5434	-1
ENST00000196548	792	1	ENST00000578147	6423	-1
ENST00000196548	913	1	ENST00000358039	1428	-1
ENST00000198767	2040	1	ENST00000358039	3081	-1
ENST00000198767	2056	1	ENST00000369915	1540	-1
ENST00000198767	2139	1	ENST00000369915	1941	-1
ENST00000198767	2248	1	ENST00000369915	239	-1
ENST00000198767	2490	1	ENST00000419022	1656	-1
ENST00000199389	2015	1	ENST00000419022	1949	-1
ENST00000199389	2047	1	ENST00000561734	1176	-1
ENST00000199389	2052	1	ENST00000561734	122	-1
ENST00000199389	3777	1	ENST00000262316	2446	-1
ENST00000199389	3992	1	ENST00000262316	2914	-1
ENST00000199448	1267	1	ENST00000262316	430	-1
ENST00000199448	1271	1	ENST00000426094	1396	-1
ENST00000199448	1289	1	ENST00000426094	2015	-1
ENST00000199764	1461	1	ENST00000435965	1011	-1
ENST00000199764	1478	1	ENST00000435965	4255	-1
ENST00000199764	1751	1	ENST00000435965	887	-1
ENST00000199814	1520	1	ENST00000324385	3907	-1
ENST00000199814	1524	1	ENST00000324385	4463	-1
ENST00000199814	1563	1	ENST00000007390	694	-1
ENST00000199814	2100	1	ENST00000321878	554	-1
ENST00000199814	2128	1	ENST00000321878	903	-1
ENST00000200135	2556	1	ENST00000321878	962	-1
ENST00000200453	1351	1	ENST00000397412	5549	-1
ENST00000200453	1357	1	ENST00000397412	6958	-1
ENST00000200453	1480	1	ENST00000397412	7108	-1
ENST00000200453	1762	1	ENST00000397412	7700	-1
ENST00000200453	544	1	ENST00000338863	1655	-1
ENST00000200453	596	1	ENST00000338863	1775	-1
ENST00000200453	717	1	ENST00000338863	587	-1
ENST00000202017	598	1	ENST00000333360	2768	-1
ENST00000202017	604	1	ENST00000333360	427	-1
ENST00000202017	616	1	ENST00000333360	952	-1
ENST00000202017	731	1	ENST00000377577	165	-1
ENST00000202017	737	1	ENST00000377577	2618	-1
ENST00000202017	828	1	ENST00000367755	1995	-1
ENST00000202556	2532	1	ENST00000349606	1338	-1
ENST00000202556	2739	1	ENST00000349606	350	-1
ENST00000202556	3740	1	ENST00000372966	214	-1
ENST00000202556	3768	1	ENST00000372966	226	-1
ENST00000202556	4222	1	ENST00000372966	967	-1
ENST00000202816	2502	1	ENST00000361729	1993	-1
ENST00000202816	403	1	ENST00000361729	2507	-1
ENST00000202816	409	1	ENST00000462957	1227	-1
ENST00000202816	493	1	ENST00000462957	1512	-1
ENST00000202816	641	1	ENST00000462957	82	-1
ENST00000202816	998	1	ENST00000295987	196	-1
ENST00000203407	1444	1	ENST00000295987	3131	-1
ENST00000203556	3095	1	ENST00000295987	91	-1
ENST00000203556	3099	1	ENST00000341776	3371	-1
ENST00000203556	3192	1	ENST00000341776	4362	-1
ENST00000203630	1355	1	ENST00000341776	5442	-1
ENST00000203664	2267	1	ENST00000379989	828	-1
ENST00000203664	2298	1	ENST00000009105	1000	-1
ENST00000203664	492	1	ENST00000009105	1138	-1
ENST00000203664	972	1	ENST00000356200	252	-1
ENST00000204549	1594	1	ENST00000344463	1523	-1
ENST00000204549	1717	1	ENST00000344463	2080	-1
ENST00000204549	2169	1	ENST00000263046	1494	-1
ENST00000204726	1105	1	ENST00000008391	118	-1
ENST00000204726	1310	1	ENST00000008391	1662	-1
ENST00000204726	1506	1	ENST00000008391	222	-1
ENST00000204726	1541	1	ENST00000308059	3237	-1
ENST00000204726	5056	1	ENST00000308059	4957	-1
ENST00000204726	5066	1	ENST00000308059	6099	-1
ENST00000204726	5175	1	ENST00000350796	303	-1
ENST00000204726	5212	1	ENST00000350796	4047	-1
ENST00000204726	6243	1	ENST00000350796	975	-1
ENST00000204726	6605	1	ENST00000398204	3486	-1
ENST00000204726	8677	1	ENST00000398204	6114	-1
ENST00000204726	8922	1	ENST00000398204	946	-1
ENST00000204961	1682	1	ENST00000455385	1174	-1
ENST00000205194	1139	1	ENST00000455385	241	-1
ENST00000205194	1351	1	ENST00000455385	286	-1
ENST00000205194	917	1	ENST00000455385	894	-1
ENST00000205214	2281	1	ENST00000584031	2110	-1
ENST00000205214	2307	1	ENST00000262013	3741	-1
ENST00000205214	2574	1	ENST00000262013	4544	-1
ENST00000205214	2602	1	ENST00000544264	11067	-1
ENST00000205214	3346	1	ENST00000544264	7747	-1
ENST00000205402	1912	1	ENST00000393376	19	-1
ENST00000205402	1925	1	ENST00000393376	2454	-1
ENST00000205402	212	1	ENST00000449001	2070	-1
ENST00000205636	1218	1	ENST00000449001	340	-1
ENST00000205636	2004	1	ENST00000449001	772	-1
ENST00000206423	1059	1	ENST00000447630	231	-1
ENST00000206423	1472	1	ENST00000447630	695	-1
ENST00000206423	2348	1	ENST00000599840	502	-1
ENST00000206423	2370	1	ENST00000599840	649	-1
ENST00000206423	3828	1	ENST00000359720	1726	-1
ENST00000206423	491	1	ENST00000359720	232	-1
ENST00000206423	526	1	ENST00000359720	993	-1
ENST00000206423	571	1	ENST00000552790	1974	-1
ENST00000206423	581	1	ENST00000552790	3621	-1
ENST00000206423	603	1	ENST00000552790	3735	-1
ENST00000206423	644	1	ENST00000008938	551	-1
ENST00000206595	2145	1	ENST00000008938	681	-1
ENST00000206595	3039	1	ENST00000358552	1197	-1
ENST00000209875	650	1	ENST00000358552	1546	-1
ENST00000209875	654	1	ENST00000358552	4048	-1
ENST00000209884	1978	1	ENST00000358552	845	-1
ENST00000209884	480	1	ENST00000319914	4222	-1
ENST00000210313	1403	1	ENST00000319914	645	-1
ENST00000210313	1449	1	ENST00000336577	2570	-1
ENST00000210313	1477	1	ENST00000336577	2775	-1
ENST00000210313	1522	1	ENST00000532247	1258	-1
ENST00000210313	1632	1	ENST00000532247	187	-1
ENST00000210313	1651	1	ENST00000532247	677	-1
ENST00000210313	1676	1	ENST00000262304	2953	-1
ENST00000210313	1895	1	ENST00000262304	4109	-1
ENST00000210313	236	1	ENST00000262304	4453	-1
ENST00000211936	1600	1	ENST00000399908	3587	-1
ENST00000211936	2401	1	ENST00000399908	5000	-1
ENST00000211936	2523	1	ENST00000394126	3356	-1
ENST00000211936	2541	1	ENST00000394126	3699	-1
ENST00000211998	3482	1	ENST00000251822	2357	-1
ENST00000211998	3652	1	ENST00000251822	2651	-1
ENST00000211998	3675	1	ENST00000251822	3426	-1
ENST00000211998	3775	1	ENST00000233099	1042	-1
ENST00000212015	1495	1	ENST00000233099	3529	-1
ENST00000212015	1893	1	ENST00000233099	3893	-1
ENST00000212015	2208	1	ENST00000233099	4055	-1
ENST00000212015	2255	1	ENST00000337002	1089	-1
ENST00000212015	2275	1	ENST00000337002	1263	-1
ENST00000214869	804	1	ENST00000519807	1554	-1
ENST00000214869	809	1	ENST00000519807	1801	-1
ENST00000214869	843	1	ENST00000519807	199	-1
ENST00000215570	954	1	ENST00000438362	553	-1
ENST00000215574	1205	1	ENST00000438362	760	-1
ENST00000215574	1233	1	ENST00000348165	1399	-1
ENST00000215574	161	1	ENST00000348165	3017	-1
ENST00000215574	944	1	ENST00000348165	3038	-1
ENST00000215574	973	1	ENST00000422452	10119	-1
ENST00000215574	996	1	ENST00000422452	12495	-1
ENST00000215582	2299	1	ENST00000422452	5960	-1
ENST00000215582	2384	1	ENST00000400897	1611	-1
ENST00000215582	2412	1	ENST00000400897	2173	-1
ENST00000215582	418	1	ENST00000344419	3684	-1
ENST00000215739	2824	1	ENST00000373954	2440	-1
ENST00000215739	2946	1	ENST00000373954	611	-1
ENST00000215770	532	1	ENST00000373954	622	-1
ENST00000215793	1036	1	ENST00000476050	2343	-1
ENST00000215793	2939	1	ENST00000476050	49	-1
ENST00000215832	2181	1	ENST00000452340	1702	-1
ENST00000215832	2652	1	ENST00000452340	2239	-1
ENST00000215832	2866	1	ENST00000452340	2422	-1
ENST00000215882	1089	1	ENST00000367630	2651	-1
ENST00000215904	1628	1	ENST00000313375	2498	-1
ENST00000215904	1735	1	ENST00000313375	779	-1
ENST00000215904	922	1	ENST00000339594	168	-1
ENST00000215904	927	1	ENST00000339594	3131	-1
ENST00000215904	943	1	ENST00000339594	5302	-1
ENST00000215906	303	1	ENST00000339594	69	-1
ENST00000215917	1003	1	ENST00000011619	1782	-1
ENST00000215917	1085	1	ENST00000373738	1139	-1
ENST00000215917	1146	1	ENST00000373738	1504	-1
ENST00000215917	1168	1	ENST00000391858	2073	-1
ENST00000215917	1346	1	ENST00000391858	2600	-1
ENST00000215917	1357	1	ENST00000391858	3233	-1
ENST00000215917	1374	1	ENST00000361735	2137	-1
ENST00000215917	1388	1	ENST00000361735	2243	-1
ENST00000215917	1422	1	ENST00000361735	3082	-1
ENST00000215917	1565	1	ENST00000361735	625	-1
ENST00000215917	1574	1	ENST00000540757	1335	-1
ENST00000215917	1909	1	ENST00000540757	1840	-1
ENST00000215917	836	1	ENST00000394670	10684	-1
ENST00000215917	962	1	ENST00000394670	11325	-1
ENST00000215917	976	1	ENST00000394670	12460	-1
ENST00000215917	985	1	ENST00000203407	1652	-1
ENST00000215957	2708	1	ENST00000203407	1672	-1
ENST00000215957	2826	1	ENST00000203407	1769	-1
ENST00000215957	2879	1	ENST00000203407	718	-1
ENST00000215957	2962	1	ENST00000471550	160	-1
ENST00000215957	2981	1	ENST00000471550	2430	-1
ENST00000215957	3878	1	ENST00000382518	337	-1
ENST00000216014	1134	1	ENST00000441594	1158	-1
ENST00000216014	830	1	ENST00000441594	508	-1
ENST00000216019	5478	1	ENST00000315579	4558	-1
ENST00000216019	5522	1	ENST00000315579	5465	-1
ENST00000216019	5574	1	ENST00000436152	1334	-1
ENST00000216019	5638	1	ENST00000436152	1729	-1
ENST00000216019	5751	1	ENST00000436152	691	-1
ENST00000216019	5790	1	ENST00000590918	3029	-1
ENST00000216019	6134	1	ENST00000590918	3169	-1
ENST00000216019	6207	1	ENST00000327906	1106	-1
ENST00000216034	518	1	ENST00000327906	1532	-1
ENST00000216034	862	1	ENST00000231721	2465	-1
ENST00000216034	884	1	ENST00000231721	3886	-1
ENST00000216038	1642	1	ENST00000489895	4363	-1
ENST00000216038	1673	1	ENST00000489895	4896	-1
ENST00000216038	1677	1	ENST00000321725	4772	-1
ENST00000216038	1690	1	ENST00000321725	5130	-1
ENST00000216038	1697	1	ENST00000321725	5190	-1
ENST00000216039	1441	1	ENST00000321725	6945	-1
ENST00000216039	3162	1	ENST00000313777	1449	-1
ENST00000216039	547	1	ENST00000313777	510	-1
ENST00000216039	565	1	ENST00000343164	1264	-1
ENST00000216039	604	1	ENST00000343164	1771	-1
ENST00000216039	679	1	ENST00000343164	1835	-1
ENST00000216044	790	1	ENST00000343164	991	-1
ENST00000216080	2136	1	ENST00000340855	4685	-1
ENST00000216080	2285	1	ENST00000340855	5979	-1
ENST00000216080	2419	1	ENST00000361005	507	-1
ENST00000216117	1237	1	ENST00000361005	842	-1
ENST00000216121	1214	1	ENST00000361005	9	-1
ENST00000216121	1625	1	ENST00000575285	1277	-1
ENST00000216160	2007	1	ENST00000575285	4096	-1
ENST00000216160	2419	1	ENST00000011653	1287	-1
ENST00000216181	2702	1	ENST00000011653	2045	-1
ENST00000216181	6153	1	ENST00000011653	2325	-1
ENST00000216181	6209	1	ENST00000007969	695	-1
ENST00000216181	6219	1	ENST00000308731	1087	-1
ENST00000216181	7037	1	ENST00000308731	235	-1
ENST00000216185	1018	1	ENST00000357618	3841	-1
ENST00000216185	1124	1	ENST00000357618	679	-1
ENST00000216190	1612	1	ENST00000357618	823	-1
ENST00000216190	1677	1	ENST00000402904	2353	-1
ENST00000216190	1747	1	ENST00000354650	1485	-1
ENST00000216190	387	1	ENST00000354650	589	-1
ENST00000216214	2090	1	ENST00000367603	824	-1
ENST00000216214	2276	1	ENST00000367603	9089	-1
ENST00000216252	753	1	ENST00000469112	1229	-1
ENST00000216252	757	1	ENST00000469112	331	-1
ENST00000216264	1906	1	ENST00000418390	3935	-1
ENST00000216264	2589	1	ENST00000418390	754	-1
ENST00000216264	2642	1	ENST00000374514	411	-1
ENST00000216264	2685	1	ENST00000374514	500	-1
ENST00000216264	2856	1	ENST00000346436	5285	-1
ENST00000216267	1296	1	ENST00000346436	5377	-1
ENST00000216267	1337	1	ENST00000346436	771	-1
ENST00000216267	1521	1	ENST00000303375	2228	-1
ENST00000216267	1594	1	ENST00000303375	2983	-1
ENST00000216267	2310	1	ENST00000555572	916	-1
ENST00000216267	723	1	ENST00000230671	1605	-1
ENST00000216267	752	1	ENST00000230671	2972	-1
ENST00000216267	972	1	ENST00000011898	1649	-1
ENST00000216268	2092	1	ENST00000011898	1656	-1
ENST00000216268	2283	1	ENST00000011898	3564	-1
ENST00000216268	2317	1	ENST00000334746	5438	-1
ENST00000216268	2354	1	ENST00000334746	6949	-1
ENST00000216268	3555	1	ENST00000334746	7742	-1
ENST00000216268	3579	1	ENST00000590064	1178	-1
ENST00000216268	3899	1	ENST00000590064	3251	-1
ENST00000216268	3945	1	ENST00000590064	3359	-1
ENST00000216268	3995	1	ENST00000590064	74	-1
ENST00000216268	444	1	ENST00000393119	1440	-1
ENST00000216268	599	1	ENST00000393119	2378	-1
ENST00000216268	6823	1	ENST00000458276	1616	-1
ENST00000216268	920	1	ENST00000458276	904	-1
ENST00000216268	929	1	ENST00000262648	1078	-1
ENST00000216277	2440	1	ENST00000262648	1375	-1
ENST00000216277	2461	1	ENST00000262648	1808	-1
ENST00000216277	2544	1	ENST00000593845	177	-1
ENST00000216277	2549	1	ENST00000593845	2377	-1
ENST00000216277	48	1	ENST00000586178	3888	-1
ENST00000216297	3491	1	ENST00000586178	4159	-1
ENST00000216297	3553	1	ENST00000586178	4234	-1
ENST00000216297	3627	1	ENST00000225298	1028	-1
ENST00000216373	1583	1	ENST00000225298	718	-1
ENST00000216373	4015	1	ENST00000225298	87	-1
ENST00000216373	4027	1	ENST00000425013	3127	-1
ENST00000216373	4200	1	ENST00000425013	421	-1
ENST00000216373	4238	1	ENST00000481107	1500	-1
ENST00000216410	2066	1	ENST00000481107	2061	-1
ENST00000216416	708	1	ENST00000481107	2501	-1
ENST00000216416	855	1	ENST00000586944	3425	-1
ENST00000216442	444	1	ENST00000586944	639	-1
ENST00000216445	1119	1	ENST00000416611	582	-1
ENST00000216445	1339	1	ENST00000416611	609	-1
ENST00000216445	1359	1	ENST00000416611	702	-1
ENST00000216445	2367	1	ENST00000263846	4084	-1
ENST00000216445	2974	1	ENST00000263846	620	-1
ENST00000216445	913	1	ENST00000415258	2627	-1
ENST00000216446	1290	1	ENST00000415258	4118	-1
ENST00000216452	1361	1	ENST00000415258	4458	-1
ENST00000216468	1002	1	ENST00000265970	4160	-1
ENST00000216468	904	1	ENST00000265970	4834	-1
ENST00000216471	1208	1	ENST00000221264	1134	-1
ENST00000216471	1892	1	ENST00000221264	20	-1
ENST00000216479	1144	1	ENST00000265748	3192	-1
ENST00000216479	1148	1	ENST00000265748	4615	-1
ENST00000216479	1193	1	ENST00000265748	776	-1
ENST00000216479	1208	1	ENST00000389282	2529	-1
ENST00000216479	1275	1	ENST00000389282	390	-1
ENST00000216484	1990	1	ENST00000389282	5366	-1
ENST00000216484	2033	1	ENST00000373647	3286	-1
ENST00000216489	1159	1	ENST00000373647	4052	-1
ENST00000216489	1261	1	ENST00000551354	1982	-1
ENST00000216489	1275	1	ENST00000551354	2379	-1
ENST00000216489	1302	1	ENST00000012049	1554	-1
ENST00000216489	1715	1	ENST00000012049	1597	-1
ENST00000216489	1723	1	ENST00000012049	1974	-1
ENST00000216513	1282	1	ENST00000487483	1952	-1
ENST00000216513	1471	1	ENST00000487483	2382	-1
ENST00000216513	2282	1	ENST00000487483	2664	-1
ENST00000216513	2371	1	ENST00000377990	4346	-1
ENST00000216554	1935	1	ENST00000377990	5377	-1
ENST00000216554	571	1	ENST00000377990	5592	-1
ENST00000216629	1581	1	ENST00000377990	5625	-1
ENST00000216797	1076	1	ENST00000263881	1465	-1
ENST00000216797	1082	1	ENST00000263881	2870	-1
ENST00000216797	1236	1	ENST00000392197	801	-1
ENST00000216832	1031	1	ENST00000392197	840	-1
ENST00000216832	2187	1	ENST00000585901	28	-1
ENST00000216832	2199	1	ENST00000585901	284	-1
ENST00000216832	2208	1	ENST00000585901	355	-1
ENST00000216832	739	1	ENST00000233047	1860	-1
ENST00000216862	101	1	ENST00000233047	890	-1
ENST00000216862	2437	1	ENST00000370314	1194	-1
ENST00000216862	2457	1	ENST00000370314	3106	-1
ENST00000216862	2463	1	ENST00000309486	3340	-1
ENST00000216862	2473	1	ENST00000300853	1310	-1
ENST00000216862	8	1	ENST00000300853	378	-1
ENST00000216877	557	1	ENST00000300853	45	-1
ENST00000216877	569	1	ENST00000085219	1265	-1
ENST00000216877	590	1	ENST00000085219	2588	-1
ENST00000216877	616	1	ENST00000085219	291	-1
ENST00000216923	1537	1	ENST00000365779	1806	-1
ENST00000216923	1949	1	ENST00000365779	207	-1
ENST00000216923	2064	1	ENST00000365779	2411	-1
ENST00000216923	2223	1	ENST00000376317	319	-1
ENST00000216968	1185	1	ENST00000376317	685	-1
ENST00000216968	1211	1	ENST00000231751	38	-1
ENST00000216968	1223	1	ENST00000523271	5411	-1
ENST00000217109	1041	1	ENST00000548884	1628	-1
ENST00000217109	1332	1	ENST00000542638	1693	-1
ENST00000217109	1345	1	ENST00000542638	661	-1
ENST00000217109	1421	1	ENST00000374391	1129	-1
ENST00000217109	1437	1	ENST00000374391	664	-1
ENST00000217109	1449	1	ENST00000541639	1681	-1
ENST00000217109	1467	1	ENST00000541639	2637	-1
ENST00000217109	1475	1	ENST00000541639	833	-1
ENST00000217109	1497	1	ENST00000548263	2721	-1
ENST00000217109	679	1	ENST00000548263	434	-1
ENST00000217109	712	1	ENST00000013070	2153	-1
ENST00000217131	1126	1	ENST00000013070	3497	-1
ENST00000217131	1273	1	ENST00000013070	497	-1
ENST00000217131	1289	1	ENST00000554990	2545	-1
ENST00000217131	1320	1	ENST00000554990	96	-1
ENST00000217131	1342	1	ENST00000322054	2889	-1
ENST00000217131	1385	1	ENST00000322054	864	-1
ENST00000217173	1582	1	ENST00000601697	139	-1
ENST00000217173	1599	1	ENST00000505907	1272	-1
ENST00000217233	1570	1	ENST00000505907	2010	-1
ENST00000217233	1581	1	ENST00000505907	3355	-1
ENST00000217233	1707	1	ENST00000231706	3887	-1
ENST00000217233	1875	1	ENST00000231706	7403	-1
ENST00000217233	2023	1	ENST00000231706	8034	-1
ENST00000217244	1143	1	ENST00000064724	1864	-1
ENST00000217244	1753	1	ENST00000591006	1208	-1
ENST00000217289	2893	1	ENST00000591006	1863	-1
ENST00000217289	2917	1	ENST00000591006	860	-1
ENST00000217289	2925	1	ENST00000357402	1919	-1
ENST00000217315	12	1	ENST00000357402	2820	-1
ENST00000217315	2214	1	ENST00000568733	1389	-1
ENST00000217315	2256	1	ENST00000568733	1711	-1
ENST00000217315	2280	1	ENST00000568733	2226	-1
ENST00000217315	2639	1	ENST00000568733	501	-1
ENST00000217315	2969	1	ENST00000513973	3228	-1
ENST00000217315	2991	1	ENST00000513973	550	-1
ENST00000217315	3002	1	ENST00000369724	111	-1
ENST00000217315	3612	1	ENST00000369724	1349	-1
ENST00000217315	3749	1	ENST00000369724	148	-1
ENST00000217315	3899	1	ENST00000369724	2639	-1
ENST00000217315	3937	1	ENST00000473565	1671	-1
ENST00000217429	1171	1	ENST00000228347	4016	-1
ENST00000217429	1246	1	ENST00000251089	1098	-1
ENST00000217429	1428	1	ENST00000251089	2126	-1
ENST00000217429	1461	1	ENST00000251089	2627	-1
ENST00000217429	1477	1	ENST00000394520	1508	-1
ENST00000217429	1633	1	ENST00000394520	2957	-1
ENST00000217429	1682	1	ENST00000369809	2718	-1
ENST00000217429	1696	1	ENST00000369809	518	-1
ENST00000217429	1759	1	ENST00000369809	526	-1
ENST00000217429	1934	1	ENST00000435753	13	-1
ENST00000217456	1826	1	ENST00000435753	4043	-1
ENST00000217456	2066	1	ENST00000536942	1201	-1
ENST00000217456	2148	1	ENST00000014914	1594	-1
ENST00000217652	1070	1	ENST00000014914	2386	-1
ENST00000217909	1358	1	ENST00000014914	6473	-1
ENST00000217909	1382	1	ENST00000370401	2361	-1
ENST00000217909	1397	1	ENST00000370401	4835	-1
ENST00000217909	1401	1	ENST00000370401	711	-1
ENST00000217909	1610	1	ENST00000313288	1049	-1
ENST00000217909	2562	1	ENST00000313288	728	-1
ENST00000217961	3282	1	ENST00000313288	752	-1
ENST00000217964	2413	1	ENST00000369278	1530	-1
ENST00000217964	2454	1	ENST00000369278	2302	-1
ENST00000217964	2463	1	ENST00000369278	3601	-1
ENST00000217964	2468	1	ENST00000265465	1192	-1
ENST00000217964	2588	1	ENST00000265465	2484	-1
ENST00000217964	2615	1	ENST00000265465	3623	-1
ENST00000217964	2819	1	ENST00000262577	884	-1
ENST00000217964	3346	1	ENST00000262577	91	-1
ENST00000217964	4147	1	ENST00000527323	1942	-1
ENST00000217964	4186	1	ENST00000527323	1984	-1
ENST00000217964	4796	1	ENST00000527323	2341	-1
ENST00000217964	5060	1	ENST00000527323	2772	-1
ENST00000217964	5072	1	ENST00000336375	1816	-1
ENST00000217964	5238	1	ENST00000336375	2231	-1
ENST00000217964	5243	1	ENST00000336375	692	-1
ENST00000217964	5271	1	ENST00000233114	337	-1
ENST00000217964	5275	1	ENST00000264451	1836	-1
ENST00000217964	5375	1	ENST00000264451	2420	-1
ENST00000217964	5423	1	ENST00000492824	1014	-1
ENST00000217971	1174	1	ENST00000492824	158	-1
ENST00000217971	904	1	ENST00000492824	2422	-1
ENST00000218340	415	1	ENST00000492824	2590	-1
ENST00000218343	1581	1	ENST00000370483	463	-1
ENST00000218343	2066	1	ENST00000389857	6415	-1
ENST00000219069	1971	1	ENST00000389857	6466	-1
ENST00000219069	1980	1	ENST00000389857	980	-1
ENST00000219069	1989	1	ENST00000555248	2195	-1
ENST00000219069	2042	1	ENST00000555248	2360	-1
ENST00000219069	2051	1	ENST00000555248	427	-1
ENST00000219069	2088	1	ENST00000397962	2281	-1
ENST00000219069	2105	1	ENST00000397962	2352	-1
ENST00000219069	2508	1	ENST00000397962	3906	-1
ENST00000219069	2611	1	ENST00000376701	1409	-1
ENST00000219069	2662	1	ENST00000376701	539	-1
ENST00000219069	2679	1	ENST00000376701	58	-1
ENST00000219069	2830	1	ENST00000564281	1754	-1
ENST00000219069	2847	1	ENST00000317361	1198	-1
ENST00000219069	3093	1	ENST00000317361	2487	-1
ENST00000219069	3238	1	ENST00000505625	2067	-1
ENST00000219069	3398	1	ENST00000505625	2417	-1
ENST00000219139	1674	1	ENST00000505625	456	-1
ENST00000219139	1805	1	ENST00000505625	9	-1
ENST00000219204	836	1	ENST00000289547	2666	-1
ENST00000219204	851	1	ENST00000289547	4203	-1
ENST00000219252	760	1	ENST00000017003	1581	-1
ENST00000219313	1285	1	ENST00000017003	2031	-1
ENST00000219313	1453	1	ENST00000017003	849	-1
ENST00000219313	295	1	ENST00000016946	3259	-1
ENST00000219313	529	1	ENST00000350889	1270	-1
ENST00000219313	745	1	ENST00000350889	2125	-1
ENST00000219439	1211	1	ENST00000355451	4555	-1
ENST00000219439	1225	1	ENST00000355451	7737	-1
ENST00000219439	1805	1	ENST00000230658	1986	-1
ENST00000219439	1811	1	ENST00000230658	778	-1
ENST00000219439	2504	1	ENST00000315251	3462	-1
ENST00000219439	2527	1	ENST00000315251	6874	-1
ENST00000219439	2570	1	ENST00000315251	7430	-1
ENST00000219478	1504	1	ENST00000367748	1144	-1
ENST00000219478	1672	1	ENST00000367748	1294	-1
ENST00000219478	1878	1	ENST00000367748	1381	-1
ENST00000219611	1331	1	ENST00000234701	193	-1
ENST00000219689	2852	1	ENST00000234701	2835	-1
ENST00000219689	3480	1	ENST00000370563	1956	-1
ENST00000219689	3794	1	ENST00000370563	2180	-1
ENST00000219689	7151	1	ENST00000370563	2663	-1
ENST00000219782	1065	1	ENST00000407584	1276	-1
ENST00000219782	165	1	ENST00000407584	2140	-1
ENST00000219782	192	1	ENST00000407584	925	-1
ENST00000219782	2011	1	ENST00000510168	1145	-1
ENST00000219782	2034	1	ENST00000510168	1351	-1
ENST00000219782	357	1	ENST00000264659	1760	-1
ENST00000219782	474	1	ENST00000264659	1913	-1
ENST00000219837	1191	1	ENST00000264659	968	-1
ENST00000219837	1213	1	ENST00000456098	366	-1
ENST00000219837	3563	1	ENST00000456098	6522	-1
ENST00000219905	1005	1	ENST00000456098	6614	-1
ENST00000219905	1173	1	ENST00000376876	1189	-1
ENST00000219905	1636	1	ENST00000376876	1338	-1
ENST00000219905	1881	1	ENST00000376876	1839	-1
ENST00000219905	2912	1	ENST00000376338	1905	-1
ENST00000219905	4427	1	ENST00000376338	41	-1
ENST00000219905	5577	1	ENST00000019317	1005	-1
ENST00000219905	5927	1	ENST00000019317	1041	-1
ENST00000219905	5948	1	ENST00000019317	1826	-1
ENST00000219905	5965	1	ENST00000019317	4212	-1
ENST00000219905	6034	1	ENST00000226328	3472	-1
ENST00000219905	6443	1	ENST00000226328	4079	-1
ENST00000219905	6470	1	ENST00000551295	4009	-1
ENST00000219905	697	1	ENST00000468221	2249	-1
ENST00000219905	6985	1	ENST00000468221	4911	-1
ENST00000219905	715	1	ENST00000468221	5227	-1
ENST00000219905	721	1	ENST00000468221	6	-1
ENST00000219905	8535	1	ENST00000465804	1374	-1
ENST00000219905	8605	1	ENST00000465804	1691	-1
ENST00000219905	8651	1	ENST00000264167	1343	-1
ENST00000219905	872	1	ENST00000264167	7265	-1
ENST00000219905	8825	1	ENST00000264167	998	-1
ENST00000219905	8923	1	ENST00000320339	314	-1
ENST00000219905	8973	1	ENST00000320339	368	-1
ENST00000219905	9092	1	ENST00000320339	65	-1
ENST00000219905	9105	1	ENST00000361216	673	-1
ENST00000219905	9267	1	ENST00000361216	927	-1
ENST00000219905	9380	1	ENST00000317907	1459	-1
ENST00000219905	9754	1	ENST00000317907	2708	-1
ENST00000219905	9835	1	ENST00000317907	694	-1
ENST00000220003	2118	1	ENST00000301310	2388	-1
ENST00000220003	2123	1	ENST00000301310	2596	-1
ENST00000220003	2173	1	ENST00000301310	2693	-1
ENST00000220058	1542	1	ENST00000403470	186	-1
ENST00000220058	1577	1	ENST00000403470	214	-1
ENST00000220166	1351	1	ENST00000530994	2979	-1
ENST00000220166	1355	1	ENST00000530994	312	-1
ENST00000220166	433	1	ENST00000530994	3213	-1
ENST00000220325	1726	1	ENST00000541757	59	-1
ENST00000220325	1745	1	ENST00000541757	662	-1
ENST00000220325	1774	1	ENST00000216862	1203	-1
ENST00000220325	1786	1	ENST00000216862	1860	-1
ENST00000220325	1850	1	ENST00000216862	548	-1
ENST00000220325	1859	1	ENST00000534751	1822	-1
ENST00000220325	767	1	ENST00000534751	557	-1
ENST00000220507	1357	1	ENST00000020926	246	-1
ENST00000220507	596	1	ENST00000020926	3535	-1
ENST00000220507	605	1	ENST00000396822	1598	-1
ENST00000220509	1454	1	ENST00000518797	155	-1
ENST00000220509	2369	1	ENST00000518797	402	-1
ENST00000220509	782	1	ENST00000222390	5323	-1
ENST00000220509	829	1	ENST00000359653	1103	-1
ENST00000220584	1426	1	ENST00000359653	1509	-1
ENST00000220584	1451	1	ENST00000359653	5344	-1
ENST00000220584	1589	1	ENST00000373243	1386	-1
ENST00000220584	1605	1	ENST00000373243	1880	-1
ENST00000220592	2873	1	ENST00000373243	327	-1
ENST00000220592	2892	1	ENST00000315215	5398	-1
ENST00000220592	2990	1	ENST00000315215	5701	-1
ENST00000220592	3408	1	ENST00000315215	578	-1
ENST00000220597	1166	1	ENST00000315215	704	-1
ENST00000220597	1172	1	ENST00000216923	1548	-1
ENST00000220597	1258	1	ENST00000216923	2064	-1
ENST00000220597	1403	1	ENST00000216923	429	-1
ENST00000220597	1683	1	ENST00000216923	832	-1
ENST00000220597	1802	1	ENST00000261245	1315	-1
ENST00000220597	1813	1	ENST00000261245	2109	-1
ENST00000220597	1921	1	ENST00000251091	3375	-1
ENST00000220597	1958	1	ENST00000251091	5048	-1
ENST00000220597	1976	1	ENST00000399916	1047	-1
ENST00000220597	2056	1	ENST00000399916	1195	-1
ENST00000220597	2084	1	ENST00000399916	142	-1
ENST00000220597	2189	1	ENST00000323929	153	-1
ENST00000220597	2228	1	ENST00000323929	1747	-1
ENST00000220597	2352	1	ENST00000323929	1879	-1
ENST00000220597	2842	1	ENST00000354190	1650	-1
ENST00000220597	2874	1	ENST00000354190	579	-1
ENST00000220597	2901	1	ENST00000380739	1922	-1
ENST00000220597	2955	1	ENST00000380739	226	-1
ENST00000220659	310	1	ENST00000380739	534	-1
ENST00000220751	1668	1	ENST00000380739	947	-1
ENST00000220751	1684	1	ENST00000481362	1797	-1
ENST00000220751	1732	1	ENST00000481362	544	-1
ENST00000220751	1739	1	ENST00000590465	1544	-1
ENST00000220751	1764	1	ENST00000590465	791	-1
ENST00000220751	1778	1	ENST00000315285	3411	-1
ENST00000220751	1941	1	ENST00000554738	3371	-1
ENST00000220763	304	1	ENST00000554738	4509	-1
ENST00000220763	441	1	ENST00000263650	2256	-1
ENST00000220772	1182	1	ENST00000263650	2935	-1
ENST00000220772	649	1	ENST00000156471	5279	-1
ENST00000220822	949	1	ENST00000156471	598	-1
ENST00000220822	962	1	ENST00000156471	946	-1
ENST00000220913	558	1	ENST00000156471	960	-1
ENST00000220913	617	1	ENST00000233072	1353	-1
ENST00000220913	782	1	ENST00000233072	2045	-1
ENST00000220913	912	1	ENST00000233072	5493	-1
ENST00000220966	1239	1	ENST00000543257	473	-1
ENST00000220966	2181	1	ENST00000543669	2023	-1
ENST00000220966	2278	1	ENST00000543669	2594	-1
ENST00000220966	958	1	ENST00000477573	1918	-1
ENST00000221086	2087	1	ENST00000477573	1971	-1
ENST00000221086	2101	1	ENST00000428797	1659	-1
ENST00000221086	2526	1	ENST00000428797	2353	-1
ENST00000221086	5242	1	ENST00000428797	2870	-1
ENST00000221132	1414	1	ENST00000540597	2922	-1
ENST00000221132	1858	1	ENST00000519067	3113	-1
ENST00000221132	2021	1	ENST00000519067	7042	-1
ENST00000221132	2083	1	ENST00000519067	806	-1
ENST00000221132	2097	1	ENST00000325954	1590	-1
ENST00000221132	2220	1	ENST00000262236	1307	-1
ENST00000221132	2250	1	ENST00000262236	956	-1
ENST00000221138	1644	1	ENST00000369405	478	-1
ENST00000221264	1262	1	ENST00000369405	617	-1
ENST00000221265	1716	1	ENST00000529750	4183	-1
ENST00000221265	1740	1	ENST00000529750	4929	-1
ENST00000221265	1747	1	ENST00000529750	5193	-1
ENST00000221265	1767	1	ENST00000525522	1103	-1
ENST00000221265	1923	1	ENST00000525522	2361	-1
ENST00000221347	2929	1	ENST00000525522	593	-1
ENST00000221347	2940	1	ENST00000233190	1607	-1
ENST00000221347	2970	1	ENST00000233190	2494	-1
ENST00000221347	3135	1	ENST00000233190	8034	-1
ENST00000221431	1940	1	ENST00000025008	2186	-1
ENST00000221452	1732	1	ENST00000025008	4012	-1
ENST00000221494	328	1	ENST00000262455	2318	-1
ENST00000221566	1524	1	ENST00000262455	2515	-1
ENST00000221566	1651	1	ENST00000262455	836	-1
ENST00000221566	1732	1	ENST00000394965	1403	-1
ENST00000221566	1745	1	ENST00000394965	1684	-1
ENST00000221566	283	1	ENST00000394965	1745	-1
ENST00000221930	251	1	ENST00000263464	2673	-1
ENST00000221930	279	1	ENST00000025301	2897	-1
ENST00000221930	453	1	ENST00000025301	3144	-1
ENST00000221930	474	1	ENST00000025301	5887	-1
ENST00000221930	492	1	ENST00000367440	796	-1
ENST00000221930	931	1	ENST00000367440	886	-1
ENST00000221930	954	1	ENST00000216294	1713	-1
ENST00000221930	970	1	ENST00000216294	2372	-1
ENST00000221957	1434	1	ENST00000216294	259	-1
ENST00000221957	1497	1	ENST00000428559	1271	-1
ENST00000221992	2717	1	ENST00000428559	777	-1
ENST00000222005	206	1	ENST00000428559	885	-1
ENST00000222008	97	1	ENST00000419869	1861	-1
ENST00000222214	1768	1	ENST00000419869	473	-1
ENST00000222219	1267	1	ENST00000419869	626	-1
ENST00000222219	1290	1	ENST00000419869	702	-1
ENST00000222219	1307	1	ENST00000370449	1329	-1
ENST00000222270	5927	1	ENST00000370449	2764	-1
ENST00000222270	5936	1	ENST00000370449	302	-1
ENST00000222270	5975	1	ENST00000316637	1877	-1
ENST00000222270	5998	1	ENST00000316637	892	-1
ENST00000222270	6302	1	ENST00000466659	1481	-1
ENST00000222270	6323	1	ENST00000466659	3287	-1
ENST00000222270	6359	1	ENST00000466659	4	-1
ENST00000222286	1209	1	ENST00000370238	1553	-1
ENST00000222286	1306	1	ENST00000370238	1984	-1
ENST00000222286	1463	1	ENST00000370238	2495	-1
ENST00000222329	1084	1	ENST00000372899	2356	-1
ENST00000222329	1630	1	ENST00000372899	3437	-1
ENST00000222345	1315	1	ENST00000372899	6210	-1
ENST00000222345	1696	1	ENST00000263277	1286	-1
ENST00000222345	1720	1	ENST00000263277	1597	-1
ENST00000222345	2890	1	ENST00000263277	2307	-1
ENST00000222345	3078	1	ENST00000263277	562	-1
ENST00000222345	3145	1	ENST00000456315	1630	-1
ENST00000222345	3211	1	ENST00000456315	4048	-1
ENST00000222345	3267	1	ENST00000332797	1139	-1
ENST00000222345	3274	1	ENST00000332797	423	-1
ENST00000222345	3302	1	ENST00000369415	4278	-1
ENST00000222345	3310	1	ENST00000369415	4638	-1
ENST00000222345	3330	1	ENST00000452194	1105	-1
ENST00000222345	3349	1	ENST00000452194	921	-1
ENST00000222345	3460	1	ENST00000374012	1360	-1
ENST00000222345	3484	1	ENST00000374012	3942	-1
ENST00000222345	431	1	ENST00000554643	1184	-1
ENST00000222345	465	1	ENST00000554643	1396	-1
ENST00000222345	507	1	ENST00000554643	673	-1
ENST00000222345	5947	1	ENST00000487162	1633	-1
ENST00000222345	5980	1	ENST00000487162	6	-1
ENST00000222345	6360	1	ENST00000395701	1031	-1
ENST00000222345	6923	1	ENST00000395701	1257	-1
ENST00000222345	6933	1	ENST00000372813	1276	-1
ENST00000222345	7708	1	ENST00000372813	1930	-1
ENST00000222345	820	1	ENST00000372813	824	-1
ENST00000222511	1256	1	ENST00000369002	1824	-1
ENST00000222567	1246	1	ENST00000369002	3296	-1
ENST00000222567	1250	1	ENST00000373625	1078	-1
ENST00000222567	1396	1	ENST00000373625	4126	-1
ENST00000222567	3607	1	ENST00000469543	1519	-1
ENST00000222567	3614	1	ENST00000469543	2178	-1
ENST00000222567	772	1	ENST00000480273	2220	-1
ENST00000222567	780	1	ENST00000480273	4464	-1
ENST00000222567	793	1	ENST00000355740	1014	-1
ENST00000222567	937	1	ENST00000355740	2464	-1
ENST00000222567	943	1	ENST00000355740	643	-1
ENST00000222567	964	1	ENST00000358165	1626	-1
ENST00000222574	1382	1	ENST00000358165	974	-1
ENST00000222574	1459	1	ENST00000263398	1479	-1
ENST00000222584	1011	1	ENST00000263398	178	-1
ENST00000222584	1033	1	ENST00000263398	3392	-1
ENST00000222584	1098	1	ENST00000263398	660	-1
ENST00000222584	1779	1	ENST00000506387	242	-1
ENST00000222584	2456	1	ENST00000506387	2805	-1
ENST00000222584	2593	1	ENST00000506387	583	-1
ENST00000222584	464	1	ENST00000320285	1967	-1
ENST00000222584	482	1	ENST00000320285	3412	-1
ENST00000222584	491	1	ENST00000320285	4852	-1
ENST00000222584	853	1	ENST00000320285	6786	-1
ENST00000222584	951	1	ENST00000484221	2330	-1
ENST00000222584	984	1	ENST00000484221	594	-1
ENST00000222644	1791	1	ENST00000082468	1230	-1
ENST00000222644	1807	1	ENST00000082468	3305	-1
ENST00000222644	1814	1	ENST00000382172	1080	-1
ENST00000222644	1890	1	ENST00000332981	2403	-1
ENST00000222644	1904	1	ENST00000332981	2713	-1
ENST00000222644	1918	1	ENST00000332981	325	-1
ENST00000222673	106	1	ENST00000332981	788	-1
ENST00000222673	119	1	ENST00000368195	4810	-1
ENST00000222673	199	1	ENST00000368195	828	-1
ENST00000222673	209	1	ENST00000367739	1821	-1
ENST00000222673	29	1	ENST00000505145	2464	-1
ENST00000222673	58	1	ENST00000392306	738	-1
ENST00000222673	85	1	ENST00000435505	1284	-1
ENST00000222673	97	1	ENST00000435505	1986	-1
ENST00000222690	537	1	ENST00000376259	128	-1
ENST00000222690	563	1	ENST00000376259	1530	-1
ENST00000222690	569	1	ENST00000376259	894	-1
ENST00000222693	1178	1	ENST00000436874	1455	-1
ENST00000222726	1466	1	ENST00000436874	2105	-1
ENST00000222726	168	1	ENST00000389341	3636	-1
ENST00000222726	420	1	ENST00000389341	4743	-1
ENST00000222726	772	1	ENST00000389341	4921	-1
ENST00000222728	276	1	ENST00000389341	840	-1
ENST00000222753	1043	1	ENST00000495794	320	-1
ENST00000222753	1381	1	ENST00000495794	3477	-1
ENST00000222803	1038	1	ENST00000495794	639	-1
ENST00000222803	875	1	ENST00000380285	5745	-1
ENST00000223029	1195	1	ENST00000380285	7139	-1
ENST00000223029	1202	1	ENST00000237264	1574	-1
ENST00000223029	938	1	ENST00000237264	1681	-1
ENST00000223073	2534	1	ENST00000237264	2257	-1
ENST00000223073	2549	1	ENST00000544915	1991	-1
ENST00000223095	1455	1	ENST00000544915	2926	-1
ENST00000223095	1731	1	ENST00000544915	3651	-1
ENST00000223095	1770	1	ENST00000531224	6055	-1
ENST00000223145	2153	1	ENST00000531224	6733	-1
ENST00000223145	2185	1	ENST00000031146	1584	-1
ENST00000223145	2272	1	ENST00000031146	1672	-1
ENST00000223145	4345	1	ENST00000031146	3862	-1
ENST00000223208	1396	1	ENST00000396942	3092	-1
ENST00000223210	1037	1	ENST00000396942	6048	-1
ENST00000223210	3015	1	ENST00000396942	6430	-1
ENST00000223210	5796	1	ENST00000396942	79	-1
ENST00000223210	773	1	ENST00000226284	919	-1
ENST00000223293	191	1	ENST00000367166	1389	-1
ENST00000223293	693	1	ENST00000367166	579	-1
ENST00000223357	3552	1	ENST00000367166	74	-1
ENST00000223357	3895	1	ENST00000262477	440	-1
ENST00000223357	3944	1	ENST00000325307	2390	-1
ENST00000223368	1429	1	ENST00000325307	994	-1
ENST00000223368	1435	1	ENST00000378460	2301	-1
ENST00000223368	1442	1	ENST00000378460	3111	-1
ENST00000223368	1450	1	ENST00000378460	3958	-1
ENST00000223368	1463	1	ENST00000378460	5342	-1
ENST00000223368	1493	1	ENST00000374467	1426	-1
ENST00000223369	793	1	ENST00000374467	167	-1
ENST00000223398	2063	1	ENST00000374467	794	-1
ENST00000223398	2081	1	ENST00000416899	3142	-1
ENST00000223398	2144	1	ENST00000457361	3396	-1
ENST00000223398	2159	1	ENST00000053867	2065	-1
ENST00000223398	2195	1	ENST00000053867	415	-1
ENST00000223398	2621	1	ENST00000033079	1495	-1
ENST00000223398	3555	1	ENST00000033079	484	-1
ENST00000223398	3570	1	ENST00000264245	4676	-1
ENST00000223398	3575	1	ENST00000264245	4898	-1
ENST00000223398	3587	1	ENST00000264245	7494	-1
ENST00000223398	3593	1	ENST00000335783	461	-1
ENST00000223398	3611	1	ENST00000335783	965	-1
ENST00000223398	4477	1	ENST00000369923	1475	-1
ENST00000223398	4519	1	ENST00000340578	1347	-1
ENST00000223528	1400	1	ENST00000340578	2587	-1
ENST00000223528	1421	1	ENST00000355431	4731	-1
ENST00000223528	1428	1	ENST00000355431	795	-1
ENST00000223795	1532	1	ENST00000478754	2043	-1
ENST00000223795	815	1	ENST00000478754	2321	-1
ENST00000224756	1037	1	ENST00000478754	911	-1
ENST00000224756	1182	1	ENST00000221249	1299	-1
ENST00000224756	1258	1	ENST00000221249	2212	-1
ENST00000224756	1276	1	ENST00000221249	4093	-1
ENST00000224756	1283	1	ENST00000221249	4274	-1
ENST00000224756	1423	1	ENST00000382778	1210	-1
ENST00000224756	285	1	ENST00000382778	2426	-1
ENST00000224756	2894	1	ENST00000382778	2578	-1
ENST00000224756	2909	1	ENST00000588623	1372	-1
ENST00000224756	3237	1	ENST00000588623	1404	-1
ENST00000224756	3243	1	ENST00000588623	1822	-1
ENST00000224756	666	1	ENST00000588623	1973	-1
ENST00000224862	2219	1	ENST00000543897	3537	-1
ENST00000224862	2266	1	ENST00000543897	3987	-1
ENST00000225174	1037	1	ENST00000287844	2022	-1
ENST00000225174	1047	1	ENST00000287844	2211	-1
ENST00000225174	1067	1	ENST00000287844	425	-1
ENST00000225174	651	1	ENST00000035307	1778	-1
ENST00000225174	676	1	ENST00000035307	2365	-1
ENST00000225174	989	1	ENST00000035307	450	-1
ENST00000225235	2254	1	ENST00000310961	2418	-1
ENST00000225296	2311	1	ENST00000310961	4943	-1
ENST00000225296	2321	1	ENST00000360689	4251	-1
ENST00000225296	2371	1	ENST00000322244	2797	-1
ENST00000225296	2443	1	ENST00000322244	5820	-1
ENST00000225296	2483	1	ENST00000361507	1700	-1
ENST00000225296	2488	1	ENST00000592831	4073	-1
ENST00000225296	2497	1	ENST00000545237	1158	-1
ENST00000225296	2503	1	ENST00000545237	1558	-1
ENST00000225296	2524	1	ENST00000545237	2699	-1
ENST00000225296	2558	1	ENST00000545237	855	-1
ENST00000225296	2679	1	ENST00000295736	1188	-1
ENST00000225296	2895	1	ENST00000295736	1548	-1
ENST00000225296	746	1	ENST00000295736	1597	-1
ENST00000225296	795	1	ENST00000558402	3740	-1
ENST00000225296	799	1	ENST00000558402	988	-1
ENST00000225388	1054	1	ENST00000395491	1191	-1
ENST00000225388	1062	1	ENST00000395491	508	-1
ENST00000225388	1096	1	ENST00000433756	1586	-1
ENST00000225388	1153	1	ENST00000433756	2280	-1
ENST00000225388	1174	1	ENST00000233143	121	-1
ENST00000225388	1297	1	ENST00000233143	209	-1
ENST00000225388	1326	1	ENST00000233143	281	-1
ENST00000225388	1407	1	ENST00000233143	395	-1
ENST00000225388	1426	1	ENST00000507978	271	-1
ENST00000225388	1464	1	ENST00000519449	1059	-1
ENST00000225388	1620	1	ENST00000367591	1130	-1
ENST00000225388	1662	1	ENST00000367591	1461	-1
ENST00000225388	1770	1	ENST00000367591	464	-1
ENST00000225388	1809	1	ENST00000565985	1573	-1
ENST00000225388	1912	1	ENST00000037502	1314	-1
ENST00000225388	1954	1	ENST00000037502	302	-1
ENST00000225388	1979	1	ENST00000403657	2315	-1
ENST00000225388	2156	1	ENST00000403657	2379	-1
ENST00000225388	2206	1	ENST00000460307	1401	-1
ENST00000225388	2236	1	ENST00000460307	1865	-1
ENST00000225388	2343	1	ENST00000211998	1104	-1
ENST00000225388	2471	1	ENST00000211998	1383	-1
ENST00000225388	2576	1	ENST00000265036	278	-1
ENST00000225388	2877	1	ENST00000265036	3	-1
ENST00000225388	2900	1	ENST00000559007	2733	-1
ENST00000225388	4046	1	ENST00000559007	3753	-1
ENST00000225388	439	1	ENST00000038176	1276	-1
ENST00000225388	471	1	ENST00000038176	1921	-1
ENST00000225388	484	1	ENST00000038176	3118	-1
ENST00000225388	541	1	ENST00000366535	1760	-1
ENST00000225388	766	1	ENST00000366535	1782	-1
ENST00000225388	784	1	ENST00000366535	776	-1
ENST00000225388	804	1	ENST00000265404	106	-1
ENST00000225388	816	1	ENST00000265404	339	-1
ENST00000225388	830	1	ENST00000265404	56	-1
ENST00000225388	837	1	ENST00000265404	61	-1
ENST00000225388	850	1	ENST00000262768	2748	-1
ENST00000225394	2535	1	ENST00000262768	2766	-1
ENST00000225394	2602	1	ENST00000381897	3386	-1
ENST00000225394	3371	1	ENST00000381897	4246	-1
ENST00000225402	718	1	ENST00000381897	923	-1
ENST00000225426	4	1	ENST00000486274	2536	-1
ENST00000225428	1560	1	ENST00000486274	3219	-1
ENST00000225428	1751	1	ENST00000264414	1427	-1
ENST00000225428	1775	1	ENST00000264414	6629	-1
ENST00000225577	1518	1	ENST00000262113	395	-1
ENST00000225577	1526	1	ENST00000039007	1364	-1
ENST00000225577	1676	1	ENST00000039007	356	-1
ENST00000225577	1686	1	ENST00000554611	3203	-1
ENST00000225577	1781	1	ENST00000554611	330	-1
ENST00000225577	1806	1	ENST00000554611	4009	-1
ENST00000225577	2032	1	ENST00000476275	3133	-1
ENST00000225577	2068	1	ENST00000476275	598	-1
ENST00000225577	2307	1	ENST00000440926	207	-1
ENST00000225688	1094	1	ENST00000440926	2404	-1
ENST00000225698	428	1	ENST00000260187	1274	-1
ENST00000225719	1575	1	ENST00000260187	2214	-1
ENST00000225719	4196	1	ENST00000260187	704	-1
ENST00000225719	4223	1	ENST00000498619	1058	-1
ENST00000225719	4303	1	ENST00000498619	2102	-1
ENST00000225719	4383	1	ENST00000588870	1234	-1
ENST00000225719	4408	1	ENST00000588870	969	-1
ENST00000225719	6107	1	ENST00000521476	165	-1
ENST00000225719	6359	1	ENST00000521476	304	-1
ENST00000225724	1203	1	ENST00000521476	538	-1
ENST00000225724	57	1	ENST00000521476	627	-1
ENST00000225724	758	1	ENST00000261937	3087	-1
ENST00000225724	830	1	ENST00000261937	5760	-1
ENST00000225724	842	1	ENST00000505892	1219	-1
ENST00000225724	906	1	ENST00000505892	2149	-1
ENST00000225724	947	1	ENST00000505892	408	-1
ENST00000225724	961	1	ENST00000375592	1008	-1
ENST00000225726	182	1	ENST00000375592	3177	-1
ENST00000225726	1933	1	ENST00000436816	3246	-1
ENST00000225726	2221	1	ENST00000319545	1014	-1
ENST00000225726	2247	1	ENST00000319545	773	-1
ENST00000225726	2297	1	ENST00000324871	1215	-1
ENST00000225737	3068	1	ENST00000324871	1884	-1
ENST00000225737	3326	1	ENST00000324871	386	-1
ENST00000225737	400	1	ENST00000040584	2054	-1
ENST00000225737	738	1	ENST00000040584	2755	-1
ENST00000225737	810	1	ENST00000264595	1353	-1
ENST00000225737	829	1	ENST00000264595	677	-1
ENST00000225873	1474	1	ENST00000264864	1100	-1
ENST00000225873	1684	1	ENST00000264864	39	-1
ENST00000225873	862	1	ENST00000264864	808	-1
ENST00000225916	2654	1	ENST00000040738	10292	-1
ENST00000225927	1327	1	ENST00000040738	3786	-1
ENST00000225927	2023	1	ENST00000040738	480	-1
ENST00000225927	2040	1	ENST00000518095	1207	-1
ENST00000225927	2071	1	ENST00000518095	525	-1
ENST00000225927	2404	1	ENST00000061240	2124	-1
ENST00000225927	2544	1	ENST00000061240	457	-1
ENST00000225964	4578	1	ENST00000061240	5633	-1
ENST00000225972	1090	1	ENST00000572221	2297	-1
ENST00000225972	1229	1	ENST00000572221	4025	-1
ENST00000225972	1310	1	ENST00000572221	735	-1
ENST00000225972	2557	1	ENST00000344204	5068	-1
ENST00000225972	2594	1	ENST00000265077	2318	-1
ENST00000225972	2759	1	ENST00000265077	537	-1
ENST00000225972	390	1	ENST00000265077	5894	-1
ENST00000226004	1020	1	ENST00000265077	7702	-1
ENST00000226004	1049	1	ENST00000409790	358	-1
ENST00000226004	1845	1	ENST00000350896	2777	-1
ENST00000226004	3757	1	ENST00000350896	3284	-1
ENST00000226004	3796	1	ENST00000350896	587	-1
ENST00000226004	592	1	ENST00000261769	1864	-1
ENST00000226004	994	1	ENST00000261769	2226	-1
ENST00000226225	1336	1	ENST00000230640	1950	-1
ENST00000226225	1378	1	ENST00000230640	2768	-1
ENST00000226225	2041	1	ENST00000230640	3301	-1
ENST00000226225	2184	1	ENST00000230640	936	-1
ENST00000226225	2259	1	ENST00000265104	9697	-1
ENST00000226225	2786	1	ENST00000338008	2873	-1
ENST00000226225	2956	1	ENST00000338008	3111	-1
ENST00000226225	3233	1	ENST00000540839	504	-1
ENST00000226230	1306	1	ENST00000263413	1716	-1
ENST00000226230	538	1	ENST00000263413	3465	-1
ENST00000226230	544	1	ENST00000263413	941	-1
ENST00000226230	551	1	ENST00000265109	1564	-1
ENST00000226230	562	1	ENST00000265109	2511	-1
ENST00000226299	1875	1	ENST00000265109	3685	-1
ENST00000226319	1704	1	ENST00000265007	211	-1
ENST00000226319	1773	1	ENST00000594661	1292	-1
ENST00000226319	2186	1	ENST00000594661	1711	-1
ENST00000226319	2244	1	ENST00000594661	730	-1
ENST00000226319	2262	1	ENST00000549706	31	-1
ENST00000226319	2295	1	ENST00000549706	328	-1
ENST00000226319	2304	1	ENST00000393524	5267	-1
ENST00000226319	2466	1	ENST00000393524	5879	-1
ENST00000226319	2477	1	ENST00000393524	6918	-1
ENST00000226319	2712	1	ENST00000265295	1569	-1
ENST00000226319	2774	1	ENST00000265295	1596	-1
ENST00000226319	3028	1	ENST00000265295	2480	-1
ENST00000226319	3047	1	ENST00000355780	3333	-1
ENST00000226574	3318	1	ENST00000355780	77	-1
ENST00000226574	3325	1	ENST00000375153	966	-1
ENST00000226574	3356	1	ENST00000046640	2263	-1
ENST00000226574	3385	1	ENST00000046640	95	-1
ENST00000226725	2079	1	ENST00000043402	1861	-1
ENST00000226725	2252	1	ENST00000043402	852	-1
ENST00000226725	2270	1	ENST00000320316	1472	-1
ENST00000226730	268	1	ENST00000320316	1566	-1
ENST00000226730	274	1	ENST00000320316	557	-1
ENST00000226730	300	1	ENST00000264463	1858	-1
ENST00000227155	1339	1	ENST00000264463	2899	-1
ENST00000227348	1400	1	ENST00000264463	426	-1
ENST00000227348	19	1	ENST00000409016	1760	-1
ENST00000227349	1109	1	ENST00000409016	4562	-1
ENST00000227349	1766	1	ENST00000409016	7663	-1
ENST00000227474	1235	1	ENST00000409016	9155	-1
ENST00000227474	1437	1	ENST00000262094	2784	-1
ENST00000227474	1453	1	ENST00000262094	5726	-1
ENST00000227474	1500	1	ENST00000559934	2445	-1
ENST00000227474	158	1	ENST00000559934	245	-1
ENST00000227474	1676	1	ENST00000559934	876	-1
ENST00000227474	179	1	ENST00000356711	2177	-1
ENST00000227474	211	1	ENST00000356711	744	-1
ENST00000227474	769	1	ENST00000265245	2366	-1
ENST00000227474	816	1	ENST00000265245	72	-1
ENST00000227507	4043	1	ENST00000417220	1477	-1
ENST00000227507	713	1	ENST00000350763	1710	-1
ENST00000227507	752	1	ENST00000377627	1396	-1
ENST00000227520	1315	1	ENST00000327979	1703	-1
ENST00000227520	1339	1	ENST00000327979	240	-1
ENST00000227524	1890	1	ENST00000327979	978	-1
ENST00000227524	1944	1	ENST00000335725	2022	-1
ENST00000227525	1241	1	ENST00000335725	2058	-1
ENST00000227638	1183	1	ENST00000335725	689	-1
ENST00000227638	1853	1	ENST00000307864	2362	-1
ENST00000227638	1898	1	ENST00000409066	1442	-1
ENST00000227638	1935	1	ENST00000553626	957	-1
ENST00000227638	2119	1	ENST00000251871	3758	-1
ENST00000227638	2127	1	ENST00000251871	574	-1
ENST00000227638	2318	1	ENST00000295802	1897	-1
ENST00000227638	2325	1	ENST00000295802	253	-1
ENST00000227638	2365	1	ENST00000295802	3091	-1
ENST00000227638	2579	1	ENST00000263867	1053	-1
ENST00000228284	3128	1	ENST00000263867	1287	-1
ENST00000228284	3394	1	ENST00000263867	561	-1
ENST00000228345	1864	1	ENST00000263270	252	-1
ENST00000228347	2906	1	ENST00000263270	526	-1
ENST00000228347	3696	1	ENST00000366943	18085	-1
ENST00000228434	1009	1	ENST00000366943	2159	-1
ENST00000228434	1038	1	ENST00000366943	2972	-1
ENST00000228434	1396	1	ENST00000046087	505	-1
ENST00000228434	26	1	ENST00000046087	916	-1
ENST00000228434	3	1	ENST00000220616	2350	-1
ENST00000228434	43	1	ENST00000220616	4161	-1
ENST00000228434	48	1	ENST00000220616	772	-1
ENST00000228434	665	1	ENST00000220616	8320	-1
ENST00000228434	669	1	ENST00000265769	1116	-1
ENST00000228434	721	1	ENST00000265769	882	-1
ENST00000228434	778	1	ENST00000605151	19	-1
ENST00000228434	8	1	ENST00000605151	347	-1
ENST00000228434	824	1	ENST00000292782	3847	-1
ENST00000228434	829	1	ENST00000292782	6733	-1
ENST00000228434	950	1	ENST00000395003	1350	-1
ENST00000228434	998	1	ENST00000395003	1387	-1
ENST00000228437	1026	1	ENST00000395003	1924	-1
ENST00000228437	1047	1	ENST00000395003	2856	-1
ENST00000228437	1107	1	ENST00000376335	445	-1
ENST00000228437	1185	1	ENST00000376335	676	-1
ENST00000228437	1200	1	ENST00000046794	1160	-1
ENST00000228437	1320	1	ENST00000046794	2567	-1
ENST00000228437	2790	1	ENST00000046794	474	-1
ENST00000228437	2801	1	ENST00000316891	1007	-1
ENST00000228437	2808	1	ENST00000316891	1792	-1
ENST00000228437	2992	1	ENST00000369295	1854	-1
ENST00000228437	3237	1	ENST00000369295	1960	-1
ENST00000228437	3303	1	ENST00000369295	2808	-1
ENST00000228437	3312	1	ENST00000372581	310	-1
ENST00000228437	3723	1	ENST00000372581	401	-1
ENST00000228437	4102	1	ENST00000302763	3190	-1
ENST00000228437	957	1	ENST00000302763	921	-1
ENST00000228506	1169	1	ENST00000302763	947	-1
ENST00000228506	1310	1	ENST00000379942	1607	-1
ENST00000228506	1317	1	ENST00000379942	5521	-1
ENST00000228506	6136	1	ENST00000380647	2492	-1
ENST00000228515	1066	1	ENST00000380647	4138	-1
ENST00000228515	1097	1	ENST00000380647	4989	-1
ENST00000228515	1187	1	ENST00000336596	2596	-1
ENST00000228515	1205	1	ENST00000336596	3243	-1
ENST00000228515	1226	1	ENST00000336596	3592	-1
ENST00000228515	1233	1	ENST00000324460	2994	-1
ENST00000228515	1262	1	ENST00000261590	2829	-1
ENST00000228515	1294	1	ENST00000261590	4683	-1
ENST00000228515	1488	1	ENST00000380523	1266	-1
ENST00000228515	1511	1	ENST00000380523	1624	-1
ENST00000228515	1518	1	ENST00000490265	2620	-1
ENST00000228515	1536	1	ENST00000490265	3017	-1
ENST00000228515	1836	1	ENST00000490265	94	-1
ENST00000228534	46	1	ENST00000454189	3431	-1
ENST00000228534	7	1	ENST00000247452	1028	-1
ENST00000228534	882	1	ENST00000247452	743	-1
ENST00000228705	1986	1	ENST00000247452	956	-1
ENST00000228705	2200	1	ENST00000288368	2577	-1
ENST00000228705	5632	1	ENST00000288368	7526	-1
ENST00000228741	1397	1	ENST00000358220	1574	-1
ENST00000228741	1415	1	ENST00000358220	2563	-1
ENST00000228741	1573	1	ENST00000358220	3033	-1
ENST00000228741	1634	1	ENST00000512600	4557	-1
ENST00000228741	480	1	ENST00000512600	4709	-1
ENST00000228741	490	1	ENST00000443824	2175	-1
ENST00000228741	841	1	ENST00000443824	3309	-1
ENST00000228741	867	1	ENST00000443824	567	-1
ENST00000228820	1152	1	ENST00000355221	1840	-1
ENST00000228820	962	1	ENST00000355221	353	-1
ENST00000228862	1510	1	ENST00000381227	2359	-1
ENST00000228862	1531	1	ENST00000381227	3141	-1
ENST00000228862	1536	1	ENST00000534964	1506	-1
ENST00000228862	1595	1	ENST00000534964	721	-1
ENST00000228862	1622	1	ENST00000303965	2956	-1
ENST00000228862	1947	1	ENST00000303965	4321	-1
ENST00000228862	1951	1	ENST00000303965	6392	-1
ENST00000228862	1982	1	ENST00000367478	1095	-1
ENST00000228862	1995	1	ENST00000367478	674	-1
ENST00000228862	2164	1	ENST00000264613	1099	-1
ENST00000228862	2407	1	ENST00000264613	34	-1
ENST00000228862	2446	1	ENST00000264613	3942	-1
ENST00000228862	2455	1	ENST00000261588	2148	-1
ENST00000228862	2648	1	ENST00000261588	5267	-1
ENST00000228862	2658	1	ENST00000261588	5282	-1
ENST00000228862	414	1	ENST00000261588	906	-1
ENST00000228862	457	1	ENST00000338950	1019	-1
ENST00000228862	620	1	ENST00000338950	1232	-1
ENST00000228862	654	1	ENST00000338950	1256	-1
ENST00000228865	820	1	ENST00000338950	723	-1
ENST00000228872	1096	1	ENST00000378616	1964	-1
ENST00000228872	1119	1	ENST00000378616	3250	-1
ENST00000228872	1428	1	ENST00000378616	3436	-1
ENST00000228872	847	1	ENST00000327087	1474	-1
ENST00000229238	678	1	ENST00000327087	1900	-1
ENST00000229239	1280	1	ENST00000261250	1260	-1
ENST00000229270	705	1	ENST00000487842	1014	-1
ENST00000229314	545	1	ENST00000487842	4263	-1
ENST00000229314	780	1	ENST00000487842	4483	-1
ENST00000229314	841	1	ENST00000487842	527	-1
ENST00000229330	2319	1	ENST00000380861	2268	-1
ENST00000229330	2334	1	ENST00000380861	3495	-1
ENST00000229340	1033	1	ENST00000380861	914	-1
ENST00000229340	1044	1	ENST00000489330	3997	-1
ENST00000229340	1062	1	ENST00000265018	3348	-1
ENST00000229340	2213	1	ENST00000426837	4581	-1
ENST00000229340	2281	1	ENST00000426837	8831	-1
ENST00000229340	870	1	ENST00000535237	3982	-1
ENST00000229405	4043	1	ENST00000535237	943	-1
ENST00000229405	4062	1	ENST00000368508	3437	-1
ENST00000229405	4269	1	ENST00000368508	3488	-1
ENST00000229405	4400	1	ENST00000003302	1519	-1
ENST00000229405	4408	1	ENST00000003302	2682	-1
ENST00000229416	2381	1	ENST00000003302	4192	-1
ENST00000229416	2385	1	ENST00000406451	2063	-1
ENST00000229416	2496	1	ENST00000406451	2734	-1
ENST00000229595	503	1	ENST00000406451	8172	-1
ENST00000229595	799	1	ENST00000514705	1983	-1
ENST00000229795	1746	1	ENST00000514705	3333	-1
ENST00000229812	1581	1	ENST00000514705	487	-1
ENST00000229812	1590	1	ENST00000389158	777	-1
ENST00000229812	1596	1	ENST00000389158	810	-1
ENST00000229812	1856	1	ENST00000389158	930	-1
ENST00000229812	1869	1	ENST00000424120	1267	-1
ENST00000229812	2149	1	ENST00000424120	2786	-1
ENST00000229812	2296	1	ENST00000424120	2845	-1
ENST00000229812	2496	1	ENST00000424120	2947	-1
ENST00000229812	2512	1	ENST00000251810	1899	-1
ENST00000229812	2544	1	ENST00000251810	2532	-1
ENST00000229812	3045	1	ENST00000251810	3077	-1
ENST00000229812	3077	1	ENST00000393313	1219	-1
ENST00000229812	3234	1	ENST00000393313	1250	-1
ENST00000229812	3466	1	ENST00000393313	2637	-1
ENST00000229922	2280	1	ENST00000053243	490	-1
ENST00000230056	979	1	ENST00000053243	543	-1
ENST00000230122	1061	1	ENST00000053243	67	-1
ENST00000230122	1897	1	ENST00000053243	901	-1
ENST00000230122	2262	1	ENST00000566228	3864	-1
ENST00000230122	2279	1	ENST00000566228	4639	-1
ENST00000230122	2315	1	ENST00000566228	5618	-1
ENST00000230122	2327	1	ENST00000320122	1531	-1
ENST00000230122	548	1	ENST00000320122	2103	-1
ENST00000230122	734	1	ENST00000320122	654	-1
ENST00000230122	753	1	ENST00000053468	1164	-1
ENST00000230122	758	1	ENST00000053468	1486	-1
ENST00000230122	776	1	ENST00000053468	1531	-1
ENST00000230122	881	1	ENST00000394237	1160	-1
ENST00000230122	957	1	ENST00000308488	8483	-1
ENST00000230122	972	1	ENST00000308488	9694	-1
ENST00000230173	1074	1	ENST00000358136	1191	-1
ENST00000230173	1207	1	ENST00000358136	14150	-1
ENST00000230173	1288	1	ENST00000379261	1405	-1
ENST00000230173	1296	1	ENST00000379261	484	-1
ENST00000230173	1393	1	ENST00000379261	5615	-1
ENST00000230173	720	1	ENST00000277165	2069	-1
ENST00000230340	1525	1	ENST00000277165	3552	-1
ENST00000230340	1550	1	ENST00000277165	751	-1
ENST00000230340	1562	1	ENST00000264160	1305	-1
ENST00000230340	1584	1	ENST00000264160	2126	-1
ENST00000230340	1730	1	ENST00000264160	3600	-1
ENST00000230340	1751	1	ENST00000264160	361	-1
ENST00000230340	1761	1	ENST00000482722	1811	-1
ENST00000230340	1784	1	ENST00000482722	77	-1
ENST00000230340	1802	1	ENST00000378535	1017	-1
ENST00000230340	1815	1	ENST00000378535	4176	-1
ENST00000230340	1838	1	ENST00000462279	2016	-1
ENST00000230340	1847	1	ENST00000462279	2448	-1
ENST00000230340	2029	1	ENST00000462279	340	-1
ENST00000230449	2957	1	ENST00000381055	1968	-1
ENST00000230449	3304	1	ENST00000381055	2777	-1
ENST00000230461	1385	1	ENST00000381055	6633	-1
ENST00000230461	2000	1	ENST00000377403	6964	-1
ENST00000230461	3256	1	ENST00000377403	8972	-1
ENST00000230461	341	1	ENST00000054666	1610	-1
ENST00000230461	3447	1	ENST00000054666	216	-1
ENST00000230461	3477	1	ENST00000377532	2509	-1
ENST00000230461	3638	1	ENST00000377532	3847	-1
ENST00000230658	1815	1	ENST00000377532	6077	-1
ENST00000230771	1824	1	ENST00000377532	748	-1
ENST00000230771	1911	1	ENST00000377516	1347	-1
ENST00000230771	1971	1	ENST00000377516	448	-1
ENST00000230771	2233	1	ENST00000377516	597	-1
ENST00000230771	2340	1	ENST00000377516	88	-1
ENST00000230771	2347	1	ENST00000377507	1679	-1
ENST00000230792	1495	1	ENST00000268933	4001	-1
ENST00000230792	348	1	ENST00000404816	2212	-1
ENST00000230859	1674	1	ENST00000404816	5086	-1
ENST00000230859	1688	1	ENST00000531345	1038	-1
ENST00000230859	1730	1	ENST00000531345	1879	-1
ENST00000230859	3362	1	ENST00000531345	2316	-1
ENST00000230859	3529	1	ENST00000531345	849	-1
ENST00000230859	3574	1	ENST00000252034	2082	-1
ENST00000230895	1299	1	ENST00000252034	2499	-1
ENST00000230895	1306	1	ENST00000055077	225	-1
ENST00000230895	1324	1	ENST00000346085	2061	-1
ENST00000230895	1411	1	ENST00000346085	6579	-1
ENST00000230895	954	1	ENST00000503042	3035	-1
ENST00000230914	5	1	ENST00000456986	1356	-1
ENST00000230990	1427	1	ENST00000456986	5675	-1
ENST00000231134	1410	1	ENST00000376207	1515	-1
ENST00000231134	369	1	ENST00000055335	1962	-1
ENST00000231136	1115	1	ENST00000055335	2227	-1
ENST00000231198	1415	1	ENST00000055335	2613	-1
ENST00000231238	130	1	ENST00000511181	1825	-1
ENST00000231368	1126	1	ENST00000511181	579	-1
ENST00000231368	1139	1	ENST00000486995	2187	-1
ENST00000231368	1226	1	ENST00000486995	2600	-1
ENST00000231368	1275	1	ENST00000055682	10086	-1
ENST00000231368	1382	1	ENST00000055682	4354	-1
ENST00000231368	1415	1	ENST00000055682	8213	-1
ENST00000231368	4051	1	ENST00000602482	1394	-1
ENST00000231368	4106	1	ENST00000602482	1741	-1
ENST00000231368	4240	1	ENST00000396505	1576	-1
ENST00000231368	4246	1	ENST00000056217	3234	-1
ENST00000231368	4269	1	ENST00000056217	339	-1
ENST00000231368	961	1	ENST00000056217	3988	-1
ENST00000231461	1055	1	ENST00000056217	5104	-1
ENST00000231461	1267	1	ENST00000056233	1262	-1
ENST00000231461	1326	1	ENST00000056233	3489	-1
ENST00000231461	1361	1	ENST00000056233	504	-1
ENST00000231461	1514	1	ENST00000379170	1817	-1
ENST00000231461	1582	1	ENST00000379170	245	-1
ENST00000231461	1870	1	ENST00000379170	4749	-1
ENST00000231461	293	1	ENST00000547825	1140	-1
ENST00000231461	931	1	ENST00000547825	1178	-1
ENST00000231461	953	1	ENST00000418425	1334	-1
ENST00000231484	2857	1	ENST00000418425	580	-1
ENST00000231512	625	1	ENST00000418425	685	-1
ENST00000231512	634	1	ENST00000453097	2653	-1
ENST00000231512	658	1	ENST00000453097	3727	-1
ENST00000231512	664	1	ENST00000453097	3936	-1
ENST00000231668	1142	1	ENST00000361069	1323	-1
ENST00000231668	1222	1	ENST00000361069	2087	-1
ENST00000231683	1604	1	ENST00000361069	3117	-1
ENST00000231683	1687	1	ENST00000370924	3456	-1
ENST00000232165	1445	1	ENST00000370924	6104	-1
ENST00000232165	1626	1	ENST00000454328	107	-1
ENST00000232165	1672	1	ENST00000454328	1229	-1
ENST00000232165	1814	1	ENST00000454328	303	-1
ENST00000232165	1941	1	ENST00000454328	36	-1
ENST00000232165	2066	1	ENST00000452135	19	-1
ENST00000232165	2220	1	ENST00000452135	2427	-1
ENST00000232165	4022	1	ENST00000452135	4444	-1
ENST00000232424	1051	1	ENST00000452135	861	-1
ENST00000232424	1075	1	ENST00000390654	2332	-1
ENST00000232424	1136	1	ENST00000390654	2347	-1
ENST00000232424	1149	1	ENST00000390654	892	-1
ENST00000232424	1173	1	ENST00000562556	1335	-1
ENST00000232424	1256	1	ENST00000562556	1430	-1
ENST00000232607	1537	1	ENST00000562556	2020	-1
ENST00000232607	567	1	ENST00000265978	1690	-1
ENST00000232607	588	1	ENST00000265978	2665	-1
ENST00000232607	950	1	ENST00000564678	2055	-1
ENST00000232766	1618	1	ENST00000539827	1234	-1
ENST00000232766	1622	1	ENST00000539827	1485	-1
ENST00000232766	1630	1	ENST00000539827	1549	-1
ENST00000232766	1662	1	ENST00000539827	264	-1
ENST00000232766	2172	1	ENST00000264233	4774	-1
ENST00000232766	2190	1	ENST00000462898	3130	-1
ENST00000232766	2198	1	ENST00000462898	576	-1
ENST00000232766	2419	1	ENST00000569359	444	-1
ENST00000232766	2435	1	ENST00000569359	767	-1
ENST00000232766	2456	1	ENST00000569359	846	-1
ENST00000232766	2486	1	ENST00000513482	883	-1
ENST00000232766	2724	1	ENST00000607197	5872	-1
ENST00000232766	3142	1	ENST00000607197	619	-1
ENST00000232766	3159	1	ENST00000606320	2327	-1
ENST00000232766	3343	1	ENST00000606320	2432	-1
ENST00000232854	4903	1	ENST00000606320	4990	-1
ENST00000232854	5434	1	ENST00000538714	3968	-1
ENST00000232854	5542	1	ENST00000538714	921	-1
ENST00000232854	5549	1	ENST00000317508	128	-1
ENST00000232854	5843	1	ENST00000317508	869	-1
ENST00000232892	1008	1	ENST00000369528	3790	-1
ENST00000232905	689	1	ENST00000370992	1470	-1
ENST00000232905	693	1	ENST00000370992	2885	-1
ENST00000232905	718	1	ENST00000370992	3651	-1
ENST00000233027	1253	1	ENST00000264433	1738	-1
ENST00000233027	1258	1	ENST00000264433	3524	-1
ENST00000233027	2762	1	ENST00000264433	967	-1
ENST00000233027	2884	1	ENST00000261507	1823	-1
ENST00000233055	1429	1	ENST00000261507	1849	-1
ENST00000233055	1502	1	ENST00000039989	595	-1
ENST00000233072	4759	1	ENST00000039989	989	-1
ENST00000233072	4770	1	ENST00000329255	3746	-1
ENST00000233114	1152	1	ENST00000329255	5111	-1
ENST00000233114	611	1	ENST00000265342	804	-1
ENST00000233143	126	1	ENST00000265342	844	-1
ENST00000233143	347	1	ENST00000345097	1821	-1
ENST00000233143	395	1	ENST00000345097	1865	-1
ENST00000233143	411	1	ENST00000345097	4011	-1
ENST00000233154	1131	1	ENST00000345097	869	-1
ENST00000233154	1431	1	ENST00000338882	1043	-1
ENST00000233154	1458	1	ENST00000235835	429	-1
ENST00000233154	1892	1	ENST00000330263	1249	-1
ENST00000233154	2043	1	ENST00000330263	1965	-1
ENST00000233154	2182	1	ENST00000330263	40	-1
ENST00000233336	1325	1	ENST00000330263	799	-1
ENST00000233336	1389	1	ENST00000062104	316	-1
ENST00000233336	1541	1	ENST00000595101	663	-1
ENST00000233336	1702	1	ENST00000595101	95	-1
ENST00000233336	4501	1	ENST00000488149	2335	-1
ENST00000233468	616	1	ENST00000488149	4212	-1
ENST00000233616	1048	1	ENST00000337508	1362	-1
ENST00000233616	1086	1	ENST00000337508	1424	-1
ENST00000233616	1860	1	ENST00000313654	6263	-1
ENST00000233616	1959	1	ENST00000313654	7797	-1
ENST00000233616	2124	1	ENST00000313654	9030	-1
ENST00000233616	2639	1	ENST00000261558	1024	-1
ENST00000233616	2670	1	ENST00000261558	2108	-1
ENST00000233668	1628	1	ENST00000504256	2211	-1
ENST00000233712	1289	1	ENST00000504256	2239	-1
ENST00000233712	973	1	ENST00000504256	3775	-1
ENST00000233838	2242	1	ENST00000155840	3192	-1
ENST00000233838	2280	1	ENST00000462715	1260	-1
ENST00000233838	3088	1	ENST00000462715	2259	-1
ENST00000233838	7275	1	ENST00000354618	1317	-1
ENST00000233969	3216	1	ENST00000354618	3658	-1
ENST00000234038	1313	1	ENST00000354618	4104	-1
ENST00000234111	1582	1	ENST00000492540	354	-1
ENST00000234160	2307	1	ENST00000492540	843	-1
ENST00000234160	2312	1	ENST00000355097	1117	-1
ENST00000234160	2727	1	ENST00000355097	1376	-1
ENST00000234160	2841	1	ENST00000355097	650	-1
ENST00000234170	1045	1	ENST00000263636	3520	-1
ENST00000234170	1084	1	ENST00000263636	3786	-1
ENST00000234170	1088	1	ENST00000263636	5294	-1
ENST00000234170	1117	1	ENST00000264183	1798	-1
ENST00000234170	1133	1	ENST00000264183	4357	-1
ENST00000234170	1166	1	ENST00000366554	637	-1
ENST00000234170	1200	1	ENST00000366541	2214	-1
ENST00000234170	1316	1	ENST00000366541	948	-1
ENST00000234170	1333	1	ENST00000462351	2065	-1
ENST00000234170	1368	1	ENST00000462351	2363	-1
ENST00000234170	1522	1	ENST00000462351	2795	-1
ENST00000234170	1533	1	ENST00000462351	4741	-1
ENST00000234170	1557	1	ENST00000367010	1632	-1
ENST00000234170	1641	1	ENST00000367010	99	-1
ENST00000234170	2219	1	ENST00000377086	2652	-1
ENST00000234170	546	1	ENST00000377086	9752	-1
ENST00000234170	666	1	ENST00000380874	2382	-1
ENST00000234170	873	1	ENST00000380874	3094	-1
ENST00000234170	948	1	ENST00000337137	1889	-1
ENST00000234198	1372	1	ENST00000337137	2587	-1
ENST00000234296	1943	1	ENST00000357395	7851	-1
ENST00000234296	2135	1	ENST00000329153	5744	-1
ENST00000234296	2227	1	ENST00000329153	6465	-1
ENST00000234296	2244	1	ENST00000338821	3922	-1
ENST00000234296	2259	1	ENST00000338821	5957	-1
ENST00000234296	2269	1	ENST00000338821	855	-1
ENST00000234310	1047	1	ENST00000371263	327	-1
ENST00000234310	1082	1	ENST00000064571	2395	-1
ENST00000234310	2589	1	ENST00000064571	2745	-1
ENST00000234420	1257	1	ENST00000534159	1142	-1
ENST00000234420	1411	1	ENST00000534159	1577	-1
ENST00000234420	1490	1	ENST00000534159	1803	-1
ENST00000234420	1604	1	ENST00000534159	85	-1
ENST00000234420	1608	1	ENST00000064778	4643	-1
ENST00000234420	1719	1	ENST00000064778	5060	-1
ENST00000234420	1902	1	ENST00000064778	6882	-1
ENST00000234420	2049	1	ENST00000545886	1294	-1
ENST00000234420	2058	1	ENST00000545886	2756	-1
ENST00000234420	2139	1	ENST00000545886	3150	-1
ENST00000234420	2345	1	ENST00000261304	1788	-1
ENST00000234420	2367	1	ENST00000261304	2397	-1
ENST00000234420	2400	1	ENST00000264279	175	-1
ENST00000234420	2902	1	ENST00000264279	568	-1
ENST00000234420	2922	1	ENST00000264279	738	-1
ENST00000234420	2927	1	ENST00000401088	1259	-1
ENST00000234420	2953	1	ENST00000392968	409	-1
ENST00000234420	3164	1	ENST00000392968	472	-1
ENST00000234420	3174	1	ENST00000392968	86	-1
ENST00000234420	3180	1	ENST00000325222	1808	-1
ENST00000234420	3244	1	ENST00000351797	2184	-1
ENST00000234420	3257	1	ENST00000351797	3509	-1
ENST00000234420	4215	1	ENST00000351797	389	-1
ENST00000234454	1128	1	ENST00000347377	1183	-1
ENST00000234454	816	1	ENST00000347377	3517	-1
ENST00000234454	843	1	ENST00000347377	4297	-1
ENST00000234739	2010	1	ENST00000367456	1659	-1
ENST00000234739	2449	1	ENST00000367456	2437	-1
ENST00000234739	2858	1	ENST00000367456	2770	-1
ENST00000234739	3160	1	ENST00000367419	1558	-1
ENST00000234739	3168	1	ENST00000367419	618	-1
ENST00000234739	3172	1	ENST00000367419	672	-1
ENST00000234739	4541	1	ENST00000233057	3045	-1
ENST00000234739	4963	1	ENST00000233057	3383	-1
ENST00000234739	4991	1	ENST00000542802	1995	-1
ENST00000234739	5135	1	ENST00000542802	494	-1
ENST00000234739	5260	1	ENST00000355193	11433	-1
ENST00000234827	1136	1	ENST00000355193	14971	-1
ENST00000235307	962	1	ENST00000355193	862	-1
ENST00000235329	2824	1	ENST00000370587	1514	-1
ENST00000235329	2834	1	ENST00000370587	2080	-1
ENST00000235329	3073	1	ENST00000370587	953	-1
ENST00000235329	3655	1	ENST00000407595	1483	-1
ENST00000235329	3676	1	ENST00000361078	2170	-1
ENST00000235372	2336	1	ENST00000361078	227	-1
ENST00000235372	2526	1	ENST00000361078	3802	-1
ENST00000235372	2550	1	ENST00000361078	5887	-1
ENST00000235372	2777	1	ENST00000318325	251	-1
ENST00000235372	2820	1	ENST00000318325	682	-1
ENST00000235372	3236	1	ENST00000266041	3197	-1
ENST00000235372	3284	1	ENST00000273283	2023	-1
ENST00000235372	3432	1	ENST00000273283	2160	-1
ENST00000235372	4241	1	ENST00000393381	649	-1
ENST00000235372	4383	1	ENST00000393381	688	-1
ENST00000235372	4554	1	ENST00000265069	1081	-1
ENST00000235372	4838	1	ENST00000265069	1147	-1
ENST00000235372	4982	1	ENST00000265069	1592	-1
ENST00000235372	5019	1	ENST00000370978	2467	-1
ENST00000235372	5350	1	ENST00000370978	2984	-1
ENST00000235372	5385	1	ENST00000308744	439	-1
ENST00000235372	5580	1	ENST00000308744	748	-1
ENST00000235372	5609	1	ENST00000313237	1106	-1
ENST00000235382	621	1	ENST00000313237	1860	-1
ENST00000235382	725	1	ENST00000313237	3477	-1
ENST00000235382	744	1	ENST00000313237	474	-1
ENST00000235382	777	1	ENST00000373887	3498	-1
ENST00000235382	789	1	ENST00000373887	5841	-1
ENST00000236147	1617	1	ENST00000373887	888	-1
ENST00000236147	1672	1	ENST00000373670	1629	-1
ENST00000236147	1720	1	ENST00000373670	4429	-1
ENST00000236147	1790	1	ENST00000580830	1702	-1
ENST00000236147	310	1	ENST00000580830	557	-1
ENST00000236147	346	1	ENST00000475124	2103	-1
ENST00000236147	495	1	ENST00000475124	582	-1
ENST00000237264	897	1	ENST00000368761	1166	-1
ENST00000237281	1091	1	ENST00000368761	4940	-1
ENST00000237281	1114	1	ENST00000368761	5017	-1
ENST00000237281	1279	1	ENST00000381163	1578	-1
ENST00000237281	1531	1	ENST00000381163	280	-1
ENST00000237281	1539	1	ENST00000326840	1374	-1
ENST00000237281	1545	1	ENST00000283752	284	-1
ENST00000237281	1739	1	ENST00000367619	1656	-1
ENST00000237281	1805	1	ENST00000367619	175	-1
ENST00000237281	1975	1	ENST00000367619	4442	-1
ENST00000237281	2369	1	ENST00000340811	1386	-1
ENST00000237281	358	1	ENST00000340811	2119	-1
ENST00000237281	620	1	ENST00000263187	1359	-1
ENST00000237281	784	1	ENST00000263187	2848	-1
ENST00000237281	919	1	ENST00000375581	2711	-1
ENST00000237281	982	1	ENST00000375581	454	-1
ENST00000237289	1331	1	ENST00000375581	756	-1
ENST00000237289	1554	1	ENST00000479928	1115	-1
ENST00000237289	1657	1	ENST00000479928	2424	-1
ENST00000237289	1693	1	ENST00000479928	881	-1
ENST00000237289	1817	1	ENST00000369096	2404	-1
ENST00000237289	1870	1	ENST00000369096	3235	-1
ENST00000237289	1876	1	ENST00000369096	4579	-1
ENST00000237289	2780	1	ENST00000369076	1431	-1
ENST00000237289	2950	1	ENST00000369076	2070	-1
ENST00000237289	3013	1	ENST00000261226	169	-1
ENST00000237289	3031	1	ENST00000261226	1824	-1
ENST00000237289	3042	1	ENST00000261226	5457	-1
ENST00000237289	3065	1	ENST00000246151	1086	-1
ENST00000237289	3070	1	ENST00000246151	813	-1
ENST00000237289	3092	1	ENST00000405592	4690	-1
ENST00000237380	650	1	ENST00000263966	5378	-1
ENST00000237536	2399	1	ENST00000323116	2097	-1
ENST00000237536	4343	1	ENST00000323116	6467	-1
ENST00000237536	6067	1	ENST00000323116	6532	-1
ENST00000237536	6914	1	ENST00000264144	2131	-1
ENST00000237536	7223	1	ENST00000406263	1877	-1
ENST00000237536	7896	1	ENST00000406263	2261	-1
ENST00000237642	1424	1	ENST00000243253	1762	-1
ENST00000237642	987	1	ENST00000450142	3135	-1
ENST00000237654	1452	1	ENST00000419573	2341	-1
ENST00000237822	1115	1	ENST00000419573	3186	-1
ENST00000237822	1144	1	ENST00000419573	3738	-1
ENST00000237853	1540	1	ENST00000395749	3951	-1
ENST00000237889	353	1	ENST00000395749	772	-1
ENST00000237937	1225	1	ENST00000375541	6162	-1
ENST00000237937	1613	1	ENST00000564061	233	-1
ENST00000237937	1641	1	ENST00000564061	42	-1
ENST00000237937	1664	1	ENST00000357681	6565	-1
ENST00000237937	1787	1	ENST00000495527	511	-1
ENST00000237937	1813	1	ENST00000495527	6234	-1
ENST00000237937	1935	1	ENST00000495527	88	-1
ENST00000237937	2120	1	ENST00000283109	2743	-1
ENST00000237937	2170	1	ENST00000283109	447	-1
ENST00000238379	1195	1	ENST00000072644	1566	-1
ENST00000238379	1288	1	ENST00000072644	621	-1
ENST00000238379	863	1	ENST00000072644	660	-1
ENST00000238379	929	1	ENST00000371429	155	-1
ENST00000238477	1044	1	ENST00000371429	1944	-1
ENST00000238477	1422	1	ENST00000371429	790	-1
ENST00000238477	1571	1	ENST00000480809	2736	-1
ENST00000238477	663	1	ENST00000480809	639	-1
ENST00000238477	686	1	ENST00000399667	1280	-1
ENST00000238477	719	1	ENST00000399667	1607	-1
ENST00000238477	833	1	ENST00000399667	3654	-1
ENST00000238477	860	1	ENST00000389221	1607	-1
ENST00000238616	3077	1	ENST00000389221	2392	-1
ENST00000238616	3134	1	ENST00000389221	3979	-1
ENST00000238616	3143	1	ENST00000389221	4975	-1
ENST00000238616	3343	1	ENST00000263552	1626	-1
ENST00000238647	2116	1	ENST00000263552	1722	-1
ENST00000238647	2140	1	ENST00000263552	453	-1
ENST00000238647	2230	1	ENST00000263549	1569	-1
ENST00000238647	2242	1	ENST00000263549	1812	-1
ENST00000238647	2308	1	ENST00000263549	3445	-1
ENST00000238647	2614	1	ENST00000371224	126	-1
ENST00000238647	2711	1	ENST00000371224	2101	-1
ENST00000238647	2926	1	ENST00000371224	252	-1
ENST00000238647	2932	1	ENST00000040877	1260	-1
ENST00000238647	2983	1	ENST00000040877	3284	-1
ENST00000238647	3001	1	ENST00000040877	3546	-1
ENST00000238647	3025	1	ENST00000515564	4148	-1
ENST00000238647	3059	1	ENST00000264444	1715	-1
ENST00000238647	3243	1	ENST00000264444	2001	-1
ENST00000238647	3291	1	ENST00000264444	3807	-1
ENST00000238651	220	1	ENST00000264444	3910	-1
ENST00000238651	223	1	ENST00000261211	1914	-1
ENST00000238651	231	1	ENST00000261211	398	-1
ENST00000238651	262	1	ENST00000261211	653	-1
ENST00000238651	273	1	ENST00000463589	1285	-1
ENST00000238651	312	1	ENST00000463589	1873	-1
ENST00000238667	2554	1	ENST00000463589	2457	-1
ENST00000238667	2569	1	ENST00000486749	1095	-1
ENST00000238721	1820	1	ENST00000486749	2746	-1
ENST00000238788	19	1	ENST00000486749	4030	-1
ENST00000238788	2061	1	ENST00000020673	1042	-1
ENST00000238788	2080	1	ENST00000020673	1426	-1
ENST00000238788	2101	1	ENST00000020673	2275	-1
ENST00000238788	2926	1	ENST00000299543	1328	-1
ENST00000238789	3847	1	ENST00000540447	2968	-1
ENST00000238789	3985	1	ENST00000540447	5625	-1
ENST00000238789	3991	1	ENST00000075503	1677	-1
ENST00000238789	4009	1	ENST00000075503	2061	-1
ENST00000238789	4895	1	ENST00000537687	3914	-1
ENST00000238875	1276	1	ENST00000537687	5165	-1
ENST00000238961	1740	1	ENST00000537687	7635	-1
ENST00000238961	1842	1	ENST00000265872	2435	-1
ENST00000238961	5346	1	ENST00000265872	2512	-1
ENST00000238961	798	1	ENST00000265872	438	-1
ENST00000238994	669	1	ENST00000370461	3825	-1
ENST00000239144	327	1	ENST00000370461	4065	-1
ENST00000239144	749	1	ENST00000262958	1004	-1
ENST00000239144	933	1	ENST00000262958	1587	-1
ENST00000239144	942	1	ENST00000078445	2119	-1
ENST00000239151	299	1	ENST00000078445	462	-1
ENST00000239165	819	1	ENST00000374145	1211	-1
ENST00000239223	1069	1	ENST00000373779	4992	-1
ENST00000239223	1295	1	ENST00000373779	5491	-1
ENST00000239223	1386	1	ENST00000489853	1130	-1
ENST00000239223	1418	1	ENST00000489853	966	-1
ENST00000239223	1516	1	ENST00000261655	2859	-1
ENST00000239223	1527	1	ENST00000261655	3790	-1
ENST00000239223	1543	1	ENST00000358392	4065	-1
ENST00000239223	192	1	ENST00000358392	4074	-1
ENST00000239223	196	1	ENST00000358392	5170	-1
ENST00000239223	326	1	ENST00000399302	3054	-1
ENST00000239231	1752	1	ENST00000399302	3544	-1
ENST00000239231	378	1	ENST00000399302	7042	-1
ENST00000239231	736	1	ENST00000360961	469	-1
ENST00000239316	502	1	ENST00000360961	808	-1
ENST00000239316	540	1	ENST00000360961	94	-1
ENST00000239316	545	1	ENST00000469559	1575	-1
ENST00000239316	578	1	ENST00000469559	3230	-1
ENST00000239367	332	1	ENST00000469559	694	-1
ENST00000239882	1468	1	ENST00000261192	4111	-1
ENST00000239882	1990	1	ENST00000261192	8111	-1
ENST00000239882	1999	1	ENST00000459625	277	-1
ENST00000239882	2005	1	ENST00000459625	3856	-1
ENST00000239882	2142	1	ENST00000459625	654	-1
ENST00000239882	2147	1	ENST00000459625	758	-1
ENST00000239882	2151	1	ENST00000381569	2267	-1
ENST00000239882	2216	1	ENST00000381569	2428	-1
ENST00000239906	1551	1	ENST00000381569	2880	-1
ENST00000239906	1567	1	ENST00000407847	1911	-1
ENST00000239906	1582	1	ENST00000407847	4825	-1
ENST00000239906	1639	1	ENST00000361560	1526	-1
ENST00000239906	1643	1	ENST00000361560	1550	-1
ENST00000239906	1764	1	ENST00000361560	532	-1
ENST00000239906	1777	1	ENST00000374273	1385	-1
ENST00000239906	1787	1	ENST00000374273	929	-1
ENST00000239906	805	1	ENST00000361354	13123	-1
ENST00000239906	855	1	ENST00000361354	4187	-1
ENST00000239938	1180	1	ENST00000361354	5019	-1
ENST00000239938	1540	1	ENST00000081029	1233	-1
ENST00000239938	1552	1	ENST00000081029	302	-1
ENST00000239938	1861	1	ENST00000264424	153	-1
ENST00000239938	1866	1	ENST00000264424	1922	-1
ENST00000239938	1872	1	ENST00000535236	3275	-1
ENST00000239938	1887	1	ENST00000481865	3629	-1
ENST00000239938	1943	1	ENST00000393630	667	-1
ENST00000239938	1952	1	ENST00000393630	6919	-1
ENST00000239938	1961	1	ENST00000264012	1134	-1
ENST00000239938	2166	1	ENST00000381127	1418	-1
ENST00000239938	2840	1	ENST00000381127	1851	-1
ENST00000239938	2863	1	ENST00000381127	426	-1
ENST00000239938	361	1	ENST00000381127	576	-1
ENST00000239938	364	1	ENST00000424459	1116	-1
ENST00000239938	865	1	ENST00000424459	3297	-1
ENST00000239938	910	1	ENST00000603363	1830	-1
ENST00000239938	916	1	ENST00000603363	3141	-1
ENST00000239938	963	1	ENST00000603363	4532	-1
ENST00000239940	1717	1	ENST00000354340	1273	-1
ENST00000239940	1811	1	ENST00000354340	1467	-1
ENST00000239940	1917	1	ENST00000354340	3313	-1
ENST00000239940	663	1	ENST00000354340	791	-1
[truncated: 27,549 more rows]
