# Supplementary material for: RNAMethPre: A Web Server for the Prediction and Query of mRNA m6A Sites
Source: PLoS One. 2016 Oct 10;11(10):e0162707. doi: 10.1371/journal.pone.0162707 (PMC5056760; doi:10.1371/journal.pone.0162707)
Supplement: S4 Table — (XLSX) [file pone.0162707.s007.xlsx]

## Sheet: S4  Table
S4 Table. The human testing dataset for the mature mRNA mode predictor.
TranscriptID	Position	Class	TranscriptID	Position	Class	TranscriptID	Position	Class	TranscriptID	Position	Class	TranscriptID	Position	Class	TranscriptID	Position	Class	TranscriptID	Position	Class	TranscriptID	Position	Class	TranscriptID	Position	Class	TranscriptID	Position	Class	TranscriptID	Position	Class
ENST00000430430	1467	1	ENSG00000113575	644	-1	ENSG00000141577	1350	-1	ENST00000539078	90	-1	ENST00000430545	490	-1	ENST00000610043	364	-1	ENSG00000131368	1579	-1	ENSG00000082556	3332	-1	ENST00000426771	318	-1	ENST00000418923	309	-1	ENST00000513899	349	-1
ENST00000430430	1636	1	ENST00000393668	318	-1	ENSG00000229387	273	-1	ENSG00000273202	59	-1	ENST00000536009	162	-1	ENSG00000248099	327	-1	ENST00000450399	229	-1	ENSG00000181019	2450	-1	ENSG00000127530	553	-1	ENST00000508231	508	-1	ENSG00000132470	4953	-1
ENST00000430430	1786	1	ENSG00000257320	79	-1	ENST00000570964	1207	-1	ENST00000450522	672	-1	ENST00000595274	63	-1	ENST00000595680	80	-1	ENSG00000168509	223	-1	ENST00000453209	359	-1	ENSG00000268790	811	-1	ENSG00000268210	2393	-1	ENST00000439189	274	-1
ENST00000430430	1810	1	ENSG00000129245	2875	-1	ENSG00000262134	344	-1	ENSG00000149054	3225	-1	ENST00000584747	962	-1	ENSG00000197620	448	-1	ENSG00000268702	70	-1	ENSG00000184956	1819	-1	ENSG00000272651	634	-1	ENST00000553259	264	-1	ENSG00000250673	131	-1
ENST00000430430	1918	1	ENSG00000174928	1675	-1	ENSG00000237727	859	-1	ENSG00000177548	2228	-1	ENST00000307165	904	-1	ENST00000516405	83	-1	ENST00000412951	24	-1	ENSG00000175911	729	-1	ENST00000601569	1588	-1	ENST00000516697	36	-1	ENSG00000171735	505	-1
ENST00000430430	1950	1	ENST00000603694	92	-1	ENSG00000130844	4196	-1	ENST00000608587	888	-1	ENST00000364923	25	-1	ENSG00000163166	2433	-1	ENST00000443599	429	-1	ENST00000531710	317	-1	ENST00000423293	32	-1	ENST00000582858	129	-1	ENST00000364790	96	-1
ENST00000430430	2212	1	ENSG00000154096	1203	-1	ENST00000581016	90	-1	ENST00000452663	801	-1	ENST00000578788	534	-1	ENSG00000157851	3720	-1	ENST00000454711	567	-1	ENSG00000229381	3416	-1	ENST00000519446	15	-1	ENST00000579642	69	-1	ENST00000401105	43	-1
ENST00000430430	2383	1	ENSG00000164109	3310	-1	ENSG00000154485	1259	-1	ENST00000414936	248	-1	ENSG00000198771	2911	-1	ENSG00000162994	1857	-1	ENST00000314015	342	-1	ENST00000364501	56	-1	ENST00000478788	1351	-1	ENST00000510471	866	-1	ENSG00000134042	1914	-1
ENST00000430430	2490	1	ENST00000485217	4	-1	ENST00000437300	779	-1	ENSG00000157654	736	-1	ENST00000448389	99	-1	ENST00000364773	13	-1	ENSG00000171476	1212	-1	ENST00000435312	64	-1	ENST00000422246	74	-1	ENST00000413238	1404	-1	ENST00000426358	490	-1
ENST00000430430	3167	1	ENSG00000141543	498	-1	ENST00000546551	181	-1	ENST00000581071	9	-1	ENST00000416225	887	-1	ENST00000585010	195	-1	ENSG00000165716	1498	-1	ENSG00000187772	740	-1	ENST00000422776	716	-1	ENST00000477975	91	-1	ENST00000609910	276	-1
ENST00000430430	3179	1	ENST00000415848	1626	-1	ENST00000517202	78	-1	ENSG00000111678	960	-1	ENSG00000100302	2380	-1	ENSG00000164329	1004	-1	ENSG00000031823	2587	-1	ENST00000517016	36	-1	ENSG00000008226	3237	-1	ENST00000384794	91	-1	ENST00000448444	288	-1
ENST00000430430	3199	1	ENST00000420330	2428	-1	ENSG00000141140	2089	-1	ENST00000518536	137	-1	ENSG00000197978	753	-1	ENST00000418741	463	-1	ENSG00000065923	1082	-1	ENSG00000101134	182	-1	ENST00000327910	360	-1	ENST00000439586	217	-1	ENSG00000188242	1044	-1
ENST00000430430	3395	1	ENSG00000262028	442	-1	ENST00000604053	353	-1	ENST00000508469	271	-1	ENSG00000185332	1205	-1	ENSG00000268158	2699	-1	ENSG00000101605	2379	-1	ENST00000443207	143	-1	ENST00000458226	16	-1	ENST00000437229	285	-1	ENSG00000255994	322	-1
ENST00000430430	3432	1	ENSG00000213920	383	-1	ENSG00000221963	7022	-1	ENST00000408116	75	-1	ENST00000581465	21	-1	ENST00000581282	612	-1	ENST00000465083	508	-1	ENSG00000196092	4701	-1	ENSG00000204449	1688	-1	ENST00000523556	199	-1	ENSG00000203817	117	-1
ENST00000430430	3574	1	ENST00000518011	514	-1	ENST00000602594	99	-1	ENST00000540226	482	-1	ENST00000437636	239	-1	ENST00000584299	400	-1	ENSG00000177556	77	-1	ENST00000402896	425	-1	ENST00000504019	1380	-1	ENST00000542152	847	-1	ENST00000506672	1360	-1
ENST00000430430	4014	1	ENSG00000048052	2063	-1	ENST00000532357	142	-1	ENST00000551687	38	-1	ENST00000430126	352	-1	ENST00000415445	353	-1	ENSG00000203995	3471	-1	ENST00000581421	43	-1	ENST00000605739	880	-1	ENST00000290818	264	-1	ENST00000550753	1451	-1
ENST00000430430	4040	1	ENST00000546408	214	-1	ENST00000583547	1832	-1	ENST00000443196	96	-1	ENST00000484903	920	-1	ENST00000416507	473	-1	ENST00000451298	1654	-1	ENST00000456638	1406	-1	ENSG00000115761	88	-1	ENST00000401375	64	-1	ENSG00000116824	205	-1
ENST00000430430	4320	1	ENST00000525280	122	-1	ENST00000512282	23	-1	ENSG00000108582	4447	-1	ENSG00000144815	7824	-1	ENST00000590640	254	-1	ENST00000526766	416	-1	ENSG00000153930	1934	-1	ENST00000419134	337	-1	ENSG00000185955	511	-1	ENSG00000103196	1037	-1
ENST00000430430	868	1	ENST00000496249	230	-1	ENSG00000122257	5667	-1	ENST00000605515	129	-1	ENSG00000260007	642	-1	ENST00000599332	20	-1	ENSG00000169914	303	-1	ENSG00000264983	985	-1	ENST00000560094	286	-1	ENST00000446238	624	-1	ENSG00000178078	1960	-1
ENST00000430436	3887	1	ENSG00000011260	87	-1	ENSG00000133606	578	-1	ENST00000426289	67	-1	ENST00000434533	107	-1	ENST00000579258	2667	-1	ENST00000523451	595	-1	ENST00000445084	13	-1	ENSG00000173145	2525	-1	ENST00000578518	61	-1	ENST00000453828	48	-1
ENST00000430436	3965	1	ENST00000562917	4515	-1	ENSG00000165650	5967	-1	ENSG00000154153	1883	-1	ENSG00000241476	863	-1	ENST00000509283	105	-1	ENST00000597672	261	-1	ENSG00000111445	1615	-1	ENST00000411806	445	-1	ENSG00000057657	4579	-1	ENSG00000162441	1365	-1
ENST00000430436	4012	1	ENST00000419328	515	-1	ENST00000500698	766	-1	ENSG00000156219	128	-1	ENST00000577383	92	-1	ENST00000580276	398	-1	ENST00000384337	67	-1	ENST00000458411	56	-1	ENST00000430375	79	-1	ENST00000444158	1490	-1	ENST00000418050	370	-1
ENST00000430436	4082	1	ENST00000535634	567	-1	ENSG00000221859	617	-1	ENST00000415193	233	-1	ENST00000365328	281	-1	ENST00000435793	74	-1	ENSG00000041357	245	-1	ENST00000447775	547	-1	ENSG00000112659	4394	-1	ENST00000572620	1727	-1	ENST00000450522	274	-1
ENST00000430436	4108	1	ENST00000503244	199	-1	ENSG00000161652	229	-1	ENSG00000184350	596	-1	ENST00000391191	14	-1	ENST00000579164	739	-1	ENSG00000181495	1903	-1	ENST00000575376	1181	-1	ENST00000554742	758	-1	ENSG00000001497	1723	-1	ENSG00000008324	231	-1
ENST00000430436	5226	1	ENSG00000181544	1401	-1	ENSG00000187658	622	-1	ENSG00000147649	4929	-1	ENSG00000157927	1930	-1	ENST00000412208	860	-1	ENST00000581402	259	-1	ENST00000584033	68	-1	ENST00000535746	598	-1	ENST00000579981	556	-1	ENST00000604272	50	-1
ENST00000430436	5319	1	ENST00000521411	485	-1	ENST00000422213	419	-1	ENST00000510480	218	-1	ENST00000534055	359	-1	ENSG00000153048	1520	-1	ENST00000385265	88	-1	ENST00000366246	37	-1	ENSG00000108753	36	-1	ENSG00000269549	189	-1	ENST00000485873	185	-1
ENST00000430436	5492	1	ENSG00000119523	719	-1	ENST00000430913	22	-1	ENSG00000105939	1543	-1	ENST00000516896	59	-1	ENST00000409758	295	-1	ENST00000525573	444	-1	ENST00000365157	56	-1	ENSG00000169981	2370	-1	ENST00000593791	234	-1	ENST00000516631	4	-1
ENST00000430436	6711	1	ENST00000517908	85	-1	ENST00000430027	14787	-1	ENSG00000171759	515	-1	ENST00000527217	534	-1	ENSG00000148057	873	-1	ENSG00000268476	3619	-1	ENST00000521055	338	-1	ENST00000534395	534	-1	ENST00000443473	203	-1	ENSG00000213416	41	-1
ENST00000430694	899	1	ENST00000429554	109	-1	ENST00000410473	126	-1	ENST00000544922	243	-1	ENSG00000128052	2311	-1	ENST00000413088	75	-1	ENST00000390728	54	-1	ENST00000418859	92	-1	ENST00000508856	468	-1	ENST00000384895	88	-1	ENSG00000027075	325	-1
ENST00000430694	908	1	ENST00000365201	96	-1	ENST00000517817	341	-1	ENST00000517199	28	-1	ENST00000573622	159	-1	ENST00000359690	204	-1	ENST00000581244	64	-1	ENST00000583541	64	-1	ENSG00000268146	2447	-1	ENSG00000120708	3155	-1	ENST00000516153	69	-1
ENST00000430852	193	1	ENST00000456248	1527	-1	ENST00000401028	190	-1	ENSG00000103005	502	-1	ENST00000434957	276	-1	ENSG00000173193	1909	-1	ENST00000519107	375	-1	ENST00000433952	779	-1	ENST00000521358	83	-1	ENSG00000091140	1925	-1	ENSG00000132423	572	-1
ENST00000431002	2747	1	ENST00000430145	259	-1	ENST00000507289	2199	-1	ENSG00000168538	3703	-1	ENSG00000164180	76	-1	ENST00000408558	39	-1	ENST00000518705	364	-1	ENST00000509510	934	-1	ENST00000461606	188	-1	ENST00000589233	752	-1	ENST00000608450	1042	-1
ENST00000431156	1004	1	ENSG00000163001	876	-1	ENST00000454489	9	-1	ENSG00000181444	424	-1	ENSG00000108474	808	-1	ENSG00000119042	2926	-1	ENST00000452636	156	-1	ENST00000594487	34	-1	ENST00000603850	3026	-1	ENST00000450746	130	-1	ENST00000491887	209	-1
ENST00000431156	830	1	ENSG00000122477	442	-1	ENST00000252909	955	-1	ENST00000480487	398	-1	ENSG00000154582	929	-1	ENSG00000197044	3418	-1	ENSG00000197879	2636	-1	ENST00000419796	444	-1	ENSG00000174672	1498	-1	ENST00000530492	30	-1	ENST00000605013	2577	-1
ENST00000431156	985	1	ENST00000318353	979	-1	ENST00000390904	132	-1	ENST00000552477	315	-1	ENST00000448059	173	-1	ENSG00000244094	38	-1	ENST00000547438	17	-1	ENST00000514684	438	-1	ENST00000364525	172	-1	ENST00000575953	1089	-1	ENST00000513560	1434	-1
ENST00000431169	2203	1	ENSG00000175591	2629	-1	ENSG00000120500	1021	-1	ENST00000585467	88	-1	ENST00000411072	48	-1	ENST00000363265	60	-1	ENST00000448488	78	-1	ENSG00000094631	3828	-1	ENST00000440731	12	-1	ENST00000602211	249	-1	ENST00000402553	85	-1
ENST00000431169	2250	1	ENST00000386847	61	-1	ENST00000550723	626	-1	ENSG00000153976	1616	-1	ENST00000505511	277	-1	ENST00000422310	73	-1	ENST00000422045	123	-1	ENST00000506969	1030	-1	ENST00000456449	60	-1	ENSG00000127241	4778	-1	ENST00000422734	522	-1
ENST00000431232	2459	1	ENST00000579145	34	-1	ENSG00000266286	166	-1	ENST00000562902	493	-1	ENSG00000272961	232	-1	ENST00000578074	25	-1	ENSG00000152465	2613	-1	ENSG00000127952	1363	-1	ENSG00000251537	2570	-1	ENST00000584076	32	-1	ENSG00000169903	941	-1
ENST00000431473	878	1	ENST00000609146	516	-1	ENST00000437982	423	-1	ENST00000467740	216	-1	ENST00000457262	326	-1	ENSG00000259207	2169	-1	ENST00000516231	48	-1	ENST00000408458	139	-1	ENSG00000131446	201	-1	ENST00000453955	145	-1	ENSG00000183971	828	-1
ENST00000431515	1033	1	ENSG00000173673	616	-1	ENST00000568707	443	-1	ENSG00000134324	5423	-1	ENST00000375867	285	-1	ENSG00000260665	972	-1	ENSG00000170160	686	-1	ENSG00000258291	199	-1	ENST00000384128	39	-1	ENST00000447864	414	-1	ENSG00000113805	4585	-1
ENST00000431515	835	1	ENST00000533798	735	-1	ENST00000498507	87	-1	ENST00000416221	148	-1	ENST00000418995	394	-1	ENSG00000150753	1516	-1	ENST00000559111	1296	-1	ENSG00000011258	3888	-1	ENST00000414538	81	-1	ENST00000401024	152	-1	ENST00000364248	90	-1
ENST00000431532	344	1	ENST00000515942	60	-1	ENST00000432267	659	-1	ENST00000429315	1611	-1	ENSG00000110675	1465	-1	ENST00000412007	8	-1	ENSG00000182022	911	-1	ENSG00000039319	2873	-1	ENSG00000106244	1980	-1	ENSG00000180263	1619	-1	ENSG00000234734	1092	-1
ENST00000431558	457	1	ENSG00000182108	1308	-1	ENST00000363193	124	-1	ENST00000397973	546	-1	ENST00000579868	46	-1	ENST00000415266	68	-1	ENSG00000015171	2352	-1	ENSG00000028310	3477	-1	ENST00000569214	731	-1	ENST00000445995	1429	-1	ENSG00000186141	718	-1
ENST00000431635	1330	1	ENST00000446071	70	-1	ENST00000596912	421	-1	ENST00000441518	493	-1	ENST00000501248	105	-1	ENSG00000268090	1216	-1	ENST00000421191	229	-1	ENST00000572159	163	-1	ENSG00000109016	107	-1	ENSG00000112312	405	-1	ENST00000383967	85	-1
ENST00000431670	1266	1	ENSG00000015676	4555	-1	ENST00000533322	421	-1	ENST00000568175	524	-1	ENSG00000125247	538	-1	ENSG00000165606	1795	-1	ENST00000603756	1443	-1	ENSG00000136161	3228	-1	ENST00000384425	113	-1	ENST00000363242	38	-1	ENST00000400982	400	-1
ENST00000431670	1301	1	ENST00000593746	466	-1	ENST00000604965	140	-1	ENST00000545923	432	-1	ENST00000569713	342	-1	ENSG00000150667	1482	-1	ENST00000456382	42	-1	ENST00000524045	321	-1	ENSG00000176108	1047	-1	ENST00000522106	283	-1	ENSG00000104765	1271	-1
ENST00000431670	1469	1	ENST00000363937	118	-1	ENSG00000221989	650	-1	ENST00000507849	86	-1	ENSG00000270276	191	-1	ENST00000459522	79	-1	ENST00000493105	118	-1	ENST00000584776	9	-1	ENST00000408175	87	-1	ENST00000428009	1612	-1	ENST00000432834	353	-1
ENST00000431670	1546	1	ENST00000425324	581	-1	ENST00000517093	9	-1	ENSG00000263761	1164	-1	ENSG00000182040	2491	-1	ENSG00000112078	621	-1	ENST00000441221	195	-1	ENSG00000163870	1468	-1	ENST00000516633	30	-1	ENST00000441093	32	-1	ENST00000524132	535	-1
ENST00000431670	4295	1	ENST00000431686	49	-1	ENST00000439259	305	-1	ENST00000425910	3	-1	ENSG00000073910	6159	-1	ENSG00000137959	3613	-1	ENST00000561418	100	-1	ENSG00000243147	276	-1	ENSG00000169432	1014	-1	ENST00000501178	411	-1	ENSG00000228321	1116	-1
ENST00000431670	706	1	ENST00000495697	29	-1	ENST00000569654	37	-1	ENST00000587850	195	-1	ENSG00000231002	300	-1	ENST00000404243	419	-1	ENST00000603618	7	-1	ENSG00000177300	1935	-1	ENST00000452746	713	-1	ENST00000408408	57	-1	ENST00000456967	1034	-1
ENST00000431670	710	1	ENSG00000204669	1332	-1	ENSG00000179165	745	-1	ENSG00000162654	4600	-1	ENST00000439177	210	-1	ENST00000520444	531	-1	ENST00000399581	348	-1	ENST00000607287	588	-1	ENSG00000110852	1647	-1	ENST00000397467	422	-1	ENST00000426444	25	-1
ENST00000431670	791	1	ENSG00000134077	1322	-1	ENST00000607109	200	-1	ENST00000501599	20	-1	ENSG00000182557	26	-1	ENST00000438629	204	-1	ENST00000426653	454	-1	ENSG00000189127	3779	-1	ENSG00000035687	776	-1	ENST00000516328	13	-1	ENSG00000116704	5429	-1
ENST00000431670	815	1	ENSG00000134595	1815	-1	ENSG00000222046	1410	-1	ENST00000428298	238	-1	ENSG00000233439	3105	-1	ENST00000411921	696	-1	ENST00000439715	392	-1	ENST00000388104	67	-1	ENSG00000170891	254	-1	ENST00000572409	116	-1	ENSG00000197901	796	-1
ENST00000431802	713	1	ENSG00000089159	1165	-1	ENSG00000172340	770	-1	ENST00000583493	727	-1	ENST00000395943	203	-1	ENST00000564874	83	-1	ENST00000459609	76	-1	ENSG00000009790	2343	-1	ENST00000505903	123	-1	ENST00000594891	195	-1	ENST00000517164	36	-1
ENST00000431837	2183	1	ENSG00000268590	54	-1	ENSG00000266159	591	-1	ENSG00000206471	2701	-1	ENSG00000011485	2664	-1	ENST00000583853	330	-1	ENST00000459585	20	-1	ENST00000570148	1498	-1	ENSG00000143319	3246	-1	ENST00000417404	821	-1	ENST00000563724	673	-1
ENST00000431837	3622	1	ENST00000435997	228	-1	ENSG00000100644	2383	-1	ENST00000442184	347	-1	ENST00000581755	49	-1	ENST00000435997	158	-1	ENST00000444792	990	-1	ENST00000482215	157	-1	ENST00000459592	102	-1	ENSG00000229729	293	-1	ENST00000563605	301	-1
ENST00000431837	3651	1	ENSG00000226788	1344	-1	ENSG00000139163	3415	-1	ENST00000600669	33	-1	ENST00000456062	212	-1	ENST00000507976	184	-1	ENSG00000180730	307	-1	ENSG00000100258	2313	-1	ENSG00000198466	3474	-1	ENSG00000158485	998	-1	ENSG00000115155	3264	-1
ENST00000431842	1600	1	ENSG00000075643	3498	-1	ENSG00000140961	229	-1	ENST00000549036	115	-1	ENST00000598941	389	-1	ENST00000415494	745	-1	ENST00000579922	105	-1	ENSG00000115694	1703	-1	ENSG00000217825	416	-1	ENST00000383873	76	-1	ENSG00000260952	707	-1
ENST00000431842	2170	1	ENST00000556750	404	-1	ENSG00000206190	1119	-1	ENSG00000233041	222	-1	ENSG00000157131	2318	-1	ENST00000551909	82	-1	ENST00000385251	43	-1	ENST00000363536	14	-1	ENST00000458293	348	-1	ENST00000384297	92	-1	ENST00000453590	218	-1
ENST00000431842	2187	1	ENST00000451749	216	-1	ENST00000607950	105	-1	ENSG00000074803	5833	-1	ENST00000428212	198	-1	ENSG00000176697	4209	-1	ENSG00000262564	1086	-1	ENST00000411339	47	-1	ENST00000438916	176	-1	ENSG00000172468	1358	-1	ENST00000563811	281	-1
ENST00000431842	2208	1	ENSG00000134760	1565	-1	ENSG00000198758	16	-1	ENSG00000160305	753	-1	ENSG00000144410	682	-1	ENST00000362680	60	-1	ENST00000404926	254	-1	ENST00000538654	2476	-1	ENSG00000134538	157	-1	ENST00000516499	60	-1	ENSG00000137522	1420	-1
ENST00000431842	2660	1	ENST00000363235	56	-1	ENSG00000126756	111	-1	ENST00000456181	230	-1	ENST00000444809	1113	-1	ENST00000454411	280	-1	ENSG00000154059	2404	-1	ENSG00000257887	307	-1	ENST00000495489	318	-1	ENST00000494084	11	-1	ENST00000578360	67	-1
ENST00000431842	2819	1	ENSG00000131831	1546	-1	ENST00000564697	1632	-1	ENSG00000242384	2783	-1	ENSG00000223898	2384	-1	ENST00000603383	180	-1	ENSG00000125508	145	-1	ENSG00000204231	1063	-1	ENST00000558963	2797	-1	ENST00000530317	301	-1	ENST00000600939	295	-1
ENST00000431842	2994	1	ENST00000446783	391	-1	ENSG00000100902	2452	-1	ENST00000553046	326	-1	ENSG00000204428	895	-1	ENSG00000254536	484	-1	ENST00000547009	492	-1	ENST00000416078	233	-1	ENST00000565307	384	-1	ENST00000584772	3625	-1	ENST00000553312	4899	-1
ENST00000431842	3083	1	ENST00000490320	317	-1	ENSG00000172362	1052	-1	ENSG00000268576	426	-1	ENST00000560439	151	-1	ENST00000605461	181	-1	ENSG00000144647	1775	-1	ENST00000384548	76	-1	ENST00000430908	186	-1	ENST00000559675	231	-1	ENST00000516920	36	-1
ENST00000431842	3500	1	ENST00000560696	12	-1	ENST00000408476	33	-1	ENST00000439038	51	-1	ENSG00000168542	785	-1	ENST00000506772	169	-1	ENSG00000171459	650	-1	ENST00000380417	777	-1	ENST00000530091	86	-1	ENST00000420269	158	-1	ENST00000449760	405	-1
ENST00000431842	4304	1	ENST00000506090	1224	-1	ENSG00000235222	2213	-1	ENST00000433335	614	-1	ENSG00000265944	580	-1	ENSG00000196890	229	-1	ENST00000513338	1129	-1	ENST00000562893	723	-1	ENST00000377927	458	-1	ENST00000599952	438	-1	ENST00000362704	41	-1
ENST00000431842	4378	1	ENSG00000116133	3715	-1	ENSG00000162594	524	-1	ENST00000510176	142	-1	ENST00000446414	426	-1	ENSG00000196757	1966	-1	ENST00000590346	246	-1	ENST00000453639	197	-1	ENSG00000155329	2017	-1	ENST00000605704	64	-1	ENSG00000203780	1475	-1
ENST00000431842	4395	1	ENSG00000254986	1938	-1	ENST00000534076	291	-1	ENST00000417878	283	-1	ENST00000510601	500	-1	ENST00000408859	43	-1	ENST00000592022	373	-1	ENST00000580031	840	-1	ENSG00000108100	709	-1	ENST00000411266	122	-1	ENSG00000103742	2376	-1
ENST00000431842	4466	1	ENST00000562536	226	-1	ENST00000426218	46	-1	ENST00000582102	80	-1	ENSG00000233927	1493	-1	ENST00000399048	1417	-1	ENST00000433290	152	-1	ENST00000581818	4	-1	ENST00000411449	211	-1	ENST00000528459	556	-1	ENST00000522287	641	-1
ENST00000431842	4478	1	ENST00000408360	54	-1	ENST00000365147	27	-1	ENSG00000154654	1583	-1	ENST00000422999	196	-1	ENST00000416232	88	-1	ENST00000384409	76	-1	ENSG00000086717	1402	-1	ENST00000445453	72	-1	ENSG00000206476	4312	-1	ENST00000444977	57	-1
ENST00000431845	1001	1	ENSG00000243137	1006	-1	ENST00000441019	30	-1	ENST00000506895	116	-1	ENST00000604920	196	-1	ENST00000563242	754	-1	ENST00000412159	389	-1	ENST00000402607	17	-1	ENST00000586264	170	-1	ENST00000408174	87	-1	ENSG00000081052	4420	-1
ENST00000431845	1654	1	ENST00000557330	123	-1	ENSG00000141504	1430	-1	ENSG00000203972	406	-1	ENST00000517635	1561	-1	ENST00000539532	141	-1	ENSG00000166037	1905	-1	ENST00000602595	399	-1	ENST00000512356	207	-1	ENST00000479912	210	-1	ENST00000603334	276	-1
ENST00000431845	1813	1	ENST00000516422	79	-1	ENSG00000120324	214	-1	ENST00000603126	377	-1	ENST00000457236	359	-1	ENST00000535324	397	-1	ENST00000384054	60	-1	ENST00000583991	19	-1	ENST00000569621	2058	-1	ENSG00000236925	714	-1	ENSG00000173442	4338	-1
ENST00000431846	4781	1	ENSG00000157060	1376	-1	ENSG00000185915	1894	-1	ENST00000550226	310	-1	ENST00000605119	81	-1	ENST00000584958	40	-1	ENSG00000125875	4151	-1	ENSG00000268858	285	-1	ENST00000531982	99	-1	ENSG00000204682	1362	-1	ENSG00000268533	370	-1
ENST00000431846	5232	1	ENST00000445242	101	-1	ENST00000365642	320	-1	ENST00000583314	708	-1	ENST00000453953	200	-1	ENST00000423919	649	-1	ENST00000543387	410	-1	ENST00000515263	44	-1	ENST00000504263	230	-1	ENST00000575407	183	-1	ENST00000505626	384	-1
ENST00000431975	2318	1	ENSG00000251369	352	-1	ENSG00000136153	1919	-1	ENSG00000172059	3890	-1	ENST00000502452	498	-1	ENST00000462300	19	-1	ENST00000459620	102	-1	ENSG00000236183	891	-1	ENST00000459472	39	-1	ENST00000362590	76	-1	ENST00000456581	2523	-1
ENST00000432079	1603	1	ENSG00000260376	295	-1	ENST00000442115	366	-1	ENST00000481618	35	-1	ENST00000561559	1452	-1	ENSG00000157193	355	-1	ENST00000582477	16	-1	ENST00000516403	179	-1	ENSG00000132356	2828	-1	ENST00000434990	383	-1	ENSG00000183607	715	-1
ENST00000432079	1618	1	ENSG00000176302	285	-1	ENSG00000144749	3351	-1	ENST00000571565	694	-1	ENST00000566840	174	-1	ENST00000431486	989	-1	ENST00000431774	136	-1	ENST00000431729	341	-1	ENST00000605782	875	-1	ENST00000533812	258	-1	ENST00000421146	758	-1
ENST00000432126	2780	1	ENST00000603052	217	-1	ENSG00000165061	1306	-1	ENST00000480365	361	-1	ENST00000415983	26	-1	ENSG00000259133	10	-1	ENSG00000079337	1097	-1	ENSG00000120129	938	-1	ENSG00000134717	3730	-1	ENSG00000188393	748	-1	ENST00000408401	64	-1
ENST00000432191	1920	1	ENSG00000257189	57	-1	ENST00000516417	66	-1	ENST00000513234	1478	-1	ENSG00000066651	347	-1	ENSG00000150782	479	-1	ENST00000390897	36	-1	ENST00000435287	459	-1	ENST00000445777	829	-1	ENST00000407772	283	-1	ENST00000586885	625	-1
ENST00000432329	1221	1	ENSG00000151176	1443	-1	ENST00000587587	45	-1	ENST00000424696	647	-1	ENSG00000173531	2140	-1	ENSG00000273130	1000	-1	ENST00000411946	17	-1	ENSG00000152465	1104	-1	ENSG00000157637	2271	-1	ENSG00000189376	237	-1	ENST00000532929	484	-1
ENST00000432329	1252	1	ENST00000358446	1167	-1	ENST00000454736	202	-1	ENST00000511443	155	-1	ENSG00000122741	2580	-1	ENST00000511993	775	-1	ENST00000421353	287	-1	ENST00000411362	20	-1	ENSG00000133195	2588	-1	ENST00000453854	205	-1	ENST00000515670	344	-1
ENST00000432329	1317	1	ENSG00000170445	1960	-1	ENST00000453682	312	-1	ENST00000412798	649	-1	ENST00000582256	211	-1	ENSG00000162739	2395	-1	ENST00000276770	857	-1	ENSG00000185313	3381	-1	ENSG00000269007	1115	-1	ENST00000507880	301	-1	ENSG00000204869	1211	-1
ENST00000432329	1332	1	ENST00000384191	77	-1	ENSG00000228333	1518	-1	ENST00000412709	415	-1	ENST00000503006	70	-1	ENST00000518612	97	-1	ENST00000459105	86	-1	ENST00000436366	271	-1	ENSG00000170426	1239	-1	ENST00000585003	160	-1	ENST00000521141	596	-1
ENST00000432329	1341	1	ENSG00000137818	1924	-1	ENST00000525475	266	-1	ENST00000553912	657	-1	ENST00000468701	285	-1	ENST00000446441	425	-1	ENSG00000168411	2906	-1	ENSG00000110344	3226	-1	ENST00000531656	86	-1	ENST00000555850	244	-1	ENSG00000111850	230	-1
ENST00000432329	1391	1	ENST00000391164	76	-1	ENST00000424997	149	-1	ENSG00000161558	1809	-1	ENST00000574861	32	-1	ENST00000499522	1025	-1	ENST00000511453	358	-1	ENSG00000070814	1945	-1	ENSG00000101446	93	-1	ENSG00000143110	2081	-1	ENST00000565259	563	-1
ENST00000432329	1492	1	ENST00000439875	2315	-1	ENST00000516031	281	-1	ENST00000562065	159	-1	ENST00000577974	168	-1	ENSG00000237155	1136	-1	ENST00000532397	128	-1	ENST00000366451	889	-1	ENST00000591314	193	-1	ENST00000584917	60	-1	ENST00000407830	543	-1
ENST00000432329	1512	1	ENST00000396880	139	-1	ENSG00000260596	316	-1	ENST00000417850	771	-1	ENST00000428009	962	-1	ENSG00000112992	2195	-1	ENST00000605312	112	-1	ENST00000411258	233	-1	ENSG00000089012	1240	-1	ENST00000592379	160	-1	ENST00000419667	164	-1
ENST00000432329	1649	1	ENST00000508796	162	-1	ENST00000443731	436	-1	ENSG00000221970	16	-1	ENSG00000135596	1411	-1	ENST00000388104	67	-1	ENST00000437516	23	-1	ENST00000510061	419	-1	ENST00000440148	199	-1	ENSG00000136628	3149	-1	ENSG00000196230	2221	-1
ENST00000432329	211	1	ENST00000527804	267	-1	ENST00000453277	528	-1	ENSG00000187049	960	-1	ENSG00000236882	182	-1	ENST00000572792	39	-1	ENST00000433044	160	-1	ENST00000483759	92	-1	ENSG00000133318	1488	-1	ENST00000472915	155	-1	ENST00000577189	178	-1
ENST00000432513	46	1	ENSG00000070770	2708	-1	ENST00000364795	220	-1	ENST00000557784	464	-1	ENST00000415062	573	-1	ENST00000459223	80	-1	ENST00000427066	380	-1	ENST00000551335	44	-1	ENST00000401875	163	-1	ENST00000598275	131	-1	ENST00000425077	16	-1
ENST00000432513	50	1	ENSG00000171928	975	-1	ENST00000607957	1013	-1	ENST00000575310	143	-1	ENST00000574306	454	-1	ENST00000599707	579	-1	ENST00000569104	573	-1	ENSG00000111344	591	-1	ENST00000427452	58	-1	ENSG00000156858	673	-1	ENST00000485204	232	-1
ENST00000432513	87	1	ENST00000556708	425	-1	ENST00000364421	16	-1	ENST00000419518	352	-1	ENST00000570291	581	-1	ENST00000605168	280	-1	ENST00000448541	231	-1	ENST00000430244	264	-1	ENST00000603216	154	-1	ENST00000608960	1172	-1	ENST00000478038	365	-1
ENST00000432521	2747	1	ENST00000592809	215	-1	ENST00000505579	271	-1	ENST00000497017	424	-1	ENSG00000256061	1048	-1	ENSG00000167088	354	-1	ENST00000410180	217	-1	ENST00000425548	43	-1	ENST00000481234	696	-1	ENST00000563922	627	-1	ENST00000366320	15	-1
ENST00000432605	631	1	ENST00000578108	9	-1	ENST00000473849	152	-1	ENSG00000113194	1375	-1	ENST00000584690	276	-1	ENSG00000268682	273	-1	ENST00000441743	462	-1	ENST00000443820	989	-1	ENST00000483963	74	-1	ENST00000582446	48	-1	ENSG00000105514	2441	-1
ENST00000432641	1401	1	ENSG00000175893	6041	-1	ENST00000512370	370	-1	ENSG00000139155	2500	-1	ENST00000428700	166	-1	ENST00000592985	342	-1	ENST00000448835	182	-1	ENST00000363413	98	-1	ENST00000579544	91	-1	ENSG00000263238	2722	-1	ENSG00000263022	1432	-1
ENST00000432641	1409	1	ENST00000446432	49	-1	ENST00000592680	765	-1	ENSG00000139163	6490	-1	ENSG00000152558	1637	-1	ENSG00000104805	1675	-1	ENST00000445689	311	-1	ENSG00000166797	1299	-1	ENST00000602436	2430	-1	ENSG00000146674	1663	-1	ENSG00000123360	3931	-1
ENST00000432641	1422	1	ENST00000417844	221	-1	ENST00000445584	231	-1	ENSG00000148357	1085	-1	ENST00000453896	651	-1	ENSG00000115020	4448	-1	ENST00000610003	39	-1	ENST00000516212	97	-1	ENSG00000106976	1067	-1	ENST00000433774	24	-1	ENST00000433596	607	-1
ENST00000432641	1431	1	ENSG00000175097	1084	-1	ENST00000580744	67	-1	ENSG00000169385	287	-1	ENST00000484182	237	-1	ENSG00000230510	2609	-1	ENSG00000173372	954	-1	ENSG00000262180	181	-1	ENSG00000075213	1468	-1	ENST00000505793	1269	-1	ENSG00000166965	2142	-1
ENST00000432648	1193	1	ENST00000516176	88	-1	ENSG00000169064	1816	-1	ENST00000563224	217	-1	ENSG00000116266	2334	-1	ENST00000427200	345	-1	ENST00000555990	23	-1	ENST00000420855	215	-1	ENST00000452924	414	-1	ENST00000606601	32	-1	ENST00000399158	139	-1
ENST00000432648	889	1	ENST00000444653	136	-1	ENSG00000118680	898	-1	ENSG00000186417	3566	-1	ENSG00000079462	627	-1	ENST00000515142	8	-1	ENST00000416118	54	-1	ENST00000421286	410	-1	ENSG00000206315	1185	-1	ENST00000527297	515	-1	ENST00000459569	28	-1
ENST00000432648	897	1	ENSG00000188760	2388	-1	ENSG00000180535	523	-1	ENST00000516894	70	-1	ENST00000431451	122	-1	ENST00000450463	786	-1	ENSG00000135624	1591	-1	ENST00000379351	1243	-1	ENSG00000135541	4634	-1	ENST00000563141	105	-1	ENSG00000259495	312	-1
ENST00000432794	3937	1	ENSG00000169100	1130	-1	ENST00000431333	109	-1	ENST00000581362	524	-1	ENSG00000105398	1794	-1	ENST00000516586	58	-1	ENST00000449072	440	-1	ENST00000442165	261	-1	ENSG00000168384	1374	-1	ENSG00000245888	122	-1	ENSG00000101052	891	-1
ENST00000432794	3943	1	ENSG00000124469	100	-1	ENST00000552117	2426	-1	ENSG00000206466	2208	-1	ENST00000454681	209	-1	ENST00000591540	440	-1	ENSG00000213995	2615	-1	ENST00000391078	44	-1	ENSG00000144619	3037	-1	ENSG00000137563	1378	-1	ENST00000451712	58	-1
ENST00000432825	3021	1	ENST00000410672	80	-1	ENST00000411081	96	-1	ENSG00000168350	1804	-1	ENSG00000140948	2070	-1	ENST00000497294	148	-1	ENST00000481893	2119	-1	ENST00000449928	352	-1	ENST00000384498	71	-1	ENST00000557424	403	-1	ENSG00000107669	2187	-1
ENST00000432825	4121	1	ENST00000421152	189	-1	ENST00000565441	668	-1	ENSG00000120738	2708	-1	ENSG00000102057	1486	-1	ENSG00000186191	194	-1	ENST00000442403	178	-1	ENST00000601940	1291	-1	ENST00000384125	26	-1	ENST00000456768	377	-1	ENST00000449607	55	-1
ENST00000432845	2533	1	ENST00000385205	32	-1	ENST00000583299	68	-1	ENSG00000101191	1060	-1	ENST00000390423	149	-1	ENSG00000259752	534	-1	ENSG00000271760	4519	-1	ENSG00000258890	149	-1	ENSG00000165568	783	-1	ENST00000364469	30	-1	ENSG00000132938	3247	-1
ENST00000432845	2582	1	ENSG00000239754	1165	-1	ENST00000585765	282	-1	ENSG00000115718	1237	-1	ENST00000384221	52	-1	ENSG00000116977	4818	-1	ENST00000584144	148	-1	ENST00000442891	93	-1	ENSG00000181773	1888	-1	ENSG00000105289	2447	-1	ENST00000567458	96	-1
ENST00000432854	1153	1	ENST00000427258	530	-1	ENSG00000150051	3276	-1	ENST00000314233	1790	-1	ENST00000457644	250	-1	ENSG00000138018	4399	-1	ENST00000521803	114	-1	ENST00000437354	904	-1	ENST00000433858	147	-1	ENSG00000263977	845	-1	ENST00000437325	425	-1
ENST00000432854	8590	1	ENST00000426986	148	-1	ENST00000582834	45	-1	ENSG00000169783	2438	-1	ENSG00000069424	1547	-1	ENST00000415278	983	-1	ENSG00000110484	889	-1	ENST00000518873	34	-1	ENST00000579136	33	-1	ENST00000459179	37	-1	ENSG00000160360	134	-1
ENST00000432854	8977	1	ENST00000436600	41	-1	ENST00000421637	517	-1	ENST00000516149	82	-1	ENSG00000175792	1150	-1	ENSG00000171560	1005	-1	ENST00000442984	183	-1	ENSG00000150275	8196	-1	ENST00000421341	628	-1	ENST00000479830	365	-1	ENST00000520391	20	-1
ENST00000432854	9128	1	ENST00000582630	104	-1	ENSG00000236902	591	-1	ENSG00000221953	1756	-1	ENSG00000263020	1251	-1	ENSG00000173110	323	-1	ENST00000583496	6	-1	ENSG00000163918	579	-1	ENSG00000089902	1243	-1	ENSG00000196453	1538	-1	ENSG00000147454	2566	-1
ENST00000432854	9321	1	ENSG00000242265	88	-1	ENST00000494052	345	-1	ENST00000475197	810	-1	ENSG00000181031	1507	-1	ENST00000459252	35	-1	ENST00000390526	39	-1	ENSG00000173698	344	-1	ENST00000391322	39	-1	ENST00000386157	23	-1	ENSG00000169340	409	-1
ENST00000432854	9350	1	ENST00000583629	11	-1	ENST00000407635	364	-1	ENSG00000231637	1430	-1	ENST00000423367	130	-1	ENST00000517759	98	-1	ENST00000443616	530	-1	ENST00000491709	719	-1	ENSG00000267303	837	-1	ENSG00000109458	1485	-1	ENSG00000164877	1276	-1
ENST00000432929	3607	1	ENSG00000184293	279	-1	ENST00000555299	1311	-1	ENSG00000164949	1689	-1	ENSG00000212998	69	-1	ENST00000570024	1091	-1	ENSG00000206298	889	-1	ENST00000585985	909	-1	ENST00000412789	221	-1	ENSG00000173991	836	-1	ENST00000443195	737	-1
ENST00000432988	3973	1	ENST00000415310	476	-1	ENST00000510577	185	-1	ENST00000534086	167	-1	ENST00000385239	16	-1	ENSG00000133488	322	-1	ENST00000385207	20	-1	ENSG00000136271	2410	-1	ENSG00000182768	2389	-1	ENSG00000233828	450	-1	ENST00000584540	418	-1
ENST00000432988	3988	1	ENST00000605227	172	-1	ENSG00000116030	901	-1	ENST00000429971	10	-1	ENSG00000144191	593	-1	ENST00000516811	24	-1	ENSG00000240257	319	-1	ENST00000518144	141	-1	ENST00000415634	91	-1	ENSG00000105141	428	-1	ENST00000512016	1139	-1
ENST00000433060	1120	1	ENST00000366195	242	-1	ENST00000435491	387	-1	ENSG00000186205	1226	-1	ENSG00000148297	1310	-1	ENST00000438247	552	-1	ENST00000538654	825	-1	ENSG00000165841	1986	-1	ENSG00000120756	2281	-1	ENSG00000227761	3123	-1	ENST00000383861	85	-1
ENST00000433060	1134	1	ENST00000365465	14	-1	ENST00000539977	168	-1	ENST00000605773	340	-1	ENST00000524017	58	-1	ENSG00000015153	2195	-1	ENSG00000108784	538	-1	ENSG00000126091	290	-1	ENST00000452381	520	-1	ENST00000330020	400	-1	ENST00000427212	46	-1
ENST00000433060	2762	1	ENSG00000241779	1232	-1	ENSG00000196422	339	-1	ENSG00000186136	493	-1	ENSG00000233198	1228	-1	ENST00000445757	215	-1	ENST00000563287	2061	-1	ENST00000594329	300	-1	ENST00000565889	59	-1	ENST00000364161	56	-1	ENSG00000124608	2159	-1
ENST00000433060	2909	1	ENST00000462935	283	-1	ENST00000384893	61	-1	ENST00000603423	390	-1	ENST00000484176	83	-1	ENST00000608495	734	-1	ENST00000445194	140	-1	ENST00000526235	137	-1	ENST00000504840	657	-1	ENST00000431302	209	-1	ENSG00000082781	455	-1
ENST00000433060	3120	1	ENST00000362794	74	-1	ENST00000574228	116	-1	ENST00000580951	143	-1	ENST00000356347	1374	-1	ENSG00000170871	5740	-1	ENST00000455299	689	-1	ENST00000474264	219	-1	ENSG00000197769	385	-1	ENST00000583420	67	-1	ENSG00000086062	3109	-1
ENST00000433060	3137	1	ENSG00000100196	973	-1	ENST00000375204	2963	-1	ENST00000391029	23	-1	ENST00000435214	691	-1	ENST00000570766	216	-1	ENST00000510987	541	-1	ENST00000433885	403	-1	ENSG00000177462	898	-1	ENST00000608444	440	-1	ENST00000384131	92	-1
ENST00000433060	3347	1	ENST00000384496	13	-1	ENSG00000138685	2964	-1	ENST00000450281	205	-1	ENST00000459555	69	-1	ENSG00000257774	928	-1	ENST00000528843	366	-1	ENST00000585765	333	-1	ENST00000408121	79	-1	ENST00000390800	61	-1	ENSG00000166582	1348	-1
ENST00000433060	478	1	ENSG00000267884	376	-1	ENSG00000187475	341	-1	ENST00000396820	307	-1	ENST00000565735	239	-1	ENST00000401524	116	-1	ENST00000608025	408	-1	ENST00000551450	96	-1	ENST00000413707	64	-1	ENSG00000126822	6459	-1	ENSG00000072062	508	-1
ENST00000433060	491	1	ENST00000474180	285	-1	ENSG00000196266	158	-1	ENST00000455449	319	-1	ENST00000413238	3683	-1	ENST00000408541	39	-1	ENST00000582196	46	-1	ENST00000526694	624	-1	ENST00000445354	109	-1	ENST00000566085	777	-1	ENST00000510225	49	-1
ENST00000433060	897	1	ENST00000485187	167	-1	ENSG00000250571	486	-1	ENST00000363887	16	-1	ENSG00000180259	1707	-1	ENSG00000064545	843	-1	ENSG00000176927	1917	-1	ENST00000438155	80	-1	ENST00000519215	375	-1	ENST00000459449	103	-1	ENSG00000267168	271	-1
ENST00000433078	450	1	ENSG00000173065	1313	-1	ENST00000604829	669	-1	ENST00000516311	69	-1	ENSG00000213648	334	-1	ENST00000431171	572	-1	ENSG00000204314	588	-1	ENST00000602262	619	-1	ENST00000575348	254	-1	ENSG00000116793	1511	-1	ENST00000553990	299	-1
ENST00000433078	827	1	ENSG00000085465	196	-1	ENST00000512384	296	-1	ENST00000521128	500	-1	ENST00000564464	1476	-1	ENST00000423961	358	-1	ENST00000596316	641	-1	ENSG00000259384	638	-1	ENST00000505671	396	-1	ENST00000455821	578	-1	ENST00000440436	301	-1
ENST00000433078	850	1	ENSG00000149021	227	-1	ENST00000417390	659	-1	ENST00000447076	1086	-1	ENST00000516636	82	-1	ENST00000399822	95	-1	ENST00000497352	66	-1	ENSG00000170956	741	-1	ENST00000575745	40	-1	ENST00000565104	1321	-1	ENSG00000186951	7834	-1
ENST00000433104	1983	1	ENST00000577950	218	-1	ENSG00000221838	2636	-1	ENST00000603386	368	-1	ENSG00000179133	2063	-1	ENST00000467115	27	-1	ENST00000559875	42	-1	ENST00000572651	136	-1	ENST00000414458	454	-1	ENSG00000100095	4019	-1	ENSG00000214753	1778	-1
ENST00000433104	2014	1	ENST00000432011	211	-1	ENST00000576326	10	-1	ENSG00000113249	829	-1	ENSG00000263068	1410	-1	ENST00000603744	325	-1	ENSG00000114686	1195	-1	ENSG00000170364	1088	-1	ENSG00000128245	1512	-1	ENST00000461840	120	-1	ENST00000412690	681	-1
ENST00000433104	2046	1	ENST00000448115	830	-1	ENST00000527592	95	-1	ENST00000453209	275	-1	ENSG00000151014	877	-1	ENST00000562089	322	-1	ENSG00000153310	3122	-1	ENSG00000198092	1573	-1	ENST00000427695	470	-1	ENSG00000262889	848	-1	ENST00000472120	1748	-1
ENST00000433104	2143	1	ENSG00000173457	904	-1	ENSG00000118197	230	-1	ENST00000569449	332	-1	ENST00000425606	113	-1	ENST00000422010	201	-1	ENSG00000147642	2947	-1	ENST00000561624	504	-1	ENSG00000134001	2379	-1	ENST00000449168	460	-1	ENST00000532296	375	-1
ENST00000433197	3013	1	ENST00000459362	69	-1	ENST00000581916	78	-1	ENST00000509878	11	-1	ENST00000515537	162	-1	ENSG00000168297	1712	-1	ENSG00000267978	1479	-1	ENST00000441829	352	-1	ENST00000308739	97	-1	ENST00000410523	62	-1	ENST00000411715	166	-1
ENST00000433351	1051	1	ENST00000511619	158	-1	ENST00000363548	72	-1	ENSG00000173083	2062	-1	ENSG00000224782	784	-1	ENSG00000213639	4873	-1	ENST00000416090	445	-1	ENST00000446187	260	-1	ENST00000431953	355	-1	ENST00000453396	159	-1	ENST00000592806	102	-1
ENST00000433351	1387	1	ENSG00000105392	4017	-1	ENSG00000110172	1394	-1	ENST00000448842	222	-1	ENST00000563685	307	-1	ENST00000582828	171	-1	ENST00000539895	4	-1	ENST00000511785	859	-1	ENSG00000174640	2323	-1	ENSG00000163884	1494	-1	ENST00000418701	416	-1
ENST00000433351	1497	1	ENST00000447583	687	-1	ENSG00000175344	2053	-1	ENST00000420303	851	-1	ENST00000427378	570	-1	ENST00000550452	28	-1	ENST00000557601	324	-1	ENST00000517893	68	-1	ENSG00000184743	5183	-1	ENSG00000111305	2023	-1	ENSG00000204480	457	-1
ENST00000433351	1528	1	ENST00000587471	161	-1	ENSG00000267168	78	-1	ENSG00000121769	335	-1	ENSG00000113070	2019	-1	ENSG00000232289	1112	-1	ENSG00000108423	846	-1	ENST00000559567	692	-1	ENST00000525759	826	-1	ENSG00000230907	210	-1	ENST00000424144	420	-1
ENST00000433351	1540	1	ENST00000456184	144	-1	ENST00000384998	108	-1	ENST00000431949	166	-1	ENST00000589217	2861	-1	ENST00000477850	51	-1	ENST00000363885	14	-1	ENST00000481521	195	-1	ENST00000558737	208	-1	ENST00000458202	1317	-1	ENSG00000204335	1437	-1
ENST00000433351	1551	1	ENSG00000185722	161	-1	ENST00000562989	1248	-1	ENST00000560882	1112	-1	ENSG00000085491	693	-1	ENST00000470927	176	-1	ENST00000414257	643	-1	ENST00000445940	56	-1	ENST00000565449	127	-1	ENST00000504230	279	-1	ENSG00000096093	4472	-1
ENST00000433351	1584	1	ENSG00000153179	1245	-1	ENSG00000215568	2440	-1	ENSG00000170899	1150	-1	ENSG00000136404	1424	-1	ENST00000577657	1106	-1	ENSG00000187193	1292	-1	ENSG00000083520	631	-1	ENSG00000063587	2570	-1	ENSG00000136487	971	-1	ENST00000515991	91	-1
ENST00000433351	945	1	ENSG00000180257	1822	-1	ENST00000582090	47	-1	ENSG00000177476	144	-1	ENST00000408688	4	-1	ENST00000467823	205	-1	ENST00000581506	8	-1	ENST00000453896	810	-1	ENST00000516825	235	-1	ENSG00000130700	1284	-1	ENSG00000157502	1035	-1
ENST00000433465	125	1	ENSG00000173826	506	-1	ENSG00000145087	2364	-1	ENST00000438507	47	-1	ENST00000440275	1670	-1	ENST00000452643	41	-1	ENST00000586143	934	-1	ENST00000500836	1588	-1	ENST00000577700	2755	-1	ENST00000458172	116	-1	ENST00000376678	718	-1
ENST00000433465	136	1	ENST00000489626	539	-1	ENST00000446186	1013	-1	ENST00000529674	22	-1	ENSG00000090238	1435	-1	ENSG00000120899	96	-1	ENST00000411605	94	-1	ENSG00000224838	41	-1	ENST00000485829	145	-1	ENST00000584136	80	-1	ENSG00000133640	904	-1
ENST00000433465	147	1	ENST00000458156	218	-1	ENST00000467933	520	-1	ENSG00000159720	598	-1	ENSG00000184986	204	-1	ENST00000516615	23	-1	ENST00000434073	410	-1	ENST00000413663	296	-1	ENSG00000166432	4413	-1	ENST00000377680	1619	-1	ENST00000550907	433	-1
ENST00000433465	378	1	ENSG00000253857	399	-1	ENST00000558269	276	-1	ENST00000415539	325	-1	ENST00000567753	1022	-1	ENST00000602769	400	-1	ENSG00000159842	4898	-1	ENSG00000197846	1087	-1	ENST00000415702	277	-1	ENST00000607025	15	-1	ENSG00000186777	590	-1
ENST00000433465	394	1	ENST00000519737	741	-1	ENST00000422599	312	-1	ENSG00000174276	526	-1	ENSG00000237847	112	-1	ENST00000445875	578	-1	ENSG00000087128	1004	-1	ENST00000426370	714	-1	ENST00000363348	76	-1	ENST00000423775	216	-1	ENSG00000269358	60	-1
ENST00000433474	197	1	ENST00000591928	133	-1	ENSG00000109220	267	-1	ENSG00000186522	2468	-1	ENST00000408491	68	-1	ENST00000594546	205	-1	ENST00000483225	88	-1	ENST00000445955	317	-1	ENSG00000116748	466	-1	ENST00000589766	684	-1	ENSG00000163950	1917	-1
ENST00000433474	212	1	ENST00000580164	1294	-1	ENST00000440811	273	-1	ENSG00000167767	708	-1	ENST00000516307	94	-1	ENST00000401043	107	-1	ENST00000604134	50	-1	ENST00000417160	334	-1	ENSG00000189114	283	-1	ENSG00000135740	3719	-1	ENST00000429392	11	-1
ENST00000433474	308	1	ENST00000608771	1183	-1	ENSG00000141560	1253	-1	ENST00000559039	113	-1	ENST00000432249	329	-1	ENSG00000083720	2772	-1	ENST00000362103	26	-1	ENST00000444843	84	-1	ENSG00000112234	7758	-1	ENST00000429512	34	-1	ENST00000425059	214	-1
ENST00000433474	461	1	ENST00000600056	496	-1	ENST00000546853	4	-1	ENSG00000179403	905	-1	ENST00000590159	414	-1	ENST00000584410	68	-1	ENSG00000240204	574	-1	ENSG00000187144	2149	-1	ENST00000578077	499	-1	ENST00000459121	56	-1	ENST00000427775	399	-1
ENST00000433474	476	1	ENSG00000140459	1319	-1	ENST00000607313	47	-1	ENST00000547873	208	-1	ENST00000414876	2968	-1	ENSG00000269159	391	-1	ENST00000580952	188	-1	ENST00000505389	31	-1	ENST00000428434	431	-1	ENST00000447396	25	-1	ENSG00000139973	2453	-1
ENST00000433474	479	1	ENSG00000185561	689	-1	ENST00000449007	16	-1	ENST00000416696	267	-1	ENSG00000182224	935	-1	ENSG00000082929	272	-1	ENST00000363196	40	-1	ENSG00000170234	2932	-1	ENSG00000244482	520	-1	ENST00000451118	612	-1	ENST00000440559	625	-1
ENST00000433474	500	1	ENSG00000172461	9670	-1	ENST00000417480	117	-1	ENST00000607386	785	-1	ENST00000584938	45	-1	ENST00000516052	76	-1	ENSG00000262729	367	-1	ENST00000604342	300	-1	ENST00000595768	497	-1	ENST00000310358	5346	-1	ENSG00000178363	187	-1
ENST00000433474	557	1	ENST00000584305	5	-1	ENST00000381704	36	-1	ENST00000447592	414	-1	ENSG00000203668	4373	-1	ENST00000456427	437	-1	ENSG00000033030	3537	-1	ENST00000554322	123	-1	ENSG00000241296	2021	-1	ENST00000594477	518	-1	ENST00000421099	57	-1
ENST00000433474	575	1	ENST00000491760	19	-1	ENST00000579571	242	-1	ENST00000520156	329	-1	ENSG00000141655	2002	-1	ENST00000408634	71	-1	ENST00000509609	178	-1	ENSG00000156787	2707	-1	ENST00000363605	252	-1	ENST00000555578	514	-1	ENSG00000005243	607	-1
ENST00000433510	716	1	ENST00000384022	30	-1	ENSG00000108511	734	-1	ENSG00000009335	3017	-1	ENST00000430133	569	-1	ENST00000442673	1987	-1	ENST00000556425	575	-1	ENST00000459182	69	-1	ENSG00000073670	2921	-1	ENST00000517278	70	-1	ENST00000480826	436	-1
ENST00000433529	1364	1	ENST00000429273	207	-1	ENSG00000144381	3	-1	ENST00000466005	410	-1	ENST00000384636	39	-1	ENST00000363795	36	-1	ENSG00000108255	611	-1	ENST00000390485	30	-1	ENSG00000186230	861	-1	ENST00000411306	51	-1	ENSG00000186367	1730	-1
ENST00000433529	1379	1	ENSG00000273121	1057	-1	ENST00000604477	154	-1	ENST00000365267	92	-1	ENSG00000168000	963	-1	ENST00000565935	19	-1	ENST00000554988	596	-1	ENSG00000120837	1784	-1	ENST00000384349	77	-1	ENST00000417334	282	-1	ENSG00000147874	3850	-1
ENST00000433600	389	1	ENST00000416664	597	-1	ENST00000514661	408	-1	ENSG00000064601	152	-1	ENST00000422558	501	-1	ENSG00000088882	1765	-1	ENST00000417072	302	-1	ENSG00000014164	91	-1	ENST00000530847	265	-1	ENST00000446318	139	-1	ENSG00000236765	672	-1
ENST00000433600	403	1	ENST00000604328	164	-1	ENSG00000103150	1937	-1	ENSG00000185897	1163	-1	ENSG00000141378	1310	-1	ENST00000536412	68	-1	ENSG00000206530	3439	-1	ENSG00000213967	2286	-1	ENST00000440059	19	-1	ENST00000583788	200	-1	ENST00000411398	36	-1
ENST00000433600	574	1	ENST00000459503	22	-1	ENSG00000137135	2570	-1	ENSG00000245848	1751	-1	ENST00000458931	69	-1	ENST00000411631	2862	-1	ENST00000496247	378	-1	ENST00000549658	209	-1	ENSG00000175106	1199	-1	ENST00000568314	290	-1	ENST00000327449	273	-1
ENST00000433642	2294	1	ENST00000454320	177	-1	ENST00000446484	479	-1	ENST00000582398	70	-1	ENST00000579472	73	-1	ENST00000508556	203	-1	ENST00000410626	89	-1	ENST00000518423	134	-1	ENST00000415310	390	-1	ENSG00000131152	67	-1	ENST00000558140	829	-1
ENST00000433642	2586	1	ENSG00000154370	3707	-1	ENST00000608014	203	-1	ENST00000410901	111	-1	ENST00000486836	457	-1	ENSG00000214944	4641	-1	ENSG00000169223	1717	-1	ENST00000504659	794	-1	ENST00000356047	613	-1	ENST00000526220	199	-1	ENSG00000104808	1067	-1
ENST00000433644	1282	1	ENST00000451240	1695	-1	ENSG00000120800	822	-1	ENST00000381380	151	-1	ENSG00000180043	211	-1	ENSG00000186103	447	-1	ENST00000455932	21	-1	ENST00000363889	39	-1	ENSG00000269446	266	-1	ENSG00000100478	888	-1	ENSG00000153575	912	-1
ENST00000433688	1794	1	ENST00000444526	286	-1	ENST00000436649	4	-1	ENST00000580757	106	-1	ENSG00000159339	490	-1	ENST00000432401	547	-1	ENSG00000110047	3294	-1	ENST00000594804	758	-1	ENSG00000196876	3857	-1	ENSG00000130287	1520	-1	ENST00000362761	57	-1
ENST00000433835	652	1	ENST00000555649	757	-1	ENST00000584125	413	-1	ENST00000593689	610	-1	ENST00000466686	272	-1	ENST00000433178	442	-1	ENST00000605379	196	-1	ENST00000506486	246	-1	ENST00000454183	313	-1	ENSG00000091009	5750	-1	ENSG00000173153	2192	-1
ENST00000433867	3179	1	ENSG00000100991	1424	-1	ENSG00000151655	2802	-1	ENST00000362224	12	-1	ENSG00000109189	1075	-1	ENST00000600015	224	-1	ENST00000442188	284	-1	ENST00000553979	326	-1	ENST00000445757	228	-1	ENST00000408696	61	-1	ENST00000487762	206	-1
ENST00000433867	3220	1	ENST00000411782	19	-1	ENST00000548512	493	-1	ENST00000383960	83	-1	ENST00000427169	1866	-1	ENST00000499752	710	-1	ENST00000575999	620	-1	ENST00000363189	90	-1	ENSG00000198791	1748	-1	ENSG00000074803	6201	-1	ENST00000359341	176	-1
ENST00000433933	358	1	ENSG00000171097	2112	-1	ENSG00000152359	1814	-1	ENST00000578951	45	-1	ENST00000570430	175	-1	ENST00000564650	730	-1	ENSG00000165246	3269	-1	ENST00000390315	105	-1	ENST00000603868	97	-1	ENSG00000250305	6142	-1	ENST00000397387	415	-1
ENST00000433933	366	1	ENST00000603008	228	-1	ENST00000419824	179	-1	ENST00000406534	1034	-1	ENST00000411376	254	-1	ENSG00000125820	1482	-1	ENSG00000163515	608	-1	ENST00000414293	69	-1	ENSG00000136244	194	-1	ENSG00000172324	54	-1	ENST00000505275	127	-1
ENST00000433933	373	1	ENST00000439033	1167	-1	ENST00000459155	115	-1	ENSG00000138483	34	-1	ENST00000606387	279	-1	ENST00000450413	413	-1	ENST00000514065	302	-1	ENST00000364157	172	-1	ENST00000440167	589	-1	ENST00000572103	459	-1	ENST00000458048	94	-1
ENST00000433933	445	1	ENSG00000129003	1711	-1	ENST00000609807	333	-1	ENSG00000204366	282	-1	ENST00000442435	216	-1	ENST00000592286	181	-1	ENST00000451232	10	-1	ENST00000603624	976	-1	ENST00000589603	368	-1	ENST00000447050	809	-1	ENST00000537762	672	-1
ENST00000433933	530	1	ENST00000255890	1189	-1	ENST00000609813	287	-1	ENSG00000183386	1242	-1	ENSG00000064763	1894	-1	ENSG00000231256	3049	-1	ENST00000366409	140	-1	ENST00000413004	88	-1	ENST00000552470	258	-1	ENSG00000165487	1149	-1	ENST00000546612	802	-1
ENST00000433933	766	1	ENSG00000177201	777	-1	ENST00000540428	11	-1	ENST00000539583	46	-1	ENST00000541551	156	-1	ENSG00000099817	1440	-1	ENSG00000124256	2374	-1	ENSG00000007520	694	-1	ENST00000541085	1363	-1	ENSG00000134049	200	-1	ENST00000426527	257	-1
ENST00000433933	922	1	ENSG00000106436	104	-1	ENSG00000179295	3493	-1	ENSG00000234798	1449	-1	ENSG00000104941	652	-1	ENST00000529215	222	-1	ENST00000441803	497	-1	ENST00000585237	201	-1	ENST00000439539	568	-1	ENST00000564083	153	-1	ENST00000390149	72	-1
ENST00000433963	1931	1	ENST00000561460	953	-1	ENSG00000121417	862	-1	ENSG00000198558	164	-1	ENSG00000268430	775	-1	ENSG00000205212	1447	-1	ENST00000500537	203	-1	ENST00000517014	63	-1	ENSG00000139146	631	-1	ENST00000446399	655	-1	ENST00000391072	34	-1
ENST00000433963	1943	1	ENST00000430377	13	-1	ENST00000578054	81	-1	ENSG00000119801	2424	-1	ENST00000414875	428	-1	ENST00000549020	337	-1	ENST00000607769	109	-1	ENST00000606623	76	-1	ENSG00000155508	685	-1	ENSG00000105374	326	-1	ENST00000435621	167	-1
ENST00000434074	2398	1	ENST00000448913	893	-1	ENST00000569688	278	-1	ENST00000584756	104	-1	ENST00000459370	69	-1	ENSG00000153487	1915	-1	ENST00000436808	293	-1	ENSG00000268590	54	-1	ENSG00000010379	1835	-1	ENST00000515611	57	-1	ENSG00000267882	289	-1
ENST00000434074	2480	1	ENST00000520268	111	-1	ENST00000508850	108	-1	ENST00000508098	125	-1	ENST00000578452	74	-1	ENST00000450755	378	-1	ENST00000605270	189	-1	ENSG00000204954	487	-1	ENSG00000187600	474	-1	ENSG00000237524	405	-1	ENST00000366283	53	-1
ENST00000434074	2841	1	ENSG00000128313	1390	-1	ENST00000581946	247	-1	ENST00000523735	191	-1	ENST00000410136	42	-1	ENST00000517152	4	-1	ENSG00000269305	26	-1	ENSG00000224455	3090	-1	ENST00000410951	29	-1	ENST00000460609	202	-1	ENST00000608299	12	-1
ENST00000434074	3343	1	ENST00000605206	57	-1	ENSG00000185085	502	-1	ENST00000453115	396	-1	ENST00000523386	1367	-1	ENST00000579470	25	-1	ENSG00000082512	2726	-1	ENST00000435367	1618	-1	ENSG00000158481	351	-1	ENST00000505786	161	-1	ENSG00000269633	47	-1
ENST00000434097	1192	1	ENSG00000142606	124	-1	ENSG00000112619	1585	-1	ENSG00000224226	1944	-1	ENSG00000129933	872	-1	ENSG00000166592	156	-1	ENSG00000135409	2017	-1	ENSG00000163874	346	-1	ENSG00000241644	1062	-1	ENSG00000268028	125	-1	ENST00000584899	49	-1
ENST00000434248	1536	1	ENST00000514980	1261	-1	ENST00000551395	468	-1	ENSG00000168746	481	-1	ENSG00000225682	2009	-1	ENST00000521186	1711	-1	ENST00000578673	131	-1	ENST00000541534	531	-1	ENST00000602474	213	-1	ENSG00000006831	1432	-1	ENST00000444093	148	-1
ENST00000434248	1580	1	ENST00000340585	98	-1	ENSG00000145839	357	-1	ENST00000560847	387	-1	ENST00000604687	318	-1	ENST00000580242	430	-1	ENST00000567563	439	-1	ENSG00000160200	1699	-1	ENST00000427339	352	-1	ENSG00000226215	222	-1	ENST00000603632	138	-1
ENST00000434248	1964	1	ENSG00000184564	1188	-1	ENST00000468716	259	-1	ENSG00000204977	3833	-1	ENSG00000144048	1246	-1	ENSG00000172845	235	-1	ENST00000599859	381	-1	ENST00000527288	420	-1	ENST00000557032	100	-1	ENSG00000230141	1870	-1	ENSG00000204007	358	-1
ENST00000434248	2627	1	ENST00000447059	134	-1	ENSG00000033011	1404	-1	ENSG00000229631	1216	-1	ENST00000555149	128	-1	ENST00000602414	466	-1	ENST00000500836	356	-1	ENSG00000262577	602	-1	ENST00000457603	509	-1	ENST00000574180	1039	-1	ENSG00000130032	889	-1
ENST00000434248	3353	1	ENST00000583920	18	-1	ENST00000522547	290	-1	ENST00000442382	1889	-1	ENST00000526777	222	-1	ENST00000479921	186	-1	ENST00000457622	563	-1	ENST00000597242	557	-1	ENST00000457712	1141	-1	ENST00000408450	71	-1	ENSG00000181315	1603	-1
ENST00000434316	514	1	ENST00000384654	109	-1	ENST00000412646	34	-1	ENSG00000165630	135	-1	ENST00000577577	41	-1	ENST00000515930	70	-1	ENST00000362421	92	-1	ENSG00000167613	664	-1	ENSG00000196604	1170	-1	ENST00000363610	14	-1	ENST00000532878	19	-1
ENST00000434316	565	1	ENSG00000188848	120	-1	ENST00000430966	111	-1	ENST00000603320	98	-1	ENSG00000255730	1302	-1	ENST00000504752	498	-1	ENST00000442535	323	-1	ENSG00000118873	3640	-1	ENST00000454171	1630	-1	ENSG00000187889	1245	-1	ENST00000453285	308	-1
ENST00000434316	569	1	ENSG00000138750	1186	-1	ENSG00000089280	2495	-1	ENSG00000132694	4357	-1	ENST00000604285	201	-1	ENSG00000175718	2756	-1	ENST00000435410	389	-1	ENSG00000136379	2354	-1	ENST00000603155	284	-1	ENST00000452529	1017	-1	ENSG00000062725	1570	-1
ENST00000434316	601	1	ENST00000411807	1024	-1	ENST00000517077	279	-1	ENST00000608271	59	-1	ENST00000384633	92	-1	ENSG00000132677	809	-1	ENST00000526053	41	-1	ENSG00000144451	4552	-1	ENSG00000182223	1140	-1	ENSG00000069399	1245	-1	ENST00000568256	600	-1
ENST00000434316	626	1	ENSG00000106211	935	-1	ENST00000583712	21	-1	ENST00000504151	146	-1	ENST00000532688	725	-1	ENST00000560376	624	-1	ENST00000453033	605	-1	ENSG00000167842	1805	-1	ENSG00000255223	520	-1	ENST00000585345	1322	-1	ENST00000567093	2340	-1
ENST00000434409	231	1	ENST00000557558	105	-1	ENST00000515150	102	-1	ENST00000408063	81	-1	ENST00000390787	32	-1	ENST00000587526	1076	-1	ENSG00000186628	5281	-1	ENST00000446201	169	-1	ENST00000563603	803	-1	ENST00000456802	217	-1	ENST00000425008	1017	-1
ENST00000434411	544	1	ENST00000555798	80	-1	ENSG00000188112	2984	-1	ENST00000568711	19	-1	ENST00000581547	319	-1	ENSG00000150394	9156	-1	ENSG00000117425	3594	-1	ENST00000599104	423	-1	ENST00000578848	59	-1	ENSG00000163291	6468	-1	ENST00000384664	76	-1
ENST00000434415	1256	1	ENST00000604156	69	-1	ENSG00000164707	8	-1	ENST00000521750	475	-1	ENST00000454392	276	-1	ENSG00000008853	3426	-1	ENST00000520882	107	-1	ENST00000516231	48	-1	ENST00000445475	87	-1	ENSG00000064545	339	-1	ENST00000566538	46	-1
ENST00000434415	1667	1	ENST00000573390	313	-1	ENSG00000112118	1980	-1	ENST00000446989	276	-1	ENST00000423890	421	-1	ENSG00000101166	1329	-1	ENSG00000114520	546	-1	ENST00000435236	1682	-1	ENSG00000262264	2477	-1	ENST00000390708	42	-1	ENST00000412204	1061	-1
ENST00000434422	1573	1	ENSG00000189114	1506	-1	ENST00000440805	296	-1	ENST00000410495	23	-1	ENSG00000173838	2665	-1	ENST00000444985	1080	-1	ENST00000557141	104	-1	ENSG00000255872	1255	-1	ENST00000506093	305	-1	ENST00000384793	76	-1	ENSG00000145920	1335	-1
ENST00000434452	2828	1	ENSG00000197057	905	-1	ENST00000553392	616	-1	ENST00000569710	1062	-1	ENST00000603227	603	-1	ENST00000504032	2579	-1	ENST00000390707	55	-1	ENST00000467146	138	-1	ENSG00000170777	1147	-1	ENSG00000145362	3746	-1	ENSG00000159314	2147	-1
ENST00000434452	2847	1	ENSG00000237388	1061	-1	ENST00000568695	475	-1	ENSG00000250021	836	-1	ENST00000594299	1064	-1	ENST00000450653	717	-1	ENST00000559022	109	-1	ENST00000402318	176	-1	ENST00000467969	130	-1	ENSG00000179218	275	-1	ENST00000423924	139	-1
ENST00000434452	3316	1	ENST00000454588	158	-1	ENST00000580487	38	-1	ENSG00000161638	2501	-1	ENSG00000183570	1839	-1	ENST00000471467	571	-1	ENST00000512503	95	-1	ENSG00000256391	1485	-1	ENST00000415286	369	-1	ENST00000565730	237	-1	ENSG00000186416	3228	-1
ENST00000434452	3358	1	ENST00000580375	233	-1	ENSG00000144031	1575	-1	ENST00000419538	150	-1	ENSG00000249242	1032	-1	ENST00000557475	466	-1	ENST00000415722	17	-1	ENSG00000184881	607	-1	ENSG00000099953	2195	-1	ENST00000415971	210	-1	ENSG00000102053	5382	-1
ENST00000434524	1156	1	ENST00000606513	307	-1	ENSG00000269679	108	-1	ENSG00000230000	111	-1	ENSG00000171811	6013	-1	ENST00000456007	37	-1	ENST00000550687	436	-1	ENST00000516516	73	-1	ENST00000363384	30	-1	ENST00000586227	420	-1	ENST00000585086	723	-1
ENST00000434524	1243	1	ENST00000603253	233	-1	ENST00000585985	2310	-1	ENST00000428573	103	-1	ENST00000456044	112	-1	ENST00000508566	1205	-1	ENSG00000166181	2749	-1	ENSG00000260665	23	-1	ENST00000603401	33	-1	ENST00000583770	70	-1	ENSG00000188643	239	-1
ENST00000434524	1521	1	ENST00000609837	656	-1	ENST00000604955	122	-1	ENSG00000164761	1763	-1	ENST00000516756	4	-1	ENST00000410525	28	-1	ENST00000447765	131	-1	ENST00000448505	156	-1	ENST00000525716	537	-1	ENSG00000105948	1783	-1	ENST00000428891	577	-1
ENST00000434524	2172	1	ENSG00000136758	1524	-1	ENST00000444715	362	-1	ENSG00000109445	641	-1	ENST00000417155	61	-1	ENSG00000268113	819	-1	ENST00000436165	863	-1	ENST00000362490	34	-1	ENST00000513586	230	-1	ENST00000594888	512	-1	ENST00000399580	297	-1
ENST00000434524	2179	1	ENSG00000237056	2434	-1	ENSG00000132950	1661	-1	ENSG00000178685	490	-1	ENSG00000128694	214	-1	ENST00000363551	33	-1	ENST00000426217	156	-1	ENST00000527314	566	-1	ENST00000426199	29	-1	ENST00000310599	545	-1	ENSG00000172986	1454	-1
ENST00000434524	2410	1	ENSG00000136935	2361	-1	ENSG00000137070	1810	-1	ENSG00000272623	1659	-1	ENST00000603021	573	-1	ENST00000579564	118	-1	ENSG00000143178	1483	-1	ENSG00000144119	190	-1	ENSG00000268606	16	-1	ENSG00000164162	785	-1	ENSG00000187689	60	-1
ENST00000434526	1163	1	ENST00000600402	76	-1	ENSG00000163126	303	-1	ENSG00000087494	1621	-1	ENST00000484096	409	-1	ENST00000575421	410	-1	ENST00000561729	194	-1	ENSG00000132958	1370	-1	ENST00000474761	129	-1	ENSG00000064995	350	-1	ENST00000438885	546	-1
ENST00000434526	1284	1	ENST00000362918	92	-1	ENSG00000013523	2627	-1	ENST00000428495	5	-1	ENST00000509455	109	-1	ENSG00000118640	335	-1	ENSG00000163472	567	-1	ENST00000400586	195	-1	ENST00000442911	146	-1	ENST00000521705	184	-1	ENSG00000104331	3190	-1
ENST00000434536	3405	1	ENSG00000213965	824	-1	ENSG00000116044	1929	-1	ENST00000416632	309	-1	ENSG00000078814	5845	-1	ENSG00000124107	70	-1	ENSG00000243067	1196	-1	ENST00000608436	70	-1	ENST00000587054	312	-1	ENSG00000229767	179	-1	ENST00000408403	53	-1
ENST00000434536	3763	1	ENST00000366091	641	-1	ENSG00000147113	3566	-1	ENST00000363750	52	-1	ENST00000590620	913	-1	ENSG00000204687	178	-1	ENST00000605562	63	-1	ENST00000427064	322	-1	ENSG00000006576	3425	-1	ENST00000600662	68	-1	ENST00000523937	195	-1
ENST00000434584	186	1	ENSG00000213246	953	-1	ENSG00000164946	387	-1	ENST00000551028	332	-1	ENST00000516087	42	-1	ENSG00000205810	641	-1	ENST00000364728	76	-1	ENSG00000049540	2499	-1	ENST00000518941	108	-1	ENST00000357045	326	-1	ENST00000563046	142	-1
ENST00000434618	3556	1	ENST00000440087	123	-1	ENST00000578877	86	-1	ENST00000564492	2681	-1	ENST00000384193	57	-1	ENST00000438503	227	-1	ENSG00000115085	1877	-1	ENST00000598045	362	-1	ENSG00000268671	2096	-1	ENST00000583845	50	-1	ENST00000408454	62	-1
ENST00000434618	3600	1	ENST00000564608	888	-1	ENST00000602012	593	-1	ENST00000419978	344	-1	ENST00000410938	28	-1	ENSG00000175520	264	-1	ENSG00000256566	360	-1	ENSG00000262795	5	-1	ENSG00000212124	159	-1	ENSG00000073146	2218	-1	ENST00000525594	433	-1
ENST00000434618	882	1	ENST00000554856	139	-1	ENSG00000161381	1402	-1	ENST00000444413	650	-1	ENST00000506232	540	-1	ENSG00000261701	206	-1	ENST00000412932	124	-1	ENSG00000167721	3383	-1	ENST00000526625	252	-1	ENST00000434627	559	-1	ENST00000528904	241	-1
ENST00000434724	2110	1	ENSG00000111846	1614	-1	ENST00000519099	21	-1	ENSG00000166741	1572	-1	ENST00000582517	18	-1	ENST00000577455	12	-1	ENSG00000168243	1654	-1	ENSG00000083896	2054	-1	ENST00000455617	377	-1	ENSG00000198286	1575	-1	ENST00000425850	421	-1
ENST00000434724	2356	1	ENSG00000259371	685	-1	ENSG00000269452	627	-1	ENST00000459167	50	-1	ENST00000531215	315	-1	ENST00000528458	238	-1	ENSG00000102034	2073	-1	ENST00000533722	75	-1	ENST00000468361	200	-1	ENSG00000197147	874	-1	ENST00000416930	325	-1
ENST00000434724	2664	1	ENSG00000141569	1552	-1	ENST00000425578	256	-1	ENST00000506306	294	-1	ENST00000585222	1699	-1	ENST00000444229	291	-1	ENST00000557146	480	-1	ENSG00000112218	4280	-1	ENST00000473114	300	-1	ENSG00000183049	5304	-1	ENST00000504419	288	-1
ENST00000434724	5254	1	ENST00000434327	403	-1	ENST00000565102	2595	-1	ENST00000566796	526	-1	ENST00000436962	577	-1	ENST00000459324	80	-1	ENSG00000240303	2372	-1	ENST00000585459	163	-1	ENST00000577451	59	-1	ENSG00000150977	243	-1	ENST00000384283	72	-1
ENST00000434724	5370	1	ENST00000577945	68	-1	ENSG00000141127	1443	-1	ENSG00000268919	468	-1	ENST00000604056	935	-1	ENST00000594721	502	-1	ENSG00000183831	1499	-1	ENST00000501830	184	-1	ENSG00000250641	1034	-1	ENST00000412647	392	-1	ENST00000413946	475	-1
ENST00000434724	5482	1	ENST00000541254	101	-1	ENST00000531132	356	-1	ENST00000567619	468	-1	ENSG00000159958	795	-1	ENSG00000163645	1880	-1	ENST00000504307	796	-1	ENST00000536412	249	-1	ENST00000416556	10	-1	ENST00000489563	25	-1	ENSG00000136273	1964	-1
ENST00000434724	5528	1	ENST00000534123	2579	-1	ENST00000472565	138	-1	ENSG00000166363	3	-1	ENSG00000147912	3643	-1	ENST00000577230	43	-1	ENST00000381796	274	-1	ENST00000503929	412	-1	ENST00000517069	47	-1	ENST00000567464	449	-1	ENSG00000197414	3519	-1
ENST00000434748	4075	1	ENST00000449644	319	-1	ENSG00000183309	14	-1	ENSG00000138738	4271	-1	ENST00000453955	145	-1	ENST00000587835	162	-1	ENST00000415469	638	-1	ENST00000553537	244	-1	ENSG00000136450	2772	-1	ENST00000573266	844	-1	ENST00000599170	15	-1
ENST00000434951	219	1	ENST00000600127	330	-1	ENSG00000232421	1403	-1	ENSG00000185347	1207	-1	ENST00000408496	49	-1	ENSG00000141994	1064	-1	ENSG00000196350	1213	-1	ENST00000601878	2104	-1	ENSG00000079459	1297	-1	ENSG00000121211	156	-1	ENST00000412338	260	-1
ENST00000434951	244	1	ENST00000551503	506	-1	ENSG00000187175	346	-1	ENSG00000168131	1182	-1	ENST00000533106	151	-1	ENSG00000110442	707	-1	ENST00000364259	108	-1	ENSG00000119929	434	-1	ENSG00000184611	2117	-1	ENSG00000132485	2776	-1	ENST00000401154	60	-1
ENST00000435030	3255	1	ENST00000515964	73	-1	ENST00000470869	285	-1	ENST00000570288	1698	-1	ENSG00000262511	945	-1	ENST00000584200	89	-1	ENST00000560128	612	-1	ENST00000551279	441	-1	ENST00000608809	569	-1	ENSG00000172301	211	-1	ENSG00000267906	285	-1
ENST00000435030	3276	1	ENST00000492269	468	-1	ENSG00000122497	3601	-1	ENSG00000262684	1888	-1	ENSG00000102125	1930	-1	ENSG00000160113	1679	-1	ENST00000411124	168	-1	ENST00000566293	1875	-1	ENST00000441690	204	-1	ENST00000433876	248	-1	ENST00000467247	140	-1
ENST00000435070	1862	1	ENST00000387365	55	-1	ENSG00000166670	1306	-1	ENST00000580213	30	-1	ENST00000556075	878	-1	ENST00000415994	961	-1	ENST00000411191	59	-1	ENSG00000206409	213	-1	ENSG00000182993	742	-1	ENSG00000185437	398	-1	ENST00000548506	233	-1
ENST00000435070	776	1	ENSG00000074800	1505	-1	ENST00000384611	78	-1	ENST00000582868	53	-1	ENST00000596783	92	-1	ENSG00000162869	476	-1	ENST00000508884	226	-1	ENSG00000241697	838	-1	ENSG00000162728	2867	-1	ENST00000410845	38	-1	ENST00000489529	273	-1
ENST00000435085	119	1	ENST00000523272	387	-1	ENST00000520721	232	-1	ENSG00000171223	1002	-1	ENST00000555871	429	-1	ENST00000516947	69	-1	ENST00000567327	910	-1	ENSG00000115257	2791	-1	ENST00000502188	2443	-1	ENST00000439050	1501	-1	ENSG00000273446	936	-1
ENST00000435224	610	1	ENST00000453301	972	-1	ENSG00000099256	1575	-1	ENST00000452282	401	-1	ENSG00000262933	1252	-1	ENST00000547904	554	-1	ENSG00000119946	3411	-1	ENSG00000234514	1633	-1	ENST00000541092	268	-1	ENSG00000223355	205	-1	ENST00000413066	71	-1
ENST00000435306	328	1	ENSG00000118804	3059	-1	ENST00000457142	80	-1	ENSG00000184949	6975	-1	ENST00000452326	228	-1	ENST00000411759	21	-1	ENST00000452971	71	-1	ENST00000455973	4	-1	ENST00000430555	336	-1	ENST00000549593	79	-1	ENST00000593849	39	-1
ENST00000435320	1015	1	ENSG00000108506	1417	-1	ENST00000439184	624	-1	ENST00000363002	76	-1	ENST00000394974	8	-1	ENST00000408374	80	-1	ENSG00000226165	1226	-1	ENST00000451057	713	-1	ENST00000411838	141	-1	ENST00000496994	41	-1	ENST00000391208	76	-1
ENST00000435320	2258	1	ENSG00000263168	912	-1	ENST00000571781	1823	-1	ENSG00000182118	75	-1	ENST00000551761	136	-1	ENST00000408557	89	-1	ENST00000495815	157	-1	ENSG00000213186	240	-1	ENSG00000143643	2560	-1	ENST00000574614	206	-1	ENST00000500590	412	-1
ENST00000435320	2744	1	ENST00000378009	699	-1	ENST00000443733	53	-1	ENSG00000147099	1592	-1	ENST00000459586	56	-1	ENSG00000068781	16	-1	ENSG00000136108	3029	-1	ENST00000411333	32	-1	ENST00000359975	199	-1	ENSG00000187105	2978	-1	ENST00000507241	731	-1
ENST00000435364	1297	1	ENST00000506833	63	-1	ENSG00000136717	2670	-1	ENSG00000204752	1336	-1	ENST00000418680	507	-1	ENST00000578800	871	-1	ENSG00000269710	478	-1	ENST00000506009	487	-1	ENST00000577251	138	-1	ENST00000387365	55	-1	ENST00000417589	29	-1
ENST00000435364	1621	1	ENSG00000174844	92	-1	ENST00000415865	318	-1	ENSG00000188554	1332	-1	ENST00000458819	64	-1	ENSG00000175215	1673	-1	ENST00000562772	153	-1	ENST00000412284	293	-1	ENSG00000066027	3035	-1	ENST00000535684	15	-1	ENST00000364153	92	-1
ENST00000435364	165	1	ENST00000485829	336	-1	ENST00000516296	23	-1	ENST00000587663	178	-1	ENSG00000205086	2165	-1	ENSG00000145365	2390	-1	ENST00000363107	184	-1	ENSG00000064300	2615	-1	ENSG00000100325	767	-1	ENST00000554238	24	-1	ENSG00000125899	259	-1
ENST00000435364	1794	1	ENSG00000129226	687	-1	ENST00000412004	18	-1	ENST00000582259	70	-1	ENST00000445604	1546	-1	ENST00000439309	291	-1	ENSG00000089558	3842	-1	ENST00000398098	971	-1	ENST00000458812	102	-1	ENST00000415420	275	-1	ENST00000439311	335	-1
ENST00000435364	1811	1	ENST00000561744	134	-1	ENST00000608450	1042	-1	ENST00000568395	2606	-1	ENST00000459428	102	-1	ENST00000561463	2911	-1	ENST00000447557	113	-1	ENST00000563843	985	-1	ENST00000391992	594	-1	ENST00000516833	51	-1	ENST00000549278	356	-1
ENST00000435364	1823	1	ENSG00000164742	6710	-1	ENSG00000176046	216	-1	ENST00000456187	39	-1	ENST00000416126	553	-1	ENST00000579378	265	-1	ENST00000429195	203	-1	ENST00000418250	148	-1	ENST00000364428	36	-1	ENST00000436307	1732	-1	ENST00000566997	204	-1
ENST00000435364	1835	1	ENST00000509893	881	-1	ENST00000413478	75	-1	ENST00000587826	317	-1	ENST00000480284	526	-1	ENSG00000174567	302	-1	ENST00000362857	4	-1	ENSG00000080031	994	-1	ENSG00000166532	1191	-1	ENST00000605785	310	-1	ENST00000430143	376	-1
ENST00000435364	2002	1	ENST00000413613	263	-1	ENST00000384639	76	-1	ENST00000518490	382	-1	ENSG00000164346	1346	-1	ENST00000609470	1286	-1	ENST00000428904	798	-1	ENST00000384433	35	-1	ENST00000600998	58	-1	ENST00000516506	36	-1	ENST00000557736	313	-1
ENST00000435364	38	1	ENSG00000161996	5401	-1	ENST00000459040	42	-1	ENSG00000197771	2236	-1	ENST00000606664	2595	-1	ENSG00000154146	99	-1	ENSG00000170920	155	-1	ENST00000555080	205	-1	ENSG00000182938	410	-1	ENSG00000235631	309	-1	ENST00000363963	101	-1
ENST00000435364	388	1	ENSG00000181788	471	-1	ENST00000384446	8	-1	ENST00000532453	604	-1	ENST00000433113	562	-1	ENSG00000047365	6392	-1	ENST00000524605	149	-1	ENSG00000090674	2024	-1	ENST00000541860	287	-1	ENST00000401788	355	-1	ENSG00000197451	1012	-1
ENST00000435364	402	1	ENST00000427042	186	-1	ENST00000364711	172	-1	ENST00000420828	222	-1	ENSG00000095261	1477	-1	ENST00000437300	1000	-1	ENST00000561628	253	-1	ENSG00000092850	1320	-1	ENST00000467158	61	-1	ENST00000466070	34	-1	ENST00000561182	142	-1
ENST00000435364	419	1	ENSG00000160796	4808	-1	ENST00000364942	87	-1	ENSG00000147130	4854	-1	ENST00000400902	75	-1	ENST00000566875	29	-1	ENST00000572715	1093	-1	ENST00000576987	713	-1	ENSG00000166292	1488	-1	ENST00000570282	794	-1	ENSG00000095587	3506	-1
ENST00000435364	447	1	ENSG00000173762	1142	-1	ENST00000408473	177	-1	ENST00000363421	79	-1	ENST00000595674	556	-1	ENSG00000228575	2941	-1	ENSG00000186881	451	-1	ENSG00000243003	739	-1	ENSG00000171243	916	-1	ENSG00000206245	1600	-1	ENSG00000127220	709	-1
ENST00000435364	487	1	ENSG00000255639	703	-1	ENST00000541129	1059	-1	ENST00000501371	1999	-1	ENSG00000157379	2126	-1	ENSG00000259958	403	-1	ENST00000436365	119	-1	ENST00000408529	79	-1	ENST00000385138	63	-1	ENST00000569677	333	-1	ENST00000587659	103	-1
ENST00000435378	636	1	ENSG00000020633	142	-1	ENST00000421762	2049	-1	ENST00000564076	479	-1	ENST00000355500	1415	-1	ENSG00000237403	381	-1	ENSG00000164603	1017	-1	ENSG00000104852	1263	-1	ENST00000426550	265	-1	ENST00000390928	36	-1	ENSG00000198408	4828	-1
ENST00000435378	660	1	ENSG00000174227	1888	-1	ENST00000452007	469	-1	ENST00000510449	117	-1	ENST00000485467	208	-1	ENST00000577189	381	-1	ENSG00000123091	1677	-1	ENST00000450971	157	-1	ENST00000408753	36	-1	ENSG00000149929	1943	-1	ENSG00000233434	309	-1
ENST00000435504	2260	1	ENST00000531556	740	-1	ENST00000414230	347	-1	ENST00000436419	86	-1	ENSG00000106771	1875	-1	ENST00000583455	69	-1	ENSG00000188778	1772	-1	ENST00000450788	165	-1	ENST00000450596	885	-1	ENSG00000158055	1198	-1	ENST00000420508	3324	-1
ENST00000435504	2419	1	ENST00000447357	74	-1	ENST00000432816	529	-1	ENST00000426577	86	-1	ENST00000449897	158	-1	ENST00000603663	206	-1	ENSG00000147274	1129	-1	ENSG00000134897	2483	-1	ENSG00000102349	2772	-1	ENST00000416173	282	-1	ENST00000396820	136	-1
ENST00000435504	2447	1	ENST00000578226	349	-1	ENST00000370257	2583	-1	ENST00000377469	1780	-1	ENSG00000173566	1085	-1	ENST00000590021	320	-1	ENSG00000178919	3312	-1	ENST00000604412	193	-1	ENST00000550594	181	-1	ENSG00000122121	493	-1	ENST00000390327	64	-1
ENST00000435504	2461	1	ENST00000445390	38	-1	ENSG00000137675	1643	-1	ENST00000447172	40	-1	ENST00000415890	319	-1	ENSG00000089195	425	-1	ENST00000392097	1291	-1	ENST00000600512	218	-1	ENST00000459495	69	-1	ENST00000384132	76	-1	ENSG00000263353	272	-1
ENST00000435504	2484	1	ENST00000607850	3282	-1	ENST00000383925	85	-1	ENST00000384287	27	-1	ENSG00000184140	176	-1	ENSG00000137076	6730	-1	ENST00000574614	184	-1	ENST00000456585	2467	-1	ENST00000558601	449	-1	ENST00000529141	77	-1	ENST00000502083	795	-1
ENST00000435504	2709	1	ENST00000459559	69	-1	ENST00000405812	104	-1	ENST00000548027	639	-1	ENSG00000138944	2333	-1	ENST00000459334	50	-1	ENSG00000105610	713	-1	ENST00000497012	232	-1	ENST00000459608	95	-1	ENSG00000178921	220	-1	ENST00000401186	51	-1
ENST00000435504	2914	1	ENSG00000264230	1844	-1	ENSG00000263076	1564	-1	ENST00000456072	324	-1	ENSG00000145817	1072	-1	ENST00000390362	311	-1	ENST00000523176	3437	-1	ENST00000502518	4	-1	ENSG00000159461	1945	-1	ENST00000413116	33	-1	ENST00000593427	36	-1
ENST00000435504	3085	1	ENSG00000189325	2529	-1	ENST00000425109	691	-1	ENST00000605785	188	-1	ENST00000565703	463	-1	ENSG00000164182	260	-1	ENSG00000111799	1276	-1	ENST00000582923	34	-1	ENST00000610085	1467	-1	ENSG00000007174	12443	-1	ENST00000579672	60	-1
ENST00000435504	3095	1	ENSG00000257981	88	-1	ENST00000401725	1626	-1	ENSG00000179873	1804	-1	ENST00000449721	584	-1	ENST00000449170	3320	-1	ENST00000437716	793	-1	ENST00000408479	121	-1	ENST00000560984	1713	-1	ENSG00000269307	379	-1	ENST00000529003	29	-1
ENST00000435504	3105	1	ENSG00000198682	2523	-1	ENST00000358374	481	-1	ENSG00000255098	225	-1	ENST00000362168	77	-1	ENST00000378417	2626	-1	ENST00000362966	113	-1	ENSG00000180708	429	-1	ENST00000445059	257	-1	ENST00000415786	166	-1	ENSG00000153827	2378	-1
ENST00000435504	3117	1	ENSG00000262754	633	-1	ENST00000591191	361	-1	ENST00000532030	243	-1	ENST00000516277	55	-1	ENST00000514269	261	-1	ENST00000438745	243	-1	ENSG00000185728	597	-1	ENST00000533484	298	-1	ENST00000553271	50	-1	ENST00000606772	1025	-1
ENST00000435504	3154	1	ENST00000411753	2320	-1	ENSG00000162618	2561	-1	ENST00000441780	408	-1	ENSG00000203876	878	-1	ENST00000517807	271	-1	ENST00000600539	1568	-1	ENST00000451124	42	-1	ENST00000457608	1334	-1	ENST00000433210	500	-1	ENST00000413077	238	-1
ENST00000435504	3324	1	ENST00000587526	197	-1	ENST00000449035	908	-1	ENST00000598377	390	-1	ENST00000444079	333	-1	ENST00000413983	221	-1	ENST00000428423	1435	-1	ENST00000457574	501	-1	ENST00000492041	180	-1	ENSG00000151135	3211	-1	ENST00000430724	175	-1
ENST00000435504	3431	1	ENST00000495716	457	-1	ENSG00000170458	1053	-1	ENSG00000237405	667	-1	ENST00000526036	1828	-1	ENSG00000141258	2368	-1	ENST00000459075	76	-1	ENSG00000185973	1241	-1	ENSG00000262617	23	-1	ENST00000439804	131	-1	ENST00000561909	292	-1
ENST00000435504	3465	1	ENSG00000262325	1399	-1	ENSG00000064687	3804	-1	ENSG00000233209	2380	-1	ENSG00000108839	1528	-1	ENSG00000169032	717	-1	ENSG00000165202	997	-1	ENSG00000151718	5531	-1	ENST00000449496	625	-1	ENST00000610269	263	-1	ENSG00000248592	3369	-1
ENST00000435504	3590	1	ENST00000427339	101	-1	ENSG00000163762	1887	-1	ENSG00000109472	843	-1	ENSG00000130270	5178	-1	ENST00000498361	133	-1	ENST00000521685	558	-1	ENST00000432477	53	-1	ENSG00000187726	697	-1	ENSG00000181634	5039	-1	ENST00000609399	959	-1
ENST00000435504	3637	1	ENSG00000116604	2091	-1	ENST00000516699	74	-1	ENST00000606439	20	-1	ENSG00000204246	628	-1	ENST00000605407	305	-1	ENSG00000071189	2094	-1	ENST00000502390	3436	-1	ENSG00000135245	739	-1	ENST00000608396	218	-1	ENST00000440413	82	-1
ENST00000435504	3788	1	ENSG00000185414	2480	-1	ENST00000416656	414	-1	ENST00000390468	257	-1	ENSG00000173227	1315	-1	ENST00000603606	982	-1	ENSG00000257545	81	-1	ENST00000561592	522	-1	ENSG00000228299	680	-1	ENST00000536415	1106	-1	ENSG00000130559	3838	-1
ENST00000435504	4313	1	ENST00000557282	91	-1	ENSG00000197591	765	-1	ENST00000516543	18	-1	ENST00000443746	254	-1	ENST00000507987	605	-1	ENST00000412578	340	-1	ENST00000416958	362	-1	ENSG00000166734	724	-1	ENST00000562846	621	-1	ENST00000456485	516	-1
ENST00000435505	2115	1	ENSG00000185829	2786	-1	ENST00000453155	543	-1	ENST00000608204	362	-1	ENST00000426709	115	-1	ENST00000454788	21	-1	ENST00000603596	389	-1	ENST00000577887	12	-1	ENST00000515995	4	-1	ENST00000392228	271	-1	ENST00000439258	438	-1
ENST00000435505	2133	1	ENST00000391090	104	-1	ENST00000568289	180	-1	ENST00000426899	347	-1	ENSG00000120322	335	-1	ENST00000510640	708	-1	ENST00000459193	28	-1	ENST00000364703	92	-1	ENST00000390210	57	-1	ENST00000304890	932	-1	ENSG00000262847	1771	-1
ENST00000435505	2143	1	ENST00000605074	533	-1	ENSG00000102195	1457	-1	ENST00000509755	151	-1	ENST00000444326	1915	-1	ENST00000604279	181	-1	ENST00000501834	140	-1	ENST00000408639	67	-1	ENST00000573821	376	-1	ENSG00000173585	2071	-1	ENST00000362606	98	-1
ENST00000435505	2152	1	ENSG00000257770	901	-1	ENST00000424252	772	-1	ENSG00000166833	8125	-1	ENSG00000267946	486	-1	ENST00000566500	130	-1	ENST00000581970	50	-1	ENSG00000084734	100	-1	ENSG00000162643	273	-1	ENSG00000171695	731	-1	ENSG00000107719	4335	-1
ENST00000435505	2192	1	ENST00000507027	120	-1	ENSG00000168826	1272	-1	ENST00000604724	1524	-1	ENST00000602631	1526	-1	ENST00000493832	257	-1	ENST00000413269	700	-1	ENST00000547866	819	-1	ENST00000363945	76	-1	ENST00000468501	370	-1	ENSG00000249961	548	-1
ENST00000435505	2232	1	ENST00000453770	329	-1	ENST00000580169	666	-1	ENST00000451146	136	-1	ENSG00000019991	5323	-1	ENST00000606279	212	-1	ENST00000605862	703	-1	ENSG00000255245	164	-1	ENSG00000091428	3744	-1	ENST00000578183	160	-1	ENSG00000228284	1507	-1
ENST00000435634	1004	1	ENST00000446754	496	-1	ENSG00000151532	3315	-1	ENST00000577649	418	-1	ENST00000584134	59	-1	ENST00000459297	51	-1	ENSG00000115289	1553	-1	ENSG00000135945	1083	-1	ENST00000510987	459	-1	ENST00000516475	15	-1	ENST00000599125	89	-1
ENST00000435634	1022	1	ENST00000588906	496	-1	ENST00000558255	176	-1	ENSG00000152620	843	-1	ENST00000549896	235	-1	ENSG00000230185	557	-1	ENST00000608513	3	-1	ENSG00000115540	1699	-1	ENST00000551856	106	-1	ENSG00000014123	3601	-1	ENST00000419422	284	-1
ENST00000435634	1085	1	ENSG00000150403	2497	-1	ENST00000494856	82	-1	ENST00000567401	605	-1	ENSG00000254413	4148	-1	ENST00000437894	76	-1	ENSG00000135540	2383	-1	ENST00000516389	139	-1	ENST00000537819	96	-1	ENST00000415890	76	-1	ENSG00000117228	117	-1
ENST00000435634	623	1	ENSG00000196132	5075	-1	ENST00000584949	67	-1	ENSG00000247121	549	-1	ENST00000609246	301	-1	ENST00000470614	8	-1	ENSG00000185982	241	-1	ENSG00000228919	749	-1	ENST00000438669	54	-1	ENSG00000204060	278	-1	ENSG00000197826	119	-1
ENST00000435634	730	1	ENST00000518339	363	-1	ENSG00000196372	1702	-1	ENST00000590796	544	-1	ENSG00000204174	475	-1	ENSG00000257148	15	-1	ENST00000582305	39	-1	ENSG00000109184	4039	-1	ENST00000440629	227	-1	ENST00000572664	125	-1	ENST00000605524	37	-1
ENST00000435634	886	1	ENST00000484859	2275	-1	ENST00000407941	124	-1	ENST00000583404	67	-1	ENSG00000180767	1160	-1	ENSG00000170412	2568	-1	ENST00000391210	75	-1	ENSG00000159495	1978	-1	ENST00000448086	220	-1	ENSG00000167100	2310	-1	ENSG00000227826	828	-1
ENST00000435706	2871	1	ENSG00000086475	773	-1	ENSG00000169344	1239	-1	ENSG00000212938	170	-1	ENSG00000260376	69	-1	ENST00000454268	34	-1	ENSG00000269571	3612	-1	ENST00000503051	316	-1	ENSG00000230778	326	-1	ENST00000604558	129	-1	ENSG00000115561	1913	-1
ENST00000435706	3596	1	ENST00000452686	310	-1	ENST00000519073	266	-1	ENSG00000128524	93	-1	ENST00000517342	987	-1	ENST00000427824	612	-1	ENST00000584656	65	-1	ENSG00000204420	955	-1	ENST00000549103	237	-1	ENSG00000087269	1046	-1	ENST00000362402	35	-1
ENST00000435822	1153	1	ENSG00000005001	360	-1	ENST00000365336	104	-1	ENST00000416996	643	-1	ENSG00000008311	19	-1	ENST00000516646	58	-1	ENST00000496975	62	-1	ENST00000406019	62	-1	ENST00000446203	235	-1	ENSG00000273351	92	-1	ENST00000578594	69	-1
ENST00000435822	1188	1	ENSG00000262835	505	-1	ENST00000446370	221	-1	ENST00000457546	122	-1	ENSG00000176834	2013	-1	ENST00000410738	128	-1	ENST00000608402	756	-1	ENSG00000171478	59	-1	ENST00000580686	356	-1	ENST00000580325	44	-1	ENST00000499502	1503	-1
ENST00000435822	1382	1	ENSG00000180901	1048	-1	ENST00000383919	60	-1	ENSG00000150281	1139	-1	ENST00000443010	790	-1	ENST00000578787	574	-1	ENSG00000149577	2295	-1	ENST00000450611	1124	-1	ENST00000507308	231	-1	ENST00000578874	68	-1	ENST00000556832	219	-1
ENST00000435822	1390	1	ENST00000594903	562	-1	ENST00000401157	51	-1	ENST00000408875	69	-1	ENSG00000096401	5735	-1	ENSG00000063177	1202	-1	ENSG00000177558	443	-1	ENSG00000115386	365	-1	ENST00000585020	296	-1	ENST00000552663	151	-1	ENSG00000141141	915	-1
ENST00000435822	1417	1	ENSG00000268797	17	-1	ENSG00000241563	1031	-1	ENST00000558785	82	-1	ENSG00000115602	856	-1	ENST00000581296	2853	-1	ENSG00000131471	31	-1	ENST00000526052	868	-1	ENSG00000112936	3035	-1	ENST00000449469	1664	-1	ENSG00000103363	726	-1
ENST00000435822	1436	1	ENST00000563057	84	-1	ENSG00000262911	1320	-1	ENSG00000269027	44	-1	ENST00000485204	214	-1	ENST00000559672	742	-1	ENST00000445663	59	-1	ENST00000448683	75	-1	ENST00000526681	147	-1	ENSG00000162511	80	-1	ENST00000506550	640	-1
ENST00000435822	3401	1	ENST00000436359	262	-1	ENST00000553305	515	-1	ENST00000588418	433	-1	ENST00000391167	76	-1	ENST00000362976	85	-1	ENSG00000025800	1078	-1	ENST00000516024	82	-1	ENST00000584896	296	-1	ENSG00000156650	645	-1	ENST00000471945	228	-1
ENST00000435822	3410	1	ENST00000363919	98	-1	ENST00000510744	7	-1	ENSG00000164588	2467	-1	ENSG00000217702	912	-1	ENST00000426475	625	-1	ENST00000499459	1757	-1	ENSG00000257093	1160	-1	ENST00000583321	87	-1	ENSG00000166012	2087	-1	ENST00000579844	53	-1
ENST00000435893	1043	1	ENSG00000250349	390	-1	ENST00000604364	815	-1	ENSG00000116221	1178	-1	ENST00000451906	184	-1	ENSG00000262176	2274	-1	ENST00000403990	873	-1	ENST00000547590	383	-1	ENST00000451768	525	-1	ENST00000401322	106	-1	ENST00000427757	240	-1
ENST00000435893	1168	1	ENST00000585431	182	-1	ENST00000516632	31	-1	ENST00000511174	227	-1	ENSG00000106245	426	-1	ENSG00000117598	2662	-1	ENST00000390619	177	-1	ENSG00000268235	427	-1	ENSG00000139988	730	-1	ENST00000364739	68	-1	ENST00000453078	281	-1
ENST00000435893	1197	1	ENSG00000057608	881	-1	ENSG00000116761	584	-1	ENST00000411232	19	-1	ENSG00000167046	321	-1	ENSG00000123171	110	-1	ENST00000599413	7456	-1	ENST00000522731	65	-1	ENSG00000125445	909	-1	ENSG00000064042	3251	-1	ENST00000459477	63	-1
ENST00000435962	1741	1	ENSG00000114107	178	-1	ENST00000445161	467	-1	ENSG00000260240	67	-1	ENSG00000138798	71	-1	ENST00000578877	86	-1	ENST00000413404	589	-1	ENSG00000178035	15	-1	ENST00000598062	50	-1	ENSG00000185187	1500	-1	ENST00000364677	60	-1
ENST00000435962	1830	1	ENST00000450276	7	-1	ENST00000492727	267	-1	ENSG00000255292	391	-1	ENSG00000181626	1510	-1	ENST00000603762	8	-1	ENST00000433072	295	-1	ENSG00000124787	429	-1	ENST00000570269	623	-1	ENST00000446206	320	-1	ENST00000522241	48	-1
ENST00000435962	1845	1	ENST00000498395	180	-1	ENST00000416124	304	-1	ENST00000594804	375	-1	ENST00000514608	360	-1	ENST00000607407	185	-1	ENST00000519711	200	-1	ENST00000384988	9	-1	ENSG00000186583	1568	-1	ENST00000508046	414	-1	ENSG00000204767	2575	-1
ENST00000436008	2355	1	ENSG00000269407	22	-1	ENST00000593543	182	-1	ENSG00000269506	140	-1	ENST00000530422	344	-1	ENSG00000170369	659	-1	ENST00000363552	68	-1	ENST00000445359	665	-1	ENST00000410265	56	-1	ENSG00000160050	603	-1	ENSG00000142182	813	-1
ENST00000436008	2451	1	ENST00000452852	96	-1	ENST00000605152	279	-1	ENST00000512634	107	-1	ENST00000442667	446	-1	ENST00000426547	17	-1	ENSG00000108821	5286	-1	ENSG00000137868	2064	-1	ENST00000384406	36	-1	ENSG00000182180	798	-1	ENSG00000262868	1863	-1
ENST00000436008	2607	1	ENST00000426934	153	-1	ENST00000509924	319	-1	ENST00000608229	1762	-1	ENSG00000206503	1745	-1	ENST00000455141	325	-1	ENST00000440803	690	-1	ENSG00000042429	574	-1	ENST00000565427	555	-1	ENST00000502417	859	-1	ENST00000384130	76	-1
ENST00000436008	3740	1	ENSG00000172273	1281	-1	ENST00000428709	2678	-1	ENST00000365629	45	-1	ENST00000438532	87	-1	ENST00000431878	541	-1	ENSG00000169067	2755	-1	ENSG00000167972	2275	-1	ENSG00000149972	5797	-1	ENSG00000188508	359	-1	ENSG00000155629	4590	-1
ENST00000436008	3896	1	ENST00000412376	1217	-1	ENSG00000167702	1423	-1	ENSG00000161542	3183	-1	ENST00000513379	362	-1	ENST00000509194	124	-1	ENST00000486595	614	-1	ENST00000580131	92	-1	ENST00000581787	49	-1	ENSG00000186529	1687	-1	ENSG00000018869	2388	-1
ENST00000436008	4872	1	ENSG00000203624	1500	-1	ENSG00000189195	1035	-1	ENST00000584884	59	-1	ENST00000408502	47	-1	ENST00000558246	96	-1	ENSG00000099194	173	-1	ENST00000590649	667	-1	ENSG00000269725	1293	-1	ENST00000455442	60	-1	ENSG00000074855	3959	-1
ENST00000436008	4924	1	ENST00000408193	7	-1	ENSG00000198429	794	-1	ENST00000562643	160	-1	ENSG00000186675	450	-1	ENSG00000006831	434	-1	ENSG00000137094	2698	-1	ENSG00000263090	548	-1	ENSG00000011478	1974	-1	ENST00000408337	39	-1	ENSG00000183576	1422	-1
ENST00000436010	1137	1	ENST00000559594	101	-1	ENST00000522972	134	-1	ENSG00000160688	2075	-1	ENST00000443431	149	-1	ENSG00000268679	34	-1	ENST00000427409	242	-1	ENST00000428990	152	-1	ENST00000578387	899	-1	ENST00000445963	558	-1	ENST00000453916	161	-1
ENST00000436010	1144	1	ENST00000564287	1872	-1	ENSG00000159231	968	-1	ENSG00000065675	2239	-1	ENST00000459139	54	-1	ENST00000408518	67	-1	ENSG00000101333	2671	-1	ENST00000583299	127	-1	ENSG00000122224	5075	-1	ENSG00000231861	958	-1	ENSG00000205777	246	-1
ENST00000436010	868	1	ENST00000439042	44	-1	ENST00000455962	162	-1	ENST00000529475	789	-1	ENSG00000196247	5644	-1	ENST00000414089	552	-1	ENST00000568401	73	-1	ENST00000487624	127	-1	ENST00000606607	236	-1	ENST00000521183	167	-1	ENST00000390223	65	-1
ENST00000436010	972	1	ENST00000554614	1139	-1	ENST00000599946	773	-1	ENST00000426148	395	-1	ENSG00000082515	1185	-1	ENSG00000260717	851	-1	ENSG00000257733	79	-1	ENST00000517219	17	-1	ENST00000507203	177	-1	ENST00000303922	721	-1	ENST00000605666	889	-1
ENST00000436010	996	1	ENST00000363091	79	-1	ENST00000496450	188	-1	ENST00000418451	250	-1	ENST00000562672	683	-1	ENST00000568836	31	-1	ENST00000530667	76	-1	ENST00000223076	520	-1	ENST00000532947	30	-1	ENST00000585408	257	-1	ENST00000373170	509	-1
ENST00000436039	110	1	ENST00000441157	238	-1	ENSG00000137672	3170	-1	ENST00000585353	420	-1	ENST00000451044	7	-1	ENSG00000262634	1102	-1	ENST00000579216	54	-1	ENSG00000273105	402	-1	ENST00000609838	873	-1	ENSG00000203870	501	-1	ENSG00000170456	6701	-1
ENST00000436039	130	1	ENSG00000171840	404	-1	ENSG00000100079	108	-1	ENSG00000130764	2011	-1	ENSG00000198839	1577	-1	ENST00000440297	49	-1	ENSG00000176092	991	-1	ENST00000452364	214	-1	ENSG00000233198	996	-1	ENSG00000236446	689	-1	ENSG00000154319	2596	-1
ENST00000436039	137	1	ENST00000534005	770	-1	ENST00000581649	49	-1	ENST00000456871	160	-1	ENST00000500733	2963	-1	ENST00000582977	37	-1	ENSG00000184601	1751	-1	ENST00000474410	103	-1	ENST00000445405	255	-1	ENST00000377689	448	-1	ENST00000569831	120	-1
ENST00000436039	277	1	ENST00000592022	759	-1	ENST00000609708	874	-1	ENST00000440466	260	-1	ENSG00000197557	1229	-1	ENST00000585048	250	-1	ENST00000562436	17	-1	ENST00000557343	237	-1	ENSG00000185860	1768	-1	ENST00000561541	277	-1	ENST00000506031	98	-1
ENST00000436039	289	1	ENST00000408810	128	-1	ENSG00000136942	247	-1	ENSG00000205497	658	-1	ENST00000598079	109	-1	ENST00000459149	101	-1	ENSG00000177721	233	-1	ENSG00000182168	3173	-1	ENST00000579075	63	-1	ENST00000489632	476	-1	ENST00000582662	46	-1
ENST00000436039	410	1	ENST00000609134	205	-1	ENST00000564438	537	-1	ENST00000516848	121	-1	ENST00000531710	286	-1	ENST00000454844	2029	-1	ENST00000548905	66	-1	ENST00000575693	294	-1	ENST00000586467	39	-1	ENSG00000099974	1379	-1	ENSG00000186795	839	-1
ENST00000436039	442	1	ENST00000363682	26	-1	ENST00000419200	50	-1	ENSG00000112305	2011	-1	ENST00000391031	83	-1	ENST00000481467	178	-1	ENST00000364418	59	-1	ENSG00000115841	1358	-1	ENSG00000152409	5515	-1	ENST00000449287	477	-1	ENSG00000223590	1869	-1
ENST00000436039	500	1	ENSG00000099875	118	-1	ENST00000363490	76	-1	ENST00000586168	52	-1	ENST00000364699	4	-1	ENST00000458891	102	-1	ENSG00000188069	198	-1	ENST00000604718	242	-1	ENST00000435209	4	-1	ENSG00000171847	2333	-1	ENST00000412646	245	-1
ENST00000436039	560	1	ENSG00000240038	4183	-1	ENST00000450197	513	-1	ENST00000408882	4	-1	ENSG00000172785	2639	-1	ENST00000603103	140	-1	ENST00000529088	363	-1	ENSG00000099817	1901	-1	ENST00000438158	127	-1	ENST00000508195	828	-1	ENST00000437438	422	-1
ENST00000436039	596	1	ENST00000424895	1214	-1	ENST00000421366	832	-1	ENST00000418346	224	-1	ENST00000511385	714	-1	ENSG00000269703	306	-1	ENSG00000137090	1183	-1	ENSG00000204278	320	-1	ENSG00000114251	2850	-1	ENST00000425230	739	-1	ENSG00000090686	1397	-1
ENST00000436039	86	1	ENSG00000205707	829	-1	ENST00000458851	9	-1	ENST00000363554	76	-1	ENST00000511464	21	-1	ENST00000434540	361	-1	ENSG00000148841	2520	-1	ENST00000482631	278	-1	ENSG00000104883	432	-1	ENST00000453498	1390	-1	ENSG00000164953	4409	-1
ENST00000436063	1041	1	ENSG00000121289	452	-1	ENST00000459114	102	-1	ENST00000560578	212	-1	ENST00000526618	1166	-1	ENST00000422661	780	-1	ENSG00000171357	160	-1	ENSG00000143167	113	-1	ENST00000416785	824	-1	ENST00000412408	558	-1	ENST00000583172	81	-1
ENST00000436063	1072	1	ENSG00000254405	848	-1	ENST00000553226	11	-1	ENSG00000214513	2135	-1	ENST00000609583	463	-1	ENST00000424846	1266	-1	ENST00000520062	205	-1	ENSG00000187857	112	-1	ENST00000433838	62	-1	ENST00000395991	14	-1	ENST00000433230	490	-1
ENST00000436063	1290	1	ENST00000549896	68	-1	ENSG00000186265	656	-1	ENSG00000106459	1831	-1	ENST00000415693	201	-1	ENST00000516161	142	-1	ENST00000403109	139	-1	ENSG00000170915	4009	-1	ENSG00000171763	1103	-1	ENST00000583907	228	-1	ENSG00000114547	1800	-1
ENST00000436063	1659	1	ENSG00000168300	445	-1	ENST00000520681	116	-1	ENST00000454401	65	-1	ENST00000411836	377	-1	ENST00000364316	68	-1	ENSG00000133606	158	-1	ENST00000434250	151	-1	ENST00000514243	72	-1	ENST00000448178	275	-1	ENST00000604299	320	-1
ENST00000436063	1835	1	ENSG00000144619	4715	-1	ENSG00000008056	91	-1	ENST00000547174	432	-1	ENST00000505629	248	-1	ENST00000377421	205	-1	ENST00000565306	110	-1	ENST00000421041	55	-1	ENST00000522560	198	-1	ENST00000503589	386	-1	ENST00000451571	327	-1
ENST00000436063	2070	1	ENSG00000159216	2840	-1	ENST00000385206	78	-1	ENST00000514530	128	-1	ENSG00000214397	1464	-1	ENST00000416673	1995	-1	ENST00000468802	168	-1	ENST00000564152	245	-1	ENST00000429197	35	-1	ENSG00000164674	1745	-1	ENST00000421321	34	-1
ENST00000436063	2429	1	ENSG00000197747	1102	-1	ENSG00000077454	1396	-1	ENSG00000183638	1788	-1	ENST00000414046	1800	-1	ENSG00000128710	1376	-1	ENST00000509191	699	-1	ENSG00000268337	163	-1	ENSG00000232126	707	-1	ENSG00000241945	2008	-1	ENST00000538665	641	-1
ENST00000436063	269	1	ENSG00000139053	144	-1	ENSG00000159403	1733	-1	ENST00000365208	103	-1	ENST00000456018	412	-1	ENST00000603210	280	-1	ENSG00000123131	807	-1	ENST00000450317	634	-1	ENSG00000177182	873	-1	ENST00000416175	271	-1	ENST00000555916	1959	-1
ENST00000436063	293	1	ENSG00000151474	1671	-1	ENSG00000270220	639	-1	ENST00000410651	258	-1	ENST00000400943	1193	-1	ENST00000397318	813	-1	ENST00000474415	3084	-1	ENSG00000197641	1958	-1	ENST00000414251	1131	-1	ENSG00000132749	3180	-1	ENSG00000123415	2566	-1
ENST00000436063	698	1	ENST00000462678	306	-1	ENST00000532226	1121	-1	ENST00000417305	491	-1	ENST00000512920	635	-1	ENST00000474666	206	-1	ENSG00000269291	199	-1	ENST00000582468	317	-1	ENST00000598070	375	-1	ENST00000437653	784	-1	ENSG00000272615	1149	-1
ENST00000436063	849	1	ENSG00000182132	98	-1	ENST00000384597	36	-1	ENSG00000128228	809	-1	ENSG00000188888	2756	-1	ENST00000413035	306	-1	ENSG00000141562	1415	-1	ENSG00000233599	1330	-1	ENST00000427728	396	-1	ENSG00000007516	3907	-1	ENSG00000152782	1972	-1
ENST00000436063	904	1	ENST00000403727	282	-1	ENSG00000254245	2063	-1	ENSG00000260230	1035	-1	ENST00000431356	200	-1	ENST00000575565	1012	-1	ENST00000383951	76	-1	ENSG00000180822	4180	-1	ENST00000476274	775	-1	ENSG00000104499	519	-1	ENST00000565441	192	-1
ENST00000436066	1605	1	ENST00000593372	12	-1	ENST00000573030	312	-1	ENSG00000119321	4964	-1	ENST00000453518	567	-1	ENST00000564063	1026	-1	ENST00000408205	91	-1	ENSG00000159459	4040	-1	ENSG00000183979	2062	-1	ENSG00000147789	3383	-1	ENSG00000124222	2513	-1
ENST00000436066	1633	1	ENSG00000204779	553	-1	ENST00000426812	118	-1	ENSG00000137747	114	-1	ENST00000419683	169	-1	ENST00000495159	336	-1	ENST00000608088	355	-1	ENST00000584258	825	-1	ENSG00000266302	2917	-1	ENST00000491405	3387	-1	ENST00000449233	147	-1
ENST00000436066	1846	1	ENSG00000236011	1510	-1	ENSG00000171148	1399	-1	ENST00000445480	250	-1	ENST00000390313	140	-1	ENST00000584590	137	-1	ENSG00000203791	1435	-1	ENST00000605291	200	-1	ENSG00000113558	9148	-1	ENST00000578897	639	-1	ENSG00000101294	1236	-1
ENST00000436072	1545	1	ENST00000424219	267	-1	ENST00000363243	39	-1	ENST00000363195	87	-1	ENST00000459210	52	-1	ENST00000422178	346	-1	ENST00000475372	357	-1	ENST00000468879	186	-1	ENST00000384220	122	-1	ENSG00000168779	1663	-1	ENST00000454561	52	-1
ENST00000436106	832	1	ENSG00000188916	3025	-1	ENST00000429528	71	-1	ENST00000509527	361	-1	ENST00000417498	497	-1	ENST00000402485	63	-1	ENST00000581228	45	-1	ENST00000580923	92	-1	ENSG00000131748	2749	-1	ENST00000473757	338	-1	ENSG00000244624	20	-1
ENST00000436106	869	1	ENST00000401483	183	-1	ENSG00000268940	796	-1	ENSG00000269511	1669	-1	ENSG00000268281	1426	-1	ENST00000580659	1861	-1	ENST00000331979	367	-1	ENST00000506336	190	-1	ENST00000419438	421	-1	ENST00000454525	319	-1	ENST00000578857	58	-1
ENST00000436190	1285	1	ENST00000603054	5	-1	ENST00000506408	707	-1	ENSG00000163162	1688	-1	ENSG00000227446	1023	-1	ENSG00000118894	2016	-1	ENST00000425723	488	-1	ENSG00000204611	1231	-1	ENST00000515331	32	-1	ENST00000528351	161	-1	ENSG00000115947	4982	-1
ENST00000436190	1306	1	ENSG00000204300	881	-1	ENSG00000005059	1756	-1	ENSG00000087008	344	-1	ENSG00000229284	2612	-1	ENSG00000135951	1341	-1	ENST00000582487	20	-1	ENSG00000197324	4887	-1	ENST00000473804	14	-1	ENST00000554440	418	-1	ENST00000469931	608	-1
ENST00000436336	1539	1	ENSG00000206286	379	-1	ENST00000393907	182	-1	ENST00000420427	616	-1	ENST00000580829	42	-1	ENST00000458010	118	-1	ENST00000364920	97	-1	ENST00000468140	287	-1	ENSG00000169410	1826	-1	ENST00000580754	175	-1	ENSG00000130227	1181	-1
ENST00000436336	1552	1	ENST00000433842	6	-1	ENST00000582370	212	-1	ENST00000529369	417	-1	ENST00000516578	53	-1	ENST00000438867	486	-1	ENST00000605065	484	-1	ENST00000418295	701	-1	ENST00000419459	7	-1	ENST00000575310	265	-1	ENST00000482372	400	-1
ENST00000436336	890	1	ENSG00000204439	167	-1	ENST00000453491	243	-1	ENST00000421507	467	-1	ENST00000383922	74	-1	ENSG00000113209	1106	-1	ENST00000522384	113	-1	ENSG00000217455	938	-1	ENST00000380888	3219	-1	ENST00000365313	104	-1	ENSG00000237787	306	-1
ENST00000436346	3205	1	ENST00000432942	213	-1	ENST00000391293	104	-1	ENSG00000010704	3841	-1	ENST00000456283	169	-1	ENST00000362870	90	-1	ENST00000366149	251	-1	ENSG00000116473	4602	-1	ENST00000366505	63	-1	ENSG00000184220	1545	-1	ENST00000427039	1449	-1
ENST00000436346	3248	1	ENSG00000162722	2415	-1	ENSG00000165376	1256	-1	ENST00000534128	211	-1	ENST00000535687	553	-1	ENSG00000134780	5065	-1	ENST00000432815	40	-1	ENST00000445974	220	-1	ENSG00000128346	1326	-1	ENST00000558375	460	-1	ENST00000543922	338	-1
ENST00000436346	5998	1	ENSG00000164134	1862	-1	ENSG00000140386	255	-1	ENSG00000169495	122	-1	ENSG00000158050	1259	-1	ENST00000565115	309	-1	ENST00000362423	72	-1	ENSG00000162928	1493	-1	ENSG00000122543	189	-1	ENSG00000183479	899	-1	ENST00000596935	79	-1
ENST00000436346	6067	1	ENST00000568092	2759	-1	ENST00000583907	328	-1	ENSG00000154001	5064	-1	ENST00000599364	248	-1	ENST00000562835	338	-1	ENST00000584772	1002	-1	ENST00000516790	76	-1	ENST00000363029	90	-1	ENST00000401338	59	-1	ENST00000580281	137	-1
ENST00000436346	6080	1	ENST00000339579	7	-1	ENSG00000115386	588	-1	ENST00000509173	264	-1	ENST00000558690	382	-1	ENST00000446058	291	-1	ENST00000455967	627	-1	ENST00000525758	1750	-1	ENST00000584390	42	-1	ENSG00000060491	3825	-1	ENST00000518922	16	-1
ENST00000436346	6107	1	ENSG00000240891	321	-1	ENST00000424316	1319	-1	ENST00000601752	365	-1	ENST00000432008	60	-1	ENST00000428624	1104	-1	ENST00000548096	219	-1	ENST00000605321	3725	-1	ENST00000569778	39	-1	ENSG00000232289	947	-1	ENST00000453206	258	-1
ENST00000436346	6123	1	ENST00000528464	705	-1	ENST00000577569	114	-1	ENSG00000212710	2535	-1	ENST00000571006	3422	-1	ENSG00000100483	1840	-1	ENSG00000147926	2982	-1	ENST00000412203	717	-1	ENST00000604072	111	-1	ENST00000449958	301	-1	ENST00000420310	413	-1
ENST00000436346	6158	1	ENST00000406202	5	-1	ENST00000502457	310	-1	ENST00000581165	22	-1	ENSG00000158669	2273	-1	ENSG00000215621	890	-1	ENSG00000106609	3535	-1	ENSG00000162769	3169	-1	ENST00000517274	23	-1	ENSG00000105655	57	-1	ENSG00000186231	3453	-1
ENST00000436346	6243	1	ENST00000515967	70	-1	ENSG00000100372	1221	-1	ENST00000522536	912	-1	ENST00000598344	101	-1	ENSG00000163093	773	-1	ENSG00000186572	164	-1	ENST00000454869	621	-1	ENST00000477233	1041	-1	ENSG00000273089	2297	-1	ENST00000384306	76	-1
ENST00000436346	6273	1	ENST00000459553	36	-1	ENST00000528813	491	-1	ENST00000411508	337	-1	ENST00000446300	817	-1	ENST00000440847	61	-1	ENSG00000170265	3619	-1	ENST00000559068	25	-1	ENST00000422041	34	-1	ENST00000391120	56	-1	ENSG00000165474	1879	-1
ENST00000436346	6297	1	ENST00000603039	143	-1	ENSG00000147127	1069	-1	ENST00000512837	236	-1	ENST00000446299	369	-1	ENST00000515105	48	-1	ENST00000596631	178	-1	ENSG00000264424	4841	-1	ENST00000526466	5	-1	ENST00000578162	691	-1	ENST00000382840	107	-1
ENST00000436346	6325	1	ENSG00000162999	4043	-1	ENSG00000188612	603	-1	ENSG00000139567	3682	-1	ENSG00000198853	1285	-1	ENSG00000180016	512	-1	ENST00000438459	634	-1	ENSG00000126878	1654	-1	ENST00000435139	194	-1	ENSG00000139668	1386	-1	ENST00000456952	44	-1
ENST00000436346	6332	1	ENSG00000135315	1886	-1	ENSG00000137574	1452	-1	ENST00000411427	131	-1	ENSG00000152457	1004	-1	ENST00000510231	70	-1	ENSG00000120235	664	-1	ENSG00000197442	3549	-1	ENST00000431407	538	-1	ENSG00000175183	4850	-1	ENST00000514769	396	-1
ENST00000436346	6675	1	ENST00000605353	95	-1	ENSG00000186522	909	-1	ENST00000517003	68	-1	ENST00000418523	73	-1	ENSG00000270650	348	-1	ENSG00000225060	585	-1	ENST00000585081	340	-1	ENST00000540989	213	-1	ENSG00000103313	937	-1	ENSG00000171604	2587	-1
ENST00000436346	6703	1	ENST00000447112	849	-1	ENST00000459453	70	-1	ENSG00000197532	424	-1	ENST00000606069	763	-1	ENST00000473625	1306	-1	ENSG00000204873	448	-1	ENSG00000142687	748	-1	ENSG00000235645	423	-1	ENST00000424607	523	-1	ENSG00000228927	1682	-1
ENST00000436346	6744	1	ENSG00000174197	9267	-1	ENST00000610252	122	-1	ENSG00000156162	2740	-1	ENST00000552367	253	-1	ENST00000434953	116	-1	ENST00000583575	30	-1	ENST00000363987	60	-1	ENST00000384245	76	-1	ENST00000436250	160	-1	ENST00000440415	9	-1
ENST00000436346	748	1	ENST00000426275	319	-1	ENST00000581880	61	-1	ENST00000577653	46	-1	ENSG00000204304	1030	-1	ENSG00000185985	1290	-1	ENSG00000164778	3119	-1	ENST00000598079	330	-1	ENSG00000111231	1566	-1	ENSG00000263303	1305	-1	ENST00000558732	239	-1
ENST00000436390	1943	1	ENST00000453556	613	-1	ENST00000543168	191	-1	ENST00000450396	198	-1	ENST00000592037	1641	-1	ENST00000384052	91	-1	ENST00000564933	84	-1	ENSG00000169047	1583	-1	ENST00000339924	436	-1	ENST00000554755	62	-1	ENSG00000174453	662	-1
ENST00000436390	1954	1	ENST00000514811	108	-1	ENSG00000114805	3654	-1	ENSG00000135298	2700	-1	ENST00000385003	42	-1	ENST00000411517	407	-1	ENST00000433398	188	-1	ENST00000390601	446	-1	ENST00000514304	78	-1	ENSG00000233948	874	-1	ENSG00000178974	3304	-1
ENST00000436411	1391	1	ENST00000413035	647	-1	ENST00000446914	187	-1	ENSG00000169507	2482	-1	ENSG00000182606	4898	-1	ENSG00000181191	1469	-1	ENST00000390535	15	-1	ENSG00000268223	1519	-1	ENST00000408489	55	-1	ENSG00000257944	180	-1	ENSG00000132522	161	-1
ENST00000436467	1041	1	ENSG00000230685	107	-1	ENSG00000117877	2233	-1	ENST00000432386	1531	-1	ENST00000603215	161	-1	ENSG00000117984	813	-1	ENST00000569782	483	-1	ENSG00000180992	560	-1	ENSG00000070761	669	-1	ENSG00000160396	311	-1	ENST00000609134	142	-1
ENST00000436467	1059	1	ENST00000538772	164	-1	ENST00000419350	6461	-1	ENSG00000106546	137	-1	ENST00000419207	329	-1	ENSG00000156475	1206	-1	ENST00000446037	532	-1	ENST00000441414	85	-1	ENST00000597891	149	-1	ENST00000533814	379	-1	ENSG00000137822	1558	-1
ENST00000436467	1100	1	ENST00000510327	38	-1	ENSG00000198054	428	-1	ENST00000433084	1242	-1	ENSG00000206314	168	-1	ENSG00000268883	263	-1	ENST00000449663	93	-1	ENSG00000164294	1062	-1	ENST00000412680	44	-1	ENSG00000270806	1000	-1	ENST00000604666	1713	-1
ENST00000436587	1016	1	ENST00000590066	315	-1	ENSG00000263464	144	-1	ENST00000581107	260	-1	ENST00000420443	512	-1	ENST00000446399	806	-1	ENST00000455251	39	-1	ENSG00000272584	763	-1	ENST00000440993	103	-1	ENST00000504861	3008	-1	ENSG00000213402	750	-1
ENST00000436587	1333	1	ENSG00000113811	602	-1	ENSG00000169627	268	-1	ENST00000604911	61	-1	ENST00000412645	516	-1	ENSG00000258052	351	-1	ENST00000523510	340	-1	ENST00000452053	773	-1	ENSG00000138463	3331	-1	ENST00000470869	201	-1	ENST00000577002	202	-1
ENST00000436587	1423	1	ENSG00000089006	2337	-1	ENST00000594071	249	-1	ENSG00000151704	309	-1	ENST00000387449	43	-1	ENSG00000161921	1043	-1	ENSG00000257944	180	-1	ENST00000427022	182	-1	ENST00000559497	140	-1	ENST00000428988	718	-1	ENSG00000167130	1870	-1
ENST00000436587	570	1	ENSG00000101003	790	-1	ENSG00000100151	309	-1	ENST00000459506	49	-1	ENST00000564293	114	-1	ENST00000439081	723	-1	ENST00000609098	55	-1	ENSG00000164334	1050	-1	ENST00000422002	87	-1	ENST00000443910	210	-1	ENSG00000180433	597	-1
ENST00000436587	606	1	ENST00000459502	69	-1	ENSG00000109771	4235	-1	ENST00000517087	60	-1	ENST00000607615	220	-1	ENST00000432681	414	-1	ENST00000440592	97	-1	ENSG00000261940	386	-1	ENST00000587736	169	-1	ENSG00000203815	528	-1	ENSG00000221916	397	-1
ENST00000436587	622	1	ENST00000458765	69	-1	ENSG00000083857	13073	-1	ENSG00000090487	144	-1	ENST00000364523	31	-1	ENST00000609511	158	-1	ENST00000502636	528	-1	ENST00000580637	243	-1	ENSG00000176024	1873	-1	ENSG00000183921	419	-1	ENST00000459546	3	-1
ENST00000436636	4421	1	ENST00000384630	75	-1	ENST00000548131	4	-1	ENST00000428980	292	-1	ENSG00000205884	5	-1	ENSG00000180974	543	-1	ENST00000449666	53	-1	ENST00000523336	455	-1	ENSG00000036054	3219	-1	ENST00000422732	1964	-1	ENSG00000204634	2623	-1
ENST00000436636	4485	1	ENSG00000242550	64	-1	ENSG00000230930	605	-1	ENST00000416061	803	-1	ENST00000516465	4	-1	ENSG00000112242	3340	-1	ENST00000362262	60	-1	ENST00000382166	282	-1	ENST00000456717	32	-1	ENST00000582550	17	-1	ENSG00000205971	35	-1
ENST00000436636	4495	1	ENST00000521337	169	-1	ENSG00000264416	1052	-1	ENST00000586524	152	-1	ENST00000567209	323	-1	ENST00000416360	240	-1	ENSG00000121310	5333	-1	ENST00000492842	210	-1	ENSG00000158526	516	-1	ENST00000440213	564	-1	ENSG00000196976	188	-1
ENST00000436639	2491	1	ENST00000608390	344	-1	ENSG00000268821	27	-1	ENST00000408240	70	-1	ENSG00000157796	843	-1	ENSG00000168267	1054	-1	ENST00000385301	22	-1	ENST00000474110	277	-1	ENST00000449069	501	-1	ENST00000438350	194	-1	ENST00000514266	123	-1
ENST00000436639	2725	1	ENST00000521359	41	-1	ENST00000578924	39	-1	ENST00000606283	68	-1	ENST00000448580	185	-1	ENST00000527532	207	-1	ENSG00000174130	4581	-1	ENSG00000138642	2162	-1	ENSG00000170162	1277	-1	ENSG00000167895	817	-1	ENST00000453455	60	-1
ENST00000436639	2753	1	ENSG00000131469	1813	-1	ENSG00000244242	37	-1	ENSG00000096092	33	-1	ENST00000453636	19	-1	ENSG00000234668	725	-1	ENST00000563660	287	-1	ENST00000424313	150	-1	ENST00000512633	210	-1	ENST00000457065	264	-1	ENSG00000186272	391	-1
ENST00000436674	1467	1	ENSG00000123384	14727	-1	ENST00000418539	3746	-1	ENST00000507871	371	-1	ENST00000506124	701	-1	ENSG00000179698	6358	-1	ENST00000408076	18	-1	ENSG00000230522	640	-1	ENST00000364555	65	-1	ENSG00000255150	1313	-1	ENST00000450618	184	-1
ENST00000436674	1633	1	ENST00000327910	360	-1	ENSG00000273126	592	-1	ENST00000523185	292	-1	ENSG00000262560	1155	-1	ENSG00000092377	1447	-1	ENST00000461864	652	-1	ENSG00000196539	402	-1	ENST00000415647	424	-1	ENSG00000246705	1403	-1	ENSG00000230624	2409	-1
ENST00000436674	1665	1	ENSG00000119714	2554	-1	ENST00000456364	50	-1	ENSG00000115392	835	-1	ENSG00000087589	1388	-1	ENST00000551859	116	-1	ENSG00000205710	1748	-1	ENSG00000185008	6191	-1	ENST00000592032	506	-1	ENSG00000131236	704	-1	ENSG00000219438	1123	-1
ENST00000436674	1672	1	ENSG00000268714	117	-1	ENSG00000196344	604	-1	ENST00000516548	124	-1	ENST00000454965	89	-1	ENSG00000116157	595	-1	ENST00000516219	152	-1	ENST00000609163	1938	-1	ENST00000570766	98	-1	ENST00000439570	337	-1	ENSG00000129696	1400	-1
ENST00000436674	1805	1	ENST00000421305	179	-1	ENSG00000106052	3081	-1	ENST00000599889	251	-1	ENST00000507445	389	-1	ENSG00000060749	7042	-1	ENST00000417917	323	-1	ENST00000605061	124	-1	ENST00000446970	148	-1	ENST00000549313	337	-1	ENSG00000196659	2576	-1
ENST00000436693	1024	1	ENST00000445483	72	-1	ENSG00000188021	1102	-1	ENSG00000188425	1034	-1	ENST00000584726	59	-1	ENST00000459497	20	-1	ENST00000463439	1050	-1	ENSG00000204482	1084	-1	ENST00000581948	626	-1	ENST00000412339	333	-1	ENSG00000104671	568	-1
ENST00000436693	1027	1	ENST00000577504	15	-1	ENSG00000272891	1816	-1	ENSG00000267710	200	-1	ENSG00000197361	1375	-1	ENSG00000173535	715	-1	ENSG00000173988	160	-1	ENSG00000233931	368	-1	ENST00000390904	132	-1	ENSG00000173681	873	-1	ENSG00000204022	3168	-1
ENST00000436693	1050	1	ENST00000515739	678	-1	ENSG00000175065	1861	-1	ENST00000593763	257	-1	ENSG00000125871	1518	-1	ENSG00000267314	316	-1	ENST00000604678	43	-1	ENSG00000272997	1915	-1	ENST00000518372	5	-1	ENST00000437712	2926	-1	ENSG00000163923	419	-1
ENST00000436693	1196	1	ENST00000580332	20	-1	ENST00000414989	143	-1	ENST00000518837	444	-1	ENST00000362462	89	-1	ENST00000538089	29	-1	ENST00000562989	23	-1	ENSG00000169906	81	-1	ENSG00000164484	2240	-1	ENSG00000163803	4953	-1	ENSG00000188000	642	-1
ENST00000436693	2395	1	ENSG00000155066	3216	-1	ENST00000508663	162	-1	ENSG00000214309	736	-1	ENST00000502435	430	-1	ENSG00000020256	832	-1	ENST00000580629	106	-1	ENST00000577792	336	-1	ENSG00000130734	1752	-1	ENST00000365599	92	-1	ENST00000429024	70	-1
ENST00000436693	2626	1	ENST00000454788	261	-1	ENSG00000151704	3909	-1	ENSG00000262046	143	-1	ENST00000441860	201	-1	ENST00000459317	35	-1	ENST00000580588	15	-1	ENST00000437515	1654	-1	ENST00000384075	76	-1	ENST00000459238	55	-1	ENST00000513087	26	-1
ENST00000436693	2631	1	ENST00000384381	37	-1	ENSG00000185774	1660	-1	ENSG00000186908	377	-1	ENST00000455038	623	-1	ENST00000420708	462	-1	ENST00000425724	897	-1	ENSG00000150756	121	-1	ENST00000483524	455	-1	ENSG00000155957	1209	-1	ENST00000448977	145	-1
ENST00000436693	2637	1	ENSG00000262143	472	-1	ENST00000568520	175	-1	ENSG00000182871	1448	-1	ENSG00000136240	2214	-1	ENSG00000055917	5887	-1	ENSG00000110911	3478	-1	ENSG00000262771	731	-1	ENSG00000132323	993	-1	ENST00000419814	957	-1	ENST00000417695	247	-1
ENST00000436693	366	1	ENST00000532209	52	-1	ENST00000593566	62	-1	ENST00000593508	109	-1	ENSG00000235017	1472	-1	ENSG00000166268	2053	-1	ENST00000436294	62	-1	ENST00000408273	52	-1	ENST00000363133	71	-1	ENSG00000187097	1321	-1	ENST00000443084	962	-1
ENST00000436693	3982	1	ENST00000427081	178	-1	ENST00000519726	557	-1	ENSG00000057252	1656	-1	ENSG00000163288	1389	-1	ENSG00000196715	2483	-1	ENST00000516733	37	-1	ENSG00000078401	1368	-1	ENST00000582120	369	-1	ENST00000457499	206	-1	ENST00000363778	76	-1
ENST00000436693	4302	1	ENST00000599129	164	-1	ENST00000518428	18	-1	ENST00000384051	24	-1	ENST00000441819	125	-1	ENSG00000121753	3868	-1	ENSG00000205649	299	-1	ENSG00000132026	1988	-1	ENST00000581455	22	-1	ENSG00000143412	1060	-1	ENST00000432083	290	-1
ENST00000436693	852	1	ENST00000585345	997	-1	ENST00000583670	43	-1	ENSG00000176593	1273	-1	ENST00000564222	8	-1	ENSG00000213088	1422	-1	ENST00000539482	15	-1	ENSG00000187231	2378	-1	ENSG00000254405	1603	-1	ENSG00000188324	260	-1	ENSG00000101425	514	-1
ENST00000436697	273	1	ENST00000439448	216	-1	ENST00000390962	56	-1	ENSG00000135423	1891	-1	ENST00000598627	156	-1	ENSG00000170549	1621	-1	ENSG00000092330	1402	-1	ENST00000411018	212	-1	ENSG00000161653	1736	-1	ENST00000448065	150	-1	ENST00000607255	112	-1
ENST00000436697	723	1	ENSG00000184254	3293	-1	ENSG00000165572	2169	-1	ENSG00000134198	1192	-1	ENST00000593368	108	-1	ENST00000496488	75	-1	ENSG00000185668	1991	-1	ENSG00000188778	2514	-1	ENST00000445099	126	-1	ENST00000427517	1619	-1	ENSG00000234829	269	-1
ENST00000436697	763	1	ENST00000580085	227	-1	ENST00000445681	355	-1	ENST00000447582	92	-1	ENST00000431097	451	-1	ENSG00000031691	461	-1	ENST00000426737	80	-1	ENSG00000243566	1055	-1	ENST00000605188	273	-1	ENST00000553762	328	-1	ENST00000457331	165	-1
ENST00000436711	113	1	ENST00000514501	663	-1	ENSG00000183856	1414	-1	ENSG00000140688	732	-1	ENST00000366312	92	-1	ENST00000481582	897	-1	ENSG00000273146	2701	-1	ENST00000454281	335	-1	ENST00000410207	60	-1	ENST00000411297	246	-1	ENST00000425052	170	-1
ENST00000436711	1244	1	ENST00000609330	654	-1	ENST00000408380	80	-1	ENST00000542739	652	-1	ENST00000607622	157	-1	ENST00000516658	74	-1	ENSG00000183303	876	-1	ENST00000560794	86	-1	ENST00000530042	270	-1	ENSG00000149925	1126	-1	ENST00000416959	689	-1
ENST00000436711	1287	1	ENST00000584509	169	-1	ENSG00000258315	304	-1	ENST00000609776	728	-1	ENSG00000173040	1139	-1	ENST00000424635	323	-1	ENSG00000230791	740	-1	ENSG00000223865	894	-1	ENST00000471997	67	-1	ENST00000496160	374	-1	ENST00000422661	2045	-1
ENST00000436711	1298	1	ENST00000603790	77	-1	ENSG00000230072	359	-1	ENST00000365395	27	-1	ENST00000453154	175	-1	ENST00000600907	1149	-1	ENST00000444017	576	-1	ENSG00000164659	1540	-1	ENST00000459507	103	-1	ENSG00000123552	1918	-1	ENST00000608587	278	-1
ENST00000436711	99	1	ENST00000601517	63	-1	ENST00000521188	602	-1	ENST00000515542	434	-1	ENST00000555084	175	-1	ENST00000445455	38	-1	ENST00000338711	117	-1	ENSG00000176746	808	-1	ENST00000578661	257	-1	ENST00000522661	555	-1	ENST00000424744	47	-1
ENST00000436816	1004	1	ENST00000566291	987	-1	ENST00000365323	117	-1	ENSG00000139644	480	-1	ENST00000444161	3	-1	ENST00000384055	36	-1	ENST00000513388	808	-1	ENSG00000154764	994	-1	ENST00000392471	180	-1	ENSG00000147174	2575	-1	ENST00000534734	243	-1
ENST00000436816	1271	1	ENST00000574657	1104	-1	ENST00000424290	395	-1	ENST00000410612	76	-1	ENSG00000183977	713	-1	ENST00000490153	220	-1	ENST00000605559	242	-1	ENSG00000145863	848	-1	ENST00000569713	159	-1	ENSG00000164893	288	-1	ENST00000430043	44	-1
ENST00000436816	1295	1	ENSG00000108774	1354	-1	ENST00000410425	20	-1	ENSG00000262246	3563	-1	ENST00000574180	1117	-1	ENSG00000227137	451	-1	ENSG00000170266	405	-1	ENST00000535764	328	-1	ENST00000390277	274	-1	ENSG00000213928	320	-1	ENSG00000058804	1944	-1
ENST00000436816	1559	1	ENSG00000111046	1180	-1	ENSG00000148950	297	-1	ENSG00000143222	825	-1	ENST00000432746	443	-1	ENST00000385138	63	-1	ENST00000419431	704	-1	ENST00000253838	432	-1	ENST00000451760	42	-1	ENST00000425404	459	-1	ENST00000338590	554	-1
ENST00000436816	1781	1	ENST00000551951	364	-1	ENSG00000144134	2901	-1	ENST00000552841	32	-1	ENST00000419128	34	-1	ENSG00000142173	1089	-1	ENST00000556053	1294	-1	ENSG00000269018	416	-1	ENST00000429850	280	-1	ENST00000437306	69	-1	ENSG00000100316	1981	-1
ENST00000436816	2726	1	ENST00000538792	400	-1	ENST00000384138	29	-1	ENSG00000256097	28	-1	ENST00000517212	30	-1	ENST00000411185	172	-1	ENST00000429970	278	-1	ENSG00000100104	767	-1	ENST00000446245	420	-1	ENST00000434508	216	-1	ENSG00000113119	1723	-1
ENST00000436816	3108	1	ENSG00000122674	2163	-1	ENST00000432132	1597	-1	ENST00000459518	68	-1	ENST00000583520	31	-1	ENST00000434308	498	-1	ENST00000421500	649	-1	ENST00000438082	18	-1	ENSG00000198723	777	-1	ENSG00000140497	2297	-1	ENSG00000198483	2861	-1
ENST00000436816	366	1	ENST00000387441	40	-1	ENST00000516805	76	-1	ENST00000422560	1317	-1	ENST00000495231	197	-1	ENST00000431831	103	-1	ENST00000605451	36	-1	ENST00000426504	476	-1	ENSG00000243710	2402	-1	ENST00000436899	98	-1	ENST00000592089	292	-1
ENST00000436816	757	1	ENSG00000108384	766	-1	ENST00000577048	180	-1	ENST00000381704	127	-1	ENST00000553990	208	-1	ENST00000433042	146	-1	ENSG00000243284	593	-1	ENSG00000185668	1520	-1	ENSG00000233641	1654	-1	ENST00000595938	67	-1	ENSG00000214670	203	-1
ENST00000436816	787	1	ENST00000536923	255	-1	ENST00000435597	2004	-1	ENSG00000184040	706	-1	ENST00000424532	290	-1	ENST00000569178	634	-1	ENSG00000054116	2259	-1	ENST00000408883	77	-1	ENSG00000135930	983	-1	ENST00000430450	169	-1	ENSG00000168994	1380	-1
ENST00000436816	831	1	ENST00000605794	2378	-1	ENST00000438138	239	-1	ENSG00000260283	2539	-1	ENSG00000137868	1179	-1	ENST00000408635	92	-1	ENST00000586321	198	-1	ENSG00000121289	1304	-1	ENSG00000146457	1210	-1	ENST00000604456	581	-1	ENSG00000105609	2893	-1
ENST00000436816	859	1	ENSG00000167772	1670	-1	ENSG00000143669	3112	-1	ENST00000607491	457	-1	ENSG00000081014	3573	-1	ENST00000451662	183	-1	ENST00000582728	192	-1	ENST00000554513	323	-1	ENSG00000174343	1878	-1	ENSG00000224941	275	-1	ENSG00000164512	2407	-1
ENST00000436816	892	1	ENSG00000218672	699	-1	ENST00000442177	191	-1	ENST00000584905	43	-1	ENST00000417483	282	-1	ENSG00000100221	3565	-1	ENST00000605524	85	-1	ENST00000514544	283	-1	ENST00000452289	170	-1	ENSG00000124214	2690	-1	ENST00000574391	239	-1
ENST00000436842	1137	1	ENST00000425095	158	-1	ENST00000595037	43	-1	ENST00000602973	180	-1	ENSG00000255419	433	-1	ENSG00000137692	1300	-1	ENST00000419907	864	-1	ENST00000459285	118	-1	ENST00000596317	36	-1	ENST00000596071	96	-1	ENSG00000110665	2836	-1
ENST00000436842	1218	1	ENST00000362680	60	-1	ENST00000390374	241	-1	ENST00000366088	149	-1	ENST00000517072	62	-1	ENST00000514010	148	-1	ENSG00000143314	790	-1	ENSG00000106633	874	-1	ENST00000508923	415	-1	ENSG00000144810	5173	-1	ENSG00000100604	1996	-1
ENST00000436874	2065	1	ENST00000455357	182	-1	ENST00000530045	1940	-1	ENST00000578504	156	-1	ENST00000423796	41	-1	ENST00000594170	58	-1	ENST00000564599	428	-1	ENSG00000156140	2978	-1	ENSG00000099194	2810	-1	ENST00000451166	338	-1	ENST00000517466	97	-1
ENST00000436874	2069	1	ENST00000578499	466	-1	ENST00000587527	187	-1	ENSG00000273025	1636	-1	ENST00000534436	95	-1	ENST00000606841	115	-1	ENSG00000139946	4671	-1	ENST00000481350	296	-1	ENSG00000226685	293	-1	ENSG00000158435	1679	-1	ENSG00000111860	3127	-1
ENST00000436874	2086	1	ENSG00000056291	439	-1	ENST00000450555	351	-1	ENST00000411020	51	-1	ENSG00000234100	213	-1	ENSG00000182983	1902	-1	ENST00000475692	144	-1	ENST00000583489	59	-1	ENSG00000174529	666	-1	ENST00000513791	165	-1	ENST00000422360	554	-1
ENST00000436874	2105	1	ENSG00000137714	2185	-1	ENSG00000186943	926	-1	ENST00000364312	36	-1	ENST00000463883	14	-1	ENST00000434499	34	-1	ENST00000421132	65	-1	ENST00000559039	174	-1	ENST00000528337	837	-1	ENST00000338761	1446	-1	ENSG00000121905	1164	-1
ENST00000436874	2202	1	ENST00000493291	288	-1	ENSG00000223569	644	-1	ENST00000419200	481	-1	ENST00000425666	83	-1	ENSG00000007174	11851	-1	ENST00000516785	30	-1	ENST00000558260	681	-1	ENST00000473818	268	-1	ENST00000453589	350	-1	ENST00000380601	548	-1
ENST00000436874	2227	1	ENST00000421830	211	-1	ENST00000594810	590	-1	ENSG00000159579	1657	-1	ENST00000419298	8	-1	ENST00000366402	122	-1	ENST00000414656	739	-1	ENST00000589357	32	-1	ENST00000524042	224	-1	ENSG00000185591	946	-1	ENST00000523708	137	-1
ENST00000436874	2242	1	ENST00000516735	65	-1	ENST00000577937	67	-1	ENST00000450718	111	-1	ENSG00000234745	87	-1	ENSG00000101811	35	-1	ENST00000458998	69	-1	ENST00000384209	68	-1	ENST00000608856	142	-1	ENST00000269395	1060	-1	ENST00000557949	126	-1
ENST00000436874	2252	1	ENST00000518880	320	-1	ENST00000576472	445	-1	ENST00000418941	241	-1	ENST00000450941	85	-1	ENST00000451977	782	-1	ENSG00000136694	434	-1	ENSG00000177370	471	-1	ENSG00000148156	1093	-1	ENSG00000230791	305	-1	ENST00000580817	45	-1
ENST00000436874	2380	1	ENST00000456049	546	-1	ENSG00000188175	716	-1	ENST00000554676	191	-1	ENSG00000173660	675	-1	ENST00000446136	997	-1	ENST00000596317	114	-1	ENST00000563932	26	-1	ENST00000363235	56	-1	ENST00000495947	280	-1	ENSG00000167910	640	-1
ENST00000436874	2508	1	ENST00000390191	8	-1	ENST00000455967	164	-1	ENST00000543778	631	-1	ENSG00000149179	912	-1	ENST00000584275	69	-1	ENST00000536455	70	-1	ENST00000578280	177	-1	ENST00000329244	270	-1	ENST00000602426	448	-1	ENSG00000215375	54	-1
ENST00000436874	2573	1	ENST00000432119	48	-1	ENSG00000137875	737	-1	ENSG00000181562	84	-1	ENST00000390321	334	-1	ENSG00000143556	299	-1	ENST00000516289	56	-1	ENST00000455599	245	-1	ENST00000532886	852	-1	ENSG00000119402	1638	-1	ENST00000384190	29	-1
ENST00000436913	931	1	ENST00000520036	535	-1	ENSG00000164542	3181	-1	ENSG00000099974	847	-1	ENSG00000154734	1551	-1	ENST00000363987	60	-1	ENSG00000206256	1451	-1	ENSG00000151623	1851	-1	ENSG00000196730	429	-1	ENST00000563722	1211	-1	ENSG00000117560	114	-1
ENST00000436936	1526	1	ENSG00000165349	1610	-1	ENST00000532431	99	-1	ENST00000449780	44	-1	ENST00000453179	71	-1	ENST00000408647	39	-1	ENSG00000075073	2066	-1	ENST00000434244	2236	-1	ENSG00000104497	1369	-1	ENSG00000111276	130	-1	ENST00000578538	89	-1
ENST00000436936	1601	1	ENST00000474540	44	-1	ENST00000387439	16	-1	ENSG00000062282	4532	-1	ENST00000598151	377	-1	ENST00000451239	130	-1	ENST00000494900	145	-1	ENST00000591658	355	-1	ENST00000552261	144	-1	ENSG00000205189	4048	-1	ENST00000588144	593	-1
ENST00000436936	5967	1	ENST00000589783	656	-1	ENSG00000108352	555	-1	ENSG00000117480	1647	-1	ENST00000516389	94	-1	ENSG00000253846	2811	-1	ENSG00000111832	1285	-1	ENSG00000188716	539	-1	ENSG00000172005	1026	-1	ENST00000384240	92	-1	ENST00000551138	82	-1
ENST00000436936	6053	1	ENST00000536412	391	-1	ENST00000577096	76	-1	ENSG00000117122	2015	-1	ENST00000384293	92	-1	ENST00000516783	66	-1	ENST00000458761	41	-1	ENST00000579926	24	-1	ENST00000589696	206	-1	ENSG00000112812	1897	-1	ENSG00000169575	242	-1
ENST00000436936	6327	1	ENSG00000049759	5675	-1	ENST00000558370	212	-1	ENST00000531444	753	-1	ENST00000562094	172	-1	ENST00000602939	620	-1	ENST00000442687	1185	-1	ENSG00000269436	851	-1	ENST00000384981	8	-1	ENSG00000021852	473	-1	ENST00000563083	57	-1
ENST00000436978	1250	1	ENSG00000137055	3911	-1	ENST00000556634	326	-1	ENST00000489836	478	-1	ENSG00000103811	1351	-1	ENST00000516188	77	-1	ENST00000516302	69	-1	ENSG00000214314	33	-1	ENST00000439480	330	-1	ENST00000579068	62	-1	ENST00000364556	91	-1
ENST00000436978	1391	1	ENSG00000166847	3402	-1	ENST00000585495	473	-1	ENSG00000165182	434	-1	ENST00000428810	58	-1	ENST00000564834	1415	-1	ENSG00000187950	940	-1	ENST00000556708	503	-1	ENST00000384539	280	-1	ENST00000524073	515	-1	ENSG00000107872	1966	-1
ENST00000436978	4231	1	ENST00000395888	338	-1	ENSG00000134215	381	-1	ENSG00000154975	1519	-1	ENSG00000267618	1283	-1	ENSG00000187048	273	-1	ENST00000582784	20	-1	ENSG00000170374	442	-1	ENST00000413177	223	-1	ENST00000413181	211	-1	ENST00000507498	353	-1
ENST00000436978	4363	1	ENSG00000141480	1779	-1	ENSG00000198933	1257	-1	ENST00000519290	5	-1	ENST00000411034	62	-1	ENST00000384573	33	-1	ENST00000445932	542	-1	ENSG00000105063	1217	-1	ENSG00000262330	578	-1	ENSG00000172349	3478	-1	ENST00000502827	673	-1
ENST00000437043	1119	1	ENSG00000171014	222	-1	ENST00000584524	129	-1	ENST00000562624	1051	-1	ENSG00000181273	990	-1	ENSG00000167595	352	-1	ENST00000364136	50	-1	ENSG00000268350	1601	-1	ENST00000565306	780	-1	ENST00000516514	76	-1	ENST00000442716	30	-1
ENST00000437043	1149	1	ENST00000544339	462	-1	ENST00000592926	171	-1	ENST00000414446	146	-1	ENSG00000135316	2529	-1	ENSG00000163399	2291	-1	ENST00000552634	141	-1	ENSG00000156381	382	-1	ENST00000518535	210	-1	ENST00000364310	76	-1	ENST00000453021	879	-1
ENST00000437043	1176	1	ENSG00000119650	411	-1	ENST00000426068	702	-1	ENST00000455007	271	-1	ENST00000560375	133	-1	ENST00000384969	16	-1	ENST00000457477	207	-1	ENSG00000101115	1530	-1	ENST00000365053	90	-1	ENSG00000205138	856	-1	ENST00000362333	102	-1
ENST00000437043	3571	1	ENST00000538094	1970	-1	ENSG00000158109	2142	-1	ENST00000420608	261	-1	ENST00000444155	35	-1	ENST00000609742	527	-1	ENSG00000108506	4656	-1	ENSG00000225614	5684	-1	ENST00000384955	59	-1	ENST00000440037	214	-1	ENSG00000121005	3208	-1
ENST00000437048	2584	1	ENST00000458800	35	-1	ENST00000563191	2170	-1	ENSG00000123569	765	-1	ENST00000429829	17898	-1	ENST00000481698	113	-1	ENST00000602324	3645	-1	ENST00000444200	137	-1	ENSG00000123473	1426	-1	ENST00000384493	76	-1	ENST00000490351	531	-1
ENST00000437048	2923	1	ENSG00000085998	1243	-1	ENST00000583580	285	-1	ENSG00000204952	288	-1	ENSG00000233049	2720	-1	ENST00000385065	15	-1	ENST00000579625	30	-1	ENSG00000175768	2511	-1	ENST00000603041	266	-1	ENST00000529910	198	-1	ENST00000554787	157	-1
ENST00000437048	5942	1	ENSG00000109452	1273	-1	ENST00000384426	98	-1	ENSG00000162413	1662	-1	ENST00000594883	984	-1	ENST00000384993	29	-1	ENST00000411365	74	-1	ENSG00000068831	2527	-1	ENSG00000188487	2129	-1	ENST00000455216	97	-1	ENSG00000121879	1693	-1
ENST00000437048	5971	1	ENSG00000135540	662	-1	ENST00000470810	20	-1	ENSG00000110436	9186	-1	ENSG00000116667	5568	-1	ENSG00000148219	2159	-1	ENST00000486611	107	-1	ENST00000384265	36	-1	ENST00000439285	268	-1	ENST00000416620	4927	-1	ENST00000423257	206	-1
ENST00000437048	6781	1	ENSG00000140943	4215	-1	ENST00000519723	291	-1	ENSG00000184945	738	-1	ENST00000438185	26	-1	ENST00000411536	970	-1	ENSG00000101019	1344	-1	ENSG00000122335	2100	-1	ENSG00000133398	519	-1	ENSG00000111215	272	-1	ENST00000462565	257	-1
ENST00000437048	6794	1	ENST00000401271	63	-1	ENSG00000176532	864	-1	ENSG00000163590	4480	-1	ENST00000567598	1692	-1	ENST00000408114	56	-1	ENST00000429280	470	-1	ENSG00000164113	285	-1	ENST00000363167	23	-1	ENST00000608609	96	-1	ENST00000444365	23	-1
ENST00000437048	6801	1	ENST00000458542	321	-1	ENST00000365532	39	-1	ENST00000433249	282	-1	ENST00000509499	763	-1	ENSG00000179163	934	-1	ENST00000517463	223	-1	ENST00000417273	109	-1	ENSG00000159409	3137	-1	ENSG00000204221	1124	-1	ENSG00000128524	616	-1
ENST00000437048	6986	1	ENSG00000167987	1644	-1	ENST00000394793	115	-1	ENST00000488192	419	-1	ENST00000580512	55	-1	ENST00000416634	277	-1	ENST00000384348	30	-1	ENSG00000231257	1798	-1	ENST00000589323	206	-1	ENST00000418418	205	-1	ENSG00000119411	429	-1
ENST00000437048	6991	1	ENST00000604851	327	-1	ENST00000490268	1765	-1	ENSG00000262093	278	-1	ENSG00000185686	1202	-1	ENST00000363723	16	-1	ENST00000553410	353	-1	ENST00000364012	73	-1	ENST00000482495	467	-1	ENSG00000184350	137	-1	ENST00000438900	152	-1
ENST00000437071	858	1	ENSG00000137842	1435	-1	ENST00000437410	445	-1	ENST00000595479	135	-1	ENST00000472671	49	-1	ENSG00000171557	739	-1	ENST00000443696	206	-1	ENSG00000089063	1657	-1	ENST00000498457	545	-1	ENSG00000168792	1773	-1	ENST00000364921	18	-1
ENST00000437128	158	1	ENSG00000185010	5511	-1	ENSG00000146386	832	-1	ENST00000451816	59	-1	ENSG00000261230	4056	-1	ENST00000430287	399	-1	ENST00000584606	104	-1	ENST00000605074	562	-1	ENST00000550858	1349	-1	ENST00000459324	80	-1	ENSG00000164002	1199	-1
ENST00000437128	5	1	ENST00000439215	414	-1	ENST00000447707	58	-1	ENSG00000106069	2224	-1	ENST00000436122	193	-1	ENSG00000124490	1315	-1	ENSG00000198586	1684	-1	ENSG00000116221	544	-1	ENST00000561362	166	-1	ENSG00000166171	44	-1	ENST00000364940	106	-1
ENST00000437128	76	1	ENST00000433603	229	-1	ENST00000447355	982	-1	ENSG00000158055	2058	-1	ENSG00000129422	1776	-1	ENST00000556055	242	-1	ENSG00000222012	3442	-1	ENST00000595852	978	-1	ENST00000435658	205	-1	ENST00000411270	11	-1	ENST00000321235	630	-1
ENST00000437232	412	1	ENSG00000222004	1539	-1	ENST00000570443	23	-1	ENSG00000157999	1030	-1	ENST00000426204	728	-1	ENSG00000172183	2958	-1	ENSG00000227460	4209	-1	ENST00000365188	171	-1	ENSG00000149639	1127	-1	ENSG00000109472	1217	-1	ENSG00000146618	209	-1
ENST00000437232	697	1	ENST00000445147	810	-1	ENST00000516834	64	-1	ENSG00000205022	554	-1	ENST00000603991	339	-1	ENSG00000186352	758	-1	ENST00000516263	82	-1	ENSG00000135063	2375	-1	ENSG00000165304	1464	-1	ENST00000563652	130	-1	ENST00000502466	795	-1
ENST00000437322	1284	1	ENST00000408862	65	-1	ENST00000471748	298	-1	ENST00000538405	44	-1	ENSG00000117500	2498	-1	ENSG00000120278	5772	-1	ENST00000578645	44	-1	ENST00000571611	290	-1	ENSG00000166049	1241	-1	ENST00000473913	314	-1	ENST00000362927	33	-1
ENST00000437325	28	1	ENSG00000273349	12	-1	ENSG00000170325	3895	-1	ENSG00000064835	1467	-1	ENST00000365371	227	-1	ENST00000469816	154	-1	ENST00000327785	107	-1	ENST00000434533	91	-1	ENSG00000114126	3627	-1	ENSG00000186638	1518	-1	ENST00000416110	154	-1
ENST00000437325	323	1	ENST00000531784	585	-1	ENSG00000105887	1605	-1	ENSG00000099984	73	-1	ENST00000451601	544	-1	ENST00000435620	1458	-1	ENST00000443330	1045	-1	ENSG00000262335	1118	-1	ENSG00000138030	1888	-1	ENST00000585288	38	-1	ENSG00000134371	845	-1
ENST00000437325	534	1	ENST00000493810	502	-1	ENSG00000110628	1430	-1	ENST00000606491	30	-1	ENST00000553864	215	-1	ENSG00000122133	916	-1	ENST00000528715	242	-1	ENST00000588794	173	-1	ENST00000598668	92	-1	ENST00000579504	30	-1	ENST00000416158	158	-1
ENST00000437325	561	1	ENST00000584418	213	-1	ENST00000365398	197	-1	ENSG00000176994	1062	-1	ENSG00000162852	337	-1	ENSG00000161281	704	-1	ENST00000579045	1188	-1	ENST00000596451	541	-1	ENST00000331856	12	-1	ENST00000390252	95	-1	ENSG00000128383	179	-1
ENST00000437809	245	1	ENSG00000119402	1078	-1	ENST00000553429	377	-1	ENST00000577120	424	-1	ENSG00000212127	541	-1	ENSG00000164985	2641	-1	ENST00000396982	435	-1	ENST00000564217	264	-1	ENST00000424943	1704	-1	ENST00000401157	51	-1	ENST00000436286	1628	-1
ENST00000437809	4163	1	ENST00000391359	531	-1	ENST00000597786	136	-1	ENSG00000231247	2608	-1	ENST00000473572	606	-1	ENST00000410258	68	-1	ENST00000459553	36	-1	ENST00000456321	591	-1	ENSG00000269743	1901	-1	ENSG00000262209	1106	-1	ENST00000583712	1418	-1
ENST00000437809	4193	1	ENST00000516639	66	-1	ENST00000364264	92	-1	ENSG00000267970	3019	-1	ENSG00000188324	799	-1	ENST00000456185	39	-1	ENST00000519308	280	-1	ENST00000397754	589	-1	ENST00000534760	146	-1	ENST00000449940	463	-1	ENST00000384821	45	-1
ENST00000437809	4246	1	ENSG00000188784	353	-1	ENST00000607376	10	-1	ENST00000587917	740	-1	ENST00000495472	368	-1	ENST00000528631	790	-1	ENST00000456516	262	-1	ENST00000594546	179	-1	ENSG00000130305	631	-1	ENSG00000088992	334	-1	ENSG00000148677	553	-1
ENST00000437809	4333	1	ENST00000571173	233	-1	ENSG00000204393	840	-1	ENSG00000266764	729	-1	ENST00000390598	354	-1	ENST00000419682	116	-1	ENSG00000267823	492	-1	ENSG00000082438	8204	-1	ENSG00000101161	2593	-1	ENSG00000125885	1478	-1	ENSG00000119514	2329	-1
ENST00000437809	489	1	ENST00000384068	103	-1	ENST00000578143	38	-1	ENST00000384626	99	-1	ENSG00000005448	2176	-1	ENSG00000182518	817	-1	ENST00000413701	621	-1	ENST00000576873	73	-1	ENSG00000168275	622	-1	ENSG00000159403	935	-1	ENST00000518854	67	-1
ENST00000437809	526	1	ENST00000362596	43	-1	ENSG00000220891	1374	-1	ENST00000476130	687	-1	ENSG00000162545	1697	-1	ENST00000583047	16	-1	ENST00000517019	73	-1	ENST00000448783	37	-1	ENSG00000214700	854	-1	ENST00000540201	683	-1	ENST00000486256	8	-1
ENST00000437809	6007	1	ENST00000447526	192	-1	ENST00000510907	407	-1	ENST00000415014	609	-1	ENST00000363220	89	-1	ENSG00000160961	1042	-1	ENSG00000135930	2778	-1	ENSG00000229937	199	-1	ENST00000595422	250	-1	ENST00000364550	91	-1	ENST00000607607	824	-1
ENST00000437912	1717	1	ENST00000430618	84	-1	ENSG00000167491	197	-1	ENST00000433580	206	-1	ENST00000506002	475	-1	ENST00000484005	141	-1	ENST00000439142	396	-1	ENST00000418670	226	-1	ENST00000568878	228	-1	ENST00000595989	427	-1	ENST00000525337	347	-1
ENST00000437912	1927	1	ENST00000458293	146	-1	ENSG00000088888	145	-1	ENST00000604574	17	-1	ENST00000574285	162	-1	ENST00000427006	100	-1	ENSG00000159685	179	-1	ENST00000385029	53	-1	ENST00000591482	243	-1	ENST00000515048	608	-1	ENST00000605584	757	-1
ENST00000437912	2038	1	ENST00000609238	128	-1	ENST00000427046	51	-1	ENSG00000087076	571	-1	ENSG00000132471	1883	-1	ENST00000447784	368	-1	ENSG00000168004	928	-1	ENST00000516193	22	-1	ENST00000537514	1615	-1	ENSG00000143621	684	-1	ENST00000608886	479	-1
ENST00000437912	2055	1	ENST00000420521	523	-1	ENST00000430660	118	-1	ENST00000518973	585	-1	ENSG00000184162	1011	-1	ENST00000410556	69	-1	ENST00000415011	172	-1	ENST00000532431	99	-1	ENST00000564048	797	-1	ENSG00000150456	573	-1	ENSG00000222036	218	-1
ENST00000437912	2059	1	ENST00000511453	679	-1	ENSG00000161640	2119	-1	ENSG00000119523	2111	-1	ENST00000581965	47	-1	ENSG00000140398	2890	-1	ENSG00000262221	493	-1	ENSG00000204979	785	-1	ENST00000591422	144	-1	ENSG00000165996	288	-1	ENST00000596405	321	-1
ENST00000437912	2169	1	ENST00000419230	33	-1	ENST00000499685	3098	-1	ENST00000420880	822	-1	ENST00000458961	40	-1	ENST00000567252	370	-1	ENST00000420146	341	-1	ENST00000573194	578	-1	ENSG00000167283	1331	-1	ENSG00000134824	4911	-1	ENSG00000130592	1754	-1
ENST00000437912	2321	1	ENST00000434404	566	-1	ENST00000439694	210	-1	ENST00000334716	98	-1	ENST00000608850	770	-1	ENST00000429700	162	-1	ENSG00000162599	9158	-1	ENST00000579304	701	-1	ENSG00000141437	1154	-1	ENSG00000170166	939	-1	ENST00000416781	521	-1
ENST00000437912	2624	1	ENST00000527480	226	-1	ENST00000581569	69	-1	ENST00000581844	333	-1	ENSG00000196345	2884	-1	ENST00000515438	306	-1	ENSG00000151790	1437	-1	ENSG00000179008	1573	-1	ENST00000588275	228	-1	ENST00000531556	409	-1	ENST00000600163	58	-1
ENST00000437912	6808	1	ENST00000391203	87	-1	ENST00000536415	317	-1	ENSG00000113327	2990	-1	ENSG00000177981	427	-1	ENSG00000139151	2091	-1	ENST00000427568	1314	-1	ENSG00000179055	617	-1	ENST00000523909	210	-1	ENST00000451646	618	-1	ENST00000440417	66	-1
ENST00000437912	6958	1	ENST00000437312	483	-1	ENST00000588104	1169	-1	ENST00000416656	313	-1	ENSG00000198844	2462	-1	ENST00000451824	456	-1	ENSG00000125845	233	-1	ENST00000451485	599	-1	ENST00000586744	444	-1	ENSG00000198283	489	-1	ENST00000437556	204	-1
ENST00000437912	7102	1	ENST00000429228	292	-1	ENSG00000165923	1424	-1	ENSG00000100033	3781	-1	ENST00000596330	589	-1	ENSG00000189182	2948	-1	ENST00000364641	29	-1	ENSG00000176595	3077	-1	ENSG00000010244	11325	-1	ENST00000534741	375	-1	ENST00000580225	123	-1
ENST00000437912	7109	1	ENSG00000143816	3909	-1	ENST00000451906	453	-1	ENSG00000165071	1922	-1	ENST00000609737	1971	-1	ENST00000603911	405	-1	ENSG00000214360	126	-1	ENST00000577330	145	-1	ENSG00000069248	2278	-1	ENST00000411327	107	-1	ENST00000570302	36	-1
ENST00000437912	7145	1	ENST00000589127	419	-1	ENSG00000266170	1547	-1	ENSG00000162976	1156	-1	ENSG00000263303	975	-1	ENST00000564816	866	-1	ENST00000510547	386	-1	ENST00000557188	1015	-1	ENSG00000178297	3206	-1	ENST00000363338	92	-1	ENSG00000102003	629	-1
ENST00000437994	4706	1	ENSG00000064547	937	-1	ENST00000366466	421	-1	ENST00000579210	68	-1	ENST00000531501	10	-1	ENST00000488948	43	-1	ENST00000591796	140	-1	ENST00000550956	121	-1	ENST00000581648	264	-1	ENST00000516012	47	-1	ENST00000411114	105	-1
ENST00000438081	428	1	ENST00000473818	268	-1	ENSG00000055957	2160	-1	ENSG00000142082	2135	-1	ENST00000600850	1804	-1	ENSG00000239974	1610	-1	ENSG00000135074	3981	-1	ENST00000516935	114	-1	ENSG00000231526	665	-1	ENSG00000259075	4374	-1	ENST00000426983	674	-1
ENST00000438150	2112	1	ENST00000430646	88	-1	ENST00000406231	484	-1	ENST00000366280	10	-1	ENST00000520721	232	-1	ENST00000516102	4	-1	ENST00000432430	203	-1	ENSG00000101638	126	-1	ENSG00000206075	1635	-1	ENST00000464118	447	-1	ENST00000422383	98	-1
ENST00000438150	3138	1	ENST00000575490	898	-1	ENST00000418558	39	-1	ENST00000591137	578	-1	ENST00000433237	244	-1	ENST00000443135	34	-1	ENSG00000178363	626	-1	ENST00000503185	602	-1	ENST00000522035	199	-1	ENST00000390598	405	-1	ENST00000408664	55	-1
ENST00000438150	3245	1	ENST00000568934	13	-1	ENST00000423411	71	-1	ENSG00000269198	974	-1	ENSG00000124812	185	-1	ENST00000479057	284	-1	ENST00000488676	154	-1	ENST00000580727	20	-1	ENSG00000168556	251	-1	ENST00000408062	70	-1	ENSG00000264325	479	-1
ENST00000438306	1068	1	ENSG00000010704	823	-1	ENST00000556697	1869	-1	ENST00000479981	21	-1	ENSG00000264364	5387	-1	ENSG00000138741	2277	-1	ENST00000594186	586	-1	ENSG00000197046	1936	-1	ENST00000432830	402	-1	ENST00000554988	577	-1	ENSG00000136144	2229	-1
ENST00000438320	1015	1	ENST00000508439	293	-1	ENSG00000120318	1966	-1	ENSG00000133997	1490	-1	ENST00000592946	2726	-1	ENST00000515952	50	-1	ENST00000515672	1045	-1	ENST00000459434	69	-1	ENSG00000205667	1786	-1	ENSG00000141499	2753	-1	ENSG00000269529	295	-1
ENST00000438331	2184	1	ENST00000516238	89	-1	ENST00000363626	16	-1	ENST00000425322	269	-1	ENST00000599623	270	-1	ENST00000582285	36	-1	ENSG00000106665	2816	-1	ENST00000442115	249	-1	ENST00000513196	352	-1	ENST00000578656	7	-1	ENSG00000168256	1829	-1
ENST00000438337	1045	1	ENST00000581522	58	-1	ENST00000603479	53	-1	ENST00000416826	2246	-1	ENSG00000121964	5972	-1	ENST00000610034	689	-1	ENSG00000196782	5068	-1	ENST00000384888	13	-1	ENST00000583831	477	-1	ENST00000505276	1691	-1	ENSG00000242498	975	-1
ENST00000438337	1051	1	ENST00000442924	568	-1	ENSG00000189299	1781	-1	ENST00000572277	20	-1	ENSG00000138821	682	-1	ENSG00000038274	1207	-1	ENST00000432230	2077	-1	ENST00000429420	448	-1	ENSG00000271019	1722	-1	ENST00000448191	259	-1	ENSG00000132591	1124	-1
ENST00000438337	1075	1	ENST00000440290	101	-1	ENSG00000134443	96	-1	ENSG00000123395	1014	-1	ENST00000403133	183	-1	ENSG00000095002	578	-1	ENST00000436696	31	-1	ENST00000583856	50	-1	ENSG00000225130	1073	-1	ENST00000463059	282	-1	ENST00000445363	86	-1
ENST00000438337	512	1	ENST00000395991	226	-1	ENST00000403956	177	-1	ENST00000458786	68	-1	ENST00000441167	1132	-1	ENST00000516340	74	-1	ENST00000585052	29	-1	ENSG00000100304	1347	-1	ENST00000452714	89	-1	ENST00000608512	44	-1	ENST00000439694	1283	-1
ENST00000438337	518	1	ENST00000418695	468	-1	ENSG00000114631	2026	-1	ENSG00000260836	868	-1	ENSG00000167085	924	-1	ENST00000420263	880	-1	ENST00000533878	854	-1	ENSG00000205857	342	-1	ENST00000460537	196	-1	ENSG00000223953	1900	-1	ENSG00000241690	1617	-1
ENST00000438337	803	1	ENST00000558517	493	-1	ENST00000433051	142	-1	ENSG00000143569	675	-1	ENST00000487608	54	-1	ENSG00000185745	2421	-1	ENST00000442155	240	-1	ENSG00000258635	994	-1	ENSG00000131242	2109	-1	ENSG00000273150	249	-1	ENST00000488818	505	-1
ENST00000438337	821	1	ENSG00000230341	3105	-1	ENST00000417657	359	-1	ENSG00000168875	789	-1	ENST00000579404	50	-1	ENSG00000139266	2940	-1	ENST00000454877	212	-1	ENST00000433856	2121	-1	ENST00000436132	11	-1	ENSG00000102174	6024	-1	ENSG00000182272	491	-1
ENST00000438362	1063	1	ENSG00000183569	1784	-1	ENSG00000124812	1308	-1	ENST00000420941	82	-1	ENSG00000163464	1878	-1	ENSG00000268134	1666	-1	ENSG00000273358	698	-1	ENSG00000115325	2086	-1	ENST00000602396	874	-1	ENSG00000188848	5672	-1	ENST00000485225	1380	-1
ENST00000438362	1918	1	ENST00000584366	56	-1	ENST00000475692	171	-1	ENSG00000092054	1973	-1	ENST00000544240	859	-1	ENSG00000163961	1856	-1	ENST00000457302	574	-1	ENSG00000120915	1385	-1	ENST00000408342	71	-1	ENSG00000257717	128	-1	ENST00000523090	236	-1
ENST00000438362	2196	1	ENST00000563488	276	-1	ENSG00000168884	1403	-1	ENSG00000263074	2730	-1	ENST00000439431	422	-1	ENST00000436297	427	-1	ENSG00000121851	586	-1	ENST00000417560	1166	-1	ENST00000608131	361	-1	ENST00000574063	31	-1	ENST00000519023	5	-1
ENST00000438444	1273	1	ENSG00000260502	438	-1	ENSG00000262654	2736	-1	ENST00000508877	184	-1	ENST00000445437	346	-1	ENST00000583107	10	-1	ENST00000504262	410	-1	ENSG00000188243	1069	-1	ENST00000507681	613	-1	ENST00000364845	228	-1	ENSG00000272196	332	-1
ENST00000438444	3112	1	ENST00000437859	352	-1	ENST00000493084	70	-1	ENST00000402075	208	-1	ENSG00000244623	833	-1	ENST00000603253	278	-1	ENST00000567899	51	-1	ENST00000511846	346	-1	ENST00000604457	23	-1	ENST00000384234	127	-1	ENST00000363251	30	-1
ENST00000438528	439	1	ENSG00000167483	3570	-1	ENSG00000005471	3399	-1	ENST00000412346	211	-1	ENSG00000065621	3450	-1	ENSG00000178694	1234	-1	ENSG00000146385	772	-1	ENST00000511173	329	-1	ENSG00000112893	4027	-1	ENST00000384691	28	-1	ENST00000412782	88	-1
ENST00000438528	451	1	ENST00000413671	258	-1	ENST00000423380	764	-1	ENST00000595768	415	-1	ENSG00000121410	1924	-1	ENST00000589950	469	-1	ENSG00000267229	91	-1	ENSG00000100422	648	-1	ENSG00000008441	4048	-1	ENST00000413731	827	-1	ENST00000408303	56	-1
ENST00000438576	1249	1	ENSG00000049246	6077	-1	ENSG00000263042	653	-1	ENSG00000113594	7740	-1	ENSG00000185247	2219	-1	ENSG00000179674	166	-1	ENSG00000168594	1692	-1	ENST00000364983	32	-1	ENST00000607813	90	-1	ENST00000579378	176	-1	ENSG00000159079	1173	-1
ENST00000438576	1481	1	ENST00000512705	59	-1	ENST00000390533	42	-1	ENST00000536597	647	-1	ENST00000516103	69	-1	ENST00000561269	16	-1	ENSG00000130948	1042	-1	ENSG00000168081	28	-1	ENSG00000046889	7526	-1	ENST00000550231	589	-1	ENST00000499194	491	-1
ENST00000438576	940	1	ENST00000565115	24	-1	ENSG00000163958	1011	-1	ENSG00000151023	2136	-1	ENSG00000160282	1207	-1	ENST00000363350	76	-1	ENSG00000180138	1269	-1	ENST00000459452	81	-1	ENSG00000267929	401	-1	ENSG00000135677	3529	-1	ENSG00000175745	2217	-1
ENST00000438576	952	1	ENST00000430209	160	-1	ENST00000390764	56	-1	ENST00000414617	406	-1	ENSG00000172154	990	-1	ENSG00000184154	3510	-1	ENSG00000257327	118	-1	ENSG00000091972	917	-1	ENST00000475395	107	-1	ENST00000411321	75	-1	ENST00000578157	42	-1
ENST00000438576	959	1	ENSG00000196236	3510	-1	ENST00000442109	500	-1	ENST00000449941	81	-1	ENST00000454977	71	-1	ENST00000513810	380	-1	ENST00000453188	58	-1	ENSG00000130545	1117	-1	ENSG00000166596	956	-1	ENST00000453678	40	-1	ENSG00000174460	270	-1
ENST00000438576	963	1	ENST00000510613	1451	-1	ENSG00000268393	336	-1	ENST00000556497	1080	-1	ENST00000433544	1453	-1	ENST00000596032	577	-1	ENSG00000146013	765	-1	ENST00000600488	3058	-1	ENSG00000167658	1780	-1	ENSG00000173757	517	-1	ENST00000603640	302	-1
ENST00000438581	1161	1	ENST00000412769	214	-1	ENSG00000255062	53	-1	ENST00000578120	59	-1	ENST00000602507	1286	-1	ENST00000528257	1184	-1	ENST00000563407	473	-1	ENST00000583308	90	-1	ENSG00000135443	2317	-1	ENST00000408448	67	-1	ENSG00000206503	1393	-1
ENST00000438581	1837	1	ENST00000589696	42	-1	ENSG00000123144	717	-1	ENST00000444665	65	-1	ENSG00000269449	2087	-1	ENST00000581194	36	-1	ENSG00000144452	7348	-1	ENST00000595306	627	-1	ENSG00000185264	659	-1	ENSG00000154310	4421	-1	ENST00000501520	1376	-1
ENST00000438581	1897	1	ENST00000470368	55	-1	ENSG00000108924	4580	-1	ENST00000597110	37	-1	ENSG00000161677	412	-1	ENSG00000268368	512	-1	ENST00000363194	30	-1	ENST00000276770	841	-1	ENSG00000144381	1679	-1	ENST00000548525	271	-1	ENST00000603719	696	-1
ENST00000438581	1908	1	ENST00000391086	30	-1	ENST00000513820	379	-1	ENST00000464584	149	-1	ENST00000427722	25	-1	ENST00000605307	10	-1	ENST00000456740	372	-1	ENST00000424846	610	-1	ENST00000459554	54	-1	ENSG00000229924	1919	-1	ENSG00000140993	2333	-1
ENST00000438581	1924	1	ENSG00000175928	1579	-1	ENST00000565640	46	-1	ENST00000515980	59	-1	ENST00000419731	274	-1	ENST00000427182	41	-1	ENST00000592217	768	-1	ENST00000608227	588	-1	ENSG00000213029	662	-1	ENST00000415326	309	-1	ENST00000567426	51	-1
ENST00000438684	609	1	ENSG00000113838	2091	-1	ENST00000470639	147	-1	ENST00000567778	160	-1	ENST00000500179	663	-1	ENST00000523507	786	-1	ENST00000537655	105	-1	ENST00000412257	474	-1	ENST00000444968	184	-1	ENST00000610060	198	-1	ENST00000473110	233	-1
ENST00000438684	631	1	ENST00000579029	39	-1	ENST00000447672	55	-1	ENSG00000268328	136	-1	ENST00000406185	78	-1	ENST00000384476	127	-1	ENST00000438318	275	-1	ENSG00000138079	1508	-1	ENST00000362911	89	-1	ENST00000413296	17	-1	ENST00000377164	436	-1
ENST00000438720	1635	1	ENST00000554787	224	-1	ENST00000514074	296	-1	ENST00000455583	453	-1	ENST00000442539	629	-1	ENSG00000188095	1071	-1	ENSG00000100418	764	-1	ENSG00000087274	947	-1	ENSG00000139496	6100	-1	ENSG00000143337	1071	-1	ENST00000363593	104	-1
ENST00000438720	718	1	ENST00000365387	90	-1	ENST00000408374	128	-1	ENST00000609118	1219	-1	ENST00000505272	51	-1	ENST00000565040	102	-1	ENSG00000226225	307	-1	ENSG00000167523	2631	-1	ENST00000524498	197	-1	ENSG00000115524	5815	-1	ENST00000440115	32	-1
ENST00000438737	1063	1	ENSG00000168918	2758	-1	ENST00000423129	138	-1	ENSG00000187688	700	-1	ENST00000452967	714	-1	ENSG00000170950	1022	-1	ENSG00000167434	738	-1	ENST00000608144	447	-1	ENST00000458359	516	-1	ENSG00000003436	6746	-1	ENST00000416825	136	-1
ENST00000438737	3470	1	ENST00000610091	4058	-1	ENST00000458961	40	-1	ENST00000423587	202	-1	ENST00000553036	265	-1	ENSG00000152784	3806	-1	ENSG00000138964	4878	-1	ENST00000417418	279	-1	ENSG00000176623	2702	-1	ENST00000476081	14	-1	ENST00000448626	117	-1
ENST00000438737	3497	1	ENSG00000148341	3684	-1	ENSG00000078596	440	-1	ENSG00000131019	352	-1	ENST00000480790	184	-1	ENSG00000181827	152	-1	ENSG00000206280	270	-1	ENSG00000146233	1207	-1	ENST00000583350	880	-1	ENST00000595160	248	-1	ENST00000364158	76	-1
ENST00000438737	3677	1	ENSG00000119688	2210	-1	ENST00000450575	1168	-1	ENST00000577644	43	-1	ENST00000595037	113	-1	ENSG00000124212	1533	-1	ENSG00000196653	1247	-1	ENST00000588113	153	-1	ENST00000603727	290	-1	ENST00000417112	838	-1	ENST00000432928	297	-1
ENST00000438737	3726	1	ENST00000525573	310	-1	ENSG00000151422	9826	-1	ENST00000593957	326	-1	ENST00000519334	262	-1	ENST00000428602	19	-1	ENSG00000115257	264	-1	ENSG00000158156	964	-1	ENST00000442518	172	-1	ENSG00000258928	242	-1	ENSG00000147571	352	-1
ENST00000438737	3799	1	ENSG00000182504	2553	-1	ENSG00000262755	539	-1	ENSG00000196569	2608	-1	ENST00000405497	641	-1	ENST00000505369	265	-1	ENSG00000109171	1907	-1	ENST00000364052	86	-1	ENST00000365563	76	-1	ENST00000567853	465	-1	ENSG00000162888	606	-1
ENST00000438737	3808	1	ENSG00000091513	3317	-1	ENST00000416470	31	-1	ENSG00000138356	1918	-1	ENST00000419430	498	-1	ENST00000561083	1159	-1	ENST00000413550	851	-1	ENST00000556355	550	-1	ENSG00000169609	1798	-1	ENST00000419352	33	-1	ENST00000602891	140	-1
ENST00000438836	2118	1	ENSG00000204599	1084	-1	ENST00000599026	673	-1	ENST00000362177	11	-1	ENST00000385063	85	-1	ENST00000602711	225	-1	ENSG00000006757	1602	-1	ENSG00000184825	276	-1	ENST00000432386	1004	-1	ENST00000577237	11	-1	ENST00000419069	386	-1
ENST00000438934	3081	1	ENST00000401788	1139	-1	ENST00000467794	20	-1	ENSG00000006282	2804	-1	ENSG00000110492	1303	-1	ENST00000366287	512	-1	ENSG00000225967	153	-1	ENST00000548731	514	-1	ENST00000426913	264	-1	ENST00000604042	242	-1	ENST00000459428	80	-1
ENST00000439028	1294	1	ENST00000583591	8	-1	ENSG00000148248	971	-1	ENSG00000183704	278	-1	ENST00000584005	58	-1	ENST00000411257	36	-1	ENST00000456585	1232	-1	ENSG00000106336	282	-1	ENSG00000091656	2345	-1	ENSG00000259938	3560	-1	ENST00000582891	92	-1
ENST00000439028	1896	1	ENST00000475274	105	-1	ENSG00000229412	89	-1	ENST00000584807	1121	-1	ENST00000460497	454	-1	ENST00000466169	183	-1	ENST00000390603	194	-1	ENSG00000178125	830	-1	ENST00000606244	723	-1	ENST00000428356	106	-1	ENST00000603646	470	-1
ENST00000439096	1046	1	ENST00000436078	2422	-1	ENST00000430810	211	-1	ENST00000535911	30	-1	ENSG00000206525	475	-1	ENSG00000173585	194	-1	ENST00000512521	544	-1	ENST00000548051	506	-1	ENST00000458664	197	-1	ENST00000384208	76	-1	ENST00000436579	111	-1
ENST00000439096	1093	1	ENSG00000070423	1727	-1	ENST00000588453	1503	-1	ENST00000567886	1439	-1	ENST00000513977	145	-1	ENST00000507622	174	-1	ENSG00000171863	3272	-1	ENST00000566427	204	-1	ENST00000362556	110	-1	ENST00000579990	67	-1	ENST00000440076	251	-1
ENST00000439096	1143	1	ENST00000549403	6	-1	ENST00000451173	229	-1	ENST00000556734	22	-1	ENSG00000135452	1440	-1	ENSG00000145700	5219	-1	ENSG00000111237	1007	-1	ENSG00000107859	927	-1	ENSG00000262077	2315	-1	ENST00000442317	327	-1	ENST00000362326	35	-1
ENST00000439096	812	1	ENST00000570038	6	-1	ENST00000414382	99	-1	ENST00000593684	76	-1	ENST00000390887	30	-1	ENST00000457147	347	-1	ENST00000514061	44	-1	ENSG00000197841	778	-1	ENST00000506629	215	-1	ENST00000364622	41	-1	ENSG00000156735	449	-1
ENST00000439096	945	1	ENST00000607214	187	-1	ENST00000439325	347	-1	ENST00000516048	99	-1	ENST00000448422	974	-1	ENSG00000180776	1408	-1	ENSG00000178187	888	-1	ENST00000568807	256	-1	ENST00000516639	14	-1	ENSG00000112977	1418	-1	ENST00000404414	185	-1
ENST00000439128	4538	1	ENST00000434179	695	-1	ENST00000508771	130	-1	ENST00000418420	2170	-1	ENST00000365259	69	-1	ENST00000327661	370	-1	ENSG00000167302	1990	-1	ENST00000560518	258	-1	ENST00000481703	711	-1	ENST00000453364	430	-1	ENST00000581623	137	-1
ENST00000439151	1570	1	ENST00000416640	1820	-1	ENSG00000272723	574	-1	ENSG00000196562	1979	-1	ENSG00000167711	196	-1	ENST00000407723	389	-1	ENSG00000137207	479	-1	ENST00000551280	94	-1	ENST00000364604	72	-1	ENST00000581901	3	-1	ENST00000579564	414	-1
ENST00000439151	1617	1	ENST00000390559	137	-1	ENSG00000121764	1776	-1	ENST00000423067	333	-1	ENST00000436042	528	-1	ENST00000502759	761	-1	ENST00000590252	381	-1	ENST00000601117	216	-1	ENST00000581491	57	-1	ENST00000410164	107	-1	ENST00000448570	201	-1
ENST00000439151	1695	1	ENST00000604371	204	-1	ENST00000453421	147	-1	ENST00000451614	182	-1	ENSG00000178149	1231	-1	ENST00000419698	502	-1	ENST00000541775	4402	-1	ENST00000364596	92	-1	ENSG00000168356	3921	-1	ENST00000390944	36	-1	ENSG00000173473	4792	-1
ENST00000439151	2339	1	ENSG00000130558	1188	-1	ENSG00000175595	3917	-1	ENSG00000205318	987	-1	ENST00000578083	101	-1	ENST00000442456	1989	-1	ENST00000517005	25	-1	ENSG00000137497	6404	-1	ENSG00000160062	2252	-1	ENST00000601890	200	-1	ENSG00000166170	2654	-1
ENST00000439151	2643	1	ENST00000419730	486	-1	ENSG00000188076	361	-1	ENSG00000178243	1858	-1	ENST00000554022	460	-1	ENSG00000126458	1004	-1	ENST00000583546	686	-1	ENST00000426029	121	-1	ENSG00000171302	898	-1	ENST00000563568	116	-1	ENST00000458731	656	-1
ENST00000439151	2678	1	ENST00000446520	169	-1	ENSG00000197353	190	-1	ENST00000485315	419	-1	ENST00000517346	127	-1	ENST00000576091	225	-1	ENST00000608000	565	-1	ENST00000421380	230	-1	ENSG00000108786	2380	-1	ENSG00000082074	1291	-1	ENSG00000105700	1567	-1
ENST00000439151	3111	1	ENSG00000227993	258	-1	ENSG00000137203	3246	-1	ENST00000568567	973	-1	ENST00000410769	107	-1	ENSG00000050426	580	-1	ENSG00000163608	1440	-1	ENST00000579805	41	-1	ENST00000413215	241	-1	ENST00000606647	414	-1	ENSG00000089116	481	-1
ENST00000439151	3423	1	ENSG00000164266	189	-1	ENST00000486888	448	-1	ENST00000386347	33	-1	ENST00000511893	437	-1	ENSG00000120160	517	-1	ENST00000534162	246	-1	ENST00000601666	403	-1	ENST00000421378	1525	-1	ENST00000427911	349	-1	ENST00000479887	1209	-1
ENST00000439151	3437	1	ENST00000420021	2074	-1	ENST00000554269	872	-1	ENSG00000122912	791	-1	ENSG00000132768	2267	-1	ENSG00000018408	1691	-1	ENSG00000204176	5897	-1	ENST00000552709	127	-1	ENSG00000165171	890	-1	ENST00000426453	67	-1	ENSG00000261283	2668	-1
ENST00000439151	3458	1	ENST00000459611	25	-1	ENST00000560795	117	-1	ENST00000607052	384	-1	ENST00000455560	348	-1	ENSG00000185274	2418	-1	ENST00000446840	991	-1	ENST00000543273	2219	-1	ENST00000556646	279	-1	ENSG00000169926	4651	-1	ENST00000401120	50	-1
ENST00000439151	3470	1	ENST00000566680	313	-1	ENSG00000259880	1456	-1	ENSG00000109771	3907	-1	ENST00000454162	465	-1	ENSG00000170035	543	-1	ENST00000603476	100	-1	ENSG00000108622	818	-1	ENST00000429435	98	-1	ENSG00000184697	1544	-1	ENST00000602343	69	-1
ENST00000439151	3569	1	ENST00000562644	189	-1	ENSG00000226858	1492	-1	ENST00000432719	56	-1	ENST00000588710	161	-1	ENSG00000136758	524	-1	ENSG00000148835	1297	-1	ENST00000505289	949	-1	ENST00000571660	558	-1	ENST00000590241	393	-1	ENST00000536432	117	-1
ENST00000439151	3590	1	ENST00000556608	267	-1	ENSG00000152056	2476	-1	ENSG00000138160	4517	-1	ENST00000420549	623	-1	ENST00000451775	1177	-1	ENST00000417000	127	-1	ENST00000404054	1784	-1	ENSG00000141556	2715	-1	ENSG00000197921	1021	-1	ENST00000424783	632	-1
ENST00000439151	426	1	ENST00000515045	399	-1	ENSG00000116981	470	-1	ENST00000521306	38	-1	ENST00000426040	54	-1	ENSG00000213699	2414	-1	ENST00000546696	256	-1	ENST00000504678	548	-1	ENST00000434475	371	-1	ENSG00000168273	931	-1	ENST00000416996	386	-1
ENST00000439151	524	1	ENST00000578050	215	-1	ENST00000365061	23	-1	ENSG00000166839	1969	-1	ENSG00000171791	288	-1	ENST00000568969	38	-1	ENST00000584742	286	-1	ENSG00000175538	1658	-1	ENSG00000254598	948	-1	ENST00000391243	27	-1	ENSG00000108846	4077	-1
ENST00000439151	610	1	ENST00000504864	1717	-1	ENST00000609113	31	-1	ENSG00000203908	519	-1	ENSG00000108370	712	-1	ENSG00000269798	2421	-1	ENST00000440805	352	-1	ENSG00000212938	342	-1	ENSG00000167580	3870	-1	ENST00000522582	359	-1	ENSG00000101849	243	-1
ENST00000439151	6821	1	ENST00000435641	2214	-1	ENST00000402444	155	-1	ENST00000604698	467	-1	ENSG00000115548	3673	-1	ENST00000458627	439	-1	ENST00000433671	617	-1	ENSG00000170498	472	-1	ENST00000447999	405	-1	ENSG00000174111	11	-1	ENST00000580496	140	-1
ENST00000439151	6859	1	ENST00000402520	298	-1	ENST00000459523	47	-1	ENST00000588553	48	-1	ENSG00000091483	1180	-1	ENST00000410228	35	-1	ENST00000487446	494	-1	ENSG00000169136	1466	-1	ENST00000577768	55	-1	ENST00000608145	3425	-1	ENSG00000163499	551	-1
ENST00000439151	6888	1	ENST00000555477	358	-1	ENST00000566085	758	-1	ENST00000583442	510	-1	ENST00000358455	260	-1	ENST00000572025	54	-1	ENST00000445234	996	-1	ENSG00000142273	1316	-1	ENST00000593697	49	-1	ENST00000411919	114	-1	ENST00000511514	502	-1
ENST00000439151	6901	1	ENSG00000248874	771	-1	ENSG00000084628	2152	-1	ENST00000577029	50	-1	ENST00000428681	568	-1	ENSG00000095970	707	-1	ENST00000474167	763	-1	ENSG00000147437	978	-1	ENSG00000121988	2971	-1	ENSG00000266177	1067	-1	ENSG00000259288	2675	-1
ENST00000439151	7101	1	ENST00000577272	18	-1	ENST00000457704	510	-1	ENSG00000268173	3871	-1	ENST00000578347	46	-1	ENST00000531961	225	-1	ENST00000313442	1119	-1	ENST00000459045	66	-1	ENST00000561051	456	-1	ENSG00000185650	1252	-1	ENST00000439734	1358	-1
ENST00000439151	7200	1	ENST00000508142	299	-1	ENSG00000119725	1614	-1	ENSG00000197502	34	-1	ENST00000441651	391	-1	ENST00000401226	59	-1	ENST00000565856	711	-1	ENST00000408187	36	-1	ENST00000578420	377	-1	ENST00000548901	430	-1	ENST00000556680	146	-1
ENST00000439151	7249	1	ENST00000415878	70	-1	ENSG00000145022	2135	-1	ENST00000466377	396	-1	ENSG00000162664	889	-1	ENST00000410766	30	-1	ENSG00000127743	562	-1	ENST00000363011	94	-1	ENST00000577826	14	-1	ENST00000418188	155	-1	ENSG00000271374	3362	-1
ENST00000439151	7373	1	ENSG00000137601	526	-1	ENSG00000144840	479	-1	ENST00000559957	139	-1	ENST00000416008	34	-1	ENSG00000175206	600	-1	ENST00000438727	173	-1	ENST00000459614	69	-1	ENST00000513626	2281	-1	ENST00000417422	235	-1	ENST00000395900	3793	-1
ENST00000439151	7424	1	ENST00000597665	894	-1	ENST00000385003	42	-1	ENST00000570080	99	-1	ENST00000547515	207	-1	ENSG00000235942	236	-1	ENSG00000185873	208	-1	ENST00000410138	64	-1	ENSG00000258289	2013	-1	ENST00000419729	7	-1	ENSG00000140941	2075	-1
ENST00000439151	7588	1	ENST00000580045	369	-1	ENST00000533301	139	-1	ENSG00000182795	435	-1	ENST00000385019	18	-1	ENST00000436594	419	-1	ENST00000506077	12	-1	ENST00000504520	1499	-1	ENST00000318333	622	-1	ENST00000607301	854	-1	ENST00000534275	59	-1
ENST00000439151	7971	1	ENST00000457832	913	-1	ENST00000579136	33	-1	ENST00000604272	56	-1	ENST00000422148	409	-1	ENST00000598646	374	-1	ENST00000451184	914	-1	ENSG00000158711	3591	-1	ENST00000554836	650	-1	ENST00000404883	181	-1	ENSG00000178084	884	-1
ENST00000439151	8014	1	ENST00000467823	205	-1	ENST00000585394	162	-1	ENSG00000164120	1924	-1	ENST00000435306	930	-1	ENST00000455104	582	-1	ENST00000405613	33	-1	ENST00000590912	409	-1	ENSG00000143951	1447	-1	ENST00000603126	169	-1	ENST00000384111	69	-1
ENST00000439151	8026	1	ENSG00000168384	899	-1	ENSG00000087995	1342	-1	ENST00000437251	10	-1	ENST00000408112	76	-1	ENST00000545408	1819	-1	ENST00000517093	9	-1	ENST00000561864	290	-1	ENST00000444456	263	-1	ENSG00000145757	1571	-1	ENST00000550926	66	-1
ENST00000439151	8368	1	ENSG00000143952	3939	-1	ENSG00000168913	780	-1	ENST00000515779	577	-1	ENSG00000249141	413	-1	ENSG00000206560	3150	-1	ENSG00000222000	412	-1	ENST00000549951	80	-1	ENSG00000080511	945	-1	ENST00000442520	205	-1	ENST00000415201	306	-1
ENST00000439174	1004	1	ENST00000516631	4	-1	ENSG00000138030	1512	-1	ENSG00000262866	1214	-1	ENST00000552584	272	-1	ENST00000533272	63	-1	ENST00000580431	22	-1	ENST00000607068	198	-1	ENST00000516438	78	-1	ENST00000410496	23	-1	ENST00000604593	24	-1
ENST00000439174	1026	1	ENST00000579574	89	-1	ENST00000523057	191	-1	ENSG00000186529	2617	-1	ENST00000423267	57	-1	ENSG00000235452	222	-1	ENSG00000154447	4518	-1	ENST00000606457	282	-1	ENSG00000139826	407	-1	ENSG00000262321	2118	-1	ENST00000418758	711	-1
ENST00000439174	1030	1	ENSG00000120675	1107	-1	ENSG00000164342	874	-1	ENST00000516617	12	-1	ENSG00000168246	2257	-1	ENST00000411485	33	-1	ENSG00000162402	6137	-1	ENSG00000223654	531	-1	ENST00000515085	190	-1	ENST00000517277	75	-1	ENSG00000268301	34	-1
ENST00000439174	1118	1	ENSG00000196090	2854	-1	ENST00000365394	83	-1	ENST00000517194	73	-1	ENST00000523497	117	-1	ENST00000458984	57	-1	ENSG00000243649	259	-1	ENST00000493820	139	-1	ENST00000408730	78	-1	ENST00000416294	155	-1	ENSG00000085224	6255	-1
ENST00000439174	1127	1	ENSG00000145354	367	-1	ENSG00000198105	4605	-1	ENST00000469264	342	-1	ENST00000572465	396	-1	ENST00000580715	68	-1	ENSG00000144485	431	-1	ENSG00000120318	4795	-1	ENSG00000159337	1213	-1	ENSG00000011332	609	-1	ENST00000518420	352	-1
ENST00000439174	1166	1	ENSG00000166961	516	-1	ENST00000511849	106	-1	ENST00000597028	276	-1	ENST00000459291	57	-1	ENST00000578020	80	-1	ENST00000584530	29	-1	ENST00000481845	141	-1	ENST00000384198	103	-1	ENSG00000102230	202	-1	ENST00000426314	3	-1
ENST00000439174	1352	1	ENSG00000197914	163	-1	ENSG00000157693	2096	-1	ENSG00000154263	327	-1	ENSG00000173976	182	-1	ENSG00000198482	4211	-1	ENST00000446193	289	-1	ENST00000577653	46	-1	ENST00000516745	24	-1	ENSG00000188987	74	-1	ENSG00000064205	536	-1
ENST00000439174	1391	1	ENST00000584532	67	-1	ENST00000457353	232	-1	ENST00000591143	950	-1	ENST00000505043	119	-1	ENST00000515767	1047	-1	ENSG00000173230	8394	-1	ENST00000413542	184	-1	ENSG00000105894	1185	-1	ENST00000415655	81	-1	ENST00000426212	633	-1
ENST00000439290	1606	1	ENST00000588206	77	-1	ENSG00000273053	1340	-1	ENST00000450076	515	-1	ENST00000428051	277	-1	ENST00000606393	251	-1	ENST00000412874	727	-1	ENST00000446199	1131	-1	ENSG00000104755	1005	-1	ENST00000571781	1907	-1	ENSG00000158815	1702	-1
ENST00000439290	3873	1	ENSG00000170525	1737	-1	ENSG00000223639	280	-1	ENST00000420118	330	-1	ENSG00000162188	447	-1	ENST00000363371	101	-1	ENST00000605477	369	-1	ENST00000433660	26	-1	ENST00000390493	47	-1	ENST00000445002	9	-1	ENST00000508031	531	-1
ENST00000439308	3263	1	ENST00000528671	290	-1	ENST00000410990	99	-1	ENSG00000234876	4420	-1	ENST00000258070	74	-1	ENST00000506480	28	-1	ENST00000411327	107	-1	ENST00000390393	516	-1	ENST00000505144	461	-1	ENSG00000067177	1572	-1	ENSG00000264708	720	-1
ENST00000439308	3276	1	ENSG00000128342	1083	-1	ENST00000608882	512	-1	ENSG00000273031	1183	-1	ENSG00000269277	1286	-1	ENSG00000174175	2438	-1	ENSG00000144228	5918	-1	ENSG00000215262	1776	-1	ENSG00000171759	2135	-1	ENSG00000214556	574	-1	ENSG00000141150	2336	-1
ENST00000439308	3726	1	ENST00000451822	371	-1	ENST00000425964	154	-1	ENST00000595363	184	-1	ENSG00000234719	821	-1	ENSG00000127564	183	-1	ENSG00000175315	323	-1	ENST00000488836	158	-1	ENST00000457548	218	-1	ENSG00000132911	1366	-1	ENST00000536735	321	-1
ENST00000439308	3736	1	ENST00000415710	70	-1	ENST00000517233	104	-1	ENSG00000070718	2253	-1	ENSG00000263461	1958	-1	ENSG00000123908	2665	-1	ENST00000553301	215	-1	ENSG00000076513	3068	-1	ENSG00000196653	2726	-1	ENST00000607056	1350	-1	ENST00000505347	503	-1
ENST00000439308	3807	1	ENST00000524085	340	-1	ENSG00000234623	902	-1	ENST00000577206	89	-1	ENSG00000147571	333	-1	ENSG00000183072	875	-1	ENST00000425713	679	-1	ENST00000516916	76	-1	ENST00000384918	47	-1	ENST00000500537	1488	-1	ENSG00000157060	1775	-1
ENST00000439308	3817	1	ENST00000576959	55	-1	ENST00000443177	159	-1	ENST00000579046	71	-1	ENST00000561592	730	-1	ENST00000569966	443	-1	ENST00000444663	28	-1	ENST00000390440	392	-1	ENSG00000187242	757	-1	ENSG00000174899	881	-1	ENSG00000187258	378	-1
ENST00000439308	4131	1	ENST00000590796	61	-1	ENST00000462872	570	-1	ENST00000417975	2386	-1	ENST00000581889	18	-1	ENST00000401453	430	-1	ENST00000582806	137	-1	ENSG00000222031	126	-1	ENST00000363658	75	-1	ENST00000417630	10	-1	ENST00000446897	404	-1
ENST00000439308	4176	1	ENST00000384161	76	-1	ENST00000556738	1666	-1	ENST00000316450	150	-1	ENST00000554662	417	-1	ENSG00000239463	1634	-1	ENST00000457414	8	-1	ENSG00000260164	3254	-1	ENST00000468470	26	-1	ENST00000562268	1305	-1	ENST00000504027	860	-1
ENST00000439308	5966	1	ENST00000384011	91	-1	ENST00000436275	405	-1	ENST00000555388	471	-1	ENSG00000180432	3148	-1	ENSG00000204495	1851	-1	ENST00000591389	288	-1	ENSG00000258248	15	-1	ENST00000413515	1386	-1	ENST00000508313	906	-1	ENST00000365341	92	-1
ENST00000439326	1747	1	ENST00000603750	65	-1	ENST00000362406	89	-1	ENST00000401925	13	-1	ENST00000510014	6	-1	ENST00000460586	233	-1	ENSG00000272031	1866	-1	ENST00000428426	938	-1	ENST00000448901	3991	-1	ENST00000342892	3579	-1	ENST00000404330	296	-1
ENST00000439326	1906	1	ENSG00000110274	3863	-1	ENST00000518739	299	-1	ENST00000450596	215	-1	ENST00000391256	35	-1	ENSG00000090382	756	-1	ENST00000440418	119	-1	ENST00000608116	424	-1	ENSG00000250254	386	-1	ENST00000424989	852	-1	ENST00000597006	250	-1
ENST00000439343	1356	1	ENST00000519311	32	-1	ENSG00000148158	3824	-1	ENSG00000271000	446	-1	ENSG00000174132	675	-1	ENST00000555184	333	-1	ENST00000587779	199	-1	ENSG00000158748	205	-1	ENST00000531247	123	-1	ENSG00000136045	166	-1	ENST00000434994	323	-1
ENST00000439343	1398	1	ENSG00000102893	1408	-1	ENSG00000230505	541	-1	ENST00000547968	80	-1	ENSG00000259518	912	-1	ENST00000418351	862	-1	ENST00000365600	93	-1	ENSG00000117724	6050	-1	ENST00000416126	239	-1	ENSG00000105173	1783	-1	ENST00000380106	409	-1
ENST00000439343	1402	1	ENST00000445551	445	-1	ENST00000516893	65	-1	ENSG00000157657	1079	-1	ENSG00000162576	2149	-1	ENSG00000089289	1435	-1	ENSG00000164855	6212	-1	ENSG00000125249	2731	-1	ENST00000532136	147	-1	ENST00000599228	452	-1	ENSG00000145244	4363	-1
ENST00000439343	1701	1	ENST00000459000	63	-1	ENSG00000268387	113	-1	ENST00000558010	533	-1	ENST00000445354	56	-1	ENSG00000169045	3522	-1	ENSG00000176567	356	-1	ENST00000430796	249	-1	ENSG00000101871	1591	-1	ENST00000508977	545	-1	ENST00000591187	347	-1
ENST00000439343	1735	1	ENST00000535746	562	-1	ENST00000440720	521	-1	ENST00000453671	160	-1	ENST00000490024	57	-1	ENST00000602862	586	-1	ENST00000605920	334	-1	ENSG00000115271	350	-1	ENST00000606679	24	-1	ENST00000399677	728	-1	ENSG00000113638	2321	-1
ENST00000439343	2173	1	ENST00000600161	377	-1	ENSG00000230143	1285	-1	ENST00000547452	660	-1	ENST00000365547	61	-1	ENST00000503893	14	-1	ENST00000520146	334	-1	ENST00000543604	359	-1	ENSG00000268274	627	-1	ENSG00000242389	590	-1	ENST00000503606	408	-1
ENST00000439374	1282	1	ENST00000419667	186	-1	ENSG00000239264	2438	-1	ENST00000418901	44	-1	ENSG00000141437	109	-1	ENST00000401880	1721	-1	ENST00000553633	678	-1	ENST00000567218	10	-1	ENSG00000175229	2118	-1	ENSG00000184925	1216	-1	ENST00000548347	824	-1
ENST00000439374	1339	1	ENSG00000259958	2240	-1	ENSG00000180730	2050	-1	ENST00000548339	226	-1	ENST00000496217	22	-1	ENST00000522743	75	-1	ENST00000548774	60	-1	ENST00000538229	146	-1	ENST00000365532	91	-1	ENSG00000197697	124	-1	ENST00000263717	618	-1
ENST00000439374	1351	1	ENST00000390599	388	-1	ENST00000493781	182	-1	ENST00000540533	293	-1	ENST00000608680	137	-1	ENST00000438336	339	-1	ENSG00000162992	793	-1	ENSG00000181323	164	-1	ENST00000414201	337	-1	ENST00000427740	108	-1	ENSG00000196811	1212	-1
ENST00000439374	1478	1	ENST00000432924	437	-1	ENSG00000152953	2125	-1	ENST00000568063	3599	-1	ENST00000537192	354	-1	ENST00000510090	602	-1	ENSG00000166454	2894	-1	ENSG00000152953	1908	-1	ENSG00000166794	1121	-1	ENST00000576396	17	-1	ENSG00000166326	2675	-1
ENST00000439374	1486	1	ENSG00000119559	527	-1	ENST00000505004	4	-1	ENST00000416929	659	-1	ENST00000364525	246	-1	ENSG00000233314	1109	-1	ENST00000452680	789	-1	ENSG00000106608	1439	-1	ENSG00000170242	7284	-1	ENST00000605515	182	-1	ENSG00000270339	554	-1
ENST00000439374	1493	1	ENSG00000162723	272	-1	ENST00000534767	849	-1	ENST00000460857	75	-1	ENSG00000205238	1511	-1	ENST00000429725	1631	-1	ENSG00000046774	1028	-1	ENST00000441098	93	-1	ENST00000436500	234	-1	ENST00000522872	137	-1	ENST00000602714	252	-1
ENST00000439461	1555	1	ENSG00000169926	2910	-1	ENST00000414608	72	-1	ENSG00000204290	408	-1	ENST00000484355	225	-1	ENST00000563289	204	-1	ENST00000513297	943	-1	ENST00000457667	200	-1	ENSG00000266967	802	-1	ENSG00000113851	2030	-1	ENST00000568688	647	-1
ENST00000439461	1630	1	ENST00000408845	58	-1	ENST00000604280	338	-1	ENST00000408166	106	-1	ENSG00000255537	943	-1	ENST00000456362	1023	-1	ENST00000560280	69	-1	ENST00000564580	1436	-1	ENST00000592809	98	-1	ENST00000499110	431	-1	ENSG00000120068	689	-1
ENST00000439461	1649	1	ENST00000459238	55	-1	ENSG00000206047	268	-1	ENST00000432045	3	-1	ENSG00000268624	2034	-1	ENST00000514532	2252	-1	ENSG00000115207	2970	-1	ENST00000582101	221	-1	ENST00000563320	2619	-1	ENST00000516558	30	-1	ENST00000447193	41	-1
ENST00000439461	720	1	ENSG00000151150	11467	-1	ENSG00000162227	694	-1	ENST00000432267	523	-1	ENST00000594776	333	-1	ENSG00000078668	837	-1	ENSG00000168757	1545	-1	ENSG00000196323	4919	-1	ENST00000459561	98	-1	ENST00000585877	161	-1	ENSG00000095932	86	-1
ENST00000439527	2235	1	ENST00000526642	452	-1	ENST00000603398	117	-1	ENSG00000262582	377	-1	ENSG00000268046	134	-1	ENSG00000112118	1809	-1	ENST00000516171	109	-1	ENST00000556316	285	-1	ENSG00000205076	490	-1	ENST00000606975	85	-1	ENST00000453578	497	-1
ENST00000439531	185	1	ENST00000552958	51	-1	ENST00000516519	73	-1	ENST00000454917	1132	-1	ENST00000578827	386	-1	ENST00000540463	449	-1	ENST00000384112	78	-1	ENST00000605921	69	-1	ENSG00000215689	698	-1	ENST00000439319	1936	-1	ENST00000419906	86	-1
ENST00000439531	209	1	ENST00000505946	125	-1	ENST00000597242	557	-1	ENSG00000160445	688	-1	ENST00000599383	313	-1	ENST00000416989	867	-1	ENSG00000087302	407	-1	ENST00000384444	91	-1	ENST00000408332	16	-1	ENST00000518704	103	-1	ENST00000581555	19	-1
ENST00000439539	1617	1	ENST00000487100	17	-1	ENST00000556888	254	-1	ENST00000492455	143	-1	ENST00000563833	42	-1	ENSG00000126012	5173	-1	ENST00000384214	124	-1	ENST00000499096	95	-1	ENST00000521343	116	-1	ENST00000448601	59	-1	ENST00000461138	33	-1
ENST00000439539	391	1	ENST00000383886	61	-1	ENSG00000159348	2525	-1	ENST00000415992	1119	-1	ENSG00000170923	650	-1	ENST00000428618	35	-1	ENSG00000256671	368	-1	ENST00000447938	340	-1	ENSG00000159200	1470	-1	ENST00000574104	29	-1	ENSG00000113318	2077	-1
ENST00000439539	438	1	ENSG00000158457	612	-1	ENSG00000267596	708	-1	ENST00000451341	433	-1	ENST00000606967	577	-1	ENST00000425761	366	-1	ENSG00000262676	3344	-1	ENST00000516245	126	-1	ENSG00000114473	2657	-1	ENST00000570238	176	-1	ENST00000525678	1593	-1
ENST00000439539	568	1	ENST00000570230	242	-1	ENST00000453255	17	-1	ENSG00000224320	810	-1	ENST00000607287	197	-1	ENST00000579182	839	-1	ENST00000458956	102	-1	ENST00000608729	718	-1	ENSG00000272706	3041	-1	ENST00000516802	24	-1	ENST00000584734	624	-1
ENST00000439539	736	1	ENST00000481467	195	-1	ENSG00000156787	1619	-1	ENST00000544730	783	-1	ENST00000563098	136	-1	ENST00000608389	194	-1	ENST00000577780	76	-1	ENST00000569288	204	-1	ENSG00000171033	2346	-1	ENSG00000176340	222	-1	ENSG00000103091	1111	-1
ENST00000439696	1171	1	ENSG00000182346	606	-1	ENST00000548384	688	-1	ENSG00000072832	2585	-1	ENSG00000160201	4133	-1	ENST00000439100	209	-1	ENST00000504250	200	-1	ENST00000520902	796	-1	ENST00000561747	95	-1	ENST00000391164	76	-1	ENSG00000033122	2418	-1
ENST00000439696	1298	1	ENSG00000189167	1162	-1	ENSG00000269730	60	-1	ENST00000468675	515	-1	ENST00000487567	173	-1	ENSG00000143153	1504	-1	ENST00000383924	103	-1	ENST00000417579	305	-1	ENST00000383900	12	-1	ENSG00000077549	1080	-1	ENST00000461220	51	-1
ENST00000439696	2095	1	ENSG00000203965	410	-1	ENST00000499499	1341	-1	ENST00000555562	804	-1	ENST00000384726	36	-1	ENSG00000230031	530	-1	ENST00000600185	169	-1	ENST00000499554	269	-1	ENST00000583257	24	-1	ENST00000452520	204	-1	ENSG00000146109	1587	-1
ENST00000439696	2835	1	ENST00000551928	139	-1	ENST00000425093	326	-1	ENSG00000084636	2797	-1	ENST00000511310	22	-1	ENSG00000184163	673	-1	ENSG00000114745	646	-1	ENSG00000273296	558	-1	ENST00000530526	325	-1	ENST00000440642	446	-1	ENSG00000185002	1317	-1
ENST00000439696	3020	1	ENST00000596404	110	-1	ENSG00000164068	5418	-1	ENST00000486302	565	-1	ENST00000416004	775	-1	ENST00000430998	1358	-1	ENSG00000240682	89	-1	ENST00000565564	108	-1	ENSG00000171566	2915	-1	ENST00000362773	68	-1	ENSG00000063245	1550	-1
ENST00000439696	412	1	ENST00000434165	369	-1	ENST00000462240	142	-1	ENST00000390548	311	-1	ENST00000365201	92	-1	ENSG00000205420	821	-1	ENSG00000259458	1899	-1	ENST00000436071	589	-1	ENST00000455722	139	-1	ENST00000517194	73	-1	ENST00000564358	455	-1
ENST00000439696	700	1	ENST00000504876	1721	-1	ENSG00000182326	2637	-1	ENST00000445168	725	-1	ENST00000542164	76	-1	ENSG00000197888	1251	-1	ENST00000437555	114	-1	ENSG00000189221	436	-1	ENST00000413752	114	-1	ENSG00000077616	3109	-1	ENST00000573973	59	-1
ENST00000439785	914	1	ENST00000574306	1578	-1	ENSG00000172888	3239	-1	ENSG00000116198	1910	-1	ENSG00000161649	2060	-1	ENSG00000101665	2706	-1	ENST00000549278	595	-1	ENST00000439559	1492	-1	ENSG00000165566	2648	-1	ENSG00000196510	1293	-1	ENST00000511592	38	-1
ENST00000439785	927	1	ENST00000443714	391	-1	ENSG00000081138	1941	-1	ENST00000412746	251	-1	ENST00000552576	1095	-1	ENST00000450921	245	-1	ENST00000577850	540	-1	ENST00000438951	130	-1	ENST00000412376	466	-1	ENST00000602172	502	-1	ENST00000362771	92	-1
ENST00000439999	2209	1	ENST00000513388	1178	-1	ENST00000513573	228	-1	ENST00000517004	69	-1	ENST00000550474	156	-1	ENST00000458150	168	-1	ENSG00000149474	165	-1	ENST00000440858	379	-1	ENST00000446084	18	-1	ENST00000508172	269	-1	ENST00000364054	76	-1
ENST00000440172	5920	1	ENST00000314084	250	-1	ENST00000571203	1254	-1	ENST00000405326	134	-1	ENST00000425576	181	-1	ENSG00000268353	1039	-1	ENST00000433562	95	-1	ENST00000582492	15	-1	ENST00000418824	47	-1	ENST00000561567	167	-1	ENST00000411655	437	-1
ENST00000440172	6329	1	ENST00000508026	167	-1	ENSG00000204300	855	-1	ENSG00000125787	14	-1	ENST00000459078	69	-1	ENST00000326184	3111	-1	ENST00000584161	517	-1	ENST00000516124	68	-1	ENST00000600074	303	-1	ENSG00000170185	113	-1	ENST00000503764	354	-1
ENST00000440282	54	1	ENSG00000162881	727	-1	ENST00000430745	665	-1	ENST00000485338	209	-1	ENST00000609370	182	-1	ENST00000495602	442	-1	ENST00000362775	36	-1	ENST00000574520	572	-1	ENST00000582465	2061	-1	ENST00000595365	213	-1	ENST00000514638	162	-1
ENST00000440436	391	1	ENST00000498381	285	-1	ENSG00000235109	652	-1	ENSG00000238074	854	-1	ENST00000402250	65	-1	ENST00000443421	221	-1	ENST00000526305	95	-1	ENSG00000135720	872	-1	ENST00000585157	22	-1	ENST00000384455	78	-1	ENST00000563569	149	-1
ENST00000440481	1675	1	ENST00000435636	8	-1	ENSG00000165943	2366	-1	ENST00000408816	41	-1	ENST00000564014	260	-1	ENST00000489463	164	-1	ENST00000384902	13	-1	ENST00000576445	81	-1	ENST00000605135	510	-1	ENST00000447554	312	-1	ENST00000427639	30	-1
ENST00000440481	1726	1	ENSG00000224854	456	-1	ENSG00000151320	1698	-1	ENST00000433468	5	-1	ENSG00000126461	2454	-1	ENST00000362342	188	-1	ENST00000425548	43	-1	ENSG00000148215	880	-1	ENSG00000243501	528	-1	ENSG00000186919	514	-1	ENST00000579561	322	-1
ENST00000440481	1793	1	ENST00000418757	599	-1	ENSG00000128917	3321	-1	ENST00000456885	619	-1	ENST00000565840	123	-1	ENST00000548424	427	-1	ENSG00000162722	353	-1	ENST00000566862	269	-1	ENST00000387419	26	-1	ENSG00000135249	908	-1	ENST00000384564	90	-1
ENST00000440481	1943	1	ENST00000410785	55	-1	ENSG00000204147	1096	-1	ENST00000470444	193	-1	ENSG00000100554	1728	-1	ENSG00000121898	1963	-1	ENSG00000141556	3225	-1	ENST00000492969	251	-1	ENSG00000152726	3047	-1	ENSG00000262156	423	-1	ENST00000440986	187	-1
ENST00000440481	2843	1	ENST00000489016	117	-1	ENSG00000040731	426	-1	ENSG00000007545	7108	-1	ENST00000408229	32	-1	ENSG00000206052	3727	-1	ENST00000511857	380	-1	ENSG00000151239	3167	-1	ENST00000560450	223	-1	ENSG00000196705	488	-1	ENSG00000172765	76	-1
ENST00000440501	972	1	ENST00000505408	467	-1	ENST00000599390	182	-1	ENST00000411992	408	-1	ENST00000520792	2083	-1	ENSG00000177291	31	-1	ENST00000491637	355	-1	ENSG00000256316	357	-1	ENSG00000259063	1112	-1	ENST00000583067	186	-1	ENST00000603781	238	-1
ENST00000440689	1919	1	ENST00000576771	459	-1	ENST00000568125	560	-1	ENSG00000114904	2340	-1	ENST00000522976	286	-1	ENST00000446251	869	-1	ENST00000379317	1947	-1	ENST00000429352	70	-1	ENST00000391209	64	-1	ENSG00000125821	1511	-1	ENST00000447019	266	-1
ENST00000440692	290	1	ENST00000418672	402	-1	ENSG00000106009	3460	-1	ENST00000391057	35	-1	ENSG00000178809	2356	-1	ENSG00000163703	769	-1	ENST00000438093	434	-1	ENSG00000152359	848	-1	ENST00000426860	92	-1	ENST00000451552	257	-1	ENSG00000161847	1969	-1
ENST00000440756	1490	1	ENST00000508713	1686	-1	ENSG00000070404	192	-1	ENSG00000198056	839	-1	ENST00000594712	217	-1	ENST00000408485	49	-1	ENST00000522035	337	-1	ENSG00000126368	2361	-1	ENST00000365052	143	-1	ENST00000411384	122	-1	ENSG00000099625	4102	-1
ENST00000440756	767	1	ENSG00000204947	551	-1	ENST00000447348	57	-1	ENST00000581009	125	-1	ENSG00000164815	1309	-1	ENST00000410308	25	-1	ENSG00000133639	1037	-1	ENST00000429450	493	-1	ENST00000608878	59	-1	ENST00000546324	1139	-1	ENSG00000159423	1414	-1
ENST00000440783	2001	1	ENST00000384499	113	-1	ENST00000532620	149	-1	ENST00000429522	324	-1	ENSG00000172071	3251	-1	ENSG00000114209	1783	-1	ENST00000592371	760	-1	ENST00000576811	390	-1	ENST00000486888	338	-1	ENSG00000196101	1144	-1	ENSG00000124588	651	-1
ENST00000440783	2302	1	ENST00000432228	1339	-1	ENST00000513286	125	-1	ENST00000456446	267	-1	ENST00000523331	151	-1	ENST00000511916	422	-1	ENST00000516612	99	-1	ENSG00000160439	1261	-1	ENST00000500527	1896	-1	ENST00000433576	161	-1	ENST00000525320	5	-1
ENST00000440859	1009	1	ENST00000384126	64	-1	ENST00000595277	228	-1	ENST00000575263	191	-1	ENSG00000065665	497	-1	ENSG00000125826	2677	-1	ENST00000408459	22	-1	ENST00000607819	30	-1	ENST00000516149	73	-1	ENSG00000170075	2758	-1	ENST00000578899	1001	-1
ENST00000440859	1634	1	ENSG00000071246	1048	-1	ENST00000378340	18	-1	ENST00000514848	75	-1	ENSG00000137501	437	-1	ENSG00000152779	2427	-1	ENST00000608941	901	-1	ENSG00000138785	1285	-1	ENST00000560574	83	-1	ENST00000561926	756	-1	ENSG00000141279	4203	-1
ENST00000440859	1682	1	ENST00000579902	138	-1	ENST00000440968	52	-1	ENSG00000112787	2864	-1	ENST00000432701	642	-1	ENSG00000158467	2951	-1	ENSG00000025770	1257	-1	ENST00000459016	80	-1	ENSG00000187049	1564	-1	ENST00000451410	132	-1	ENST00000517063	56	-1
ENST00000440859	1716	1	ENST00000578936	449	-1	ENSG00000140807	2364	-1	ENSG00000271753	1690	-1	ENST00000443545	121	-1	ENSG00000258643	941	-1	ENSG00000180992	470	-1	ENSG00000268846	37	-1	ENSG00000188305	406	-1	ENSG00000108953	246	-1	ENST00000571331	242	-1
ENST00000440859	1982	1	ENSG00000005187	1572	-1	ENST00000436861	18	-1	ENSG00000260164	1133	-1	ENSG00000145919	1188	-1	ENST00000415892	20	-1	ENST00000411265	69	-1	ENST00000603251	63	-1	ENST00000426359	59	-1	ENST00000525882	456	-1	ENSG00000171865	1611	-1
ENST00000440944	2109	1	ENSG00000183495	10555	-1	ENST00000404372	409	-1	ENST00000516579	69	-1	ENST00000414649	160	-1	ENST00000366308	831	-1	ENST00000561624	436	-1	ENST00000593938	329	-1	ENSG00000178722	873	-1	ENSG00000198342	2549	-1	ENSG00000102934	912	-1
ENST00000440944	2115	1	ENSG00000125651	1870	-1	ENST00000455244	227	-1	ENSG00000165072	2826	-1	ENSG00000115255	684	-1	ENSG00000188993	2842	-1	ENST00000596587	711	-1	ENSG00000090581	1002	-1	ENST00000522743	75	-1	ENSG00000163762	3459	-1	ENST00000494591	666	-1
ENST00000440944	2341	1	ENSG00000152078	1435	-1	ENSG00000137218	248	-1	ENST00000448026	88	-1	ENSG00000267795	471	-1	ENSG00000145390	3874	-1	ENST00000384506	89	-1	ENST00000518559	2382	-1	ENST00000605837	90	-1	ENST00000603686	11	-1	ENST00000362177	11	-1
ENST00000440944	2928	1	ENST00000366135	4	-1	ENST00000526316	180	-1	ENST00000429744	6	-1	ENST00000561247	408	-1	ENSG00000114650	2182	-1	ENSG00000137831	5697	-1	ENSG00000239382	1895	-1	ENSG00000068078	2783	-1	ENSG00000154102	1060	-1	ENST00000362782	110	-1
ENST00000440965	1430	1	ENST00000435725	37	-1	ENST00000586356	386	-1	ENSG00000183729	2681	-1	ENSG00000215277	117	-1	ENST00000402374	388	-1	ENSG00000181333	841	-1	ENSG00000198673	1624	-1	ENST00000608515	200	-1	ENSG00000203910	255	-1	ENSG00000171132	3528	-1
ENST00000440965	295	1	ENSG00000248483	5930	-1	ENSG00000143862	1590	-1	ENST00000444324	216	-1	ENST00000463843	159	-1	ENSG00000100276	104	-1	ENST00000431293	209	-1	ENSG00000127334	7862	-1	ENST00000405326	578	-1	ENST00000476886	1796	-1	ENST00000440214	15	-1
ENST00000440970	1166	1	ENST00000431026	71	-1	ENST00000455231	85	-1	ENSG00000108270	319	-1	ENST00000555838	297	-1	ENST00000515347	349	-1	ENST00000364232	90	-1	ENSG00000150401	417	-1	ENSG00000066135	2083	-1	ENSG00000161204	815	-1	ENSG00000170889	979	-1
ENST00000440970	3437	1	ENST00000416911	282	-1	ENSG00000174718	4596	-1	ENST00000596444	2477	-1	ENSG00000106603	3122	-1	ENST00000507483	133	-1	ENST00000552060	145	-1	ENSG00000182810	1845	-1	ENSG00000204740	493	-1	ENST00000448961	150	-1	ENST00000383893	75	-1
ENST00000440970	4365	1	ENST00000570544	184	-1	ENST00000530248	696	-1	ENSG00000261698	1960	-1	ENSG00000155744	3000	-1	ENST00000332935	544	-1	ENSG00000262485	522	-1	ENSG00000263074	36	-1	ENST00000496370	153	-1	ENST00000528546	41	-1	ENSG00000137814	210	-1
ENST00000441074	1628	1	ENSG00000213995	838	-1	ENST00000438219	129	-1	ENST00000519029	253	-1	ENST00000418183	532	-1	ENST00000516851	92	-1	ENST00000517604	957	-1	ENSG00000182197	2022	-1	ENST00000601998	441	-1	ENSG00000269645	972	-1	ENSG00000167106	11	-1
ENST00000441074	1656	1	ENSG00000262015	3145	-1	ENST00000483696	421	-1	ENST00000455497	55	-1	ENST00000390968	15	-1	ENST00000464143	8	-1	ENST00000418778	1150	-1	ENST00000363236	35	-1	ENST00000449240	126	-1	ENSG00000258588	438	-1	ENSG00000268482	12	-1
ENST00000441074	1689	1	ENSG00000143486	1492	-1	ENST00000584743	58	-1	ENSG00000130023	559	-1	ENSG00000167195	1232	-1	ENSG00000182348	2662	-1	ENST00000422194	133	-1	ENSG00000088682	1692	-1	ENST00000430025	484	-1	ENST00000606839	308	-1	ENST00000577325	253	-1
ENST00000441074	1876	1	ENST00000578848	59	-1	ENSG00000118308	2467	-1	ENST00000512867	1709	-1	ENSG00000157895	1209	-1	ENST00000421144	182	-1	ENST00000515045	219	-1	ENST00000391014	48	-1	ENST00000436852	364	-1	ENST00000451431	274	-1	ENST00000442605	445	-1
ENST00000441074	1956	1	ENST00000567819	279	-1	ENST00000578682	59	-1	ENST00000422338	516	-1	ENST00000414466	3732	-1	ENSG00000154007	1028	-1	ENST00000591772	660	-1	ENSG00000069943	529	-1	ENST00000529743	1220	-1	ENST00000601969	381	-1	ENSG00000185189	1832	-1
ENST00000441074	2125	1	ENSG00000006611	2181	-1	ENSG00000141485	839	-1	ENSG00000233046	288	-1	ENST00000450122	508	-1	ENST00000445100	161	-1	ENSG00000158315	801	-1	ENSG00000261768	435	-1	ENST00000454451	371	-1	ENSG00000175104	1838	-1	ENST00000602345	320	-1
ENST00000441149	866	1	ENST00000485582	35	-1	ENST00000384702	76	-1	ENSG00000116983	3239	-1	ENST00000554099	695	-1	ENST00000532690	122	-1	ENSG00000133226	472	-1	ENST00000430884	81	-1	ENST00000528726	1188	-1	ENST00000525383	195	-1	ENST00000519351	91	-1
ENST00000441217	316	1	ENSG00000176769	2216	-1	ENSG00000081721	211	-1	ENST00000434303	129	-1	ENSG00000184470	1544	-1	ENSG00000173846	2049	-1	ENST00000400019	496	-1	ENST00000594444	255	-1	ENST00000527281	185	-1	ENST00000312876	401	-1	ENSG00000232569	1137	-1
ENST00000441217	345	1	ENSG00000259034	422	-1	ENST00000425215	831	-1	ENSG00000142677	1694	-1	ENST00000530815	235	-1	ENST00000365335	70	-1	ENST00000503989	3167	-1	ENSG00000206484	999	-1	ENST00000450728	1811	-1	ENSG00000107938	2772	-1	ENSG00000250021	913	-1
ENST00000441217	352	1	ENSG00000182050	244	-1	ENST00000561451	189	-1	ENST00000557241	773	-1	ENSG00000113262	5056	-1	ENST00000365651	90	-1	ENST00000581696	42	-1	ENSG00000132631	107	-1	ENST00000448028	248	-1	ENSG00000115084	2534	-1	ENST00000449128	796	-1
ENST00000441222	1303	1	ENST00000392655	1903	-1	ENST00000547454	250	-1	ENSG00000078399	472	-1	ENSG00000150625	1126	-1	ENST00000504077	1575	-1	ENST00000446998	106	-1	ENST00000448213	331	-1	ENSG00000153140	2262	-1	ENST00000575786	1090	-1	ENSG00000174038	1031	-1
ENST00000441252	270	1	ENSG00000160633	1979	-1	ENST00000512513	635	-1	ENST00000435867	92	-1	ENSG00000081842	843	-1	ENSG00000054967	1294	-1	ENST00000609524	451	-1	ENSG00000089820	1304	-1	ENST00000428812	390	-1	ENST00000548141	862	-1	ENST00000563237	157	-1
ENST00000441252	482	1	ENST00000500823	349	-1	ENST00000512696	154	-1	ENSG00000128342	655	-1	ENST00000450720	1488	-1	ENSG00000008838	3356	-1	ENST00000516815	80	-1	ENSG00000006555	1910	-1	ENST00000440296	773	-1	ENSG00000172551	323	-1	ENST00000401281	59	-1
ENST00000441252	490	1	ENST00000362302	56	-1	ENSG00000144554	416	-1	ENST00000453437	113	-1	ENST00000401239	8	-1	ENSG00000099899	320	-1	ENSG00000188959	90	-1	ENST00000588553	48	-1	ENSG00000180479	3585	-1	ENST00000605262	23	-1	ENSG00000268248	246	-1
ENST00000441259	1180	1	ENSG00000136026	2244	-1	ENSG00000068878	1108	-1	ENST00000418955	274	-1	ENST00000558833	436	-1	ENST00000441976	473	-1	ENST00000516863	42	-1	ENST00000603162	394	-1	ENST00000525935	582	-1	ENST00000578443	431	-1	ENST00000609641	379	-1
ENST00000441259	1266	1	ENST00000390993	44	-1	ENSG00000183431	880	-1	ENSG00000169660	518	-1	ENSG00000001629	429	-1	ENST00000465069	286	-1	ENSG00000050030	10086	-1	ENST00000362145	41	-1	ENST00000411600	1245	-1	ENST00000514947	479	-1	ENSG00000226124	1017	-1
ENST00000441259	1270	1	ENST00000444431	1161	-1	ENST00000408069	85	-1	ENST00000419168	209	-1	ENST00000569088	191	-1	ENST00000471638	285	-1	ENST00000324089	801	-1	ENST00000441287	197	-1	ENST00000363682	92	-1	ENST00000448534	524	-1	ENST00000385273	31	-1
ENST00000441259	1288	1	ENSG00000172500	474	-1	ENST00000564801	208	-1	ENSG00000119599	1628	-1	ENST00000606776	24	-1	ENST00000577884	22	-1	ENSG00000132199	6042	-1	ENST00000435433	1167	-1	ENST00000597839	354	-1	ENST00000587826	255	-1	ENSG00000114204	889	-1
ENST00000441259	1378	1	ENST00000588784	2373	-1	ENST00000452750	452	-1	ENST00000559959	195	-1	ENST00000609632	66	-1	ENST00000457632	252	-1	ENSG00000244355	386	-1	ENSG00000105954	245	-1	ENST00000424752	750	-1	ENST00000365178	14	-1	ENSG00000118495	2566	-1
ENST00000441259	1450	1	ENST00000516187	59	-1	ENST00000563087	145	-1	ENST00000390275	259	-1	ENST00000412962	1573	-1	ENSG00000118246	2852	-1	ENST00000522306	67	-1	ENST00000580842	85	-1	ENST00000505273	126	-1	ENST00000495104	423	-1	ENSG00000026103	2464	-1
ENST00000441259	1525	1	ENST00000582202	44	-1	ENSG00000027869	738	-1	ENSG00000067064	1395	-1	ENST00000384328	87	-1	ENST00000582307	333	-1	ENST00000516978	50	-1	ENST00000516404	120	-1	ENST00000572082	169	-1	ENST00000516022	51	-1	ENST00000458399	296	-1
ENST00000441259	1768	1	ENSG00000121406	765	-1	ENST00000443077	314	-1	ENST00000602674	394	-1	ENSG00000228075	1179	-1	ENSG00000168124	155	-1	ENST00000516865	102	-1	ENSG00000167900	550	-1	ENST00000552858	205	-1	ENSG00000221926	2573	-1	ENSG00000108651	3973	-1
ENST00000441259	1864	1	ENSG00000184162	238	-1	ENSG00000167468	153	-1	ENSG00000117118	1010	-1	ENST00000448806	261	-1	ENSG00000263226	3611	-1	ENSG00000147996	526	-1	ENST00000457027	270	-1	ENST00000458419	276	-1	ENSG00000236561	136	-1	ENSG00000111886	292	-1
ENST00000441259	1989	1	ENST00000554254	296	-1	ENST00000427039	576	-1	ENSG00000099917	866	-1	ENST00000604630	106	-1	ENSG00000143971	3376	-1	ENST00000532759	895	-1	ENSG00000164776	1343	-1	ENST00000391405	441	-1	ENSG00000165055	2232	-1	ENSG00000205111	586	-1
ENST00000441259	2164	1	ENSG00000137414	3081	-1	ENSG00000175264	1210	-1	ENST00000421619	44	-1	ENST00000419889	120	-1	ENSG00000271124	944	-1	ENSG00000178021	2089	-1	ENST00000579646	57	-1	ENST00000428213	676	-1	ENST00000486251	32	-1	ENSG00000157654	1644	-1
ENST00000441310	2241	1	ENST00000522529	111	-1	ENSG00000268343	273	-1	ENST00000512487	264	-1	ENSG00000158301	1709	-1	ENST00000605814	5	-1	ENST00000593063	254	-1	ENST00000512628	391	-1	ENST00000580047	5	-1	ENST00000548497	362	-1	ENSG00000183741	4300	-1
ENST00000441310	2264	1	ENST00000517075	63	-1	ENSG00000112701	5246	-1	ENST00000426775	353	-1	ENST00000510203	349	-1	ENSG00000132840	803	-1	ENSG00000225130	845	-1	ENST00000364500	51	-1	ENST00000541658	123	-1	ENST00000431646	277	-1	ENSG00000122970	2357	-1
ENST00000441310	2273	1	ENST00000582527	1598	-1	ENST00000523028	4013	-1	ENST00000305671	87	-1	ENST00000573437	11	-1	ENSG00000062822	493	-1	ENST00000451230	190	-1	ENST00000566935	49	-1	ENSG00000132950	810	-1	ENSG00000165185	2886	-1	ENST00000564490	602	-1
ENST00000441310	2513	1	ENSG00000262886	2887	-1	ENSG00000146070	819	-1	ENST00000365209	54	-1	ENST00000445708	99	-1	ENSG00000126952	1328	-1	ENSG00000120699	761	-1	ENSG00000184076	18	-1	ENST00000451072	113	-1	ENST00000413645	408	-1	ENSG00000265551	2025	-1
ENST00000441463	1231	1	ENST00000536405	1060	-1	ENST00000476398	12	-1	ENST00000609980	506	-1	ENST00000506026	142	-1	ENST00000410926	76	-1	ENST00000421835	180	-1	ENSG00000197706	969	-1	ENSG00000100883	1661	-1	ENST00000439341	319	-1	ENST00000436953	428	-1
ENST00000441463	1393	1	ENSG00000103316	1056	-1	ENSG00000110888	1388	-1	ENSG00000258890	574	-1	ENST00000553271	173	-1	ENST00000394240	313	-1	ENST00000509476	210	-1	ENST00000551110	281	-1	ENST00000425044	320	-1	ENST00000390922	69	-1	ENSG00000178307	169	-1
ENST00000441463	1447	1	ENST00000414583	4403	-1	ENST00000416455	418	-1	ENSG00000228896	2141	-1	ENST00000390525	44	-1	ENST00000404326	146	-1	ENST00000456203	240	-1	ENSG00000125247	2518	-1	ENST00000560931	727	-1	ENST00000442149	211	-1	ENSG00000167487	482	-1
ENST00000441463	1458	1	ENST00000599162	163	-1	ENST00000542984	267	-1	ENST00000583032	11	-1	ENST00000580920	34	-1	ENSG00000273105	1439	-1	ENST00000584490	101	-1	ENST00000506012	944	-1	ENST00000417989	120	-1	ENSG00000166349	3910	-1	ENSG00000141574	1091	-1
ENST00000441493	4384	1	ENST00000606393	247	-1	ENST00000364825	90	-1	ENST00000529409	99	-1	ENST00000437213	276	-1	ENST00000557898	811	-1	ENST00000564561	526	-1	ENST00000485384	153	-1	ENST00000522383	58	-1	ENSG00000100209	538	-1	ENST00000365046	61	-1
ENST00000441493	4945	1	ENST00000518355	295	-1	ENST00000413246	241	-1	ENST00000399149	62	-1	ENST00000550676	77	-1	ENSG00000074317	736	-1	ENST00000603682	762	-1	ENSG00000145375	5124	-1	ENSG00000118785	537	-1	ENST00000384258	73	-1	ENSG00000268155	28	-1
ENST00000441493	583	1	ENSG00000107105	1306	-1	ENSG00000143631	10577	-1	ENST00000449447	218	-1	ENST00000596427	881	-1	ENST00000440181	1235	-1	ENST00000446211	149	-1	ENST00000443630	70	-1	ENST00000421570	5	-1	ENSG00000139800	3153	-1	ENSG00000016402	1294	-1
ENST00000441560	1762	1	ENST00000546439	522	-1	ENST00000417930	71	-1	ENST00000364522	72	-1	ENST00000454621	146	-1	ENSG00000227171	678	-1	ENSG00000203836	2005	-1	ENST00000408559	104	-1	ENST00000523871	2682	-1	ENST00000506859	526	-1	ENST00000573819	543	-1
ENST00000441564	3237	1	ENST00000598085	47	-1	ENSG00000198732	103	-1	ENST00000364295	76	-1	ENST00000364999	71	-1	ENST00000459805	1483	-1	ENST00000440455	527	-1	ENSG00000138942	899	-1	ENST00000429386	443	-1	ENSG00000240433	2351	-1	ENST00000405613	462	-1
ENST00000441564	3273	1	ENST00000548488	514	-1	ENST00000607525	16	-1	ENST00000364606	101	-1	ENSG00000176753	2037	-1	ENSG00000261732	1083	-1	ENST00000408662	53	-1	ENST00000410851	297	-1	ENST00000424004	106	-1	ENST00000513136	467	-1	ENST00000340444	581	-1
ENST00000441564	3297	1	ENST00000365420	92	-1	ENSG00000138346	2498	-1	ENST00000419836	114	-1	ENST00000420177	152	-1	ENST00000433466	243	-1	ENST00000433510	270	-1	ENST00000407513	73	-1	ENST00000470993	56	-1	ENST00000436266	233	-1	ENSG00000164241	353	-1
ENST00000441564	340	1	ENST00000535377	34	-1	ENST00000418379	481	-1	ENST00000408781	56	-1	ENST00000445666	347	-1	ENSG00000257770	1131	-1	ENSG00000182450	86	-1	ENST00000564800	230	-1	ENST00000514397	113	-1	ENST00000502532	1966	-1	ENST00000573187	474	-1
ENST00000441564	810	1	ENST00000414129	222	-1	ENST00000419031	679	-1	ENSG00000135605	2462	-1	ENSG00000175877	930	-1	ENST00000605496	84	-1	ENST00000559135	412	-1	ENST00000552559	73	-1	ENSG00000214248	714	-1	ENST00000422192	70	-1	ENSG00000178562	540	-1
ENST00000441564	864	1	ENST00000364054	76	-1	ENSG00000268372	3038	-1	ENST00000562178	188	-1	ENSG00000113361	3525	-1	ENST00000496255	699	-1	ENST00000583628	42	-1	ENSG00000235986	2846	-1	ENSG00000136247	448	-1	ENSG00000253831	259	-1	ENSG00000085978	3902	-1
ENST00000441611	274	1	ENST00000608145	3202	-1	ENSG00000162460	1170	-1	ENST00000517120	76	-1	ENST00000567527	932	-1	ENST00000365599	92	-1	ENST00000446709	375	-1	ENST00000573312	2295	-1	ENSG00000266958	311	-1	ENST00000482189	231	-1	ENST00000602440	207	-1
ENST00000441611	537	1	ENST00000415736	264	-1	ENSG00000237495	739	-1	ENSG00000101290	2719	-1	ENSG00000213999	1185	-1	ENST00000408486	53	-1	ENSG00000099991	7116	-1	ENST00000486314	138	-1	ENSG00000198218	1749	-1	ENSG00000185009	1762	-1	ENST00000427373	166	-1
ENST00000441611	673	1	ENST00000436056	364	-1	ENST00000553638	478	-1	ENST00000567714	615	-1	ENST00000412439	45	-1	ENST00000363015	76	-1	ENST00000602844	101	-1	ENSG00000154237	5235	-1	ENST00000459328	67	-1	ENST00000559985	2113	-1	ENST00000479243	275	-1
ENST00000441611	702	1	ENST00000585581	251	-1	ENSG00000116209	1526	-1	ENSG00000227147	252	-1	ENST00000410476	24	-1	ENSG00000165138	4011	-1	ENST00000538640	110	-1	ENSG00000174943	1185	-1	ENST00000458522	292	-1	ENST00000443300	516	-1	ENSG00000133110	834	-1
ENST00000441611	770	1	ENST00000556652	383	-1	ENST00000516338	37	-1	ENSG00000081237	1453	-1	ENST00000554552	368	-1	ENSG00000204501	1176	-1	ENSG00000026508	178	-1	ENSG00000105383	2172	-1	ENST00000424524	252	-1	ENST00000604692	232	-1	ENST00000421970	453	-1
ENST00000441611	776	1	ENSG00000104826	356	-1	ENST00000406944	75	-1	ENSG00000185340	1208	-1	ENST00000463302	311	-1	ENSG00000036257	6629	-1	ENST00000449258	476	-1	ENST00000511497	1995	-1	ENST00000447168	885	-1	ENST00000449890	114	-1	ENST00000408531	128	-1
ENST00000441611	796	1	ENST00000543347	4	-1	ENSG00000130656	341	-1	ENSG00000268016	306	-1	ENST00000567272	690	-1	ENST00000563122	141	-1	ENSG00000187288	109	-1	ENST00000364778	107	-1	ENSG00000108821	1547	-1	ENSG00000180801	4413	-1	ENST00000583467	70	-1
ENST00000441611	804	1	ENST00000424500	75	-1	ENST00000476875	7	-1	ENST00000431875	253	-1	ENST00000418690	574	-1	ENST00000516759	35	-1	ENST00000518143	499	-1	ENSG00000177202	56	-1	ENST00000603437	30	-1	ENSG00000180198	2099	-1	ENST00000505398	437	-1
ENST00000441634	301	1	ENST00000581065	201	-1	ENSG00000182747	307	-1	ENSG00000124875	843	-1	ENSG00000060656	4992	-1	ENSG00000159200	1074	-1	ENST00000594491	161	-1	ENST00000562262	1655	-1	ENSG00000085998	3211	-1	ENSG00000196683	632	-1	ENST00000385068	13	-1
ENST00000441719	1225	1	ENST00000516345	4	-1	ENST00000441947	1958	-1	ENSG00000101266	1906	-1	ENSG00000251493	1136	-1	ENST00000609010	143	-1	ENST00000503998	855	-1	ENST00000416430	46	-1	ENSG00000108679	1781	-1	ENST00000383879	47	-1	ENSG00000184378	1958	-1
ENST00000441719	1232	1	ENST00000560893	33	-1	ENST00000522383	119	-1	ENSG00000171495	1770	-1	ENST00000413158	11	-1	ENST00000578140	70	-1	ENST00000560214	17	-1	ENST00000427861	303	-1	ENST00000416242	351	-1	ENST00000539784	106	-1	ENST00000390938	69	-1
ENST00000441719	1246	1	ENST00000594032	1296	-1	ENST00000364028	76	-1	ENST00000561764	320	-1	ENSG00000198829	965	-1	ENST00000525296	719	-1	ENST00000580846	59	-1	ENST00000471607	183	-1	ENST00000582881	627	-1	ENSG00000270263	937	-1	ENSG00000130385	304	-1
ENST00000441719	1279	1	ENST00000413895	277	-1	ENST00000578967	247	-1	ENSG00000119714	25	-1	ENST00000510435	226	-1	ENSG00000086712	4396	-1	ENSG00000088826	1871	-1	ENST00000515136	184	-1	ENSG00000221888	83	-1	ENSG00000204657	751	-1	ENST00000459075	76	-1
ENST00000441719	1401	1	ENST00000364117	16	-1	ENSG00000223443	1457	-1	ENST00000440100	461	-1	ENST00000362969	90	-1	ENSG00000154080	212	-1	ENST00000420526	373	-1	ENSG00000143502	1226	-1	ENST00000531966	410	-1	ENST00000383461	298	-1	ENSG00000116754	2139	-1
ENST00000441719	1493	1	ENST00000610263	327	-1	ENSG00000149925	957	-1	ENST00000531125	159	-1	ENSG00000214954	1134	-1	ENST00000450951	556	-1	ENST00000520300	136	-1	ENST00000608931	67	-1	ENST00000384432	101	-1	ENST00000496593	498	-1	ENST00000446092	216	-1
ENST00000441719	4454	1	ENST00000577192	80	-1	ENSG00000272705	1307	-1	ENSG00000141905	5609	-1	ENST00000585564	133	-1	ENST00000438536	1061	-1	ENST00000382470	802	-1	ENST00000524136	359	-1	ENST00000459622	73	-1	ENST00000516585	30	-1	ENSG00000042493	1287	-1
ENST00000441788	2091	1	ENSG00000154258	1354	-1	ENST00000521872	445	-1	ENST00000578933	37	-1	ENSG00000234836	590	-1	ENSG00000109610	294	-1	ENST00000446786	271	-1	ENST00000580962	64	-1	ENST00000441932	1125	-1	ENSG00000165917	1122	-1	ENST00000601077	307	-1
ENST00000441788	2111	1	ENSG00000094804	2695	-1	ENSG00000117222	1662	-1	ENSG00000160710	6433	-1	ENST00000327274	533	-1	ENSG00000184194	410	-1	ENST00000588126	94	-1	ENST00000362675	90	-1	ENST00000411969	99	-1	ENSG00000114209	885	-1	ENSG00000268341	69	-1
ENST00000441788	2283	1	ENST00000453735	313	-1	ENST00000554198	61	-1	ENST00000428166	303	-1	ENSG00000152642	3017	-1	ENSG00000272951	3	-1	ENST00000555786	277	-1	ENSG00000205309	1184	-1	ENST00000528254	220	-1	ENST00000417848	132	-1	ENST00000384011	72	-1
ENST00000441788	2463	1	ENST00000427790	255	-1	ENST00000565578	120	-1	ENST00000425763	44	-1	ENST00000519599	77	-1	ENST00000429630	55	-1	ENST00000432679	52	-1	ENST00000608946	41	-1	ENST00000568401	49	-1	ENST00000423354	161	-1	ENSG00000142530	760	-1
ENST00000441788	2481	1	ENST00000459198	50	-1	ENST00000604197	67	-1	ENST00000583078	24	-1	ENST00000541881	159	-1	ENST00000581427	22	-1	ENST00000401900	422	-1	ENST00000363473	90	-1	ENSG00000163964	2551	-1	ENST00000584490	26	-1	ENST00000555514	110	-1
ENST00000441788	2730	1	ENST00000498788	180	-1	ENST00000304105	19	-1	ENST00000413663	226	-1	ENST00000481669	326	-1	ENST00000604454	22	-1	ENST00000586161	740	-1	ENST00000408394	79	-1	ENSG00000139352	2392	-1	ENST00000546144	67	-1	ENSG00000157551	6669	-1
ENST00000441802	1013	1	ENSG00000196159	1845	-1	ENSG00000068120	1898	-1	ENST00000401024	489	-1	ENST00000606423	4	-1	ENST00000607419	82	-1	ENSG00000136026	1096	-1	ENSG00000128313	973	-1	ENSG00000101400	697	-1	ENSG00000075618	2708	-1	ENST00000384898	99	-1
ENST00000441802	10928	1	ENST00000507398	79	-1	ENST00000362843	105	-1	ENSG00000271809	1469	-1	ENST00000443469	86	-1	ENST00000567492	278	-1	ENSG00000188994	8131	-1	ENST00000590047	420	-1	ENST00000604542	287	-1	ENST00000456738	35	-1	ENSG00000130309	623	-1
ENST00000441802	10970	1	ENST00000581685	1395	-1	ENST00000362419	77	-1	ENST00000597609	26	-1	ENST00000586205	193	-1	ENSG00000125492	931	-1	ENSG00000251569	321	-1	ENST00000579560	3	-1	ENSG00000214681	500	-1	ENST00000606596	692	-1	ENST00000471222	300	-1
ENST00000441802	11332	1	ENST00000391083	36	-1	ENSG00000148719	24	-1	ENST00000605902	276	-1	ENSG00000167653	770	-1	ENST00000511234	77	-1	ENSG00000262057	950	-1	ENSG00000171320	2449	-1	ENSG00000164074	2956	-1	ENST00000592371	1000	-1	ENST00000572697	546	-1
ENST00000441802	1187	1	ENSG00000262672	811	-1	ENST00000447524	81	-1	ENST00000323601	1635	-1	ENST00000457151	145	-1	ENST00000580167	59	-1	ENST00000409926	953	-1	ENSG00000188283	2050	-1	ENST00000465715	183	-1	ENST00000426549	1783	-1	ENST00000445859	184	-1
ENST00000441802	12028	1	ENST00000591757	66	-1	ENSG00000204889	285	-1	ENST00000510343	594	-1	ENST00000407916	3530	-1	ENST00000455380	312	-1	ENST00000521139	264	-1	ENST00000410592	230	-1	ENSG00000172456	1936	-1	ENSG00000149403	4479	-1	ENST00000521803	99	-1
ENST00000441802	12143	1	ENSG00000124491	3558	-1	ENST00000514820	201	-1	ENSG00000232357	611	-1	ENST00000491862	1894	-1	ENST00000426570	20	-1	ENSG00000105136	1266	-1	ENSG00000205147	1696	-1	ENST00000505438	676	-1	ENST00000582221	105	-1	ENST00000501702	313	-1
ENST00000441802	12737	1	ENSG00000171603	2895	-1	ENST00000506612	225	-1	ENSG00000157881	822	-1	ENSG00000152229	616	-1	ENST00000607830	479	-1	ENST00000533748	1295	-1	ENST00000512730	140	-1	ENST00000438040	784	-1	ENST00000603339	70	-1	ENST00000522274	114	-1
ENST00000441802	12876	1	ENSG00000148334	1680	-1	ENST00000454263	1289	-1	ENSG00000153046	1659	-1	ENSG00000183653	237	-1	ENSG00000107362	2518	-1	ENST00000604297	1119	-1	ENST00000502896	4216	-1	ENSG00000149182	2522	-1	ENST00000433468	119	-1	ENSG00000268142	667	-1
ENST00000441802	12900	1	ENSG00000133055	107	-1	ENSG00000223874	322	-1	ENST00000438801	346	-1	ENST00000516496	176	-1	ENST00000406712	820	-1	ENSG00000154114	3325	-1	ENST00000529684	81	-1	ENSG00000197520	361	-1	ENSG00000159214	2650	-1	ENST00000362448	111	-1
ENST00000441802	12929	1	ENSG00000262564	1787	-1	ENSG00000259980	541	-1	ENST00000428958	130	-1	ENST00000469290	184	-1	ENST00000379063	389	-1	ENSG00000175325	1430	-1	ENST00000434995	324	-1	ENSG00000183977	588	-1	ENSG00000164574	4908	-1	ENST00000568661	44	-1
ENST00000441802	12941	1	ENST00000507050	40	-1	ENSG00000179979	594	-1	ENST00000425064	323	-1	ENSG00000132205	1579	-1	ENST00000383918	92	-1	ENSG00000140525	123	-1	ENST00000516341	26	-1	ENST00000421414	112	-1	ENSG00000240510	1408	-1	ENST00000598169	613	-1
ENST00000441802	13478	1	ENST00000406100	1181	-1	ENSG00000104901	674	-1	ENST00000498629	161	-1	ENST00000429398	670	-1	ENST00000438156	131	-1	ENST00000580413	59	-1	ENST00000423374	142	-1	ENSG00000197191	681	-1	ENST00000456856	9	-1	ENST00000416842	96	-1
ENST00000441802	13610	1	ENST00000536362	208	-1	ENST00000608140	427	-1	ENSG00000206517	2105	-1	ENST00000604951	650	-1	ENST00000408303	56	-1	ENSG00000188393	748	-1	ENST00000380722	1566	-1	ENST00000592429	321	-1	ENSG00000135773	1627	-1	ENSG00000213417	27	-1
ENST00000441802	13710	1	ENSG00000262868	993	-1	ENST00000383917	41	-1	ENST00000534700	1156	-1	ENSG00000101017	131	-1	ENSG00000221883	102	-1	ENSG00000152492	4014	-1	ENSG00000164190	6278	-1	ENSG00000182511	2190	-1	ENST00000543403	142	-1	ENSG00000005486	1363	-1
ENST00000441802	13717	1	ENST00000568302	261	-1	ENSG00000050628	3456	-1	ENST00000583919	44	-1	ENSG00000182150	2386	-1	ENSG00000170498	83	-1	ENST00000455242	492	-1	ENSG00000120159	760	-1	ENSG00000182111	399	-1	ENST00000423569	7	-1	ENST00000476891	258	-1
ENST00000441802	13752	1	ENSG00000170340	484	-1	ENST00000384689	79	-1	ENSG00000149571	1262	-1	ENSG00000185306	2798	-1	ENST00000557544	514	-1	ENST00000428769	18	-1	ENSG00000117971	1461	-1	ENSG00000179958	571	-1	ENST00000445936	904	-1	ENSG00000149443	20	-1
ENST00000441802	13936	1	ENST00000366222	204	-1	ENST00000604453	398	-1	ENSG00000162645	1624	-1	ENST00000442525	231	-1	ENST00000401715	422	-1	ENST00000585867	1397	-1	ENST00000528319	205	-1	ENSG00000138107	1213	-1	ENST00000598115	543	-1	ENST00000363999	76	-1
ENST00000441802	13977	1	ENST00000523309	75	-1	ENSG00000121957	5681	-1	ENST00000420187	195	-1	ENST00000400673	1043	-1	ENSG00000143315	2763	-1	ENSG00000227804	2644	-1	ENST00000410403	49	-1	ENSG00000142973	1472	-1	ENST00000578876	55	-1	ENST00000489836	39	-1
ENST00000441802	13984	1	ENST00000503910	112	-1	ENST00000603042	242	-1	ENSG00000176842	2379	-1	ENST00000532515	2278	-1	ENSG00000112761	2334	-1	ENSG00000120705	2954	-1	ENSG00000268035	1637	-1	ENSG00000114127	591	-1	ENST00000510485	514	-1	ENSG00000125844	538	-1
ENST00000441802	14003	1	ENST00000427883	296	-1	ENST00000455456	195	-1	ENSG00000188092	1591	-1	ENST00000578667	7	-1	ENSG00000116455	1896	-1	ENSG00000174595	1151	-1	ENST00000569730	139	-1	ENSG00000171408	1487	-1	ENST00000451545	398	-1	ENSG00000269693	2833	-1
ENST00000441802	1494	1	ENST00000478512	12	-1	ENSG00000196793	1735	-1	ENST00000568055	367	-1	ENSG00000181009	954	-1	ENST00000456002	587	-1	ENST00000455287	464	-1	ENSG00000257390	1115	-1	ENST00000590468	198	-1	ENST00000564046	246	-1	ENSG00000236424	1099	-1
ENST00000441802	1748	1	ENST00000450205	186	-1	ENST00000605152	273	-1	ENSG00000100503	2944	-1	ENSG00000137491	3121	-1	ENST00000583377	337	-1	ENST00000437730	957	-1	ENST00000600539	224	-1	ENST00000451135	623	-1	ENST00000454053	482	-1	ENST00000420268	401	-1
ENST00000441802	1781	1	ENSG00000170837	682	-1	ENST00000607875	671	-1	ENST00000442662	297	-1	ENST00000610089	349	-1	ENST00000449818	719	-1	ENST00000415342	239	-1	ENST00000460726	139	-1	ENST00000435889	520	-1	ENST00000438219	336	-1	ENSG00000263031	1872	-1
ENST00000441802	1975	1	ENSG00000004975	2910	-1	ENST00000605985	147	-1	ENSG00000075624	1690	-1	ENSG00000101940	1485	-1	ENST00000605078	270	-1	ENSG00000101353	1493	-1	ENST00000604574	17	-1	ENST00000545254	572	-1	ENST00000590149	116	-1	ENSG00000185306	1773	-1
ENST00000441802	2004	1	ENSG00000108469	3310	-1	ENST00000565238	968	-1	ENST00000446621	375	-1	ENST00000456125	415	-1	ENST00000285718	515	-1	ENST00000459284	49	-1	ENST00000594737	120	-1	ENSG00000229346	2058	-1	ENSG00000231256	2851	-1	ENST00000421651	112	-1
ENST00000441802	2239	1	ENST00000554753	54	-1	ENST00000408083	39	-1	ENSG00000167972	4240	-1	ENST00000425058	173	-1	ENSG00000005700	4338	-1	ENST00000382990	296	-1	ENSG00000103343	1419	-1	ENST00000365512	92	-1	ENST00000408059	119	-1	ENST00000578030	96	-1
ENST00000441802	2429	1	ENSG00000070087	1917	-1	ENST00000566459	408	-1	ENSG00000269601	109	-1	ENST00000605867	514	-1	ENST00000363380	105	-1	ENST00000449035	970	-1	ENST00000440786	77	-1	ENSG00000118518	1690	-1	ENST00000422804	141	-1	ENST00000408880	57	-1
ENST00000441802	2782	1	ENSG00000106689	1190	-1	ENST00000393996	199	-1	ENSG00000145041	2792	-1	ENST00000312132	4068	-1	ENSG00000111087	2247	-1	ENST00000408413	52	-1	ENST00000420177	128	-1	ENSG00000124134	3494	-1	ENST00000424817	245	-1	ENST00000470785	157	-1
ENST00000441802	3128	1	ENSG00000143384	275	-1	ENSG00000273397	435	-1	ENST00000390334	51	-1	ENSG00000184857	686	-1	ENSG00000104044	2824	-1	ENST00000579275	39	-1	ENSG00000177989	1643	-1	ENST00000507653	147	-1	ENST00000454429	66	-1	ENST00000427841	1650	-1
ENST00000441802	3179	1	ENSG00000204183	479	-1	ENSG00000047932	3982	-1	ENST00000605036	143	-1	ENST00000557900	940	-1	ENSG00000116514	1984	-1	ENSG00000128285	2195	-1	ENST00000592370	59	-1	ENST00000298771	1216	-1	ENSG00000105176	489	-1	ENST00000510505	406	-1
ENST00000441802	361	1	ENSG00000163346	2189	-1	ENSG00000164850	832	-1	ENST00000416725	420	-1	ENSG00000242247	2184	-1	ENSG00000162642	151	-1	ENST00000607269	1305	-1	ENSG00000101624	2169	-1	ENST00000579313	35	-1	ENSG00000182600	1566	-1	ENST00000478377	1445	-1
ENST00000441802	485	1	ENST00000454863	516	-1	ENST00000384031	76	-1	ENST00000452321	124	-1	ENST00000441370	391	-1	ENSG00000234508	248	-1	ENST00000435210	354	-1	ENST00000597420	14	-1	ENST00000595532	965	-1	ENST00000408063	81	-1	ENST00000511590	655	-1
ENST00000441802	5245	1	ENST00000574883	150	-1	ENSG00000095397	113	-1	ENSG00000226257	533	-1	ENSG00000130751	1252	-1	ENST00000426108	571	-1	ENST00000516983	72	-1	ENST00000357401	2650	-1	ENST00000497352	749	-1	ENST00000458801	94	-1	ENST00000562956	1585	-1
ENST00000441802	5387	1	ENST00000446925	349	-1	ENSG00000261361	580	-1	ENST00000473793	187	-1	ENSG00000155158	9925	-1	ENST00000577347	8	-1	ENST00000390466	41	-1	ENST00000503901	949	-1	ENST00000444875	318	-1	ENST00000467868	153	-1	ENSG00000108826	2259	-1
ENST00000441802	5395	1	ENST00000575911	75	-1	ENST00000503887	562	-1	ENSG00000182566	951	-1	ENSG00000228273	604	-1	ENST00000583100	127	-1	ENST00000393804	1324	-1	ENST00000593763	257	-1	ENSG00000174695	282	-1	ENST00000605472	562	-1	ENSG00000090857	1999	-1
ENST00000441802	5428	1	ENST00000418612	611	-1	ENST00000494933	281	-1	ENST00000599341	39	-1	ENST00000523342	302	-1	ENSG00000105146	669	-1	ENST00000417544	698	-1	ENST00000463604	41	-1	ENST00000589395	42	-1	ENST00000419942	158	-1	ENST00000596229	691	-1
ENST00000441802	5492	1	ENSG00000163735	2289	-1	ENSG00000147408	3593	-1	ENST00000608729	1230	-1	ENST00000380888	2207	-1	ENST00000391127	35	-1	ENSG00000188603	1041	-1	ENST00000504623	69	-1	ENST00000605229	454	-1	ENST00000492018	149	-1	ENSG00000149532	1875	-1
ENST00000441802	5526	1	ENST00000495587	192	-1	ENSG00000255692	393	-1	ENSG00000203926	542	-1	ENSG00000271741	1486	-1	ENSG00000171451	7652	-1	ENST00000440404	1428	-1	ENSG00000112701	5604	-1	ENSG00000176547	305	-1	ENST00000516965	48	-1	ENSG00000126970	2332	-1
ENST00000441802	5570	1	ENST00000365379	67	-1	ENST00000426679	311	-1	ENST00000419413	113	-1	ENST00000446476	463	-1	ENST00000414095	66	-1	ENST00000597154	318	-1	ENST00000592431	225	-1	ENSG00000104889	1061	-1	ENSG00000116604	1047	-1	ENST00000542842	1062	-1
ENST00000441802	5615	1	ENST00000438965	1111	-1	ENST00000508759	178	-1	ENST00000608335	4989	-1	ENST00000551119	202	-1	ENST00000457191	1958	-1	ENST00000444575	312	-1	ENST00000427348	176	-1	ENST00000407115	1502	-1	ENST00000440178	8	-1	ENSG00000163520	2473	-1
ENST00000441802	5717	1	ENST00000434284	93	-1	ENST00000608818	304	-1	ENST00000428915	294	-1	ENST00000563228	437	-1	ENST00000362722	23	-1	ENST00000412501	362	-1	ENST00000421896	1036	-1	ENSG00000147689	1153	-1	ENSG00000133112	1808	-1	ENST00000605407	125	-1
ENST00000441802	5806	1	ENST00000443481	232	-1	ENSG00000225885	351	-1	ENSG00000254550	218	-1	ENST00000505359	338	-1	ENSG00000080819	2006	-1	ENSG00000153982	117	-1	ENST00000571282	224	-1	ENST00000420887	503	-1	ENSG00000137760	182	-1	ENSG00000179152	2550	-1
ENST00000441802	5822	1	ENST00000546176	32	-1	ENSG00000255423	135	-1	ENSG00000147124	401	-1	ENST00000569074	1163	-1	ENST00000447057	139	-1	ENSG00000148300	1295	-1	ENST00000384073	91	-1	ENST00000608159	304	-1	ENST00000520773	1484	-1	ENST00000408523	60	-1
ENST00000441802	641	1	ENST00000575263	1283	-1	ENSG00000269402	283	-1	ENST00000416715	682	-1	ENST00000363743	23	-1	ENST00000365625	91	-1	ENST00000590046	78	-1	ENST00000594920	1202	-1	ENST00000430308	169	-1	ENSG00000233911	1152	-1	ENST00000602584	1969	-1
ENST00000441802	6530	1	ENST00000443168	269	-1	ENST00000436469	628	-1	ENST00000387460	50	-1	ENST00000479724	277	-1	ENSG00000130234	2007	-1	ENSG00000129595	1854	-1	ENST00000585658	182	-1	ENSG00000235588	92	-1	ENST00000429649	950	-1	ENSG00000266094	3531	-1
ENST00000441802	6600	1	ENST00000575305	818	-1	ENST00000427062	5	-1	ENST00000565428	1554	-1	ENST00000470923	258	-1	ENST00000518861	38	-1	ENST00000492941	281	-1	ENST00000523895	302	-1	ENST00000556236	93	-1	ENST00000580575	8	-1	ENST00000447898	3940	-1
ENST00000441802	6938	1	ENST00000384657	92	-1	ENSG00000226832	1068	-1	ENSG00000145833	5019	-1	ENST00000363440	23	-1	ENST00000453852	104	-1	ENSG00000165832	1024	-1	ENSG00000128342	2280	-1	ENSG00000109163	1112	-1	ENSG00000008283	2110	-1	ENSG00000127080	3532	-1
ENST00000441802	7811	1	ENSG00000261413	11	-1	ENSG00000106003	2076	-1	ENSG00000254806	1214	-1	ENST00000408615	85	-1	ENSG00000131059	1976	-1	ENST00000590052	608	-1	ENST00000544012	210	-1	ENST00000601359	67	-1	ENST00000398689	801	-1	ENST00000523185	52	-1
ENST00000441802	808	1	ENSG00000203870	42	-1	ENST00000516218	38	-1	ENSG00000180219	1762	-1	ENST00000444070	2104	-1	ENST00000529649	251	-1	ENST00000384832	45	-1	ENSG00000269277	1454	-1	ENST00000436125	209	-1	ENSG00000256223	1915	-1	ENST00000507979	5	-1
ENST00000441802	8123	1	ENSG00000107929	3581	-1	ENSG00000154102	960	-1	ENSG00000070018	4328	-1	ENSG00000100360	2096	-1	ENSG00000137713	2338	-1	ENSG00000197084	521	-1	ENST00000362251	6	-1	ENSG00000269668	1452	-1	ENST00000515830	896	-1	ENST00000607058	1708	-1
ENST00000441802	829	1	ENSG00000011478	1597	-1	ENST00000578589	229	-1	ENST00000451620	33	-1	ENST00000593743	59	-1	ENSG00000166069	800	-1	ENST00000426609	101	-1	ENSG00000162729	2156	-1	ENSG00000100271	1073	-1	ENST00000406671	701	-1	ENST00000404015	396	-1
ENST00000441802	837	1	ENST00000561866	214	-1	ENSG00000237052	1074	-1	ENST00000502398	64	-1	ENST00000488480	460	-1	ENSG00000179010	766	-1	ENST00000550612	223	-1	ENST00000439038	30	-1	ENSG00000167236	504	-1	ENST00000584827	43	-1	ENST00000487833	125	-1
ENST00000441802	8404	1	ENST00000454538	677	-1	ENSG00000131408	532	-1	ENSG00000108244	1830	-1	ENSG00000234857	1248	-1	ENST00000556770	925	-1	ENST00000408854	74	-1	ENSG00000087263	2478	-1	ENSG00000128626	904	-1	ENSG00000183137	1816	-1	ENST00000540219	51	-1
ENST00000441802	8821	1	ENST00000385077	81	-1	ENSG00000184368	1888	-1	ENST00000437554	27	-1	ENSG00000105497	2610	-1	ENST00000390494	50	-1	ENST00000584718	81	-1	ENST00000579660	27	-1	ENST00000602790	384	-1	ENST00000452378	827	-1	ENSG00000198121	304	-1
ENST00000441802	8832	1	ENST00000511702	224	-1	ENSG00000122417	4018	-1	ENST00000435601	1490	-1	ENSG00000213416	836	-1	ENST00000462291	84	-1	ENST00000444848	299	-1	ENSG00000103351	2010	-1	ENST00000430281	447	-1	ENST00000428348	185	-1	ENST00000462300	231	-1
ENST00000441802	8837	1	ENSG00000070269	1825	-1	ENST00000424313	139	-1	ENST00000567732	23	-1	ENST00000408531	128	-1	ENSG00000273205	754	-1	ENST00000538228	164	-1	ENSG00000140829	2539	-1	ENST00000583650	184	-1	ENSG00000065600	1113	-1	ENST00000408868	42	-1
ENST00000441802	8986	1	ENST00000410664	40	-1	ENSG00000228083	708	-1	ENST00000569208	636	-1	ENST00000417997	365	-1	ENST00000360902	1337	-1	ENST00000558742	243	-1	ENST00000411395	176	-1	ENSG00000141627	745	-1	ENST00000534107	233	-1	ENSG00000241837	2067	-1
ENST00000441802	9734	1	ENSG00000154553	1281	-1	ENSG00000105784	746	-1	ENSG00000103227	1488	-1	ENST00000599078	104	-1	ENSG00000053108	804	-1	ENSG00000178184	2118	-1	ENST00000562835	209	-1	ENSG00000176171	1320	-1	ENST00000522190	619	-1	ENST00000561672	520	-1
ENST00000441802	9773	1	ENST00000563365	1051	-1	ENST00000584510	99	-1	ENSG00000268759	874	-1	ENSG00000223639	1377	-1	ENST00000467146	148	-1	ENST00000603138	206	-1	ENST00000452366	100	-1	ENST00000601363	177	-1	ENST00000456501	255	-1	ENSG00000170561	2495	-1
ENST00000441802	9935	1	ENST00000565254	1742	-1	ENST00000569588	570	-1	ENST00000602874	18	-1	ENST00000579654	262	-1	ENST00000502780	273	-1	ENST00000581456	89	-1	ENST00000391138	145	-1	ENST00000518103	106	-1	ENST00000526254	256	-1	ENST00000547777	122	-1
ENST00000441897	2620	1	ENST00000571890	497	-1	ENST00000457044	186	-1	ENSG00000134569	6321	-1	ENST00000590468	469	-1	ENST00000584979	28	-1	ENSG00000171174	1946	-1	ENST00000512920	334	-1	ENSG00000124444	2248	-1	ENST00000494582	1316	-1	ENSG00000184698	1018	-1
ENST00000442138	5159	1	ENSG00000138180	2554	-1	ENST00000563268	65	-1	ENST00000508671	638	-1	ENST00000602760	237	-1	ENST00000579079	102	-1	ENST00000390602	403	-1	ENST00000555539	972	-1	ENSG00000213619	1766	-1	ENSG00000061676	4187	-1	ENST00000442525	66	-1
ENST00000442138	5261	1	ENST00000608776	171	-1	ENSG00000101363	1316	-1	ENST00000437047	327	-1	ENST00000425150	399	-1	ENST00000609483	409	-1	ENSG00000231021	605	-1	ENST00000592929	216	-1	ENST00000609510	1241	-1	ENST00000576835	480	-1	ENSG00000184675	1328	-1
ENST00000442138	5295	1	ENST00000428667	179	-1	ENSG00000204502	1080	-1	ENST00000552558	320	-1	ENST00000583188	7	-1	ENSG00000181163	640	-1	ENSG00000011114	7742	-1	ENST00000580984	373	-1	ENSG00000253896	457	-1	ENSG00000025800	4126	-1	ENST00000516262	72	-1
ENST00000442150	690	1	ENSG00000152092	5764	-1	ENST00000553953	488	-1	ENST00000482787	153	-1	ENST00000426249	309	-1	ENST00000575577	449	-1	ENSG00000144331	2488	-1	ENST00000441426	5	-1	ENST00000403446	596	-1	ENST00000441101	495	-1	ENST00000422895	549	-1
ENST00000442218	585	1	ENSG00000026652	3412	-1	ENST00000532712	52	-1	ENST00000579235	2188	-1	ENST00000425740	360	-1	ENSG00000165775	2728	-1	ENSG00000154928	2741	-1	ENST00000609982	110	-1	ENSG00000114554	4577	-1	ENST00000414735	133	-1	ENSG00000183346	118	-1
ENST00000442218	639	1	ENST00000412466	902	-1	ENST00000440178	264	-1	ENSG00000079277	212	-1	ENST00000582964	81	-1	ENST00000386037	31	-1	ENST00000482222	1043	-1	ENSG00000236311	780	-1	ENST00000449270	463	-1	ENSG00000269709	538	-1	ENST00000531125	144	-1
ENST00000442253	1218	1	ENST00000414086	266	-1	ENST00000459306	58	-1	ENST00000442605	445	-1	ENST00000414323	200	-1	ENST00000390626	280	-1	ENST00000516144	24	-1	ENST00000555875	165	-1	ENST00000505025	541	-1	ENSG00000153485	451	-1	ENSG00000136699	4436	-1
ENST00000442253	1257	1	ENSG00000117834	3677	-1	ENSG00000118523	2179	-1	ENST00000592070	541	-1	ENSG00000171877	4221	-1	ENSG00000142731	3609	-1	ENST00000414503	349	-1	ENST00000602702	680	-1	ENST00000523657	45	-1	ENST00000608919	469	-1	ENST00000601517	179	-1
ENST00000442253	1291	1	ENSG00000097007	1502	-1	ENST00000422100	288	-1	ENST00000457672	454	-1	ENSG00000267816	5794	-1	ENSG00000258941	2580	-1	ENST00000552757	266	-1	ENST00000523002	300	-1	ENST00000456036	4	-1	ENSG00000109511	1255	-1	ENSG00000188488	1694	-1
ENST00000442253	1311	1	ENSG00000075218	2356	-1	ENST00000440714	140	-1	ENST00000362302	56	-1	ENSG00000115596	1164	-1	ENSG00000122728	4954	-1	ENSG00000014216	1984	-1	ENST00000383961	59	-1	ENST00000528843	366	-1	ENSG00000263247	905	-1	ENST00000415146	203	-1
ENST00000442253	1450	1	ENST00000582831	232	-1	ENSG00000263001	3196	-1	ENST00000602891	140	-1	ENSG00000256825	185	-1	ENST00000581346	82	-1	ENSG00000156531	2122	-1	ENST00000579548	19	-1	ENST00000467740	289	-1	ENSG00000114742	281	-1	ENST00000424569	446	-1
ENST00000442253	1478	1	ENST00000408620	66	-1	ENST00000551362	106	-1	ENSG00000271326	1736	-1	ENST00000435766	350	-1	ENST00000607691	193	-1	ENST00000531490	375	-1	ENST00000608509	334	-1	ENSG00000138376	548	-1	ENST00000550193	9	-1	ENST00000584360	8	-1
ENST00000442253	1493	1	ENST00000427745	150	-1	ENSG00000130725	704	-1	ENST00000408729	67	-1	ENST00000581413	224	-1	ENST00000363248	90	-1	ENST00000605208	297	-1	ENSG00000072756	825	-1	ENST00000563140	450	-1	ENSG00000184344	1197	-1	ENST00000384824	13	-1
ENST00000442253	1545	1	ENSG00000079277	2830	-1	ENST00000385062	66	-1	ENSG00000261125	4932	-1	ENSG00000165591	1010	-1	ENSG00000262421	343	-1	ENSG00000260119	1725	-1	ENSG00000104154	4125	-1	ENSG00000038427	537	-1	ENST00000431005	347	-1	ENST00000604994	198	-1
ENST00000442253	1892	1	ENST00000533735	798	-1	ENST00000390453	81	-1	ENST00000456638	488	-1	ENSG00000147117	1490	-1	ENST00000402607	221	-1	ENSG00000135637	1694	-1	ENST00000562065	159	-1	ENSG00000180182	6079	-1	ENST00000445585	680	-1	ENST00000445617	4	-1
ENST00000442253	1937	1	ENST00000582748	8	-1	ENST00000597248	505	-1	ENST00000442432	648	-1	ENST00000604413	224	-1	ENST00000411431	100	-1	ENSG00000159398	607	-1	ENST00000544546	187	-1	ENST00000600716	248	-1	ENST00000582866	2570	-1	ENST00000560593	44	-1
ENST00000442253	2052	1	ENST00000450847	388	-1	ENST00000566826	756	-1	ENST00000506942	82	-1	ENST00000440790	1470	-1	ENST00000450663	383	-1	ENSG00000249209	126	-1	ENST00000324731	510	-1	ENSG00000260320	244	-1	ENST00000432149	396	-1	ENSG00000169989	1374	-1
ENST00000442253	2892	1	ENST00000512831	236	-1	ENSG00000206398	883	-1	ENST00000511627	649	-1	ENST00000451348	596	-1	ENST00000364580	30	-1	ENST00000550622	136	-1	ENSG00000103740	2960	-1	ENSG00000165204	83	-1	ENSG00000122952	895	-1	ENSG00000164849	885	-1
ENST00000442253	415	1	ENSG00000262919	1134	-1	ENST00000508621	153	-1	ENSG00000162688	3249	-1	ENSG00000103353	641	-1	ENST00000532615	170	-1	ENST00000503137	678	-1	ENST00000454149	290	-1	ENSG00000169884	960	-1	ENST00000465742	107	-1	ENST00000584761	50	-1
ENST00000442267	3444	1	ENST00000605266	322	-1	ENST00000514074	428	-1	ENST00000518463	173	-1	ENST00000383882	83	-1	ENSG00000163808	2651	-1	ENST00000449984	758	-1	ENSG00000175764	1249	-1	ENST00000449695	283	-1	ENSG00000265944	575	-1	ENSG00000269506	70	-1
ENST00000442312	1021	1	ENST00000517049	54	-1	ENSG00000197140	5855	-1	ENSG00000269406	15	-1	ENST00000410253	61	-1	ENST00000419531	150	-1	ENST00000457049	227	-1	ENSG00000007923	165	-1	ENSG00000221864	497	-1	ENST00000594982	616	-1	ENSG00000147654	2160	-1
ENST00000442312	1258	1	ENST00000384631	73	-1	ENST00000605139	92	-1	ENST00000417557	1433	-1	ENST00000428584	1517	-1	ENSG00000137547	191	-1	ENSG00000100288	1710	-1	ENSG00000269797	1027	-1	ENSG00000272591	1119	-1	ENSG00000171160	711	-1	ENSG00000132437	956	-1
ENST00000442371	1211	1	ENSG00000109654	2310	-1	ENSG00000174307	1524	-1	ENST00000582638	90	-1	ENST00000421965	414	-1	ENSG00000166984	1180	-1	ENST00000427490	397	-1	ENST00000607654	1562	-1	ENST00000509680	91	-1	ENST00000509304	542	-1	ENST00000517183	82	-1
ENST00000442371	1235	1	ENST00000443993	1522	-1	ENST00000590421	846	-1	ENST00000555937	586	-1	ENSG00000206404	1292	-1	ENST00000459107	33	-1	ENST00000567146	93	-1	ENST00000530946	6	-1	ENSG00000198390	502	-1	ENST00000405341	225	-1	ENST00000458857	23	-1
ENST00000442371	949	1	ENST00000609473	460	-1	ENSG00000169752	1189	-1	ENSG00000168646	3355	-1	ENST00000609510	710	-1	ENST00000444729	406	-1	ENST00000426330	95	-1	ENST00000578440	61	-1	ENST00000578819	65	-1	ENSG00000257062	330	-1	ENST00000362484	8	-1
ENST00000442561	1003	1	ENSG00000146376	1649	-1	ENSG00000188770	110	-1	ENSG00000163697	2339	-1	ENST00000523157	417	-1	ENSG00000179213	1634	-1	ENST00000462662	436	-1	ENSG00000269408	6	-1	ENSG00000069998	1681	-1	ENST00000390443	406	-1	ENST00000384483	92	-1
ENST00000442561	1199	1	ENST00000441073	696	-1	ENST00000582191	41	-1	ENST00000583854	512	-1	ENSG00000150593	3248	-1	ENSG00000162929	3169	-1	ENSG00000123612	755	-1	ENST00000485298	139	-1	ENST00000411675	629	-1	ENSG00000134760	1868	-1	ENST00000596446	6	-1
ENST00000442561	1268	1	ENST00000477681	196	-1	ENST00000562517	185	-1	ENST00000536900	174	-1	ENSG00000124449	1173	-1	ENST00000458181	534	-1	ENST00000363000	92	-1	ENST00000606745	3	-1	ENST00000521486	54	-1	ENSG00000197416	187	-1	ENST00000420522	410	-1
ENST00000442561	1340	1	ENSG00000124126	2973	-1	ENST00000553088	134	-1	ENSG00000221978	119	-1	ENST00000390476	43	-1	ENST00000578263	37	-1	ENSG00000176299	332	-1	ENST00000577258	201	-1	ENST00000516867	68	-1	ENST00000495569	281	-1	ENST00000447835	629	-1
ENST00000442561	1402	1	ENST00000365281	44	-1	ENST00000593779	445	-1	ENSG00000065029	2777	-1	ENST00000401258	27	-1	ENSG00000262467	2143	-1	ENST00000313760	270	-1	ENSG00000143224	1264	-1	ENST00000459286	240	-1	ENSG00000047621	1260	-1	ENST00000419230	403	-1
ENST00000442561	1430	1	ENST00000530977	180	-1	ENSG00000112902	10139	-1	ENST00000591252	391	-1	ENST00000516483	130	-1	ENST00000433943	224	-1	ENST00000465035	154	-1	ENSG00000177683	2200	-1	ENST00000582657	215	-1	ENSG00000256097	406	-1	ENST00000422682	957	-1
ENST00000442561	1457	1	ENST00000443171	505	-1	ENST00000504640	41	-1	ENST00000510368	790	-1	ENST00000438345	285	-1	ENSG00000121060	2934	-1	ENSG00000105583	2367	-1	ENST00000512278	619	-1	ENST00000451133	148	-1	ENST00000504748	342	-1	ENST00000459333	100	-1
ENST00000442561	1496	1	ENSG00000138688	12656	-1	ENST00000555642	209	-1	ENSG00000082269	452	-1	ENST00000511603	327	-1	ENST00000548702	598	-1	ENSG00000114573	2544	-1	ENST00000476502	58	-1	ENSG00000128641	4166	-1	ENSG00000169777	280	-1	ENSG00000136275	620	-1
ENST00000442561	1505	1	ENST00000475247	424	-1	ENSG00000066027	1897	-1	ENSG00000143742	560	-1	ENST00000441160	931	-1	ENST00000584065	215	-1	ENST00000512282	5	-1	ENST00000459325	102	-1	ENST00000513771	362	-1	ENST00000498758	179	-1	ENST00000415387	318	-1
ENST00000442561	1544	1	ENST00000330048	2954	-1	ENSG00000101323	1410	-1	ENST00000520494	173	-1	ENSG00000070610	2228	-1	ENST00000574599	6	-1	ENSG00000206516	261	-1	ENSG00000161921	1043	-1	ENST00000427804	377	-1	ENSG00000163915	765	-1	ENST00000531715	309	-1
ENST00000442561	1849	1	ENSG00000204828	242	-1	ENST00000562636	164	-1	ENST00000476316	135	-1	ENSG00000142409	202	-1	ENST00000523408	549	-1	ENSG00000168763	1857	-1	ENST00000390298	220	-1	ENST00000412655	239	-1	ENST00000413088	227	-1	ENST00000578823	44	-1
ENST00000442592	2155	1	ENST00000463711	76	-1	ENST00000421202	454	-1	ENST00000506450	252	-1	ENST00000408442	57	-1	ENST00000608515	187	-1	ENST00000428199	760	-1	ENSG00000203909	94	-1	ENST00000422980	412	-1	ENST00000600544	731	-1	ENST00000365399	89	-1
ENST00000442592	2199	1	ENSG00000061987	667	-1	ENST00000390495	50	-1	ENST00000366091	107	-1	ENST00000391254	92	-1	ENST00000566350	10	-1	ENSG00000204060	529	-1	ENST00000411913	478	-1	ENSG00000196123	1482	-1	ENSG00000261530	2036	-1	ENSG00000112149	1146	-1
ENST00000442592	2238	1	ENST00000413126	479	-1	ENST00000556680	99	-1	ENSG00000130224	3459	-1	ENST00000456513	200	-1	ENST00000584674	18	-1	ENSG00000225921	379	-1	ENST00000479057	214	-1	ENST00000579709	422	-1	ENSG00000204390	1494	-1	ENST00000434123	257	-1
ENST00000442592	2336	1	ENST00000459526	102	-1	ENST00000435328	424	-1	ENST00000521596	105	-1	ENST00000579049	270	-1	ENST00000442824	484	-1	ENST00000433442	14	-1	ENST00000604902	537	-1	ENST00000452496	928	-1	ENST00000365087	49	-1	ENST00000571478	93	-1
ENST00000442592	2348	1	ENST00000394682	282	-1	ENST00000581937	756	-1	ENSG00000165288	503	-1	ENST00000609190	246	-1	ENST00000439298	329	-1	ENSG00000122687	872	-1	ENST00000410619	53	-1	ENSG00000226887	1686	-1	ENST00000476308	183	-1	ENSG00000267114	255	-1
ENST00000442592	2359	1	ENSG00000060688	966	-1	ENST00000416609	734	-1	ENST00000528639	11	-1	ENSG00000146648	1604	-1	ENST00000459143	102	-1	ENSG00000067369	943	-1	ENSG00000111405	1654	-1	ENSG00000174562	1184	-1	ENSG00000133020	5630	-1	ENST00000605414	1374	-1
ENST00000442592	2387	1	ENST00000493346	140	-1	ENSG00000135451	233	-1	ENST00000502417	604	-1	ENST00000384407	36	-1	ENST00000410718	72	-1	ENSG00000188580	2268	-1	ENSG00000222046	585	-1	ENST00000562763	323	-1	ENST00000600486	622	-1	ENSG00000152430	986	-1
ENST00000442637	225	1	ENST00000437846	403	-1	ENSG00000197050	1550	-1	ENSG00000180667	5980	-1	ENST00000458783	96	-1	ENST00000414394	398	-1	ENST00000421830	691	-1	ENSG00000104804	1647	-1	ENSG00000112319	1085	-1	ENST00000606713	319	-1	ENSG00000170923	635	-1
ENST00000442692	1832	1	ENST00000560646	1251	-1	ENST00000605581	293	-1	ENST00000526017	33	-1	ENST00000522426	358	-1	ENST00000514243	492	-1	ENST00000575809	205	-1	ENSG00000213977	1184	-1	ENSG00000133134	889	-1	ENST00000583526	47	-1	ENST00000410474	17	-1
ENST00000442758	107	1	ENSG00000204618	1688	-1	ENSG00000080986	1489	-1	ENST00000444715	180	-1	ENST00000509680	615	-1	ENSG00000176463	5102	-1	ENST00000606717	4751	-1	ENST00000443558	320	-1	ENSG00000204688	1920	-1	ENST00000412707	137	-1	ENSG00000262131	2201	-1
ENST00000442758	287	1	ENST00000435548	289	-1	ENST00000584066	48	-1	ENST00000424435	52	-1	ENST00000431347	383	-1	ENST00000458252	336	-1	ENSG00000068489	716	-1	ENST00000547785	1479	-1	ENST00000441047	754	-1	ENST00000499685	2767	-1	ENSG00000169246	2064	-1
ENST00000442758	292	1	ENSG00000112379	6566	-1	ENST00000541419	333	-1	ENSG00000118193	4201	-1	ENST00000362307	41	-1	ENST00000445747	616	-1	ENSG00000147166	719	-1	ENSG00000101695	28	-1	ENSG00000119522	445	-1	ENSG00000168314	587	-1	ENST00000490320	373	-1
ENST00000442758	306	1	ENST00000569097	516	-1	ENST00000401262	46	-1	ENST00000484759	168	-1	ENSG00000262506	1253	-1	ENST00000581856	640	-1	ENST00000446091	906	-1	ENST00000579513	30	-1	ENSG00000249034	1507	-1	ENSG00000128683	284	-1	ENST00000364228	103	-1
ENST00000442758	83	1	ENSG00000182150	3324	-1	ENST00000604027	323	-1	ENST00000532874	1025	-1	ENSG00000160255	544	-1	ENSG00000162368	2442	-1	ENSG00000149609	516	-1	ENSG00000072415	4177	-1	ENST00000410873	24	-1	ENST00000564603	755	-1	ENST00000384461	76	-1
ENST00000442788	1456	1	ENSG00000119915	206	-1	ENSG00000242259	2851	-1	ENST00000442609	231	-1	ENSG00000182272	3365	-1	ENST00000459811	57	-1	ENSG00000258744	528	-1	ENST00000412758	439	-1	ENSG00000227184	3509	-1	ENST00000455018	94	-1	ENSG00000108405	1668	-1
ENST00000442788	1554	1	ENST00000431135	15	-1	ENST00000565135	994	-1	ENSG00000060718	5170	-1	ENST00000559543	439	-1	ENST00000442866	202	-1	ENST00000411285	72	-1	ENST00000443998	69	-1	ENSG00000172752	7437	-1	ENST00000503695	148	-1	ENSG00000187180	39	-1
ENST00000442788	1892	1	ENST00000585780	769	-1	ENST00000606622	2188	-1	ENSG00000139291	706	-1	ENSG00000135842	742	-1	ENST00000594899	41	-1	ENST00000426716	86	-1	ENSG00000101188	399	-1	ENSG00000263309	437	-1	ENST00000580836	43	-1	ENST00000577130	958	-1
ENST00000442788	2043	1	ENST00000550518	165	-1	ENST00000518155	78	-1	ENST00000549830	774	-1	ENSG00000112977	582	-1	ENST00000466869	395	-1	ENST00000414735	172	-1	ENST00000504249	289	-1	ENSG00000160961	192	-1	ENST00000540496	41	-1	ENSG00000226936	1239	-1
ENST00000442788	721	1	ENSG00000169551	1610	-1	ENST00000509345	192	-1	ENSG00000111961	2613	-1	ENSG00000028277	840	-1	ENST00000534856	56	-1	ENST00000440061	577	-1	ENST00000410429	70	-1	ENST00000483696	63	-1	ENST00000511849	149	-1	ENSG00000100916	795	-1
ENST00000442919	2773	1	ENST00000425420	1775	-1	ENST00000592589	458	-1	ENSG00000256045	439	-1	ENSG00000067533	3029	-1	ENST00000496829	158	-1	ENST00000414743	187	-1	ENST00000412672	1156	-1	ENST00000497406	11	-1	ENSG00000113594	3457	-1	ENST00000609736	45	-1
ENST00000442919	2892	1	ENST00000462015	191	-1	ENST00000487967	266	-1	ENSG00000157510	1200	-1	ENSG00000198851	1913	-1	ENSG00000143257	178	-1	ENST00000538329	480	-1	ENSG00000262170	1465	-1	ENSG00000170819	744	-1	ENSG00000164022	524	-1	ENST00000433639	274	-1
ENST00000443023	1298	1	ENSG00000227507	895	-1	ENST00000569264	61	-1	ENSG00000262191	809	-1	ENST00000384469	73	-1	ENSG00000174136	4057	-1	ENSG00000169605	659	-1	ENST00000578040	384	-1	ENSG00000249087	716	-1	ENSG00000255072	198	-1	ENSG00000243660	2529	-1
ENST00000443023	3729	1	ENST00000516005	128	-1	ENST00000567540	569	-1	ENST00000427102	104	-1	ENSG00000171606	312	-1	ENST00000565044	1153	-1	ENSG00000169258	1311	-1	ENST00000587475	172	-1	ENSG00000141140	2089	-1	ENSG00000144320	3304	-1	ENSG00000250913	103	-1
ENST00000443023	3977	1	ENST00000480764	195	-1	ENST00000385080	58	-1	ENST00000507207	94	-1	ENST00000384317	36	-1	ENST00000459470	90	-1	ENSG00000152256	3878	-1	ENST00000340794	566	-1	ENST00000597319	303	-1	ENST00000422357	661	-1	ENST00000431435	142	-1
ENST00000443023	718	1	ENSG00000017373	968	-1	ENST00000512037	521	-1	ENSG00000145545	1518	-1	ENST00000414727	470	-1	ENST00000423408	603	-1	ENSG00000142973	605	-1	ENST00000585189	167	-1	ENSG00000179626	406	-1	ENST00000363371	60	-1	ENST00000338885	1054	-1
ENST00000443023	758	1	ENSG00000124657	17	-1	ENSG00000188992	665	-1	ENST00000391068	76	-1	ENST00000583883	23	-1	ENSG00000158106	2656	-1	ENST00000426418	460	-1	ENSG00000139675	323	-1	ENSG00000069966	1753	-1	ENST00000573372	31	-1	ENSG00000107159	1199	-1
ENST00000443035	3392	1	ENSG00000155530	1229	-1	ENSG00000125675	4473	-1	ENST00000581111	45	-1	ENSG00000245017	536	-1	ENSG00000268805	39	-1	ENSG00000203711	740	-1	ENST00000568130	34	-1	ENSG00000169679	3280	-1	ENST00000609803	17	-1	ENSG00000158859	123	-1
ENST00000443035	3437	1	ENST00000254302	116	-1	ENST00000592125	55	-1	ENST00000593382	371	-1	ENST00000493479	279	-1	ENST00000435915	345	-1	ENSG00000115649	763	-1	ENST00000385237	90	-1	ENST00000530158	20	-1	ENST00000592117	298	-1	ENSG00000107518	245	-1
ENST00000443035	3620	1	ENST00000430462	1013	-1	ENST00000320415	88	-1	ENST00000585668	371	-1	ENST00000426382	649	-1	ENSG00000166025	3081	-1	ENSG00000163659	330	-1	ENST00000610276	516	-1	ENST00000492975	407	-1	ENST00000606465	780	-1	ENSG00000196104	1333	-1
ENST00000443035	3719	1	ENSG00000152749	3928	-1	ENST00000423821	342	-1	ENST00000411753	599	-1	ENSG00000196946	767	-1	ENSG00000188897	338	-1	ENST00000365130	114	-1	ENSG00000185518	9138	-1	ENST00000383652	595	-1	ENSG00000136546	1568	-1	ENST00000608140	101	-1
ENST00000443035	3786	1	ENST00000552169	171	-1	ENSG00000136457	380	-1	ENSG00000205116	81	-1	ENST00000423149	410	-1	ENST00000422744	226	-1	ENSG00000268076	78	-1	ENSG00000187094	1320	-1	ENSG00000101447	1395	-1	ENST00000369743	1281	-1	ENST00000599943	241	-1
ENST00000443035	3813	1	ENST00000560387	197	-1	ENST00000551967	1378	-1	ENST00000475761	183	-1	ENST00000439324	159	-1	ENSG00000110200	1037	-1	ENST00000601893	286	-1	ENSG00000143379	2559	-1	ENSG00000184788	1650	-1	ENST00000533046	314	-1	ENST00000412811	113	-1
ENST00000443035	3826	1	ENST00000581456	89	-1	ENSG00000146910	2127	-1	ENST00000580291	1131	-1	ENST00000412514	1667	-1	ENST00000572611	355	-1	ENSG00000123485	2399	-1	ENST00000603846	97	-1	ENSG00000152127	4773	-1	ENST00000436718	219	-1	ENST00000581508	16	-1
ENST00000443035	3874	1	ENST00000545814	182	-1	ENST00000603571	274	-1	ENST00000568699	69	-1	ENST00000527589	144	-1	ENST00000505994	799	-1	ENST00000582983	1926	-1	ENST00000605349	77	-1	ENSG00000007168	2244	-1	ENST00000444436	11	-1	ENSG00000179256	801	-1
ENST00000443035	4128	1	ENSG00000161513	1809	-1	ENST00000604963	714	-1	ENSG00000142920	4030	-1	ENST00000455988	282	-1	ENST00000509611	625	-1	ENST00000406819	24	-1	ENST00000553596	373	-1	ENST00000573748	1257	-1	ENST00000520612	8	-1	ENSG00000115649	258	-1
ENST00000443035	4179	1	ENST00000526818	417	-1	ENSG00000214114	1014	-1	ENSG00000182870	1565	-1	ENST00000423552	128	-1	ENSG00000224153	437	-1	ENST00000414512	678	-1	ENSG00000145386	2157	-1	ENST00000417479	492	-1	ENST00000474589	553	-1	ENST00000580639	150	-1
ENST00000443185	1451	1	ENST00000413324	329	-1	ENSG00000179294	226	-1	ENSG00000271713	1427	-1	ENST00000385200	23	-1	ENST00000596485	249	-1	ENSG00000088682	612	-1	ENST00000558343	274	-1	ENST00000498872	1278	-1	ENSG00000155363	4628	-1	ENST00000547533	637	-1
ENST00000443185	2296	1	ENST00000486743	383	-1	ENST00000578695	89	-1	ENST00000439745	132	-1	ENSG00000119457	2191	-1	ENSG00000179387	439	-1	ENSG00000145506	181	-1	ENST00000487309	217	-1	ENST00000414660	1108	-1	ENSG00000109339	3911	-1	ENSG00000123243	2956	-1
ENST00000443185	2333	1	ENST00000416774	264	-1	ENSG00000063015	486	-1	ENST00000594219	542	-1	ENST00000456768	894	-1	ENST00000450245	921	-1	ENST00000459195	42	-1	ENSG00000089685	1990	-1	ENST00000607250	496	-1	ENST00000421987	326	-1	ENSG00000135821	2202	-1
ENST00000443185	2469	1	ENST00000366242	31	-1	ENST00000426408	59	-1	ENSG00000168269	982	-1	ENST00000423329	757	-1	ENST00000446112	490	-1	ENST00000468961	141	-1	ENST00000414476	128	-1	ENST00000410299	107	-1	ENSG00000125869	108	-1	ENST00000516900	57	-1
ENST00000443185	3352	1	ENST00000523598	541	-1	ENSG00000081177	515	-1	ENST00000419815	223	-1	ENSG00000221955	290	-1	ENSG00000131669	1294	-1	ENST00000595301	20	-1	ENST00000579994	2920	-1	ENST00000605049	149	-1	ENST00000518132	114	-1	ENST00000417820	780	-1
ENST00000443185	3485	1	ENST00000415776	860	-1	ENST00000577951	22	-1	ENST00000400275	250	-1	ENSG00000243251	3206	-1	ENST00000384387	76	-1	ENST00000566715	269	-1	ENSG00000140525	174	-1	ENST00000534767	1023	-1	ENSG00000171812	4225	-1	ENST00000419544	31	-1
ENST00000443185	3494	1	ENST00000424915	412	-1	ENST00000517023	30	-1	ENSG00000141429	1132	-1	ENST00000582246	564	-1	ENST00000421058	387	-1	ENST00000542623	761	-1	ENSG00000139364	3214	-1	ENST00000432210	73	-1	ENST00000571933	52	-1	ENST00000411187	75	-1
ENST00000443185	3521	1	ENST00000456328	1593	-1	ENST00000536217	224	-1	ENST00000363299	67	-1	ENSG00000162616	2775	-1	ENST00000457557	282	-1	ENST00000401248	66	-1	ENSG00000188056	677	-1	ENST00000547227	56	-1	ENST00000436840	110	-1	ENST00000585048	144	-1
ENST00000443185	545	1	ENST00000460726	860	-1	ENST00000569470	358	-1	ENST00000604619	339	-1	ENST00000456172	45	-1	ENST00000588946	145	-1	ENSG00000153179	1916	-1	ENST00000582573	81	-1	ENST00000529659	445	-1	ENSG00000137869	3730	-1	ENST00000424450	67	-1
ENST00000443185	594	1	ENST00000459571	76	-1	ENST00000603578	299	-1	ENSG00000164318	4396	-1	ENST00000588046	657	-1	ENSG00000248540	2557	-1	ENSG00000113742	791	-1	ENST00000516038	25	-1	ENST00000498297	226	-1	ENST00000395413	4	-1	ENST00000377176	2840	-1
ENST00000443314	1650	1	ENST00000502430	480	-1	ENSG00000125363	745	-1	ENST00000526448	4498	-1	ENST00000595027	349	-1	ENST00000441450	872	-1	ENST00000436392	11	-1	ENST00000593540	185	-1	ENST00000410660	16	-1	ENST00000604614	81	-1	ENST00000408490	40	-1
ENST00000443503	1202	1	ENSG00000224420	1178	-1	ENST00000437380	1818	-1	ENST00000516900	57	-1	ENST00000520390	2076	-1	ENSG00000165264	825	-1	ENST00000362222	56	-1	ENST00000570407	132	-1	ENSG00000060709	3790	-1	ENSG00000126550	3463	-1	ENST00000419621	355	-1
ENST00000443585	537	1	ENSG00000145414	1769	-1	ENST00000471403	446	-1	ENST00000605054	215	-1	ENST00000391004	85	-1	ENST00000415057	76	-1	ENST00000486625	62	-1	ENST00000533767	654	-1	ENST00000507474	746	-1	ENST00000384041	92	-1	ENST00000447781	621	-1
ENST00000443585	673	1	ENST00000434375	599	-1	ENSG00000121594	231	-1	ENSG00000255072	181	-1	ENST00000582269	339	-1	ENST00000580790	812	-1	ENST00000508559	771	-1	ENST00000419576	354	-1	ENSG00000187492	1677	-1	ENST00000458351	381	-1	ENST00000574529	2308	-1
ENST00000443617	279	1	ENST00000503666	133	-1	ENST00000513884	211	-1	ENST00000525739	546	-1	ENST00000519978	693	-1	ENSG00000261929	303	-1	ENST00000549373	268	-1	ENST00000503426	635	-1	ENST00000448649	202	-1	ENST00000434510	133	-1	ENSG00000078596	1288	-1
ENST00000443617	403	1	ENST00000419738	2457	-1	ENSG00000171102	495	-1	ENSG00000110344	5155	-1	ENSG00000087903	1577	-1	ENST00000510937	1915	-1	ENST00000601884	35	-1	ENST00000552785	246	-1	ENST00000477670	782	-1	ENSG00000165462	1553	-1	ENST00000524252	750	-1
ENST00000443617	532	1	ENST00000466485	199	-1	ENST00000545800	288	-1	ENSG00000082153	1507	-1	ENSG00000117523	8225	-1	ENSG00000205899	807	-1	ENST00000363953	49	-1	ENST00000401954	509	-1	ENSG00000174326	1549	-1	ENSG00000113389	3212	-1	ENST00000468356	1232	-1
ENST00000443617	6789	1	ENSG00000249751	54	-1	ENST00000557910	346	-1	ENSG00000186350	3322	-1	ENSG00000237814	94	-1	ENST00000333235	814	-1	ENSG00000236649	387	-1	ENST00000362986	75	-1	ENST00000421530	196	-1	ENSG00000196812	471	-1	ENST00000608504	892	-1
ENST00000443617	6934	1	ENST00000398758	366	-1	ENST00000507938	2830	-1	ENSG00000179915	6882	-1	ENST00000509592	1901	-1	ENST00000436201	77	-1	ENST00000570581	269	-1	ENST00000419957	454	-1	ENST00000516121	57	-1	ENST00000458319	284	-1	ENST00000494711	145	-1
ENST00000443617	7253	1	ENST00000539832	594	-1	ENST00000441896	2590	-1	ENST00000547150	15	-1	ENST00000421167	208	-1	ENST00000431727	412	-1	ENST00000461005	28	-1	ENST00000594302	529	-1	ENSG00000167751	1776	-1	ENSG00000185513	224	-1	ENST00000453438	343	-1
ENST00000443617	7272	1	ENST00000508555	377	-1	ENST00000448435	94	-1	ENSG00000174669	588	-1	ENST00000411065	87	-1	ENSG00000047188	4709	-1	ENSG00000122779	4552	-1	ENST00000538133	56	-1	ENST00000408510	43	-1	ENSG00000100557	1524	-1	ENSG00000177694	1189	-1
ENST00000443617	747	1	ENST00000564926	275	-1	ENST00000437360	1108	-1	ENST00000396851	331	-1	ENST00000517059	49	-1	ENSG00000136425	61	-1	ENST00000481903	214	-1	ENST00000557862	11	-1	ENSG00000176253	541	-1	ENST00000430198	197	-1	ENST00000416264	220	-1
ENST00000443617	7558	1	ENST00000449818	23	-1	ENST00000423650	16	-1	ENST00000527912	426	-1	ENSG00000197746	876	-1	ENSG00000270249	293	-1	ENST00000529959	208	-1	ENST00000576755	46	-1	ENST00000439595	291	-1	ENSG00000068137	3105	-1	ENST00000521257	605	-1
ENST00000443617	7725	1	ENST00000424428	670	-1	ENSG00000266265	1837	-1	ENST00000390813	75	-1	ENSG00000176984	1366	-1	ENST00000538119	327	-1	ENST00000362963	44	-1	ENST00000468961	490	-1	ENSG00000002726	1453	-1	ENST00000441415	29	-1	ENSG00000198128	433	-1
ENST00000443624	36	1	ENSG00000178928	1643	-1	ENSG00000198523	37	-1	ENSG00000121749	5731	-1	ENST00000589763	945	-1	ENSG00000273482	2328	-1	ENSG00000173209	2372	-1	ENSG00000167904	1984	-1	ENSG00000108666	249	-1	ENSG00000148219	1186	-1	ENST00000536479	286	-1
ENST00000443632	1841	1	ENST00000578978	55	-1	ENSG00000131096	85	-1	ENST00000424895	1569	-1	ENSG00000232838	778	-1	ENSG00000256861	381	-1	ENSG00000090376	7821	-1	ENST00000544421	606	-1	ENST00000586213	196	-1	ENST00000399253	293	-1	ENST00000512569	84	-1
ENST00000443632	2309	1	ENST00000574307	2228	-1	ENSG00000262304	2819	-1	ENST00000586202	292	-1	ENST00000569215	764	-1	ENST00000450322	328	-1	ENSG00000185864	822	-1	ENST00000566804	204	-1	ENST00000510897	3185	-1	ENSG00000123560	450	-1	ENST00000364813	33	-1
ENST00000443632	5759	1	ENST00000385013	31	-1	ENST00000562349	607	-1	ENST00000579987	85	-1	ENST00000458168	236	-1	ENSG00000217792	917	-1	ENSG00000198398	1404	-1	ENST00000603531	309	-1	ENST00000434913	511	-1	ENST00000436379	230	-1	ENST00000524134	312	-1
ENST00000443632	665	1	ENST00000577581	44	-1	ENST00000586560	187	-1	ENST00000502748	1928	-1	ENSG00000131069	2427	-1	ENSG00000182108	274	-1	ENST00000599958	210	-1	ENST00000442113	500	-1	ENSG00000108424	2360	-1	ENST00000520024	112	-1	ENST00000468780	321	-1
ENST00000443632	965	1	ENST00000524987	29	-1	ENST00000432412	250	-1	ENSG00000145451	3459	-1	ENST00000511110	69	-1	ENSG00000176231	38	-1	ENST00000563896	448	-1	ENST00000524362	254	-1	ENST00000415024	221	-1	ENST00000414667	112	-1	ENSG00000143870	2634	-1
ENST00000443632	972	1	ENST00000603879	86	-1	ENSG00000256394	1318	-1	ENST00000521692	155	-1	ENST00000516638	57	-1	ENST00000384889	70	-1	ENSG00000263024	1997	-1	ENST00000601316	474	-1	ENSG00000198597	3635	-1	ENST00000455434	173	-1	ENSG00000169836	1382	-1
ENST00000443656	1110	1	ENST00000424422	292	-1	ENST00000412785	397	-1	ENST00000569422	31	-1	ENSG00000100625	6257	-1	ENST00000554443	61	-1	ENST00000428062	767	-1	ENST00000507496	1349	-1	ENSG00000148339	670	-1	ENST00000605205	710	-1	ENST00000436501	73	-1
ENST00000443656	1171	1	ENSG00000241598	43	-1	ENST00000384521	73	-1	ENSG00000269603	3762	-1	ENST00000384077	36	-1	ENST00000554665	319	-1	ENST00000601331	307	-1	ENST00000442550	53	-1	ENST00000384196	78	-1	ENSG00000261791	1618	-1	ENST00000448363	226	-1
ENST00000443656	2095	1	ENSG00000227044	751	-1	ENST00000578969	187	-1	ENST00000438070	319	-1	ENST00000580543	50	-1	ENST00000419350	5253	-1	ENST00000602890	9	-1	ENSG00000129566	475	-1	ENSG00000050405	1178	-1	ENST00000584402	39	-1	ENSG00000138823	973	-1
ENST00000443656	2185	1	ENST00000416279	216	-1	ENSG00000006576	3955	-1	ENSG00000127329	7172	-1	ENST00000427154	75	-1	ENSG00000161249	1955	-1	ENST00000424355	312	-1	ENST00000407745	114	-1	ENST00000557900	676	-1	ENST00000415014	1001	-1	ENST00000573866	259	-1
ENST00000443656	3251	1	ENST00000364973	88	-1	ENSG00000164649	2139	-1	ENSG00000106089	680	-1	ENST00000503637	69	-1	ENST00000364477	66	-1	ENST00000384559	76	-1	ENST00000415266	370	-1	ENST00000449303	233	-1	ENSG00000272621	2248	-1	ENST00000425960	740	-1
ENST00000443656	3289	1	ENSG00000138792	3894	-1	ENST00000598425	58	-1	ENSG00000175202	264	-1	ENST00000608677	291	-1	ENSG00000197969	4708	-1	ENSG00000132000	1135	-1	ENST00000516738	73	-1	ENSG00000153266	1655	-1	ENST00000577758	50	-1	ENST00000401911	232	-1
ENST00000443659	1279	1	ENST00000453370	76	-1	ENST00000364900	41	-1	ENST00000510059	409	-1	ENST00000422088	234	-1	ENST00000580671	192	-1	ENSG00000106100	3817	-1	ENST00000598846	464	-1	ENST00000576118	264	-1	ENST00000477967	268	-1	ENST00000411517	399	-1
ENST00000443928	803	1	ENSG00000230780	2347	-1	ENST00000570454	29	-1	ENST00000517070	32	-1	ENST00000577496	269	-1	ENSG00000188505	850	-1	ENST00000579571	242	-1	ENST00000447914	2057	-1	ENSG00000102805	1133	-1	ENST00000445362	373	-1	ENST00000515306	336	-1
ENST00000443928	816	1	ENST00000420828	590	-1	ENSG00000178233	1458	-1	ENST00000434696	149	-1	ENST00000435300	318	-1	ENSG00000167333	1917	-1	ENST00000576835	164	-1	ENST00000441613	182	-1	ENST00000436316	302	-1	ENST00000437166	251	-1	ENSG00000266997	226	-1
ENST00000443950	1119	1	ENST00000445254	384	-1	ENST00000428598	590	-1	ENST00000548760	1486	-1	ENSG00000149091	813	-1	ENST00000425158	396	-1	ENST00000601088	207	-1	ENST00000362212	43	-1	ENSG00000175265	2674	-1	ENST00000509187	753	-1	ENST00000565993	404	-1
ENST00000443950	1130	1	ENST00000582028	351	-1	ENSG00000108823	575	-1	ENST00000364473	25	-1	ENST00000390809	3	-1	ENSG00000138039	960	-1	ENSG00000104814	1561	-1	ENST00000564251	530	-1	ENST00000604485	107	-1	ENST00000457632	258	-1	ENST00000450276	7	-1
ENST00000443950	1305	1	ENST00000610272	263	-1	ENST00000535639	1014	-1	ENST00000512118	1446	-1	ENSG00000122986	650	-1	ENST00000517020	9	-1	ENST00000555580	479	-1	ENSG00000107771	4382	-1	ENSG00000223547	92	-1	ENSG00000081803	2675	-1	ENST00000516601	74	-1
ENST00000443950	1530	1	ENSG00000160570	1273	-1	ENST00000506922	91	-1	ENST00000584034	15	-1	ENST00000398372	1001	-1	ENSG00000013374	1389	-1	ENSG00000183527	2129	-1	ENSG00000173137	1294	-1	ENSG00000169385	506	-1	ENSG00000233816	422	-1	ENST00000384404	86	-1
ENST00000443950	1561	1	ENSG00000138613	2378	-1	ENST00000327086	199	-1	ENST00000385011	105	-1	ENST00000413520	74	-1	ENST00000399931	556	-1	ENST00000515670	165	-1	ENST00000304105	251	-1	ENSG00000188931	654	-1	ENST00000545500	79	-1	ENSG00000255482	51	-1
ENST00000443950	2339	1	ENST00000436455	414	-1	ENST00000554595	786	-1	ENST00000580420	1109	-1	ENST00000513484	66	-1	ENST00000444488	550	-1	ENST00000503372	31	-1	ENSG00000143570	2514	-1	ENSG00000123575	3274	-1	ENST00000595909	560	-1	ENST00000442996	428	-1
ENST00000443950	585	1	ENST00000516510	38	-1	ENSG00000198331	1022	-1	ENST00000459119	72	-1	ENSG00000171456	7009	-1	ENSG00000122882	1553	-1	ENSG00000120688	797	-1	ENST00000384603	74	-1	ENST00000429010	2096	-1	ENSG00000196475	922	-1	ENST00000425723	237	-1
ENST00000443950	667	1	ENSG00000270765	832	-1	ENST00000408115	9	-1	ENSG00000261508	889	-1	ENST00000514736	728	-1	ENST00000582127	157	-1	ENST00000494376	283	-1	ENSG00000108010	479	-1	ENST00000492365	770	-1	ENST00000574286	304	-1	ENST00000586026	18	-1
ENST00000443950	708	1	ENST00000299197	974	-1	ENST00000542062	25	-1	ENSG00000163072	402	-1	ENST00000380407	884	-1	ENST00000557533	508	-1	ENST00000509661	653	-1	ENSG00000136167	1264	-1	ENSG00000255384	1651	-1	ENSG00000182916	689	-1	ENSG00000170549	1371	-1
ENST00000443950	724	1	ENSG00000186010	929	-1	ENSG00000165259	2711	-1	ENST00000434149	72	-1	ENST00000406783	763	-1	ENSG00000204438	1651	-1	ENST00000566467	137	-1	ENST00000297235	1893	-1	ENSG00000009844	2651	-1	ENST00000500682	2325	-1	ENST00000605923	222	-1
ENST00000443950	758	1	ENSG00000161849	954	-1	ENST00000447301	729	-1	ENST00000457833	304	-1	ENST00000607533	374	-1	ENST00000601905	266	-1	ENSG00000261961	1603	-1	ENST00000557514	305	-1	ENST00000598528	141	-1	ENST00000508559	328	-1	ENST00000580687	15	-1
ENST00000443950	838	1	ENST00000449815	198	-1	ENST00000424978	690	-1	ENST00000428148	163	-1	ENST00000427283	1639	-1	ENST00000520993	307	-1	ENSG00000125648	1066	-1	ENST00000410561	27	-1	ENST00000427301	1030	-1	ENST00000606114	1079	-1	ENST00000438179	785	-1
ENST00000443950	924	1	ENST00000513955	25	-1	ENST00000455082	255	-1	ENST00000436316	360	-1	ENSG00000269713	1326	-1	ENST00000417027	638	-1	ENST00000418663	1154	-1	ENSG00000215271	2885	-1	ENSG00000103653	645	-1	ENST00000439776	788	-1	ENST00000493279	2053	-1
ENST00000443967	3065	1	ENSG00000196562	1433	-1	ENST00000519311	32	-1	ENSG00000130508	2064	-1	ENST00000362260	20	-1	ENST00000413346	410	-1	ENST00000489622	148	-1	ENSG00000132693	102	-1	ENST00000543486	93	-1	ENST00000444345	35	-1	ENST00000579673	289	-1
ENST00000443993	1014	1	ENSG00000198798	465	-1	ENST00000583561	89	-1	ENSG00000253548	121	-1	ENST00000605357	528	-1	ENST00000434209	172	-1	ENSG00000138495	509	-1	ENST00000383860	76	-1	ENST00000559959	154	-1	ENST00000609133	224	-1	ENST00000411175	64	-1
ENST00000444037	1276	1	ENSG00000172508	1503	-1	ENST00000390996	76	-1	ENST00000564916	1485	-1	ENSG00000187642	788	-1	ENST00000604652	19	-1	ENST00000593792	411	-1	ENST00000473052	272	-1	ENSG00000166153	1334	-1	ENST00000384671	76	-1	ENST00000512672	215	-1
ENST00000444149	1651	1	ENST00000454171	770	-1	ENSG00000127666	1403	-1	ENST00000416209	2892	-1	ENSG00000171033	305	-1	ENST00000602650	289	-1	ENSG00000160410	155	-1	ENST00000440519	315	-1	ENSG00000143942	849	-1	ENSG00000151353	1800	-1	ENST00000406023	26	-1
ENST00000444149	1869	1	ENST00000428470	151	-1	ENST00000497718	6	-1	ENSG00000106105	1350	-1	ENST00000426425	202	-1	ENSG00000136273	348	-1	ENST00000589930	326	-1	ENST00000406327	340	-1	ENST00000449384	92	-1	ENST00000446095	67	-1	ENST00000454935	2144	-1
ENST00000444303	2377	1	ENSG00000204897	819	-1	ENST00000411339	47	-1	ENSG00000262841	795	-1	ENST00000541574	196	-1	ENSG00000160408	1744	-1	ENSG00000169856	1595	-1	ENSG00000214237	502	-1	ENST00000527724	342	-1	ENSG00000214708	580	-1	ENSG00000104903	826	-1
ENST00000444310	1226	1	ENST00000596350	803	-1	ENSG00000183379	637	-1	ENST00000548895	391	-1	ENST00000406017	1395	-1	ENSG00000134548	793	-1	ENST00000381639	660	-1	ENST00000416640	2131	-1	ENST00000448560	269	-1	ENST00000447755	953	-1	ENST00000590732	1716	-1
ENST00000444359	601	1	ENSG00000164638	2597	-1	ENST00000418270	295	-1	ENSG00000125965	270	-1	ENSG00000124406	3542	-1	ENST00000562068	1110	-1	ENST00000410781	102	-1	ENSG00000121797	1790	-1	ENST00000537999	12	-1	ENSG00000124688	582	-1	ENSG00000095752	1968	-1
ENST00000444376	1021	1	ENST00000524957	882	-1	ENST00000369171	87	-1	ENST00000452629	649	-1	ENST00000445367	187	-1	ENST00000516595	32	-1	ENSG00000169951	652	-1	ENSG00000272165	478	-1	ENST00000515212	105	-1	ENST00000458804	65	-1	ENST00000607979	44	-1
ENST00000444376	1453	1	ENSG00000123843	1388	-1	ENST00000512159	1775	-1	ENST00000488348	60	-1	ENST00000436250	211	-1	ENSG00000113946	562	-1	ENST00000529536	84	-1	ENST00000390842	37	-1	ENST00000364514	110	-1	ENST00000449963	169	-1	ENST00000607490	194	-1
ENST00000444376	2229	1	ENST00000452923	77	-1	ENSG00000169696	1414	-1	ENST00000607670	737	-1	ENSG00000228120	195	-1	ENST00000581095	49	-1	ENSG00000166002	932	-1	ENSG00000124875	1489	-1	ENSG00000142539	1021	-1	ENST00000446499	502	-1	ENST00000602493	962	-1
ENST00000444376	2670	1	ENSG00000132952	2113	-1	ENST00000443123	500	-1	ENST00000494739	7	-1	ENST00000427319	260	-1	ENSG00000142875	1144	-1	ENST00000452528	512	-1	ENST00000511265	164	-1	ENST00000364993	64	-1	ENST00000384256	76	-1	ENST00000431492	444	-1
ENST00000444376	2674	1	ENSG00000173889	3526	-1	ENSG00000186051	33	-1	ENSG00000214188	869	-1	ENST00000564017	140	-1	ENSG00000100299	1817	-1	ENST00000384445	13	-1	ENSG00000146215	822	-1	ENST00000394513	31	-1	ENSG00000174684	1115	-1	ENST00000605604	490	-1
ENST00000444376	2695	1	ENSG00000129925	3671	-1	ENST00000364582	73	-1	ENSG00000227826	347	-1	ENST00000558577	134	-1	ENST00000441026	164	-1	ENST00000605187	78	-1	ENST00000535720	558	-1	ENST00000384438	76	-1	ENSG00000092421	5433	-1	ENST00000557717	137	-1
ENST00000444376	3112	1	ENST00000546789	190	-1	ENST00000362584	23	-1	ENSG00000128482	1468	-1	ENST00000606596	132	-1	ENSG00000256500	280	-1	ENST00000412348	312	-1	ENST00000437728	525	-1	ENSG00000111335	2390	-1	ENST00000517267	64	-1	ENST00000538499	549	-1
ENST00000444376	417	1	ENST00000562061	874	-1	ENSG00000144021	1618	-1	ENSG00000011566	1465	-1	ENSG00000124237	290	-1	ENSG00000134369	11667	-1	ENST00000424277	226	-1	ENSG00000174547	32	-1	ENSG00000165623	146	-1	ENSG00000233312	2939	-1	ENST00000413552	763	-1
ENST00000444448	2175	1	ENST00000504175	1453	-1	ENST00000447723	184	-1	ENST00000422468	38	-1	ENSG00000163577	493	-1	ENST00000567144	263	-1	ENST00000577814	506	-1	ENSG00000171962	4144	-1	ENSG00000185651	1016	-1	ENSG00000260234	724	-1	ENSG00000163681	6733	-1
ENST00000444775	1198	1	ENST00000438300	425	-1	ENST00000553621	115	-1	ENST00000430172	447	-1	ENST00000390519	45	-1	ENSG00000168703	679	-1	ENSG00000151376	89	-1	ENST00000581515	85	-1	ENSG00000151692	5545	-1	ENSG00000168038	2983	-1	ENSG00000226618	484	-1
ENST00000445177	29	1	ENST00000429522	470	-1	ENST00000455576	351	-1	ENST00000431047	85	-1	ENSG00000146094	1611	-1	ENST00000384964	31	-1	ENST00000606534	76	-1	ENSG00000205867	854	-1	ENSG00000267041	2985	-1	ENSG00000179837	6550	-1	ENST00000390429	18	-1
ENST00000445177	2997	1	ENST00000565798	400	-1	ENSG00000268280	55	-1	ENST00000566116	1945	-1	ENST00000565519	472	-1	ENST00000445681	367	-1	ENSG00000173905	933	-1	ENST00000505409	330	-1	ENSG00000090612	4282	-1	ENST00000421624	39	-1	ENSG00000204539	455	-1
ENST00000445177	3037	1	ENST00000534767	1700	-1	ENSG00000125744	273	-1	ENST00000471754	244	-1	ENST00000601976	36	-1	ENST00000569557	10	-1	ENSG00000130348	102	-1	ENST00000600234	20	-1	ENSG00000117859	849	-1	ENSG00000159377	1821	-1	ENST00000571911	1574	-1
ENST00000445177	3148	1	ENSG00000171791	5784	-1	ENST00000398541	376	-1	ENST00000410650	83	-1	ENST00000517207	40	-1	ENST00000491567	229	-1	ENSG00000125551	1373	-1	ENSG00000204152	631	-1	ENST00000419200	292	-1	ENST00000606362	238	-1	ENST00000494693	648	-1
ENST00000445177	3192	1	ENSG00000186810	810	-1	ENST00000412123	482	-1	ENST00000582466	156	-1	ENST00000434529	285	-1	ENST00000457963	429	-1	ENST00000418538	146	-1	ENST00000432914	470	-1	ENST00000372011	850	-1	ENST00000412592	374	-1	ENSG00000196177	1155	-1
ENST00000445177	3232	1	ENST00000440440	5	-1	ENST00000475578	193	-1	ENST00000364722	14	-1	ENSG00000268393	288	-1	ENST00000575743	1945	-1	ENST00000365336	104	-1	ENST00000540175	617	-1	ENST00000520009	219	-1	ENST00000589299	45	-1	ENST00000515608	1193	-1
ENST00000445177	3417	1	ENSG00000125571	209	-1	ENSG00000213578	555	-1	ENST00000435608	60	-1	ENSG00000152093	942	-1	ENST00000599781	216	-1	ENST00000424386	161	-1	ENST00000418566	252	-1	ENSG00000269075	2729	-1	ENST00000580401	59	-1	ENST00000421372	191	-1
ENST00000445177	3453	1	ENSG00000182950	864	-1	ENSG00000228727	7	-1	ENSG00000164548	1462	-1	ENST00000606973	3649	-1	ENST00000390751	49	-1	ENST00000452067	304	-1	ENST00000524098	132	-1	ENST00000419824	96	-1	ENST00000385022	18	-1	ENST00000543298	320	-1
ENST00000445177	3492	1	ENST00000555967	234	-1	ENSG00000031698	1475	-1	ENSG00000172301	97	-1	ENST00000434549	1119	-1	ENST00000590983	1073	-1	ENST00000432275	408	-1	ENSG00000268643	234	-1	ENST00000521851	491	-1	ENSG00000146112	1058	-1	ENST00000436327	780	-1
ENST00000445177	3548	1	ENST00000565648	670	-1	ENSG00000003509	2178	-1	ENST00000426241	49	-1	ENSG00000139610	249	-1	ENST00000540773	135	-1	ENST00000451920	977	-1	ENSG00000180448	2936	-1	ENSG00000130656	743	-1	ENSG00000115604	2042	-1	ENST00000485185	357	-1
ENST00000445177	6085	1	ENST00000582939	94	-1	ENST00000365507	35	-1	ENSG00000176749	3287	-1	ENST00000442271	48	-1	ENSG00000171132	4836	-1	ENST00000398408	119	-1	ENST00000558370	297	-1	ENST00000363159	73	-1	ENST00000568980	520	-1	ENST00000413096	371	-1
ENST00000445193	1996	1	ENST00000384492	64	-1	ENST00000507776	260	-1	ENST00000595998	244	-1	ENST00000415575	403	-1	ENST00000543904	354	-1	ENSG00000172428	607	-1	ENST00000404534	299	-1	ENSG00000124802	326	-1	ENST00000498989	507	-1	ENSG00000170043	389	-1
ENST00000445193	858	1	ENST00000449457	134	-1	ENSG00000273357	2731	-1	ENST00000391292	16	-1	ENST00000491550	183	-1	ENSG00000227140	905	-1	ENSG00000262377	2587	-1	ENST00000419974	476	-1	ENST00000584679	30	-1	ENST00000401138	65	-1	ENST00000607282	115	-1
ENST00000445217	448	1	ENST00000434346	47	-1	ENST00000363521	103	-1	ENSG00000173875	133	-1	ENST00000602695	226	-1	ENST00000573389	360	-1	ENSG00000130489	343	-1	ENSG00000171621	2567	-1	ENST00000363548	120	-1	ENST00000430144	193	-1	ENSG00000225141	122	-1
ENST00000445217	454	1	ENSG00000163751	17	-1	ENST00000546827	555	-1	ENST00000458924	102	-1	ENST00000602322	786	-1	ENST00000449242	19	-1	ENST00000420537	158	-1	ENSG00000167088	230	-1	ENST00000414628	536	-1	ENST00000456604	107	-1	ENSG00000101337	1103	-1
ENST00000445217	487	1	ENST00000572848	121	-1	ENSG00000075618	332	-1	ENST00000582405	65	-1	ENST00000584117	57	-1	ENSG00000272560	1183	-1	ENSG00000129451	2733	-1	ENST00000609177	324	-1	ENST00000568264	6	-1	ENST00000521411	387	-1	ENSG00000167325	465	-1
ENST00000445240	242	1	ENST00000505862	475	-1	ENST00000459037	73	-1	ENST00000384297	92	-1	ENST00000414426	23	-1	ENST00000436089	267	-1	ENSG00000182183	884	-1	ENSG00000149658	1169	-1	ENST00000609367	148	-1	ENST00000569074	1316	-1	ENST00000449200	517	-1
ENST00000445323	2536	1	ENSG00000115850	2977	-1	ENSG00000069849	543	-1	ENST00000423023	335	-1	ENSG00000188523	1045	-1	ENST00000551867	319	-1	ENST00000451530	9	-1	ENST00000532761	373	-1	ENST00000555011	44	-1	ENSG00000178386	100	-1	ENSG00000089169	2762	-1
ENST00000445323	3953	1	ENST00000362605	141	-1	ENST00000595929	90	-1	ENST00000429485	473	-1	ENST00000364863	135	-1	ENST00000419352	33	-1	ENSG00000121570	2704	-1	ENSG00000186648	2831	-1	ENST00000418623	187	-1	ENST00000365308	92	-1	ENSG00000206490	616	-1
ENST00000445323	3961	1	ENST00000408718	39	-1	ENST00000380931	3533	-1	ENST00000553082	431	-1	ENST00000537053	23	-1	ENST00000455035	241	-1	ENST00000606147	1318	-1	ENST00000578760	125	-1	ENSG00000091317	1735	-1	ENST00000502221	1456	-1	ENST00000384550	12	-1
ENST00000445392	242	1	ENST00000581217	67	-1	ENST00000511322	141	-1	ENST00000384508	36	-1	ENST00000390482	51	-1	ENSG00000048392	3077	-1	ENST00000470639	147	-1	ENST00000365620	71	-1	ENST00000367355	979	-1	ENST00000390524	42	-1	ENST00000454687	274	-1
ENST00000445427	744	1	ENSG00000261833	232	-1	ENST00000605970	1003	-1	ENSG00000263162	12091	-1	ENST00000590589	206	-1	ENST00000434020	149	-1	ENSG00000013810	728	-1	ENST00000517910	2441	-1	ENSG00000196275	3349	-1	ENSG00000162300	1197	-1	ENST00000255890	2032	-1
ENST00000445427	915	1	ENSG00000104921	755	-1	ENSG00000175054	3617	-1	ENST00000441060	28	-1	ENST00000365040	143	-1	ENST00000384540	75	-1	ENST00000603246	395	-1	ENST00000420754	104	-1	ENSG00000165757	5832	-1	ENST00000414727	173	-1	ENSG00000106484	2172	-1
ENST00000445478	460	1	ENSG00000188488	1312	-1	ENST00000528646	598	-1	ENSG00000213281	4284	-1	ENST00000443540	103	-1	ENSG00000147223	5	-1	ENST00000364893	116	-1	ENSG00000206468	120	-1	ENST00000603584	134	-1	ENST00000411428	316	-1	ENST00000515935	98	-1
ENST00000445726	1021	1	ENST00000428299	65	-1	ENSG00000268790	381	-1	ENST00000601653	567	-1	ENSG00000106031	1144	-1	ENSG00000122477	730	-1	ENSG00000178913	1708	-1	ENSG00000198937	590	-1	ENST00000592640	1180	-1	ENSG00000186684	372	-1	ENST00000421657	311	-1
ENST00000445726	1175	1	ENST00000563687	192	-1	ENST00000511840	119	-1	ENST00000603222	2065	-1	ENST00000533964	6	-1	ENST00000415065	208	-1	ENSG00000173578	1756	-1	ENSG00000109572	1023	-1	ENSG00000178636	763	-1	ENSG00000122692	2966	-1	ENSG00000257411	194	-1
ENST00000445726	1281	1	ENST00000446169	275	-1	ENST00000406094	89	-1	ENSG00000256391	585	-1	ENSG00000268688	166	-1	ENSG00000226347	697	-1	ENST00000554958	884	-1	ENSG00000187140	4	-1	ENST00000520807	215	-1	ENSG00000231171	827	-1	ENST00000605743	340	-1
ENST00000445832	1064	1	ENST00000518475	200	-1	ENST00000562290	479	-1	ENST00000458849	28	-1	ENST00000366146	25	-1	ENSG00000112559	611	-1	ENSG00000163873	2029	-1	ENST00000441052	2137	-1	ENST00000602458	300	-1	ENSG00000182824	947	-1	ENST00000590792	230	-1
ENST00000445832	1262	1	ENST00000527233	484	-1	ENST00000421079	285	-1	ENSG00000268040	305	-1	ENST00000569605	1410	-1	ENSG00000169891	670	-1	ENST00000426317	540	-1	ENST00000546944	254	-1	ENSG00000177688	180	-1	ENSG00000231974	799	-1	ENST00000413056	32	-1
ENST00000445832	1293	1	ENST00000506704	137	-1	ENST00000597554	767	-1	ENST00000533793	540	-1	ENST00000586223	761	-1	ENST00000364419	168	-1	ENSG00000100311	684	-1	ENSG00000110074	656	-1	ENSG00000167216	1085	-1	ENST00000511864	104	-1	ENST00000550617	73	-1
ENST00000445832	1400	1	ENSG00000139445	1322	-1	ENST00000439898	294	-1	ENSG00000065135	136	-1	ENST00000436329	500	-1	ENSG00000129151	367	-1	ENSG00000099968	781	-1	ENST00000419499	538	-1	ENST00000603438	13	-1	ENSG00000168065	244	-1	ENST00000579985	68	-1
ENST00000445832	1583	1	ENST00000581917	1839	-1	ENSG00000132498	1746	-1	ENSG00000181965	1235	-1	ENST00000603166	220	-1	ENST00000411919	99	-1	ENSG00000153485	919	-1	ENSG00000263093	578	-1	ENST00000459107	85	-1	ENST00000540802	437	-1	ENST00000590892	300	-1
ENST00000445838	141	1	ENSG00000178789	1181	-1	ENST00000554649	351	-1	ENSG00000111012	1231	-1	ENST00000469484	487	-1	ENST00000363745	38	-1	ENST00000554889	647	-1	ENST00000604533	163	-1	ENST00000519814	379	-1	ENST00000424931	23	-1	ENST00000606688	258	-1
ENST00000445838	176	1	ENSG00000160013	1095	-1	ENST00000516653	70	-1	ENST00000454723	333	-1	ENSG00000164867	4363	-1	ENST00000509920	10	-1	ENSG00000198879	7297	-1	ENST00000571009	42	-1	ENST00000551028	425	-1	ENSG00000083312	3071	-1	ENST00000459203	23	-1
ENST00000445922	1053	1	ENST00000454004	539	-1	ENSG00000255408	3569	-1	ENST00000414433	4009	-1	ENST00000600494	16	-1	ENST00000542510	408	-1	ENST00000413262	82	-1	ENST00000562203	150	-1	ENST00000460324	634	-1	ENST00000459438	77	-1	ENSG00000119862	2385	-1
ENST00000445922	1060	1	ENSG00000101605	3177	-1	ENST00000557946	306	-1	ENSG00000269360	1777	-1	ENST00000508799	462	-1	ENST00000410414	8	-1	ENST00000569028	1272	-1	ENST00000510832	1936	-1	ENST00000450640	315	-1	ENST00000565251	172	-1	ENST00000442075	282	-1
ENST00000445922	1123	1	ENST00000516152	109	-1	ENST00000559063	82	-1	ENSG00000134987	5835	-1	ENST00000471148	175	-1	ENST00000513859	290	-1	ENST00000455855	853	-1	ENST00000559892	89	-1	ENSG00000228032	1172	-1	ENST00000526326	265	-1	ENSG00000111877	1849	-1
ENST00000445922	1192	1	ENSG00000132824	1178	-1	ENST00000459305	69	-1	ENSG00000258466	617	-1	ENSG00000173208	2316	-1	ENST00000572207	69	-1	ENST00000400540	997	-1	ENSG00000132465	1184	-1	ENST00000458542	15	-1	ENST00000426040	54	-1	ENST00000516267	211	-1
ENST00000445922	1371	1	ENST00000363189	90	-1	ENSG00000172456	688	-1	ENSG00000124802	102	-1	ENST00000508999	39	-1	ENSG00000236697	1389	-1	ENST00000437598	196	-1	ENSG00000271447	2355	-1	ENST00000571067	401	-1	ENST00000561977	333	-1	ENSG00000263028	743	-1
ENST00000445922	1418	1	ENSG00000182584	1197	-1	ENST00000411279	31	-1	ENST00000404287	159	-1	ENST00000590314	10	-1	ENST00000577264	54	-1	ENST00000513926	82	-1	ENST00000549744	276	-1	ENSG00000115414	6455	-1	ENSG00000174156	536	-1	ENSG00000059378	3445	-1
ENST00000445922	1428	1	ENSG00000153885	4432	-1	ENSG00000165802	2977	-1	ENST00000440883	456	-1	ENSG00000112167	634	-1	ENST00000517052	97	-1	ENST00000395280	27	-1	ENST00000554759	130	-1	ENSG00000107854	3911	-1	ENST00000558618	83	-1	ENST00000541129	604	-1
ENST00000445922	354	1	ENST00000583214	56	-1	ENST00000414338	196	-1	ENST00000457321	265	-1	ENST00000554829	634	-1	ENSG00000264776	650	-1	ENSG00000134461	1251	-1	ENSG00000117448	71	-1	ENST00000432858	69	-1	ENST00000471614	527	-1	ENSG00000105552	2007	-1
ENST00000445922	386	1	ENSG00000213930	220	-1	ENST00000607759	439	-1	ENST00000411321	75	-1	ENST00000398202	513	-1	ENST00000447334	284	-1	ENST00000444019	47	-1	ENSG00000074771	1283	-1	ENSG00000236939	317	-1	ENST00000364361	110	-1	ENSG00000137960	760	-1
ENST00000445922	391	1	ENST00000580727	20	-1	ENST00000457353	59	-1	ENST00000593607	96	-1	ENSG00000196440	884	-1	ENSG00000122692	1439	-1	ENSG00000106524	525	-1	ENST00000468766	809	-1	ENST00000565938	98	-1	ENST00000578484	129	-1	ENST00000523109	139	-1
ENST00000445922	4021	1	ENSG00000213066	3248	-1	ENSG00000198464	2141	-1	ENST00000548525	934	-1	ENSG00000135272	4183	-1	ENST00000604066	10	-1	ENST00000445481	41	-1	ENSG00000100124	1792	-1	ENSG00000116783	2677	-1	ENST00000496846	787	-1	ENSG00000137343	2146	-1
ENST00000445922	408	1	ENSG00000158473	1254	-1	ENST00000517664	3448	-1	ENST00000392253	1940	-1	ENST00000437032	114	-1	ENST00000601789	46	-1	ENST00000589193	149	-1	ENST00000523425	494	-1	ENST00000582726	137	-1	ENSG00000163331	496	-1	ENSG00000143630	3269	-1
ENST00000445922	507	1	ENST00000597031	940	-1	ENST00000423903	16	-1	ENST00000568719	1108	-1	ENST00000570919	203	-1	ENSG00000255767	213	-1	ENSG00000106266	2541	-1	ENST00000366529	208	-1	ENST00000455153	70	-1	ENST00000595094	327	-1	ENSG00000248727	258	-1
ENST00000445922	662	1	ENST00000530032	1204	-1	ENST00000390428	204	-1	ENST00000385020	45	-1	ENST00000517086	30	-1	ENSG00000163807	2777	-1	ENST00000331301	934	-1	ENSG00000135018	438	-1	ENSG00000064763	722	-1	ENSG00000177868	168	-1	ENST00000576449	77	-1
ENST00000445922	996	1	ENST00000595752	459	-1	ENSG00000048342	1267	-1	ENST00000579962	47	-1	ENST00000426534	569	-1	ENST00000403590	1377	-1	ENST00000398059	604	-1	ENST00000449661	211	-1	ENSG00000169604	615	-1	ENST00000438586	41	-1	ENST00000608032	110	-1
ENST00000445937	1196	1	ENST00000385210	47	-1	ENST00000517572	118	-1	ENST00000558757	212	-1	ENST00000516028	9	-1	ENST00000384849	8	-1	ENSG00000205944	2227	-1	ENST00000529152	334	-1	ENSG00000273349	571	-1	ENST00000411479	530	-1	ENST00000363200	94	-1
ENST00000445937	1290	1	ENSG00000136514	31	-1	ENSG00000157429	1869	-1	ENST00000536362	63	-1	ENST00000447462	281	-1	ENST00000438454	171	-1	ENST00000565381	481	-1	ENSG00000103978	2849	-1	ENST00000530465	3467	-1	ENSG00000273095	227	-1	ENST00000441469	63	-1
ENST00000445937	1458	1	ENST00000454674	378	-1	ENSG00000100626	197	-1	ENSG00000112893	395	-1	ENST00000604341	5	-1	ENST00000521224	79	-1	ENST00000599877	719	-1	ENST00000446065	152	-1	ENST00000364950	82	-1	ENST00000386347	73	-1	ENSG00000196693	1264	-1
ENST00000445937	1480	1	ENST00000362232	12	-1	ENST00000428399	232	-1	ENST00000453921	371	-1	ENST00000439389	878	-1	ENSG00000268444	1785	-1	ENST00000489105	969	-1	ENSG00000203740	696	-1	ENSG00000132274	112	-1	ENSG00000177103	1822	-1	ENST00000456775	258	-1
ENST00000445937	1495	1	ENSG00000171509	317	-1	ENST00000520848	69	-1	ENSG00000138095	2598	-1	ENSG00000130829	1218	-1	ENSG00000158717	2282	-1	ENST00000602975	440	-1	ENST00000435539	86	-1	ENST00000552486	155	-1	ENST00000421295	167	-1	ENST00000445536	204	-1
ENST00000445937	1719	1	ENSG00000135116	4798	-1	ENST00000503096	545	-1	ENSG00000124731	427	-1	ENST00000583547	965	-1	ENST00000392050	337	-1	ENSG00000241779	1195	-1	ENST00000500180	90	-1	ENST00000423240	242	-1	ENST00000507778	381	-1	ENST00000500232	2073	-1
ENST00000445946	2320	1	ENST00000481504	1045	-1	ENST00000442956	489	-1	ENST00000516676	70	-1	ENSG00000266028	397	-1	ENST00000525252	361	-1	ENSG00000174564	1216	-1	ENST00000531784	916	-1	ENST00000570463	858	-1	ENSG00000163611	1929	-1	ENST00000559945	14	-1
ENST00000446023	1119	1	ENST00000529127	143	-1	ENSG00000224051	1932	-1	ENSG00000237353	690	-1	ENST00000451545	544	-1	ENST00000410782	172	-1	ENST00000577386	107	-1	ENSG00000139289	7305	-1	ENST00000602879	172	-1	ENST00000494676	1149	-1	ENST00000410913	210	-1
ENST00000446023	1503	1	ENST00000453496	217	-1	ENSG00000261883	166	-1	ENSG00000235194	4461	-1	ENST00000447052	644	-1	ENST00000408780	58	-1	ENSG00000159625	2467	-1	ENST00000457530	590	-1	ENST00000450604	822	-1	ENST00000595150	994	-1	ENST00000441295	582	-1
ENST00000446023	1536	1	ENST00000391208	76	-1	ENSG00000103145	480	-1	ENSG00000134152	2707	-1	ENST00000564015	41	-1	ENST00000565127	467	-1	ENSG00000152022	2950	-1	ENST00000580663	56	-1	ENST00000423237	189	-1	ENST00000428646	708	-1	ENSG00000198728	1835	-1
ENST00000446023	1617	1	ENST00000425366	238	-1	ENSG00000134200	309	-1	ENST00000559841	243	-1	ENST00000434947	65	-1	ENSG00000203827	2050	-1	ENST00000517229	56	-1	ENST00000609475	2035	-1	ENST00000457372	357	-1	ENST00000600855	283	-1	ENST00000412244	81	-1
ENST00000446023	1785	1	ENSG00000055147	389	-1	ENSG00000177303	1363	-1	ENST00000384135	58	-1	ENST00000411330	85	-1	ENST00000413842	391	-1	ENST00000588798	207	-1	ENST00000571506	355	-1	ENSG00000166546	2194	-1	ENSG00000162065	3529	-1	ENST00000561324	180	-1
ENST00000446023	1926	1	ENST00000534271	58	-1	ENSG00000118271	750	-1	ENST00000607464	364	-1	ENSG00000164929	2396	-1	ENSG00000131914	3053	-1	ENSG00000162066	1301	-1	ENST00000577569	533	-1	ENSG00000263156	1368	-1	ENST00000498293	148	-1	ENST00000583122	315	-1
ENST00000446023	2512	1	ENSG00000198178	530	-1	ENSG00000123136	1713	-1	ENSG00000236446	103	-1	ENST00000607707	45	-1	ENST00000257020	336	-1	ENSG00000164326	733	-1	ENSG00000115902	1340	-1	ENST00000364893	14	-1	ENST00000419501	46	-1	ENSG00000128656	555	-1
ENST00000446023	353	1	ENSG00000206302	612	-1	ENST00000580604	46	-1	ENSG00000148154	2217	-1	ENST00000451878	410	-1	ENST00000417713	35	-1	ENST00000526131	499	-1	ENSG00000171202	736	-1	ENST00000516588	94	-1	ENST00000511021	585	-1	ENST00000412845	1101	-1
ENST00000446023	495	1	ENST00000408096	98	-1	ENST00000420184	221	-1	ENST00000521595	83	-1	ENST00000435597	1062	-1	ENST00000449529	253	-1	ENST00000520443	474	-1	ENST00000412348	218	-1	ENSG00000184178	1411	-1	ENSG00000119487	1725	-1	ENSG00000244731	2264	-1
ENST00000446023	674	1	ENSG00000159556	1427	-1	ENST00000384093	85	-1	ENST00000608759	88	-1	ENST00000498005	317	-1	ENST00000460504	173	-1	ENSG00000163344	81	-1	ENST00000517368	172	-1	ENSG00000184216	2262	-1	ENSG00000163563	1526	-1	ENSG00000170291	1954	-1
ENST00000446041	1092	1	ENST00000410201	55	-1	ENSG00000105053	491	-1	ENSG00000175283	1721	-1	ENST00000440335	212	-1	ENST00000391023	38	-1	ENST00000417047	217	-1	ENSG00000176293	2993	-1	ENST00000459509	7	-1	ENSG00000165799	576	-1	ENSG00000109321	628	-1
ENST00000446041	1169	1	ENSG00000163684	5237	-1	ENST00000600642	28	-1	ENST00000443754	25	-1	ENST00000418361	221	-1	ENST00000390939	84	-1	ENST00000417135	577	-1	ENSG00000170631	2390	-1	ENST00000365465	14	-1	ENST00000605862	936	-1	ENSG00000130255	847	-1
ENST00000446041	1211	1	ENSG00000241489	564	-1	ENST00000605063	87	-1	ENST00000569106	3	-1	ENSG00000185010	2198	-1	ENSG00000110042	2488	-1	ENSG00000109065	1852	-1	ENST00000490268	1627	-1	ENSG00000019505	3535	-1	ENST00000568132	33	-1	ENST00000569805	847	-1
ENST00000446041	793	1	ENST00000459034	107	-1	ENSG00000184785	419	-1	ENST00000421072	257	-1	ENST00000590604	82	-1	ENST00000605632	214	-1	ENST00000417480	230	-1	ENST00000439089	110	-1	ENSG00000144648	555	-1	ENST00000595719	43	-1	ENSG00000107164	332	-1
ENST00000446044	1791	1	ENST00000438002	151	-1	ENSG00000110422	5793	-1	ENSG00000089057	2761	-1	ENSG00000223654	146	-1	ENST00000483126	1194	-1	ENST00000383978	92	-1	ENST00000578425	58	-1	ENST00000384161	76	-1	ENST00000470739	366	-1	ENSG00000101146	2696	-1
ENST00000446044	1882	1	ENSG00000153395	1056	-1	ENST00000474540	44	-1	ENST00000549659	64	-1	ENSG00000165626	4932	-1	ENST00000558190	171	-1	ENST00000577406	44	-1	ENSG00000123500	744	-1	ENST00000604821	105	-1	ENST00000453123	208	-1	ENST00000408679	93	-1
ENST00000446044	2459	1	ENST00000604197	24	-1	ENSG00000178163	1362	-1	ENST00000541723	564	-1	ENST00000458881	35	-1	ENST00000579748	99	-1	ENSG00000118557	3307	-1	ENSG00000110651	3516	-1	ENST00000436713	701	-1	ENST00000420365	273	-1	ENST00000456521	200	-1
ENST00000446044	2472	1	ENSG00000254535	3522	-1	ENST00000424653	386	-1	ENSG00000116750	4690	-1	ENSG00000198160	3293	-1	ENST00000431069	186	-1	ENST00000477181	167	-1	ENSG00000259455	268	-1	ENST00000574409	223	-1	ENSG00000164256	680	-1	ENSG00000174374	906	-1
ENST00000446101	1166	1	ENSG00000238196	2844	-1	ENSG00000103249	3662	-1	ENST00000411050	227	-1	ENST00000608783	39	-1	ENSG00000149201	164	-1	ENSG00000198753	6132	-1	ENST00000426066	789	-1	ENST00000363528	45	-1	ENST00000426640	70	-1	ENST00000589084	299	-1
ENST00000446101	1216	1	ENST00000483812	201	-1	ENST00000602460	201	-1	ENST00000520411	176	-1	ENST00000591533	434	-1	ENST00000605218	161	-1	ENST00000573261	145	-1	ENST00000384820	31	-1	ENSG00000110851	3245	-1	ENSG00000156313	3794	-1	ENSG00000130508	5381	-1
ENST00000446101	1473	1	ENSG00000115368	1112	-1	ENSG00000104998	2169	-1	ENST00000417218	1693	-1	ENST00000606966	238	-1	ENST00000504419	72	-1	ENST00000424687	1482	-1	ENST00000429127	284	-1	ENSG00000164438	858	-1	ENST00000415378	46	-1	ENST00000453844	203	-1
ENST00000446101	1574	1	ENST00000468873	266	-1	ENST00000482609	5914	-1	ENST00000580761	53	-1	ENST00000414953	206	-1	ENSG00000257218	757	-1	ENSG00000138101	897	-1	ENSG00000255073	468	-1	ENST00000405081	698	-1	ENST00000554451	146	-1	ENST00000470913	590	-1
ENST00000446101	1708	1	ENST00000511579	228	-1	ENST00000514947	1517	-1	ENST00000529569	784	-1	ENST00000602448	503	-1	ENST00000515122	228	-1	ENSG00000183496	608	-1	ENSG00000127415	303	-1	ENST00000587831	354	-1	ENST00000321351	979	-1	ENSG00000154252	1079	-1
ENST00000446101	3135	1	ENSG00000169807	1090	-1	ENSG00000134146	1040	-1	ENST00000362970	58	-1	ENSG00000188243	1265	-1	ENST00000582731	59	-1	ENSG00000157111	433	-1	ENST00000584184	8	-1	ENSG00000160345	297	-1	ENST00000364023	76	-1	ENST00000578939	125	-1
ENST00000446101	3505	1	ENST00000408291	82	-1	ENST00000509261	729	-1	ENST00000430243	96	-1	ENSG00000159915	1242	-1	ENSG00000118971	23	-1	ENSG00000081479	7544	-1	ENST00000530198	81	-1	ENST00000429177	80	-1	ENST00000317872	2021	-1	ENST00000531263	472	-1
ENST00000446101	3513	1	ENSG00000205923	59	-1	ENST00000435125	496	-1	ENSG00000173214	4615	-1	ENST00000413336	56	-1	ENST00000589094	99	-1	ENST00000364456	16	-1	ENSG00000144460	304	-1	ENST00000543391	1126	-1	ENST00000549725	64	-1	ENST00000609879	324	-1
ENST00000446101	3618	1	ENSG00000196660	2003	-1	ENSG00000133706	1266	-1	ENST00000396994	351	-1	ENSG00000120211	975	-1	ENST00000516553	63	-1	ENST00000414976	198	-1	ENST00000442292	761	-1	ENST00000607458	442	-1	ENST00000426801	1040	-1	ENST00000416104	1330	-1
ENST00000446101	3838	1	ENST00000463671	178	-1	ENSG00000116117	4210	-1	ENST00000363537	72	-1	ENST00000519200	224	-1	ENST00000582144	135	-1	ENST00000527565	194	-1	ENSG00000111602	3166	-1	ENSG00000130940	3550	-1	ENSG00000008294	3741	-1	ENST00000515902	36	-1
ENST00000446101	3863	1	ENSG00000196531	2638	-1	ENSG00000127980	2545	-1	ENST00000609701	622	-1	ENST00000577276	56	-1	ENST00000436075	373	-1	ENST00000415988	204	-1	ENSG00000162869	2172	-1	ENST00000511928	3200	-1	ENST00000505870	6444	-1	ENST00000603174	124	-1
ENST00000446101	3873	1	ENST00000482584	381	-1	ENST00000563388	534	-1	ENST00000431233	189	-1	ENST00000580782	216	-1	ENST00000447880	21	-1	ENSG00000163882	1503	-1	ENSG00000271210	251	-1	ENST00000420255	550	-1	ENST00000604340	621	-1	ENSG00000166535	1631	-1
ENST00000446101	922	1	ENSG00000104055	1633	-1	ENST00000428639	1433	-1	ENST00000550088	437	-1	ENST00000607084	780	-1	ENST00000454260	2885	-1	ENST00000384978	12	-1	ENST00000549854	17	-1	ENST00000429853	306	-1	ENST00000568135	61	-1	ENST00000605711	166	-1
ENST00000446108	1859	1	ENST00000502787	344	-1	ENSG00000237957	107	-1	ENST00000609744	168	-1	ENSG00000184060	842	-1	ENSG00000205328	617	-1	ENST00000554490	371	-1	ENST00000560500	100	-1	ENST00000578142	79	-1	ENST00000401900	474	-1	ENSG00000123739	578	-1
ENST00000446108	1955	1	ENSG00000239887	539	-1	ENST00000458921	88	-1	ENSG00000110195	431	-1	ENSG00000269000	9	-1	ENST00000599292	279	-1	ENST00000517810	35	-1	ENST00000490287	184	-1	ENST00000609720	6	-1	ENST00000419413	180	-1	ENSG00000184984	2575	-1
ENST00000446108	1967	1	ENST00000517205	46	-1	ENSG00000257538	3	-1	ENSG00000162702	3149	-1	ENSG00000173914	1774	-1	ENSG00000176302	210	-1	ENST00000604721	371	-1	ENST00000498940	796	-1	ENST00000448132	127	-1	ENST00000516839	69	-1	ENST00000453459	1037	-1
ENST00000446108	3034	1	ENSG00000139437	2482	-1	ENSG00000066813	1506	-1	ENSG00000261958	56	-1	ENSG00000077044	193	-1	ENST00000423226	513	-1	ENST00000472406	65	-1	ENSG00000107021	1289	-1	ENST00000366405	576	-1	ENST00000585467	191	-1	ENSG00000196937	1192	-1
ENST00000446197	2606	1	ENSG00000184682	32	-1	ENST00000433874	200	-1	ENST00000504966	557	-1	ENSG00000159173	3909	-1	ENST00000448700	57	-1	ENST00000448626	503	-1	ENST00000410818	91	-1	ENST00000516148	51	-1	ENST00000448174	72	-1	ENST00000339001	77	-1
ENST00000446198	2386	1	ENST00000550636	1258	-1	ENST00000577135	362	-1	ENSG00000173431	490	-1	ENST00000533122	2184	-1	ENST00000608114	421	-1	ENST00000539313	349	-1	ENSG00000109536	882	-1	ENST00000459060	69	-1	ENSG00000115520	151	-1	ENST00000447254	184	-1
ENST00000446198	5804	1	ENSG00000124602	1170	-1	ENST00000504840	296	-1	ENSG00000168952	2662	-1	ENSG00000123610	781	-1	ENSG00000149289	774	-1	ENST00000473808	122	-1	ENSG00000163214	1359	-1	ENST00000417301	820	-1	ENST00000406185	32	-1	ENST00000392794	397	-1
ENST00000446198	5836	1	ENSG00000167508	1569	-1	ENST00000520902	1927	-1	ENST00000364918	92	-1	ENST00000434525	74	-1	ENST00000520696	366	-1	ENSG00000117983	737	-1	ENST00000590286	217	-1	ENSG00000266198	678	-1	ENST00000265882	345	-1	ENST00000469899	227	-1
ENST00000446203	802	1	ENSG00000105373	2032	-1	ENST00000422143	14	-1	ENSG00000237515	2772	-1	ENST00000581277	86	-1	ENST00000602598	60	-1	ENSG00000229058	150	-1	ENSG00000136040	6548	-1	ENST00000412428	220	-1	ENSG00000047315	2359	-1	ENST00000516120	72	-1
ENST00000446231	11385	1	ENST00000571789	171	-1	ENST00000591343	278	-1	ENST00000562802	339	-1	ENST00000367074	414	-1	ENSG00000268136	417	-1	ENST00000516887	41	-1	ENST00000508269	532	-1	ENSG00000169862	323	-1	ENSG00000197646	594	-1	ENSG00000137818	938	-1
ENST00000446231	11408	1	ENST00000433230	189	-1	ENST00000515281	631	-1	ENST00000604520	312	-1	ENST00000422172	243	-1	ENST00000459308	104	-1	ENST00000503052	581	-1	ENST00000568952	247	-1	ENSG00000269285	2392	-1	ENST00000357802	1497	-1	ENST00000585578	1005	-1
ENST00000446231	11565	1	ENSG00000169760	405	-1	ENST00000499481	1514	-1	ENST00000565737	252	-1	ENSG00000004799	2954	-1	ENSG00000270033	265	-1	ENSG00000159164	661	-1	ENSG00000206402	266	-1	ENST00000440699	661	-1	ENST00000438648	198	-1	ENST00000602779	134	-1
ENST00000446231	11746	1	ENST00000410271	41	-1	ENST00000384630	75	-1	ENST00000446138	29	-1	ENST00000420030	363	-1	ENST00000408594	91	-1	ENST00000610260	371	-1	ENST00000601965	28	-1	ENST00000475442	96	-1	ENSG00000189013	1449	-1	ENSG00000269093	150	-1
ENST00000446231	11788	1	ENST00000417455	828	-1	ENST00000425033	684	-1	ENSG00000187838	1851	-1	ENSG00000174970	616	-1	ENSG00000229924	1313	-1	ENST00000457263	194	-1	ENST00000549280	190	-1	ENST00000514339	185	-1	ENSG00000189252	220	-1	ENST00000438421	204	-1
ENST00000446231	11805	1	ENST00000362894	98	-1	ENST00000606343	1951	-1	ENSG00000119878	1258	-1	ENSG00000198049	1201	-1	ENSG00000164296	1119	-1	ENST00000415639	134	-1	ENSG00000197172	482	-1	ENST00000535817	244	-1	ENST00000515870	609	-1	ENST00000528983	452	-1
ENST00000446231	11960	1	ENST00000411040	36	-1	ENST00000583887	20	-1	ENST00000459621	80	-1	ENSG00000273439	1020	-1	ENST00000434853	202	-1	ENST00000516085	52	-1	ENST00000449462	396	-1	ENSG00000090861	1889	-1	ENST00000514436	495	-1	ENSG00000136939	542	-1
ENST00000446231	12004	1	ENST00000602462	426	-1	ENSG00000170276	235	-1	ENSG00000099810	1494	-1	ENSG00000272804	937	-1	ENST00000408251	59	-1	ENST00000604904	534	-1	ENSG00000090104	1196	-1	ENSG00000040731	2899	-1	ENST00000564401	1966	-1	ENST00000580539	138	-1
ENST00000446231	5036	1	ENST00000408393	82	-1	ENST00000508984	1186	-1	ENST00000416843	102	-1	ENSG00000138615	2986	-1	ENST00000580281	30	-1	ENSG00000214456	826	-1	ENST00000527021	490	-1	ENST00000535885	304	-1	ENST00000497538	376	-1	ENST00000516379	76	-1
ENST00000446231	9071	1	ENST00000584447	70	-1	ENST00000508957	580	-1	ENST00000519377	34	-1	ENST00000606908	129	-1	ENST00000609598	458	-1	ENST00000440030	80	-1	ENSG00000203871	866	-1	ENST00000555442	728	-1	ENST00000507056	420	-1	ENSG00000223766	2706	-1
ENST00000446231	9787	1	ENST00000530968	363	-1	ENST00000433944	409	-1	ENST00000600569	52	-1	ENSG00000132300	4456	-1	ENST00000365128	105	-1	ENST00000496220	444	-1	ENST00000553227	289	-1	ENST00000608599	213	-1	ENST00000457877	755	-1	ENSG00000125875	3168	-1
ENST00000446248	2329	1	ENSG00000117305	1647	-1	ENSG00000138413	1425	-1	ENST00000449835	230	-1	ENST00000581502	16	-1	ENSG00000242419	872	-1	ENST00000484429	433	-1	ENST00000411878	235	-1	ENST00000412996	395	-1	ENST00000410535	35	-1	ENST00000413092	55	-1
ENST00000446256	1424	1	ENSG00000189266	1229	-1	ENST00000516202	11	-1	ENST00000422197	338	-1	ENSG00000043591	1854	-1	ENST00000419438	331	-1	ENST00000591037	1107	-1	ENST00000528485	14	-1	ENST00000605154	188	-1	ENST00000502680	332	-1	ENSG00000121064	1512	-1
ENST00000446256	1712	1	ENSG00000132446	647	-1	ENST00000511417	486	-1	ENST00000605919	184	-1	ENST00000479221	450	-1	ENST00000440076	43	-1	ENST00000588733	394	-1	ENSG00000128713	1499	-1	ENST00000384475	76	-1	ENST00000540410	472	-1	ENSG00000186113	742	-1
ENST00000446256	1828	1	ENSG00000264058	642	-1	ENST00000584839	12	-1	ENSG00000126653	109	-1	ENSG00000187180	44	-1	ENSG00000111181	3433	-1	ENSG00000237763	816	-1	ENSG00000113520	585	-1	ENST00000423843	32	-1	ENST00000576701	258	-1	ENSG00000100170	3924	-1
ENST00000446256	1884	1	ENSG00000175040	1056	-1	ENST00000506265	158	-1	ENST00000438266	492	-1	ENSG00000269307	416	-1	ENST00000522581	83	-1	ENST00000516957	52	-1	ENSG00000204590	1024	-1	ENST00000516980	59	-1	ENST00000559520	201	-1	ENST00000408859	65	-1
ENST00000446256	1973	1	ENST00000584167	615	-1	ENSG00000172315	1396	-1	ENST00000424770	103	-1	ENSG00000165168	1585	-1	ENST00000502715	333	-1	ENST00000416099	683	-1	ENST00000532849	161	-1	ENST00000507849	86	-1	ENST00000425517	567	-1	ENSG00000125872	1967	-1
ENST00000446256	2161	1	ENSG00000023839	2764	-1	ENST00000581629	50	-1	ENST00000506543	894	-1	ENSG00000123992	311	-1	ENST00000576828	62	-1	ENSG00000083937	2252	-1	ENSG00000100211	1048	-1	ENST00000457252	187	-1	ENST00000605350	390	-1	ENST00000444017	572	-1
ENST00000446256	2239	1	ENSG00000096395	304	-1	ENSG00000175354	1066	-1	ENST00000558042	384	-1	ENSG00000147434	600	-1	ENSG00000115446	757	-1	ENST00000431868	104	-1	ENST00000364456	45	-1	ENST00000508743	613	-1	ENST00000447105	319	-1	ENST00000384724	76	-1
ENST00000446284	3090	1	ENSG00000146918	2046	-1	ENSG00000141200	1619	-1	ENSG00000203705	150	-1	ENST00000408277	64	-1	ENST00000363946	80	-1	ENSG00000268412	277	-1	ENST00000592096	1308	-1	ENST00000459468	76	-1	ENST00000502766	1595	-1	ENST00000451049	419	-1
ENST00000446284	4030	1	ENSG00000143970	107	-1	ENST00000326734	491	-1	ENST00000532136	718	-1	ENSG00000268876	2997	-1	ENST00000441327	95	-1	ENST00000421248	63	-1	ENST00000527539	813	-1	ENSG00000163322	1699	-1	ENSG00000180921	2144	-1	ENST00000434549	198	-1
ENST00000446342	1816	1	ENST00000582883	50	-1	ENSG00000159648	1298	-1	ENST00000509416	665	-1	ENST00000448748	817	-1	ENST00000365403	93	-1	ENST00000408753	36	-1	ENSG00000174485	127	-1	ENST00000427962	398	-1	ENST00000466430	175	-1	ENSG00000179331	372	-1
ENST00000446342	1874	1	ENST00000512458	165	-1	ENST00000410429	33	-1	ENSG00000188659	2869	-1	ENST00000420724	1341	-1	ENSG00000197536	1905	-1	ENSG00000114124	1732	-1	ENSG00000130340	1177	-1	ENST00000391000	13	-1	ENST00000433315	523	-1	ENSG00000262605	887	-1
ENST00000446342	1991	1	ENSG00000141380	2163	-1	ENST00000503990	386	-1	ENST00000458991	69	-1	ENST00000586049	599	-1	ENSG00000114439	118	-1	ENSG00000143322	10591	-1	ENST00000470598	354	-1	ENSG00000121410	652	-1	ENST00000391283	78	-1	ENST00000570210	11	-1
ENST00000446344	2714	1	ENSG00000136694	306	-1	ENST00000419300	4035	-1	ENST00000443564	209	-1	ENST00000457053	51	-1	ENST00000580940	90	-1	ENSG00000269358	67	-1	ENSG00000121390	830	-1	ENST00000550676	81	-1	ENST00000440222	538	-1	ENST00000572688	729	-1
ENST00000446382	834	1	ENST00000413598	48	-1	ENST00000547040	1665	-1	ENST00000607259	12	-1	ENST00000562834	1779	-1	ENSG00000180697	186	-1	ENST00000602666	1626	-1	ENST00000431309	343	-1	ENST00000545958	475	-1	ENST00000595606	369	-1	ENSG00000177685	2436	-1
ENST00000446464	2054	1	ENSG00000270675	936	-1	ENST00000575155	147	-1	ENSG00000122965	3239	-1	ENST00000424289	304	-1	ENST00000427470	24	-1	ENST00000555595	16	-1	ENSG00000138303	1929	-1	ENST00000561622	1329	-1	ENST00000417843	1132	-1	ENSG00000146378	1062	-1
ENST00000446488	3237	1	ENSG00000107938	2857	-1	ENSG00000001461	4640	-1	ENST00000412994	273	-1	ENST00000499809	237	-1	ENST00000454596	1498	-1	ENSG00000110455	1058	-1	ENST00000533569	221	-1	ENSG00000146872	1193	-1	ENSG00000238083	2635	-1	ENST00000516473	73	-1
ENST00000446488	3383	1	ENST00000503870	369	-1	ENST00000428057	161	-1	ENST00000363474	93	-1	ENST00000426818	117	-1	ENST00000435000	815	-1	ENSG00000151092	3176	-1	ENST00000572479	559	-1	ENST00000605945	149	-1	ENSG00000148082	1482	-1	ENST00000428199	949	-1
ENST00000446488	3471	1	ENSG00000169214	112	-1	ENST00000533484	67	-1	ENST00000580000	46	-1	ENSG00000172782	1483	-1	ENST00000528671	309	-1	ENST00000551729	140	-1	ENSG00000145390	3612	-1	ENSG00000236250	503	-1	ENSG00000101152	161	-1	ENSG00000197603	2238	-1
ENST00000446526	1506	1	ENST00000564741	1772	-1	ENSG00000248710	1141	-1	ENSG00000151967	5111	-1	ENST00000363815	99	-1	ENST00000440088	1389	-1	ENSG00000163584	1448	-1	ENST00000596646	15	-1	ENSG00000100650	212	-1	ENSG00000187135	820	-1	ENST00000478301	47	-1
ENST00000446526	1600	1	ENST00000590797	199	-1	ENSG00000137492	1443	-1	ENST00000459426	57	-1	ENST00000364227	75	-1	ENSG00000262325	286	-1	ENSG00000146856	943	-1	ENST00000589661	167	-1	ENSG00000162076	809	-1	ENST00000591360	2040	-1	ENSG00000144485	1002	-1
ENST00000446526	1622	1	ENST00000408793	19	-1	ENSG00000169129	1071	-1	ENST00000385191	88	-1	ENST00000494700	69	-1	ENST00000438353	1481	-1	ENST00000534620	279	-1	ENSG00000153086	1811	-1	ENST00000408826	22	-1	ENSG00000167733	72	-1	ENST00000464331	183	-1
ENST00000446526	1629	1	ENST00000366247	20	-1	ENST00000427228	359	-1	ENSG00000251655	457	-1	ENST00000430456	96	-1	ENST00000363343	77	-1	ENSG00000174080	1842	-1	ENST00000578965	89	-1	ENST00000567913	3070	-1	ENST00000516859	67	-1	ENSG00000149923	946	-1
ENST00000446526	1694	1	ENST00000454040	1242	-1	ENST00000517110	92	-1	ENSG00000115091	5485	-1	ENST00000591318	672	-1	ENST00000452401	2519	-1	ENSG00000136888	784	-1	ENST00000548656	2197	-1	ENSG00000183246	2062	-1	ENSG00000129455	744	-1	ENSG00000164976	873	-1
ENST00000446526	1975	1	ENSG00000172262	534	-1	ENST00000580858	26	-1	ENST00000568120	68	-1	ENST00000428346	22	-1	ENSG00000176904	389	-1	ENST00000580848	89	-1	ENST00000447065	367	-1	ENST00000542988	186	-1	ENST00000535721	138	-1	ENSG00000196407	467	-1
ENST00000446533	1138	1	ENSG00000272643	484	-1	ENST00000426912	107	-1	ENSG00000243719	1634	-1	ENSG00000129195	858	-1	ENSG00000136059	2411	-1	ENST00000414127	359	-1	ENSG00000228672	22	-1	ENST00000551503	39	-1	ENST00000393968	228	-1	ENSG00000163060	73	-1
ENST00000446533	1176	1	ENSG00000184647	2313	-1	ENST00000453222	590	-1	ENST00000419814	2238	-1	ENST00000602462	426	-1	ENST00000554632	249	-1	ENST00000506704	321	-1	ENSG00000222000	343	-1	ENST00000439199	785	-1	ENSG00000099942	2925	-1	ENSG00000109689	1319	-1
ENST00000446533	1282	1	ENST00000364946	165	-1	ENSG00000263062	1098	-1	ENSG00000072840	2938	-1	ENST00000400413	214	-1	ENST00000556034	8	-1	ENSG00000076003	933	-1	ENST00000410451	95	-1	ENSG00000153707	2277	-1	ENST00000419265	203	-1	ENSG00000124260	2387	-1
ENST00000446533	1296	1	ENST00000363328	228	-1	ENST00000434995	40	-1	ENSG00000264832	878	-1	ENST00000440633	74	-1	ENST00000608395	5738	-1	ENSG00000135655	141	-1	ENST00000529247	293	-1	ENST00000465755	628	-1	ENST00000408455	90	-1	ENST00000504307	746	-1
ENST00000446533	1350	1	ENST00000417799	860	-1	ENST00000430281	23	-1	ENST00000516754	23	-1	ENST00000550077	163	-1	ENST00000416352	73	-1	ENST00000518241	515	-1	ENST00000425573	27	-1	ENST00000441772	908	-1	ENST00000363225	76	-1	ENSG00000169621	3523	-1
ENST00000446533	1387	1	ENST00000519990	670	-1	ENST00000549459	107	-1	ENST00000523951	288	-1	ENST00000420585	721	-1	ENST00000406512	173	-1	ENST00000430078	209	-1	ENST00000577219	92	-1	ENSG00000269114	1659	-1	ENSG00000197721	508	-1	ENSG00000269096	314	-1
ENST00000446533	1582	1	ENST00000578915	17	-1	ENSG00000104388	3263	-1	ENSG00000130173	244	-1	ENST00000536342	397	-1	ENSG00000168807	4879	-1	ENSG00000160593	4648	-1	ENSG00000226531	1772	-1	ENSG00000148826	697	-1	ENSG00000263162	3731	-1	ENSG00000257207	2509	-1
ENST00000446533	1648	1	ENST00000599623	1435	-1	ENSG00000221821	172	-1	ENSG00000132837	437	-1	ENSG00000023287	4012	-1	ENSG00000143774	2117	-1	ENST00000433657	601	-1	ENST00000560464	581	-1	ENSG00000204952	1198	-1	ENST00000390528	22	-1	ENST00000436451	137	-1
ENST00000446533	881	1	ENST00000516721	65	-1	ENSG00000176715	6185	-1	ENSG00000117477	1807	-1	ENSG00000142867	1710	-1	ENSG00000174371	1322	-1	ENST00000419944	655	-1	ENST00000599946	734	-1	ENST00000416712	71	-1	ENST00000429396	5	-1	ENSG00000143353	392	-1
ENST00000446533	986	1	ENST00000599554	97	-1	ENST00000551450	321	-1	ENSG00000262139	241	-1	ENST00000591684	37	-1	ENSG00000090339	1160	-1	ENSG00000125430	61	-1	ENST00000537369	49	-1	ENST00000453012	117	-1	ENST00000609308	563	-1	ENST00000582279	812	-1
ENST00000446537	661	1	ENST00000451965	1086	-1	ENSG00000139211	1121	-1	ENSG00000132781	634	-1	ENSG00000140396	1341	-1	ENST00000546284	510	-1	ENSG00000156860	367	-1	ENSG00000103249	3111	-1	ENST00000605192	237	-1	ENSG00000106034	1404	-1	ENST00000455121	96	-1
ENST00000446572	1144	1	ENSG00000170310	658	-1	ENSG00000271910	33	-1	ENST00000603846	121	-1	ENST00000520248	2160	-1	ENST00000384358	97	-1	ENSG00000003989	4337	-1	ENST00000531763	162	-1	ENST00000517161	41	-1	ENSG00000142789	360	-1	ENST00000458195	582	-1
ENST00000446572	1156	1	ENSG00000198553	932	-1	ENSG00000167186	1104	-1	ENST00000440243	1201	-1	ENST00000457440	8	-1	ENSG00000204490	1040	-1	ENSG00000188629	2164	-1	ENST00000590415	390	-1	ENSG00000163093	850	-1	ENSG00000100739	1007	-1	ENST00000543308	55	-1
ENST00000446572	1177	1	ENSG00000106460	1491	-1	ENSG00000204387	60	-1	ENST00000415754	130	-1	ENSG00000187026	164	-1	ENSG00000272952	458	-1	ENST00000421023	154	-1	ENSG00000255524	227	-1	ENST00000383975	113	-1	ENST00000557500	193	-1	ENST00000435713	407	-1
ENST00000446572	1186	1	ENSG00000138629	551	-1	ENST00000418387	405	-1	ENSG00000004848	2871	-1	ENST00000576086	586	-1	ENST00000444461	815	-1	ENST00000438885	985	-1	ENSG00000180071	1602	-1	ENSG00000272636	774	-1	ENSG00000141314	2756	-1	ENST00000517931	143	-1
ENST00000446572	1463	1	ENSG00000135070	817	-1	ENST00000567452	562	-1	ENST00000597763	151	-1	ENSG00000135845	164	-1	ENSG00000204449	1486	-1	ENSG00000105339	975	-1	ENST00000600054	57	-1	ENST00000406551	1273	-1	ENST00000466734	1386	-1	ENST00000603046	395	-1
ENST00000446716	3002	1	ENSG00000120948	2131	-1	ENST00000408191	81	-1	ENST00000482557	184	-1	ENSG00000180269	1498	-1	ENST00000577764	1423	-1	ENST00000423997	906	-1	ENSG00000119632	306	-1	ENSG00000076382	906	-1	ENST00000428766	39	-1	ENST00000459024	66	-1
ENST00000446716	5079	1	ENST00000563759	29	-1	ENST00000506637	452	-1	ENST00000469465	196	-1	ENST00000531434	55	-1	ENSG00000159140	4643	-1	ENSG00000079150	972	-1	ENST00000364493	84	-1	ENSG00000215298	2167	-1	ENSG00000181903	847	-1	ENST00000340585	57	-1
ENST00000446923	1348	1	ENSG00000132702	1528	-1	ENST00000578935	313	-1	ENSG00000169717	594	-1	ENST00000462675	309	-1	ENST00000494042	289	-1	ENST00000604654	26	-1	ENST00000420877	1366	-1	ENST00000401880	1782	-1	ENST00000569698	238	-1	ENST00000564837	806	-1
ENST00000446923	1360	1	ENSG00000104299	1374	-1	ENST00000451274	1320	-1	ENSG00000096006	1831	-1	ENST00000527463	308	-1	ENST00000586226	38	-1	ENST00000601265	127	-1	ENST00000513804	506	-1	ENST00000365513	20	-1	ENST00000401208	65	-1	ENST00000458353	8	-1
ENST00000446923	1385	1	ENSG00000173575	7069	-1	ENST00000424351	1767	-1	ENST00000364853	28	-1	ENST00000606324	747	-1	ENST00000605556	69	-1	ENST00000525536	77	-1	ENST00000325612	357	-1	ENSG00000101850	1578	-1	ENSG00000271092	758	-1	ENSG00000167800	1283	-1
ENST00000446923	1899	1	ENST00000459193	28	-1	ENST00000466254	327	-1	ENSG00000181803	462	-1	ENSG00000143476	4094	-1	ENST00000456440	55	-1	ENST00000534252	249	-1	ENSG00000105851	4891	-1	ENSG00000108599	2466	-1	ENST00000436281	379	-1	ENST00000474329	436	-1
ENST00000446923	2649	1	ENST00000568771	512	-1	ENSG00000088035	398	-1	ENSG00000163069	3174	-1	ENSG00000130822	1773	-1	ENST00000564924	357	-1	ENSG00000129691	1074	-1	ENST00000480365	407	-1	ENST00000361688	817	-1	ENST00000546789	219	-1	ENST00000424252	804	-1
ENST00000446923	2697	1	ENST00000437864	25	-1	ENST00000579465	47	-1	ENST00000606164	2703	-1	ENSG00000099994	2738	-1	ENSG00000169807	214	-1	ENST00000584862	22	-1	ENSG00000260189	627	-1	ENST00000564933	702	-1	ENST00000458917	28	-1	ENST00000329684	226	-1
ENST00000446923	3190	1	ENST00000436728	81	-1	ENST00000410703	30	-1	ENST00000529491	490	-1	ENST00000604042	573	-1	ENST00000423233	67	-1	ENST00000436872	230	-1	ENST00000602367	1369	-1	ENST00000422397	41	-1	ENST00000517243	4	-1	ENST00000410704	240	-1
ENST00000446923	3428	1	ENST00000396982	112	-1	ENSG00000267697	40	-1	ENST00000508964	34	-1	ENST00000500365	1079	-1	ENST00000557745	36	-1	ENSG00000139437	897	-1	ENSG00000004487	1463	-1	ENST00000602581	452	-1	ENST00000448131	182	-1	ENST00000609371	329	-1
ENST00000446923	4457	1	ENST00000582289	49	-1	ENSG00000077264	149	-1	ENSG00000236227	3069	-1	ENST00000456895	102	-1	ENSG00000263184	1177	-1	ENSG00000205126	1072	-1	ENST00000394645	1331	-1	ENST00000607707	45	-1	ENST00000459284	54	-1	ENSG00000185236	225	-1
ENST00000446923	4481	1	ENST00000458755	69	-1	ENST00000416595	104	-1	ENST00000514586	52	-1	ENST00000436514	316	-1	ENST00000448547	733	-1	ENSG00000105738	5597	-1	ENST00000484817	138	-1	ENST00000506013	12	-1	ENST00000479116	436	-1	ENST00000446442	1084	-1
ENST00000446923	4741	1	ENSG00000249860	1296	-1	ENSG00000108599	2528	-1	ENST00000562450	463	-1	ENSG00000164406	985	-1	ENST00000606310	455	-1	ENST00000564937	273	-1	ENST00000453063	674	-1	ENSG00000123992	398	-1	ENST00000423752	1128	-1	ENSG00000166407	1204	-1
ENST00000447079	1227	1	ENST00000378334	5354	-1	ENSG00000268737	5862	-1	ENST00000552992	370	-1	ENST00000441505	386	-1	ENSG00000113643	1598	-1	ENST00000555649	523	-1	ENST00000516513	150	-1	ENST00000517015	82	-1	ENST00000523742	308	-1	ENSG00000183281	1968	-1
ENST00000447079	1416	1	ENST00000563652	295	-1	ENST00000403623	25	-1	ENSG00000163811	525	-1	ENSG00000164978	772	-1	ENST00000606942	225	-1	ENST00000533767	116	-1	ENST00000451203	274	-1	ENST00000402892	31	-1	ENST00000506964	364	-1	ENST00000415722	38	-1
ENST00000447079	1490	1	ENST00000584665	12	-1	ENST00000384330	24	-1	ENST00000440059	213	-1	ENST00000425633	615	-1	ENST00000512384	254	-1	ENSG00000153558	3815	-1	ENSG00000152086	1018	-1	ENSG00000213213	2309	-1	ENST00000456535	468	-1	ENST00000410685	153	-1
ENST00000447079	1531	1	ENSG00000143507	358	-1	ENSG00000141497	488	-1	ENSG00000161267	1358	-1	ENST00000435337	869	-1	ENSG00000188997	1485	-1	ENSG00000116954	1026	-1	ENSG00000100425	2355	-1	ENST00000609941	521	-1	ENSG00000144868	1354	-1	ENST00000514986	234	-1
ENST00000447079	1538	1	ENSG00000225164	3993	-1	ENSG00000104327	5357	-1	ENSG00000181072	3475	-1	ENST00000594573	28	-1	ENST00000390768	61	-1	ENST00000501387	304	-1	ENSG00000134389	2008	-1	ENST00000456973	196	-1	ENSG00000157429	3122	-1	ENST00000579936	163	-1
ENST00000447079	1780	1	ENSG00000135932	2692	-1	ENSG00000138166	1860	-1	ENST00000583698	150	-1	ENST00000591803	301	-1	ENSG00000187240	4929	-1	ENSG00000175213	92	-1	ENST00000577203	31	-1	ENST00000583027	101	-1	ENST00000550908	250	-1	ENST00000587099	1345	-1
ENST00000447079	188	1	ENSG00000101958	1546	-1	ENSG00000095777	4639	-1	ENST00000517283	37	-1	ENST00000493229	189	-1	ENST00000532682	756	-1	ENST00000508771	567	-1	ENST00000484597	399	-1	ENST00000461853	170	-1	ENST00000414021	195	-1	ENSG00000007350	1540	-1
ENST00000447079	327	1	ENSG00000143971	3073	-1	ENSG00000081692	622	-1	ENSG00000198792	2433	-1	ENST00000585445	1201	-1	ENST00000566311	1246	-1	ENSG00000188021	642	-1	ENSG00000167881	1688	-1	ENST00000572263	11	-1	ENSG00000171291	2442	-1	ENSG00000257745	684	-1
ENST00000447079	3514	1	ENSG00000138639	3389	-1	ENST00000602979	222	-1	ENST00000397084	86	-1	ENST00000591847	412	-1	ENSG00000151892	6262	-1	ENST00000516082	57	-1	ENST00000459597	36	-1	ENST00000579043	252	-1	ENST00000557989	1442	-1	ENST00000526851	264	-1
ENST00000447079	3539	1	ENSG00000167851	553	-1	ENSG00000113296	710	-1	ENST00000441422	16	-1	ENST00000397787	2919	-1	ENST00000364753	35	-1	ENST00000440099	181	-1	ENST00000450054	170	-1	ENST00000419995	388	-1	ENST00000436601	209	-1	ENST00000547243	507	-1
ENST00000447079	395	1	ENST00000504908	190	-1	ENSG00000198677	1953	-1	ENST00000603790	1049	-1	ENST00000365012	29	-1	ENSG00000075336	1779	-1	ENST00000458495	226	-1	ENST00000603625	114	-1	ENSG00000133321	447	-1	ENSG00000234068	463	-1	ENST00000412567	236	-1
ENST00000447079	4026	1	ENST00000432279	36	-1	ENSG00000107679	7236	-1	ENST00000435552	245	-1	ENST00000419780	549	-1	ENST00000607468	422	-1	ENSG00000112655	341	-1	ENST00000457668	454	-1	ENST00000458236	675	-1	ENSG00000228605	162	-1	ENSG00000196284	1310	-1
ENST00000447079	4042	1	ENSG00000137261	3863	-1	ENST00000433040	188	-1	ENSG00000266592	2366	-1	ENST00000571571	74	-1	ENSG00000099622	2868	-1	ENST00000603879	234	-1	ENST00000418850	523	-1	ENST00000508984	1186	-1	ENST00000579934	1909	-1	ENST00000601944	134	-1
ENST00000447079	4069	1	ENST00000408876	13	-1	ENSG00000068912	1234	-1	ENST00000535964	47	-1	ENST00000608682	429	-1	ENST00000453706	44	-1	ENSG00000263560	795	-1	ENSG00000184909	596	-1	ENSG00000183785	317	-1	ENST00000385001	13	-1	ENST00000479098	75	-1
ENST00000447079	4098	1	ENSG00000236399	893	-1	ENSG00000121067	1917	-1	ENSG00000005187	1942	-1	ENSG00000166224	4732	-1	ENST00000449255	307	-1	ENST00000563205	509	-1	ENST00000449217	644	-1	ENST00000506991	297	-1	ENST00000365571	86	-1	ENST00000587779	274	-1
ENST00000447079	4156	1	ENSG00000172661	552	-1	ENSG00000106178	110	-1	ENST00000570895	378	-1	ENST00000408142	81	-1	ENST00000446618	646	-1	ENST00000363961	62	-1	ENST00000408377	9	-1	ENST00000586015	307	-1	ENSG00000268421	578	-1	ENST00000516277	55	-1
ENST00000447079	4238	1	ENST00000577743	457	-1	ENST00000582386	18	-1	ENST00000555268	89	-1	ENST00000366253	548	-1	ENSG00000170819	946	-1	ENST00000396055	43	-1	ENSG00000130024	4080	-1	ENST00000449256	89	-1	ENST00000459070	110	-1	ENSG00000112335	925	-1
ENST00000447079	4336	1	ENST00000437881	165	-1	ENSG00000126878	1681	-1	ENST00000410586	60	-1	ENST00000600135	13	-1	ENST00000519687	241	-1	ENST00000606639	528	-1	ENST00000518921	491	-1	ENST00000543475	253	-1	ENSG00000088782	313	-1	ENST00000578585	1324	-1
ENST00000447079	4349	1	ENST00000452591	6	-1	ENST00000555011	384	-1	ENST00000518187	85	-1	ENSG00000171444	2807	-1	ENST00000363682	26	-1	ENSG00000178607	7452	-1	ENSG00000214941	1686	-1	ENST00000565428	874	-1	ENST00000608289	338	-1	ENST00000580626	80	-1
ENST00000447079	4372	1	ENSG00000088930	2234	-1	ENST00000448546	202	-1	ENST00000384382	85	-1	ENSG00000157119	1845	-1	ENST00000408489	24	-1	ENST00000513211	536	-1	ENSG00000222011	1219	-1	ENST00000600438	225	-1	ENST00000524110	210	-1	ENST00000514978	171	-1
ENST00000447079	505	1	ENST00000584745	53	-1	ENST00000433802	353	-1	ENSG00000101265	4165	-1	ENST00000423896	183	-1	ENST00000579927	30	-1	ENSG00000196747	521	-1	ENST00000453618	1811	-1	ENSG00000258417	1155	-1	ENST00000604090	106	-1	ENSG00000263249	287	-1
ENST00000447079	51	1	ENST00000434440	517	-1	ENST00000456962	101	-1	ENST00000527450	246	-1	ENSG00000067704	1908	-1	ENSG00000272104	393	-1	ENST00000590433	497	-1	ENST00000411293	36	-1	ENST00000450709	105	-1	ENST00000594413	1083	-1	ENST00000605576	312	-1
ENST00000447079	674	1	ENST00000384078	33	-1	ENSG00000224378	393	-1	ENSG00000213066	10199	-1	ENST00000457022	252	-1	ENST00000453087	74	-1	ENST00000480160	139	-1	ENSG00000239836	1744	-1	ENST00000604964	305	-1	ENST00000546905	231	-1	ENSG00000218672	1248	-1
ENST00000447079	68	1	ENST00000410406	75	-1	ENST00000510760	711	-1	ENST00000384472	84	-1	ENSG00000269476	324	-1	ENST00000422618	88	-1	ENST00000431596	458	-1	ENSG00000140464	4679	-1	ENSG00000262596	841	-1	ENSG00000155087	561	-1	ENSG00000170178	1666	-1
ENST00000447092	2430	1	ENST00000459187	38	-1	ENSG00000162999	4142	-1	ENST00000581936	760	-1	ENSG00000268709	3248	-1	ENST00000421444	214	-1	ENSG00000249471	279	-1	ENSG00000091409	1580	-1	ENST00000448106	1341	-1	ENST00000556073	269	-1	ENSG00000166439	5177	-1
ENST00000447092	2700	1	ENSG00000139687	464	-1	ENST00000422830	1345	-1	ENST00000571108	859	-1	ENSG00000111845	494	-1	ENST00000430018	381	-1	ENSG00000113719	1281	-1	ENST00000550463	62	-1	ENSG00000149927	3462	-1	ENST00000528795	200	-1	ENSG00000186838	879	-1
ENST00000447092	2707	1	ENST00000446233	746	-1	ENSG00000164078	2019	-1	ENST00000384286	13	-1	ENST00000385242	13	-1	ENSG00000270420	1006	-1	ENSG00000100211	465	-1	ENST00000424900	695	-1	ENSG00000196372	905	-1	ENSG00000143520	7298	-1	ENSG00000100979	753	-1
ENST00000447092	2733	1	ENST00000552584	13	-1	ENST00000498731	3482	-1	ENST00000523014	48	-1	ENSG00000154529	2506	-1	ENST00000457562	1300	-1	ENST00000583831	487	-1	ENST00000588924	41	-1	ENST00000427236	383	-1	ENST00000446320	980	-1	ENSG00000226404	818	-1
ENST00000447092	2922	1	ENST00000572850	297	-1	ENSG00000167637	584	-1	ENSG00000102096	1209	-1	ENST00000576751	325	-1	ENST00000515949	41	-1	ENSG00000263247	525	-1	ENST00000559299	269	-1	ENST00000363305	77	-1	ENST00000446969	245	-1	ENST00000478335	937	-1
ENST00000447092	3707	1	ENSG00000158859	7981	-1	ENST00000516068	78	-1	ENST00000542422	323	-1	ENST00000334441	142	-1	ENST00000585891	682	-1	ENST00000471982	28	-1	ENSG00000262840	2990	-1	ENSG00000120645	4679	-1	ENST00000428504	874	-1	ENSG00000038532	358	-1
ENST00000447092	3780	1	ENST00000580399	116	-1	ENST00000581338	80	-1	ENSG00000198938	157	-1	ENST00000525556	854	-1	ENST00000456878	124	-1	ENST00000552859	73	-1	ENST00000522935	367	-1	ENSG00000204118	875	-1	ENST00000524687	77	-1	ENST00000459863	62	-1
ENST00000447092	3796	1	ENST00000424919	496	-1	ENST00000583049	55	-1	ENST00000438615	51	-1	ENST00000421252	33	-1	ENSG00000008130	2080	-1	ENSG00000197506	2149	-1	ENST00000445477	172	-1	ENST00000541631	710	-1	ENST00000455649	378	-1	ENST00000581036	58	-1
ENST00000447110	1123	1	ENSG00000262335	659	-1	ENST00000518934	254	-1	ENST00000431570	15	-1	ENSG00000006059	926	-1	ENST00000426969	742	-1	ENSG00000273417	937	-1	ENST00000436561	590	-1	ENST00000584410	68	-1	ENSG00000224782	1323	-1	ENST00000451028	262	-1
ENST00000447110	4011	1	ENST00000384240	92	-1	ENST00000455969	951	-1	ENST00000434731	388	-1	ENSG00000159399	4709	-1	ENSG00000230700	1684	-1	ENST00000466802	48	-1	ENSG00000241794	585	-1	ENST00000453301	217	-1	ENST00000580807	16	-1	ENSG00000182346	481	-1
ENST00000447110	4136	1	ENSG00000198001	2355	-1	ENSG00000143147	663	-1	ENST00000422608	153	-1	ENST00000426721	437	-1	ENSG00000258880	926	-1	ENST00000384959	13	-1	ENST00000550310	168	-1	ENST00000364027	8	-1	ENST00000384185	56	-1	ENSG00000123096	2230	-1
ENST00000447116	1080	1	ENST00000566112	285	-1	ENST00000579765	58	-1	ENST00000401280	59	-1	ENSG00000258740	503	-1	ENSG00000129235	1432	-1	ENST00000583607	47	-1	ENSG00000144426	2013	-1	ENSG00000095464	2251	-1	ENST00000408185	114	-1	ENST00000607224	252	-1
ENST00000447116	1416	1	ENST00000425573	380	-1	ENST00000426397	259	-1	ENSG00000183840	1121	-1	ENST00000558846	102	-1	ENST00000601755	115	-1	ENST00000552100	358	-1	ENSG00000141503	1096	-1	ENST00000448030	365	-1	ENST00000512911	637	-1	ENSG00000126895	1640	-1
ENST00000447306	3250	1	ENSG00000138772	614	-1	ENSG00000143355	4910	-1	ENST00000549093	411	-1	ENST00000519983	164	-1	ENST00000459437	80	-1	ENSG00000183665	1992	-1	ENST00000494761	674	-1	ENST00000577482	70	-1	ENST00000458662	65	-1	ENSG00000053524	4212	-1
ENST00000447310	1783	1	ENST00000608774	321	-1	ENST00000513329	438	-1	ENST00000411404	82	-1	ENST00000602577	495	-1	ENST00000432370	843	-1	ENSG00000155833	220	-1	ENSG00000121743	4354	-1	ENST00000568654	513	-1	ENST00000441773	54	-1	ENSG00000264364	1564	-1
ENST00000447310	3292	1	ENST00000426688	521	-1	ENST00000514859	281	-1	ENST00000487776	190	-1	ENST00000362771	92	-1	ENSG00000269746	182	-1	ENST00000384828	15	-1	ENSG00000177238	2144	-1	ENSG00000140157	1858	-1	ENST00000464124	236	-1	ENST00000270691	923	-1
ENST00000447393	2943	1	ENST00000520155	396	-1	ENSG00000254531	294	-1	ENSG00000125375	1791	-1	ENST00000571067	419	-1	ENST00000364955	36	-1	ENST00000568759	205	-1	ENST00000550309	265	-1	ENST00000479724	189	-1	ENSG00000064270	706	-1	ENST00000604215	78	-1
ENST00000447393	2947	1	ENST00000550565	213	-1	ENST00000452540	509	-1	ENST00000487098	212	-1	ENSG00000088325	2267	-1	ENST00000364047	25	-1	ENST00000512316	144	-1	ENST00000500031	3130	-1	ENST00000484765	555	-1	ENSG00000164169	2508	-1	ENSG00000255152	2937	-1
ENST00000447393	2956	1	ENSG00000164818	2717	-1	ENSG00000145708	1395	-1	ENSG00000139620	508	-1	ENST00000510606	549	-1	ENST00000577327	76	-1	ENSG00000181873	6833	-1	ENST00000430304	70	-1	ENSG00000233608	1121	-1	ENSG00000233813	252	-1	ENST00000508815	221	-1
ENST00000447393	2968	1	ENSG00000204291	2178	-1	ENST00000606783	1487	-1	ENST00000606879	280	-1	ENSG00000102390	652	-1	ENST00000384464	90	-1	ENSG00000234475	1768	-1	ENST00000510488	1088	-1	ENST00000516896	59	-1	ENST00000391166	36	-1	ENSG00000066117	2838	-1
ENST00000447393	3003	1	ENSG00000164318	2544	-1	ENST00000584559	3	-1	ENSG00000203877	309	-1	ENST00000561007	81	-1	ENSG00000115524	3634	-1	ENSG00000185056	1628	-1	ENSG00000141577	1182	-1	ENSG00000066336	756	-1	ENST00000567658	995	-1	ENST00000580521	13	-1
ENST00000447393	3058	1	ENST00000586226	516	-1	ENST00000516980	68	-1	ENST00000408593	43	-1	ENST00000404229	156	-1	ENST00000498395	53	-1	ENST00000568149	282	-1	ENSG00000224531	2799	-1	ENST00000585228	254	-1	ENST00000436582	407	-1	ENST00000415468	72	-1
ENST00000447630	695	1	ENSG00000165240	3933	-1	ENSG00000165584	351	-1	ENSG00000262045	1149	-1	ENST00000425419	307	-1	ENST00000513393	1512	-1	ENST00000410413	14	-1	ENST00000434762	2056	-1	ENST00000384720	76	-1	ENST00000593183	610	-1	ENST00000594281	583	-1
ENST00000447648	3906	1	ENST00000514855	1400	-1	ENSG00000151693	2759	-1	ENST00000582255	320	-1	ENSG00000166289	3	-1	ENST00000398116	298	-1	ENSG00000125844	1868	-1	ENSG00000268759	3491	-1	ENST00000415465	185	-1	ENSG00000081051	343	-1	ENST00000459296	102	-1
ENST00000447648	4268	1	ENST00000402215	627	-1	ENST00000431426	1322	-1	ENSG00000150275	9007	-1	ENST00000444624	430	-1	ENSG00000171496	54	-1	ENST00000562821	273	-1	ENST00000422675	66	-1	ENSG00000166670	1430	-1	ENST00000572850	208	-1	ENST00000420575	77	-1
ENST00000447648	4286	1	ENSG00000182359	14	-1	ENST00000423278	2841	-1	ENST00000450483	459	-1	ENST00000452808	191	-1	ENSG00000184281	1601	-1	ENSG00000214022	1539	-1	ENST00000439336	338	-1	ENST00000355177	76	-1	ENST00000408043	303	-1	ENST00000414042	273	-1
ENST00000447706	763	1	ENST00000604339	466	-1	ENST00000449911	138	-1	ENST00000455414	146	-1	ENST00000390440	148	-1	ENST00000605447	426	-1	ENSG00000180929	1272	-1	ENSG00000262526	535	-1	ENSG00000127928	1792	-1	ENST00000556620	571	-1	ENSG00000178015	1760	-1
ENST00000447802	2134	1	ENST00000570916	4	-1	ENST00000602005	169	-1	ENSG00000071462	48	-1	ENST00000452230	385	-1	ENST00000364570	90	-1	ENST00000584109	285	-1	ENST00000458525	954	-1	ENST00000364393	59	-1	ENSG00000198026	1829	-1	ENST00000519311	32	-1
ENST00000447802	2193	1	ENST00000466981	184	-1	ENST00000578274	22	-1	ENST00000410300	80	-1	ENSG00000132003	2057	-1	ENST00000444077	148	-1	ENST00000583209	10	-1	ENSG00000116863	212	-1	ENST00000607270	30	-1	ENST00000410669	30	-1	ENST00000583148	428	-1
ENST00000447802	2322	1	ENST00000455447	17	-1	ENST00000507974	130	-1	ENSG00000067445	2157	-1	ENST00000364460	56	-1	ENST00000410734	4	-1	ENSG00000143466	318	-1	ENSG00000177873	3388	-1	ENST00000424919	420	-1	ENST00000517234	61	-1	ENST00000419025	459	-1
ENST00000447891	1068	1	ENST00000502390	3441	-1	ENSG00000178235	183	-1	ENST00000573504	105	-1	ENST00000561611	257	-1	ENSG00000213047	5362	-1	ENST00000584184	39	-1	ENST00000559699	108	-1	ENST00000449990	561	-1	ENST00000408774	135	-1	ENSG00000273217	6362	-1
ENST00000447891	1433	1	ENSG00000183941	541	-1	ENSG00000115685	647	-1	ENSG00000163395	11506	-1	ENSG00000100603	493	-1	ENSG00000120913	357	-1	ENSG00000130770	430	-1	ENST00000423747	40	-1	ENSG00000172732	2040	-1	ENST00000392478	61	-1	ENST00000600279	53	-1
ENST00000447891	1570	1	ENST00000427102	5	-1	ENST00000374520	297	-1	ENST00000526642	127	-1	ENST00000516610	39	-1	ENSG00000235915	1809	-1	ENST00000583138	548	-1	ENST00000525330	654	-1	ENST00000569362	161	-1	ENSG00000114978	1272	-1	ENST00000389640	534	-1
ENST00000447891	1626	1	ENST00000444553	1811	-1	ENSG00000269114	1339	-1	ENST00000553247	357	-1	ENST00000555444	154	-1	ENSG00000070476	1029	-1	ENST00000582957	1619	-1	ENST00000589932	497	-1	ENSG00000171703	179	-1	ENST00000444244	663	-1	ENST00000533697	66	-1
ENST00000447891	251	1	ENST00000515928	23	-1	ENST00000564020	1417	-1	ENST00000578222	91	-1	ENST00000437586	281	-1	ENSG00000107719	730	-1	ENSG00000165312	1543	-1	ENSG00000123472	1883	-1	ENST00000569776	39	-1	ENSG00000129009	2084	-1	ENSG00000163116	1145	-1
ENST00000447891	272	1	ENST00000362617	33	-1	ENST00000413610	81	-1	ENST00000601567	56	-1	ENST00000443334	17	-1	ENST00000576526	87	-1	ENST00000459097	59	-1	ENSG00000168306	2162	-1	ENST00000482313	272	-1	ENST00000439497	151	-1	ENST00000443031	1711	-1
ENST00000447891	704	1	ENST00000569853	276	-1	ENST00000565572	9	-1	ENST00000457110	307	-1	ENST00000410855	73	-1	ENST00000413611	1034	-1	ENST00000384129	76	-1	ENST00000430499	329	-1	ENSG00000163602	3802	-1	ENSG00000198535	2853	-1	ENST00000451397	171	-1
ENST00000447891	714	1	ENST00000429210	690	-1	ENSG00000064205	153	-1	ENST00000597420	332	-1	ENSG00000118217	5863	-1	ENST00000419289	78	-1	ENST00000511590	48	-1	ENST00000443716	34	-1	ENSG00000008282	1174	-1	ENST00000494533	102	-1	ENST00000366255	611	-1
ENST00000447891	786	1	ENSG00000204508	1268	-1	ENSG00000130307	2451	-1	ENST00000445368	339	-1	ENSG00000162086	1321	-1	ENST00000457178	66	-1	ENST00000450175	960	-1	ENST00000448326	99	-1	ENSG00000106479	3633	-1	ENSG00000257327	502	-1	ENST00000602081	129	-1
ENST00000447998	1530	1	ENST00000505528	498	-1	ENST00000509506	332	-1	ENSG00000122585	327	-1	ENST00000554413	658	-1	ENSG00000169248	561	-1	ENST00000454672	573	-1	ENST00000419518	34	-1	ENST00000411645	130	-1	ENST00000424037	41	-1	ENST00000408128	31	-1
ENST00000447998	1875	1	ENST00000414395	27	-1	ENST00000439926	34	-1	ENSG00000056487	3477	-1	ENST00000608946	373	-1	ENST00000556430	2634	-1	ENSG00000203970	220	-1	ENSG00000164107	2580	-1	ENSG00000170275	5308	-1	ENST00000393781	104	-1	ENST00000500365	1759	-1
ENST00000448120	1464	1	ENST00000469428	279	-1	ENST00000364937	129	-1	ENSG00000110931	2208	-1	ENST00000580743	19	-1	ENSG00000138115	1664	-1	ENST00000578247	15	-1	ENSG00000166090	1239	-1	ENST00000524806	198	-1	ENST00000517011	8	-1	ENSG00000228582	3510	-1
ENST00000448120	2439	1	ENSG00000137124	2308	-1	ENST00000593824	104	-1	ENSG00000244045	1070	-1	ENSG00000044115	947	-1	ENSG00000196411	1301	-1	ENSG00000268923	63	-1	ENST00000599090	59	-1	ENST00000391132	178	-1	ENSG00000124107	486	-1	ENST00000410966	215	-1
ENST00000448120	2609	1	ENST00000566420	146	-1	ENST00000597113	23	-1	ENST00000453494	630	-1	ENST00000410838	59	-1	ENSG00000142039	1309	-1	ENST00000455424	1577	-1	ENST00000591918	78	-1	ENSG00000167258	7952	-1	ENST00000408268	56	-1	ENSG00000125458	10	-1
ENST00000448120	2739	1	ENST00000450500	42	-1	ENST00000444127	514	-1	ENSG00000198899	165	-1	ENST00000460498	254	-1	ENSG00000184232	2143	-1	ENST00000564211	2145	-1	ENST00000491689	220	-1	ENST00000575503	176	-1	ENST00000421233	595	-1	ENSG00000233209	1925	-1
ENST00000448120	2909	1	ENSG00000095464	3243	-1	ENST00000566418	295	-1	ENST00000513113	602	-1	ENST00000574771	175	-1	ENST00000411729	395	-1	ENST00000417272	807	-1	ENST00000597358	792	-1	ENSG00000153113	500	-1	ENST00000599382	424	-1	ENST00000435946	257	-1
ENST00000448150	1747	1	ENSG00000182704	1202	-1	ENST00000441388	586	-1	ENSG00000121905	428	-1	ENSG00000157103	2602	-1	ENST00000439418	1040	-1	ENST00000511039	214	-1	ENST00000567862	533	-1	ENSG00000134369	1132	-1	ENSG00000148843	1362	-1	ENSG00000137193	2303	-1
ENST00000448150	1778	1	ENSG00000119640	563	-1	ENST00000413525	217	-1	ENST00000415381	161	-1	ENSG00000197647	340	-1	ENSG00000204491	1073	-1	ENSG00000005471	644	-1	ENSG00000244395	322	-1	ENSG00000119943	333	-1	ENSG00000153292	3685	-1	ENST00000459588	36	-1
ENST00000448150	2043	1	ENST00000390639	59	-1	ENST00000457061	511	-1	ENSG00000153347	229	-1	ENST00000456856	109	-1	ENSG00000118007	1714	-1	ENST00000460407	1440	-1	ENST00000423357	468	-1	ENST00000363265	60	-1	ENSG00000168385	3070	-1	ENST00000582817	135	-1
ENST00000448150	3736	1	ENST00000505195	181	-1	ENST00000458131	635	-1	ENSG00000185480	2346	-1	ENSG00000107020	523	-1	ENST00000465598	432	-1	ENST00000496499	219	-1	ENST00000481678	196	-1	ENST00000476021	1414	-1	ENSG00000157450	5882	-1	ENSG00000164164	5102	-1
ENST00000448150	4769	1	ENST00000503756	610	-1	ENST00000553921	263	-1	ENSG00000231145	41	-1	ENST00000411370	100	-1	ENSG00000257860	329	-1	ENST00000591212	2205	-1	ENST00000509033	367	-1	ENST00000530805	51	-1	ENSG00000185340	1716	-1	ENST00000516147	36	-1
ENST00000448150	5271	1	ENSG00000203926	311	-1	ENST00000434820	78	-1	ENSG00000178096	1026	-1	ENST00000605909	22	-1	ENSG00000187257	4377	-1	ENST00000600045	235	-1	ENST00000445173	43	-1	ENST00000566649	665	-1	ENSG00000178750	747	-1	ENST00000385573	39	-1
ENST00000448150	5296	1	ENST00000390238	20	-1	ENSG00000173599	734	-1	ENST00000477964	85	-1	ENST00000578760	139	-1	ENST00000442328	83	-1	ENSG00000101452	2041	-1	ENST00000430859	465	-1	ENST00000383960	126	-1	ENSG00000129691	535	-1	ENST00000506036	1112	-1
ENST00000448183	1292	1	ENSG00000105507	1154	-1	ENST00000442384	458	-1	ENST00000598782	277	-1	ENST00000552524	228	-1	ENST00000441845	434	-1	ENST00000559181	364	-1	ENST00000528321	190	-1	ENSG00000132603	1752	-1	ENSG00000175344	1149	-1	ENSG00000263046	1514	-1
ENST00000448183	1369	1	ENSG00000198492	863	-1	ENSG00000114126	4111	-1	ENST00000441379	1137	-1	ENSG00000073849	1459	-1	ENST00000416846	23	-1	ENST00000405516	118	-1	ENSG00000197301	3170	-1	ENST00000553301	361	-1	ENST00000536310	32	-1	ENST00000421878	219	-1
ENST00000448183	1394	1	ENST00000582591	278	-1	ENSG00000094880	514	-1	ENST00000569671	483	-1	ENSG00000145335	22	-1	ENSG00000198715	764	-1	ENST00000384151	67	-1	ENST00000495605	253	-1	ENST00000250805	884	-1	ENST00000579354	218	-1	ENST00000516069	79	-1
ENST00000448183	1494	1	ENST00000508068	55	-1	ENST00000498233	69	-1	ENST00000607033	2636	-1	ENST00000413839	96	-1	ENST00000507298	541	-1	ENSG00000212901	112	-1	ENSG00000128059	2762	-1	ENSG00000080200	3715	-1	ENST00000580930	15	-1	ENST00000560114	31	-1
ENST00000448183	1809	1	ENSG00000173846	1746	-1	ENST00000461853	143	-1	ENST00000423200	95	-1	ENSG00000164082	1657	-1	ENSG00000179902	417	-1	ENSG00000224854	327	-1	ENSG00000203985	17	-1	ENSG00000221887	121	-1	ENST00000435385	453	-1	ENST00000467217	261	-1
ENST00000448183	1902	1	ENSG00000182809	1322	-1	ENST00000553682	517	-1	ENST00000424919	578	-1	ENST00000391279	103	-1	ENST00000433123	683	-1	ENST00000510785	420	-1	ENST00000491343	642	-1	ENST00000540761	52	-1	ENST00000494540	683	-1	ENSG00000110987	2779	-1
ENST00000448183	2077	1	ENST00000403291	211	-1	ENST00000534918	385	-1	ENST00000407870	277	-1	ENSG00000157827	3546	-1	ENST00000427212	46	-1	ENSG00000197020	546	-1	ENSG00000266956	2488	-1	ENSG00000181856	3400	-1	ENSG00000138777	1509	-1	ENST00000440471	366	-1
ENST00000448183	2087	1	ENSG00000176946	966	-1	ENSG00000169689	721	-1	ENST00000604999	114	-1	ENSG00000138315	565	-1	ENST00000365110	96	-1	ENST00000602635	377	-1	ENST00000443749	28	-1	ENSG00000165732	4441	-1	ENST00000391249	57	-1	ENST00000572282	76	-1
ENST00000448183	2331	1	ENSG00000185883	154	-1	ENST00000512492	411	-1	ENST00000595013	295	-1	ENSG00000159363	257	-1	ENST00000582120	277	-1	ENSG00000255112	22	-1	ENST00000363109	92	-1	ENST00000460975	533	-1	ENST00000577291	45	-1	ENST00000518054	503	-1
ENST00000448183	2414	1	ENST00000580616	210	-1	ENSG00000127922	410	-1	ENSG00000185220	2455	-1	ENST00000423042	1172	-1	ENSG00000169905	4335	-1	ENST00000563036	344	-1	ENSG00000269559	750	-1	ENST00000390468	95	-1	ENST00000383995	73	-1	ENSG00000071205	6498	-1
ENST00000448183	2838	1	ENSG00000269783	1860	-1	ENST00000532929	662	-1	ENSG00000089053	5322	-1	ENST00000443631	531	-1	ENST00000514575	120	-1	ENSG00000164175	1718	-1	ENSG00000110881	3863	-1	ENST00000577540	53	-1	ENST00000390539	632	-1	ENST00000438459	374	-1
ENST00000448183	2855	1	ENST00000608767	13	-1	ENSG00000100241	1793	-1	ENST00000605094	85	-1	ENST00000532280	1195	-1	ENST00000510589	30	-1	ENSG00000206470	178	-1	ENST00000568771	112	-1	ENSG00000102221	3221	-1	ENSG00000198429	12	-1	ENSG00000167232	2510	-1
ENST00000448183	2863	1	ENSG00000136738	2279	-1	ENST00000456032	42	-1	ENST00000607025	15	-1	ENST00000510807	315	-1	ENST00000384745	36	-1	ENST00000451946	412	-1	ENST00000425405	416	-1	ENST00000426104	107	-1	ENSG00000174428	3407	-1	ENST00000553181	1011	-1
ENST00000448183	2885	1	ENST00000511627	554	-1	ENSG00000141968	1356	-1	ENST00000440522	269	-1	ENST00000448776	665	-1	ENST00000444048	50	-1	ENST00000408145	55	-1	ENST00000416154	489	-1	ENST00000422512	85	-1	ENST00000580385	239	-1	ENSG00000188581	60	-1
ENST00000448183	2894	1	ENST00000603536	381	-1	ENST00000482625	665	-1	ENST00000412834	129	-1	ENSG00000227122	2540	-1	ENST00000573820	263	-1	ENSG00000269754	10833	-1	ENSG00000139793	2704	-1	ENST00000408360	54	-1	ENST00000502593	98	-1	ENST00000434138	317	-1
ENST00000448183	2906	1	ENSG00000232810	1227	-1	ENSG00000053900	2211	-1	ENST00000415679	290	-1	ENST00000363685	36	-1	ENSG00000170027	2711	-1	ENST00000390304	108	-1	ENSG00000118514	1722	-1	ENST00000580591	207	-1	ENST00000446404	8	-1	ENST00000425086	228	-1
ENST00000448183	3016	1	ENST00000593454	544	-1	ENSG00000074964	4189	-1	ENSG00000068079	399	-1	ENSG00000102225	686	-1	ENST00000456809	107	-1	ENST00000506494	555	-1	ENST00000553776	25	-1	ENST00000431268	1421	-1	ENST00000589845	599	-1	ENST00000596624	488	-1
ENST00000448183	3020	1	ENSG00000102678	3252	-1	ENSG00000180245	641	-1	ENSG00000112812	1330	-1	ENST00000406475	431	-1	ENST00000437677	362	-1	ENST00000595411	62	-1	ENST00000603160	905	-1	ENST00000456588	134	-1	ENSG00000175809	1331	-1	ENST00000412228	676	-1
ENST00000448183	3101	1	ENST00000442812	34	-1	ENSG00000270339	179	-1	ENST00000437175	96	-1	ENSG00000184478	27	-1	ENST00000410787	42	-1	ENST00000363260	24	-1	ENST00000597863	249	-1	ENSG00000060558	1004	-1	ENSG00000271352	600	-1	ENSG00000181689	917	-1
ENST00000448183	539	1	ENSG00000105609	3029	-1	ENSG00000170162	365	-1	ENSG00000104765	3424	-1	ENST00000516337	38	-1	ENST00000435554	67	-1	ENSG00000254598	762	-1	ENST00000416009	304	-1	ENST00000452590	254	-1	ENST00000384117	91	-1	ENST00000567801	1006	-1
ENST00000448183	662	1	ENSG00000162924	2292	-1	ENST00000424779	939	-1	ENST00000496780	287	-1	ENST00000543558	513	-1	ENSG00000225987	763	-1	ENST00000561915	728	-1	ENST00000605481	366	-1	ENST00000452343	381	-1	ENST00000426187	401	-1	ENST00000496996	40	-1
ENST00000448223	3609	1	ENSG00000235478	446	-1	ENSG00000010610	1287	-1	ENST00000516065	49	-1	ENST00000563717	869	-1	ENST00000402215	596	-1	ENSG00000254732	355	-1	ENSG00000154146	104	-1	ENST00000428299	222	-1	ENSG00000158106	1650	-1	ENST00000422644	73	-1
ENST00000448257	1073	1	ENSG00000143630	2259	-1	ENSG00000196754	744	-1	ENST00000579375	518	-1	ENST00000572731	460	-1	ENSG00000182327	457	-1	ENST00000536422	615	-1	ENSG00000164244	1999	-1	ENST00000562845	78	-1	ENST00000459085	28	-1	ENST00000585029	13	-1
ENST00000448257	622	1	ENST00000432703	100	-1	ENST00000324446	1357	-1	ENST00000568500	1119	-1	ENSG00000265594	3551	-1	ENSG00000166033	1072	-1	ENST00000514441	122	-1	ENSG00000204922	234	-1	ENST00000442578	949	-1	ENSG00000171433	15	-1	ENST00000579927	30	-1
ENST00000448257	908	1	ENST00000463642	280	-1	ENSG00000183092	2298	-1	ENSG00000151005	341	-1	ENST00000516556	78	-1	ENSG00000269282	1312	-1	ENSG00000149716	367	-1	ENST00000384634	50	-1	ENSG00000072315	4909	-1	ENST00000425057	54	-1	ENSG00000129048	1080	-1
ENST00000448461	2145	1	ENSG00000186908	377	-1	ENST00000578860	56	-1	ENSG00000081791	1174	-1	ENST00000591685	523	-1	ENST00000602530	689	-1	ENST00000506036	327	-1	ENST00000410612	76	-1	ENSG00000237333	1433	-1	ENST00000438659	512	-1	ENSG00000171951	1432	-1
ENST00000448461	3096	1	ENST00000439846	1613	-1	ENSG00000124578	268	-1	ENSG00000132824	2961	-1	ENST00000450768	550	-1	ENST00000523745	534	-1	ENST00000512859	577	-1	ENSG00000269714	3369	-1	ENST00000408524	53	-1	ENST00000555205	134	-1	ENST00000451423	1087	-1
ENST00000448504	887	1	ENSG00000102034	3904	-1	ENST00000506152	470	-1	ENSG00000151702	2728	-1	ENSG00000165478	1993	-1	ENST00000529841	350	-1	ENSG00000269714	621	-1	ENST00000430973	151	-1	ENSG00000167208	2743	-1	ENST00000500765	1168	-1	ENST00000505646	1676	-1
ENST00000448552	2216	1	ENST00000582152	54	-1	ENST00000582257	278	-1	ENST00000480068	34	-1	ENST00000574066	505	-1	ENSG00000125743	234	-1	ENSG00000131142	316	-1	ENST00000440602	240	-1	ENST00000580572	67	-1	ENST00000470244	288	-1	ENST00000588710	92	-1
ENST00000448552	2571	1	ENST00000508564	1167	-1	ENSG00000179889	1040	-1	ENST00000578908	68	-1	ENST00000398310	534	-1	ENST00000425319	98	-1	ENST00000391166	36	-1	ENSG00000169515	2965	-1	ENSG00000131871	688	-1	ENST00000583188	7	-1	ENSG00000167384	2938	-1
ENST00000448552	2583	1	ENSG00000140043	2495	-1	ENSG00000189157	3439	-1	ENSG00000147160	1818	-1	ENST00000485355	537	-1	ENST00000609671	202	-1	ENST00000362500	52	-1	ENST00000452246	479	-1	ENSG00000269165	25	-1	ENST00000494840	2371	-1	ENST00000607978	197	-1
ENST00000448552	2659	1	ENST00000458397	548	-1	ENSG00000203667	977	-1	ENST00000602977	86	-1	ENSG00000171478	336	-1	ENSG00000273092	441	-1	ENSG00000111817	5123	-1	ENSG00000084674	682	-1	ENST00000441966	907	-1	ENST00000610258	645	-1	ENST00000447078	102	-1
ENST00000448552	2749	1	ENST00000437783	155	-1	ENST00000508843	566	-1	ENSG00000205744	819	-1	ENST00000395413	4	-1	ENST00000401236	53	-1	ENSG00000273222	1115	-1	ENST00000564585	885	-1	ENST00000459505	75	-1	ENST00000446786	271	-1	ENSG00000228253	89	-1
ENST00000448552	367	1	ENST00000401879	490	-1	ENSG00000237172	1778	-1	ENST00000520838	99	-1	ENSG00000148690	4631	-1	ENSG00000233566	442	-1	ENSG00000112110	842	-1	ENST00000399773	3669	-1	ENST00000580134	1964	-1	ENST00000468701	155	-1	ENST00000408386	59	-1
ENST00000448552	427	1	ENSG00000172769	188	-1	ENST00000457229	101	-1	ENST00000578066	29	-1	ENST00000581917	1153	-1	ENSG00000203909	655	-1	ENST00000449462	396	-1	ENST00000560439	78	-1	ENST00000410718	72	-1	ENSG00000141295	54	-1	ENSG00000185917	347	-1
ENST00000448622	853	1	ENSG00000251664	1229	-1	ENST00000418300	304	-1	ENSG00000133858	2148	-1	ENST00000443055	345	-1	ENST00000443484	129	-1	ENST00000450986	209	-1	ENSG00000076201	133	-1	ENSG00000158486	10720	-1	ENST00000363969	94	-1	ENST00000471935	339	-1
ENST00000448622	954	1	ENST00000443373	204	-1	ENSG00000168615	60	-1	ENST00000603334	816	-1	ENST00000433306	679	-1	ENSG00000168002	921	-1	ENST00000383935	103	-1	ENSG00000143184	157	-1	ENST00000603432	1078	-1	ENSG00000218739	319	-1	ENSG00000162551	2095	-1
ENST00000448715	1722	1	ENST00000550470	298	-1	ENST00000508201	1178	-1	ENST00000430796	61	-1	ENSG00000169570	2644	-1	ENSG00000112486	3309	-1	ENST00000424415	1313	-1	ENST00000490532	415	-1	ENST00000547549	410	-1	ENSG00000186871	38	-1	ENST00000594937	117	-1
ENST00000448803	1456	1	ENSG00000100129	2141	-1	ENST00000569096	304	-1	ENST00000399449	1947	-1	ENST00000437067	300	-1	ENST00000384419	92	-1	ENSG00000185758	616	-1	ENST00000429060	46	-1	ENST00000543008	1203	-1	ENST00000233836	1339	-1	ENST00000415547	273	-1
ENST00000448803	2082	1	ENST00000469999	338	-1	ENSG00000184254	3439	-1	ENSG00000114999	9050	-1	ENST00000410407	52	-1	ENST00000503606	333	-1	ENST00000588945	146	-1	ENSG00000269547	603	-1	ENSG00000117751	1337	-1	ENSG00000172464	98	-1	ENST00000462773	522	-1
ENST00000448803	2128	1	ENST00000510807	12	-1	ENSG00000158246	1517	-1	ENST00000390971	84	-1	ENSG00000174788	482	-1	ENST00000400056	256	-1	ENST00000364283	77	-1	ENST00000607201	241	-1	ENST00000537280	196	-1	ENST00000383606	936	-1	ENSG00000184345	32	-1
ENST00000448803	822	1	ENST00000452580	542	-1	ENST00000494591	279	-1	ENST00000441503	275	-1	ENST00000385123	12	-1	ENST00000421884	1113	-1	ENSG00000111554	1968	-1	ENST00000417434	243	-1	ENST00000412449	236	-1	ENSG00000244165	1273	-1	ENSG00000159173	65	-1
ENST00000448838	1640	1	ENST00000431411	65	-1	ENSG00000158716	668	-1	ENST00000573796	115	-1	ENSG00000197933	1295	-1	ENST00000402375	397	-1	ENST00000600884	469	-1	ENST00000410664	40	-1	ENST00000426826	45	-1	ENST00000592715	520	-1	ENST00000508008	385	-1
ENST00000448903	3116	1	ENSG00000196705	723	-1	ENST00000505681	604	-1	ENST00000451737	174	-1	ENST00000516392	59	-1	ENST00000512035	69	-1	ENST00000390208	42	-1	ENST00000523889	49	-1	ENSG00000101194	2605	-1	ENST00000432016	231	-1	ENST00000515504	444	-1
ENST00000448903	3160	1	ENST00000363574	60	-1	ENST00000440750	117	-1	ENST00000455149	441	-1	ENSG00000130881	1205	-1	ENSG00000149527	6953	-1	ENST00000592893	503	-1	ENST00000377951	269	-1	ENST00000412472	102	-1	ENSG00000267937	56	-1	ENSG00000113734	209	-1
ENST00000448903	3216	1	ENST00000462176	107	-1	ENST00000421685	1616	-1	ENST00000432359	614	-1	ENSG00000258389	595	-1	ENST00000508827	1663	-1	ENST00000566373	198	-1	ENST00000553464	256	-1	ENSG00000047936	3488	-1	ENSG00000163512	1029	-1	ENST00000256654	165	-1
ENST00000448927	2195	1	ENST00000506492	193	-1	ENST00000503929	3114	-1	ENST00000399152	244	-1	ENSG00000176095	1354	-1	ENSG00000134243	1839	-1	ENSG00000067225	1879	-1	ENST00000557146	702	-1	ENSG00000250722	3126	-1	ENST00000580105	61	-1	ENST00000430921	191	-1
ENST00000449034	1407	1	ENST00000569955	479	-1	ENST00000584680	1475	-1	ENST00000546480	318	-1	ENST00000460792	149	-1	ENSG00000171505	149	-1	ENSG00000085433	3745	-1	ENST00000589796	752	-1	ENST00000408513	39	-1	ENST00000431679	417	-1	ENST00000585496	230	-1
ENST00000449034	1607	1	ENST00000407896	662	-1	ENSG00000101441	395	-1	ENST00000408552	46	-1	ENSG00000172575	2580	-1	ENST00000577066	3713	-1	ENST00000414742	74	-1	ENSG00000167554	1882	-1	ENST00000532530	306	-1	ENSG00000147381	76	-1	ENST00000604350	92	-1
ENST00000449034	1763	1	ENSG00000136040	2059	-1	ENST00000604248	526	-1	ENSG00000225201	808	-1	ENSG00000009790	49	-1	ENSG00000129749	656	-1	ENST00000605251	11	-1	ENST00000387416	35	-1	ENST00000573831	28	-1	ENSG00000095564	5947	-1	ENST00000446301	451	-1
ENST00000449034	1796	1	ENSG00000170017	1609	-1	ENST00000413558	597	-1	ENST00000584547	620	-1	ENSG00000130803	623	-1	ENST00000608017	57	-1	ENST00000568040	262	-1	ENSG00000101981	1571	-1	ENSG00000187123	1382	-1	ENST00000365390	172	-1	ENST00000391250	38	-1
ENST00000449103	218	1	ENST00000565055	295	-1	ENST00000521205	487	-1	ENSG00000233539	784	-1	ENST00000436510	438	-1	ENSG00000165671	3232	-1	ENST00000512613	92	-1	ENST00000414426	786	-1	ENST00000416196	37	-1	ENST00000516923	49	-1	ENSG00000083457	2674	-1
ENST00000449103	5766	1	ENST00000438729	147	-1	ENSG00000114735	4744	-1	ENSG00000242180	719	-1	ENSG00000261577	1837	-1	ENST00000454832	1318	-1	ENST00000416119	193	-1	ENSG00000154646	261	-1	ENST00000503348	46	-1	ENST00000547168	631	-1	ENSG00000173599	191	-1
ENST00000449103	5815	1	ENST00000607997	392	-1	ENST00000449233	38	-1	ENST00000595954	151	-1	ENST00000362507	67	-1	ENST00000423199	563	-1	ENST00000451217	99	-1	ENST00000516021	97	-1	ENSG00000185088	2643	-1	ENST00000459015	72	-1	ENST00000408802	88	-1
ENST00000449103	6172	1	ENST00000447604	590	-1	ENST00000516798	95	-1	ENST00000391225	106	-1	ENST00000588778	56	-1	ENST00000449573	793	-1	ENST00000421072	224	-1	ENST00000413161	1437	-1	ENST00000516297	88	-1	ENST00000519200	323	-1	ENSG00000088726	902	-1
ENST00000449103	707	1	ENST00000450823	26	-1	ENSG00000273052	506	-1	ENST00000583553	81	-1	ENST00000582397	47	-1	ENST00000330155	356	-1	ENST00000604985	334	-1	ENSG00000117020	2319	-1	ENST00000606898	80	-1	ENST00000453482	91	-1	ENST00000516824	218	-1
ENST00000449103	712	1	ENSG00000269003	248	-1	ENSG00000188917	1720	-1	ENSG00000189376	517	-1	ENSG00000073350	2320	-1	ENSG00000269446	169	-1	ENST00000516624	18	-1	ENST00000608113	317	-1	ENST00000421913	610	-1	ENST00000608335	5082	-1	ENST00000431782	286	-1
ENST00000449193	4708	1	ENST00000425435	249	-1	ENSG00000256188	11	-1	ENST00000428865	1041	-1	ENST00000383856	76	-1	ENST00000433639	210	-1	ENST00000384354	76	-1	ENST00000500779	2035	-1	ENST00000483218	755	-1	ENSG00000123104	7676	-1	ENST00000458754	88	-1
ENST00000449264	1011	1	ENST00000519498	544	-1	ENST00000418850	724	-1	ENST00000411204	213	-1	ENSG00000263049	2346	-1	ENST00000411386	99	-1	ENST00000555435	448	-1	ENST00000457244	898	-1	ENSG00000262578	491	-1	ENST00000516765	89	-1	ENST00000582411	49	-1
ENST00000449264	1085	1	ENST00000443947	67	-1	ENSG00000148572	490	-1	ENSG00000100197	180	-1	ENSG00000204616	1159	-1	ENST00000418907	91	-1	ENST00000450850	82	-1	ENST00000448129	214	-1	ENSG00000180011	5969	-1	ENST00000604146	1509	-1	ENST00000254302	265	-1
ENST00000449264	1200	1	ENST00000390321	170	-1	ENST00000428521	59	-1	ENSG00000272876	1220	-1	ENSG00000205213	2128	-1	ENSG00000134248	430	-1	ENST00000514388	4	-1	ENSG00000222040	2621	-1	ENST00000534696	12	-1	ENSG00000083544	910	-1	ENST00000384557	76	-1
ENST00000449264	1210	1	ENSG00000270998	2171	-1	ENSG00000100234	930	-1	ENSG00000085741	1569	-1	ENST00000489632	78	-1	ENSG00000164151	1026	-1	ENSG00000233890	1143	-1	ENST00000507235	1199	-1	ENSG00000101000	56	-1	ENST00000516629	69	-1	ENSG00000169612	1047	-1
ENST00000449264	1227	1	ENST00000362155	55	-1	ENST00000455821	795	-1	ENST00000586415	101	-1	ENST00000504808	587	-1	ENST00000440545	64	-1	ENSG00000143493	2745	-1	ENST00000413634	1068	-1	ENST00000436430	245	-1	ENST00000440297	935	-1	ENST00000459288	71	-1
ENST00000449264	1237	1	ENST00000588211	227	-1	ENST00000424331	179	-1	ENSG00000170581	1326	-1	ENSG00000169777	67	-1	ENSG00000162924	1845	-1	ENST00000605948	353	-1	ENSG00000124812	355	-1	ENSG00000205808	2182	-1	ENST00000366181	725	-1	ENSG00000105205	625	-1
ENST00000449264	21	1	ENST00000559946	252	-1	ENST00000583779	11	-1	ENST00000598887	330	-1	ENST00000516981	4	-1	ENST00000397729	20	-1	ENSG00000164675	1066	-1	ENST00000422205	97	-1	ENST00000555084	175	-1	ENST00000517223	69	-1	ENST00000396164	355	-1
ENST00000449264	74	1	ENST00000425717	269	-1	ENST00000576600	378	-1	ENST00000403629	465	-1	ENSG00000144339	2048	-1	ENSG00000198919	2257	-1	ENSG00000136099	156	-1	ENST00000604083	78	-1	ENST00000417612	114	-1	ENSG00000124678	1080	-1	ENST00000433794	717	-1
ENST00000449264	883	1	ENSG00000110245	331	-1	ENST00000546648	120	-1	ENSG00000100129	3095	-1	ENST00000410245	67	-1	ENST00000435946	517	-1	ENST00000364102	65	-1	ENSG00000072080	573	-1	ENST00000411058	94	-1	ENSG00000206102	31	-1	ENST00000564330	108	-1
ENST00000449264	887	1	ENSG00000218537	155	-1	ENSG00000108798	1849	-1	ENST00000605144	13	-1	ENST00000490351	129	-1	ENSG00000049245	216	-1	ENSG00000213533	3124	-1	ENSG00000230505	494	-1	ENST00000477951	154	-1	ENSG00000167182	2951	-1	ENST00000561649	21	-1
ENST00000449264	894	1	ENST00000545750	95	-1	ENST00000414265	20	-1	ENST00000459177	65	-1	ENSG00000167460	2609	-1	ENST00000595887	20	-1	ENST00000410508	153	-1	ENSG00000102924	1218	-1	ENSG00000197302	3612	-1	ENST00000418567	317	-1	ENSG00000071242	2326	-1
ENST00000449309	1049	1	ENST00000577807	90	-1	ENST00000402643	496	-1	ENST00000510160	210	-1	ENSG00000188931	620	-1	ENST00000418402	9	-1	ENST00000466672	76	-1	ENST00000570339	635	-1	ENST00000499008	142	-1	ENST00000606432	137	-1	ENST00000521893	132	-1
ENST00000449309	1179	1	ENSG00000067900	7045	-1	ENSG00000164823	3872	-1	ENSG00000127366	166	-1	ENST00000565387	565	-1	ENSG00000198691	7169	-1	ENSG00000213203	2490	-1	ENST00000578198	74	-1	ENST00000458025	491	-1	ENSG00000135482	990	-1	ENST00000424050	688	-1
ENST00000449309	1325	1	ENST00000522638	295	-1	ENSG00000177485	5150	-1	ENST00000436629	438	-1	ENSG00000108510	8905	-1	ENST00000609612	360	-1	ENST00000387314	69	-1	ENST00000549485	44	-1	ENST00000426799	787	-1	ENSG00000264524	392	-1	ENST00000562878	782	-1
ENST00000449309	2069	1	ENST00000456605	505	-1	ENSG00000166035	2456	-1	ENSG00000163918	42	-1	ENSG00000100038	134	-1	ENSG00000273383	927	-1	ENSG00000255439	168	-1	ENST00000441907	447	-1	ENST00000582846	69	-1	ENST00000428881	988	-1	ENST00000491909	46	-1
ENST00000449309	2081	1	ENST00000408928	343	-1	ENSG00000164530	1332	-1	ENSG00000260225	1072	-1	ENST00000384393	36	-1	ENST00000551284	10	-1	ENST00000583351	68	-1	ENST00000390447	190	-1	ENSG00000092054	443	-1	ENST00000455848	259	-1	ENSG00000138182	5675	-1
ENST00000449309	2109	1	ENST00000609838	992	-1	ENST00000401120	68	-1	ENSG00000168883	2027	-1	ENSG00000224212	2223	-1	ENSG00000269920	10	-1	ENST00000582466	288	-1	ENSG00000173193	6508	-1	ENST00000440379	3	-1	ENST00000575289	401	-1	ENST00000515882	277	-1
ENST00000449309	384	1	ENST00000515086	499	-1	ENSG00000160948	944	-1	ENST00000564670	221	-1	ENSG00000130702	4698	-1	ENST00000579582	8	-1	ENST00000424332	66	-1	ENSG00000163659	1250	-1	ENSG00000117266	585	-1	ENST00000415218	238	-1	ENST00000596488	328	-1
ENST00000449309	652	1	ENST00000557246	1997	-1	ENSG00000063180	811	-1	ENST00000442640	396	-1	ENST00000391012	81	-1	ENSG00000183318	126	-1	ENSG00000230930	3561	-1	ENST00000552807	73	-1	ENSG00000272765	478	-1	ENST00000569275	239	-1	ENST00000384741	76	-1
ENST00000449309	663	1	ENST00000420548	221	-1	ENSG00000115317	1481	-1	ENST00000408279	67	-1	ENSG00000179071	1014	-1	ENSG00000206053	1478	-1	ENST00000519990	12	-1	ENSG00000273430	708	-1	ENSG00000235441	238	-1	ENSG00000198908	3694	-1	ENST00000533344	122	-1
ENST00000449309	699	1	ENSG00000268341	136	-1	ENST00000560644	92	-1	ENST00000384029	92	-1	ENSG00000166313	816	-1	ENSG00000070808	1423	-1	ENSG00000268679	99	-1	ENST00000610240	713	-1	ENST00000561748	308	-1	ENST00000446953	385	-1	ENST00000519785	363	-1
ENST00000449469	2054	1	ENST00000503113	379	-1	ENST00000524264	657	-1	ENST00000400109	593	-1	ENSG00000105675	3295	-1	ENSG00000165555	1840	-1	ENST00000484185	295	-1	ENST00000390293	70	-1	ENST00000516685	89	-1	ENST00000565670	803	-1	ENST00000542600	134	-1
ENST00000449476	3588	1	ENST00000456198	142	-1	ENSG00000078403	4140	-1	ENST00000516688	173	-1	ENST00000589099	223	-1	ENST00000417301	616	-1	ENST00000391043	76	-1	ENSG00000184302	1893	-1	ENSG00000157322	2237	-1	ENSG00000088325	443	-1	ENST00000406819	37	-1
ENST00000449476	3712	1	ENST00000563570	53	-1	ENSG00000265307	2697	-1	ENSG00000121742	980	-1	ENST00000489433	81	-1	ENST00000519939	804	-1	ENSG00000173013	447	-1	ENSG00000262044	822	-1	ENST00000440153	150	-1	ENSG00000081870	256	-1	ENST00000410294	68	-1
ENST00000449476	3757	1	ENSG00000166833	6201	-1	ENST00000498905	972	-1	ENSG00000003756	1308	-1	ENSG00000065809	905	-1	ENSG00000198150	319	-1	ENST00000511603	728	-1	ENSG00000155100	2998	-1	ENST00000519844	117	-1	ENSG00000110395	8389	-1	ENST00000450399	305	-1
ENST00000449486	466	1	ENST00000416209	2817	-1	ENST00000427447	4132	-1	ENST00000564913	399	-1	ENSG00000248712	1070	-1	ENST00000520588	138	-1	ENST00000513866	868	-1	ENST00000449248	1586	-1	ENSG00000099715	5354	-1	ENSG00000174016	1339	-1	ENST00000516614	76	-1
ENST00000449552	2611	1	ENSG00000120265	328	-1	ENST00000566100	1853	-1	ENST00000502592	346	-1	ENSG00000003400	216	-1	ENST00000565265	203	-1	ENSG00000243896	649	-1	ENSG00000189403	3362	-1	ENST00000458864	55	-1	ENST00000464555	411	-1	ENST00000578233	50	-1
ENST00000449580	5708	1	ENST00000469983	18	-1	ENSG00000099864	1002	-1	ENST00000580312	8	-1	ENSG00000119231	96	-1	ENST00000411202	67	-1	ENSG00000184155	59	-1	ENST00000601929	422	-1	ENST00000517376	424	-1	ENST00000509455	384	-1	ENST00000599102	416	-1
ENST00000449592	1157	1	ENSG00000162174	717	-1	ENST00000434292	356	-1	ENST00000578559	68	-1	ENSG00000162910	107	-1	ENST00000547017	405	-1	ENSG00000167524	1795	-1	ENST00000424552	8	-1	ENST00000450941	180	-1	ENST00000578100	464	-1	ENSG00000100220	1287	-1
ENST00000449592	6139	1	ENST00000594056	534	-1	ENSG00000111615	3469	-1	ENST00000411196	277	-1	ENST00000506407	474	-1	ENSG00000164035	1567	-1	ENST00000436509	1282	-1	ENSG00000242114	397	-1	ENSG00000162944	3938	-1	ENST00000528754	560	-1	ENSG00000108654	2498	-1
ENST00000449606	1714	1	ENSG00000121931	908	-1	ENSG00000196705	1590	-1	ENSG00000141750	2940	-1	ENST00000446751	553	-1	ENST00000579300	59	-1	ENST00000567533	508	-1	ENSG00000005436	3470	-1	ENST00000434586	1006	-1	ENST00000605070	333	-1	ENST00000455272	87	-1
ENST00000449606	1737	1	ENST00000459039	70	-1	ENST00000419244	437	-1	ENSG00000172548	2292	-1	ENST00000580950	80	-1	ENST00000571173	233	-1	ENST00000540547	112	-1	ENSG00000187758	1028	-1	ENSG00000008130	1523	-1	ENST00000265259	741	-1	ENST00000383984	90	-1
ENST00000449606	2157	1	ENSG00000169057	8773	-1	ENSG00000047597	3436	-1	ENSG00000198682	3800	-1	ENST00000567865	227	-1	ENST00000442815	1340	-1	ENSG00000227639	475	-1	ENSG00000102699	2036	-1	ENST00000453677	389	-1	ENSG00000149654	3400	-1	ENST00000376242	280	-1
ENST00000449606	2174	1	ENSG00000218823	735	-1	ENSG00000155849	119	-1	ENST00000511835	474	-1	ENSG00000237524	719	-1	ENST00000390870	140	-1	ENST00000436809	115	-1	ENSG00000184232	1911	-1	ENST00000420691	269	-1	ENST00000459470	90	-1	ENSG00000182816	142	-1
ENST00000449606	2390	1	ENST00000573473	1717	-1	ENST00000565129	87	-1	ENST00000454674	372	-1	ENST00000534696	975	-1	ENSG00000111639	865	-1	ENST00000513255	318	-1	ENSG00000086288	1566	-1	ENSG00000095110	1568	-1	ENST00000362638	113	-1	ENST00000445557	152	-1
ENST00000449606	3219	1	ENST00000475395	452	-1	ENSG00000213160	953	-1	ENSG00000122420	1780	-1	ENST00000503505	19	-1	ENSG00000126243	885	-1	ENSG00000212916	3036	-1	ENSG00000203832	13292	-1	ENSG00000065243	4644	-1	ENSG00000213654	546	-1	ENSG00000173156	321	-1
ENST00000449802	1777	1	ENST00000512398	78	-1	ENSG00000127152	4426	-1	ENSG00000122711	494	-1	ENST00000456719	242	-1	ENST00000411143	153	-1	ENST00000515218	229	-1	ENST00000389594	955	-1	ENST00000589950	216	-1	ENSG00000111058	4189	-1	ENSG00000103512	3852	-1
ENST00000449825	2147	1	ENST00000490314	424	-1	ENSG00000182628	481	-1	ENST00000555776	488	-1	ENSG00000197376	152	-1	ENST00000455091	507	-1	ENST00000526803	85	-1	ENST00000398541	278	-1	ENST00000457379	38	-1	ENST00000562760	2130	-1	ENST00000582228	68	-1
ENST00000449870	1587	1	ENST00000434380	171	-1	ENST00000365092	83	-1	ENST00000414101	575	-1	ENST00000363442	172	-1	ENST00000363054	73	-1	ENST00000405153	510	-1	ENST00000516269	45	-1	ENST00000473154	185	-1	ENST00000585222	749	-1	ENSG00000148334	2269	-1
ENST00000449870	244	1	ENST00000518639	307	-1	ENST00000458936	93	-1	ENST00000516998	36	-1	ENSG00000138617	1538	-1	ENST00000433624	1620	-1	ENSG00000167194	401	-1	ENST00000439946	156	-1	ENSG00000267335	740	-1	ENST00000416567	632	-1	ENSG00000164291	1553	-1
ENST00000449870	2662	1	ENST00000578027	15	-1	ENSG00000132002	1698	-1	ENST00000600023	279	-1	ENST00000432518	1264	-1	ENSG00000139508	1984	-1	ENST00000321214	502	-1	ENST00000513329	200	-1	ENST00000423136	548	-1	ENSG00000232632	2058	-1	ENSG00000266249	1016	-1
ENST00000449870	4400	1	ENST00000442318	691	-1	ENSG00000056097	1147	-1	ENST00000448677	91	-1	ENST00000585070	49	-1	ENST00000364555	38	-1	ENST00000551918	427	-1	ENST00000433928	488	-1	ENST00000390296	363	-1	ENST00000605787	136	-1	ENSG00000111962	3856	-1
ENST00000449870	4514	1	ENST00000603529	7	-1	ENST00000364157	220	-1	ENST00000384019	76	-1	ENSG00000109911	1703	-1	ENSG00000215372	2002	-1	ENST00000603972	163	-1	ENST00000580204	14	-1	ENST00000497296	255	-1	ENST00000565771	93	-1	ENSG00000117616	1742	-1
ENST00000449870	4524	1	ENST00000425328	221	-1	ENST00000423515	9	-1	ENSG00000122188	2657	-1	ENST00000566876	393	-1	ENSG00000148985	1643	-1	ENST00000574883	70	-1	ENSG00000034693	1130	-1	ENST00000435301	35	-1	ENST00000417487	407	-1	ENST00000453262	79	-1
ENST00000449870	4574	1	ENST00000391143	128	-1	ENSG00000119705	530	-1	ENSG00000262542	928	-1	ENST00000513521	269	-1	ENSG00000223957	4426	-1	ENST00000529879	302	-1	ENST00000590364	151	-1	ENSG00000236802	832	-1	ENSG00000151729	4385	-1	ENST00000384881	28	-1
ENST00000449870	4771	1	ENST00000603820	105	-1	ENST00000413879	327	-1	ENSG00000120800	8640	-1	ENST00000364009	23	-1	ENST00000436071	631	-1	ENST00000581338	80	-1	ENST00000567652	223	-1	ENSG00000196793	1904	-1	ENSG00000269636	87	-1	ENSG00000185842	1081	-1
ENST00000449870	4818	1	ENST00000555922	176	-1	ENSG00000229579	1463	-1	ENST00000600695	258	-1	ENST00000580007	83	-1	ENSG00000146530	1237	-1	ENST00000585025	73	-1	ENST00000606708	76	-1	ENST00000413483	1032	-1	ENST00000313956	2019	-1	ENSG00000204508	427	-1
ENST00000449870	4867	1	ENSG00000187955	4291	-1	ENST00000581569	69	-1	ENST00000501580	1485	-1	ENST00000428759	2286	-1	ENST00000534330	40	-1	ENSG00000156150	774	-1	ENSG00000048052	8172	-1	ENSG00000171466	4347	-1	ENST00000412860	1426	-1	ENST00000412822	292	-1
ENST00000449870	4927	1	ENST00000401791	287	-1	ENST00000561705	741	-1	ENSG00000186496	2034	-1	ENST00000408505	92	-1	ENST00000541002	1052	-1	ENST00000448540	351	-1	ENSG00000239732	3684	-1	ENST00000540399	231	-1	ENST00000429312	1233	-1	ENSG00000157456	1357	-1
ENST00000449870	4934	1	ENST00000436555	238	-1	ENSG00000165813	4234	-1	ENST00000440955	533	-1	ENST00000478739	26	-1	ENSG00000146453	1136	-1	ENSG00000131023	2751	-1	ENST00000514599	1719	-1	ENSG00000237881	534	-1	ENST00000424690	836	-1	ENST00000605001	346	-1
ENST00000449870	5176	1	ENSG00000247596	9	-1	ENSG00000122543	170	-1	ENST00000518988	709	-1	ENST00000603703	158	-1	ENST00000602331	222	-1	ENST00000553668	519	-1	ENSG00000218823	119	-1	ENST00000429730	146	-1	ENSG00000262800	1033	-1	ENST00000608701	493	-1
ENST00000449870	5225	1	ENSG00000269095	270	-1	ENST00000523210	217	-1	ENST00000465850	87	-1	ENST00000384480	29	-1	ENSG00000128573	337	-1	ENST00000459899	212	-1	ENSG00000182985	3014	-1	ENSG00000204486	1581	-1	ENST00000445093	498	-1	ENST00000605881	1160	-1
ENST00000449870	5289	1	ENST00000431128	439	-1	ENST00000449805	213	-1	ENSG00000156427	639	-1	ENST00000434514	273	-1	ENST00000429420	144	-1	ENST00000509943	456	-1	ENST00000454211	388	-1	ENST00000436078	1900	-1	ENSG00000206372	2599	-1	ENSG00000159111	634	-1
ENST00000449870	5333	1	ENST00000565194	218	-1	ENSG00000196396	881	-1	ENST00000579574	89	-1	ENST00000531775	132	-1	ENST00000454858	373	-1	ENST00000527147	318	-1	ENST00000362763	103	-1	ENST00000514736	488	-1	ENSG00000213398	1139	-1	ENST00000457423	311	-1
ENST00000449870	5489	1	ENST00000458966	78	-1	ENST00000527239	283	-1	ENSG00000080815	2015	-1	ENST00000542477	722	-1	ENST00000534066	24	-1	ENSG00000112972	449	-1	ENSG00000132781	220	-1	ENSG00000230705	206	-1	ENSG00000257599	62	-1	ENST00000560967	385	-1
ENST00000449870	5549	1	ENSG00000196459	280	-1	ENSG00000013561	1508	-1	ENST00000506656	294	-1	ENST00000450290	526	-1	ENSG00000253485	2063	-1	ENST00000555297	49	-1	ENST00000580478	49	-1	ENST00000463035	283	-1	ENST00000570040	312	-1	ENST00000401286	58	-1
ENST00000449870	5657	1	ENSG00000262635	791	-1	ENST00000506629	61	-1	ENST00000435914	217	-1	ENST00000454743	926	-1	ENST00000364574	76	-1	ENSG00000148357	2066	-1	ENST00000602699	1695	-1	ENST00000604980	68	-1	ENSG00000073464	5233	-1	ENSG00000171777	2049	-1
ENST00000449870	5890	1	ENST00000553543	358	-1	ENST00000384700	30	-1	ENST00000601969	150	-1	ENSG00000240891	2038	-1	ENST00000363640	38	-1	ENSG00000224379	1348	-1	ENST00000410691	36	-1	ENST00000606207	3	-1	ENSG00000182578	1736	-1	ENSG00000129810	1104	-1
ENST00000449870	6004	1	ENST00000459239	77	-1	ENST00000596935	79	-1	ENST00000433223	50	-1	ENSG00000229341	1287	-1	ENST00000364290	72	-1	ENST00000459191	80	-1	ENST00000560195	498	-1	ENST00000522575	964	-1	ENSG00000144063	2771	-1	ENSG00000124610	653	-1
ENST00000449870	913	1	ENST00000437803	18	-1	ENST00000410201	97	-1	ENST00000516890	13	-1	ENSG00000103064	2696	-1	ENST00000442156	509	-1	ENST00000603161	61	-1	ENSG00000185085	861	-1	ENST00000566100	2111	-1	ENSG00000178209	2620	-1	ENST00000364403	73	-1
ENST00000449934	264	1	ENSG00000105617	174	-1	ENST00000408465	99	-1	ENST00000577674	239	-1	ENST00000416294	7	-1	ENSG00000109790	1226	-1	ENST00000577690	135	-1	ENSG00000099904	968	-1	ENST00000412838	258	-1	ENST00000403538	125	-1	ENST00000384317	36	-1
ENST00000449943	3877	1	ENST00000484005	141	-1	ENSG00000237022	813	-1	ENST00000410216	30	-1	ENST00000527908	179	-1	ENST00000415340	489	-1	ENST00000497954	452	-1	ENST00000384388	77	-1	ENST00000460344	309	-1	ENST00000438336	186	-1	ENSG00000160796	2260	-1
ENST00000450053	4314	1	ENSG00000164438	165	-1	ENST00000420801	299	-1	ENST00000456031	209	-1	ENSG00000205856	83	-1	ENSG00000162552	179	-1	ENST00000450734	328	-1	ENST00000438328	374	-1	ENSG00000181938	1086	-1	ENST00000438147	102	-1	ENSG00000262015	441	-1
ENST00000450136	1037	1	ENSG00000055208	2770	-1	ENST00000463445	74	-1	ENST00000463434	170	-1	ENSG00000163026	1636	-1	ENSG00000147168	1085	-1	ENST00000425328	782	-1	ENSG00000186193	3002	-1	ENST00000607478	298	-1	ENST00000532368	22	-1	ENSG00000124593	1693	-1
ENST00000450136	1498	1	ENST00000384294	103	-1	ENSG00000136881	2317	-1	ENSG00000130638	1560	-1	ENSG00000184698	944	-1	ENST00000387943	67	-1	ENSG00000214029	3605	-1	ENST00000609649	94	-1	ENSG00000198889	2224	-1	ENST00000416718	342	-1	ENST00000609611	23	-1
ENST00000450136	2006	1	ENST00000415062	718	-1	ENST00000390353	240	-1	ENST00000551846	167	-1	ENST00000405151	153	-1	ENSG00000160229	1433	-1	ENST00000454113	81	-1	ENSG00000233561	2826	-1	ENST00000544415	557	-1	ENSG00000047644	914	-1	ENSG00000257187	23	-1
ENST00000450136	2062	1	ENST00000462083	1774	-1	ENSG00000156282	691	-1	ENST00000477100	305	-1	ENST00000418496	435	-1	ENSG00000102858	5692	-1	ENSG00000138449	977	-1	ENST00000515805	213	-1	ENST00000364581	88	-1	ENSG00000164744	279	-1	ENST00000584665	12	-1
ENST00000450136	2347	1	ENST00000604135	155	-1	ENST00000430856	659	-1	ENST00000402100	403	-1	ENST00000504931	4249	-1	ENSG00000256073	690	-1	ENST00000465163	418	-1	ENST00000428525	98	-1	ENSG00000183918	1262	-1	ENSG00000070778	1150	-1	ENSG00000089250	8192	-1
ENST00000450136	2550	1	ENST00000504996	267	-1	ENSG00000158402	421	-1	ENSG00000116132	1922	-1	ENST00000430476	243	-1	ENST00000558260	315	-1	ENSG00000130706	161	-1	ENST00000520259	1272	-1	ENST00000418010	201	-1	ENST00000365626	143	-1	ENSG00000223524	1133	-1
ENST00000450136	381	1	ENSG00000141905	1547	-1	ENSG00000016864	2140	-1	ENSG00000184374	182	-1	ENST00000317596	2074	-1	ENSG00000116406	3111	-1	ENST00000601963	174	-1	ENSG00000250741	1213	-1	ENST00000465341	357	-1	ENST00000513820	1118	-1	ENSG00000187098	3765	-1
ENST00000450136	394	1	ENST00000594185	52	-1	ENSG00000204564	1391	-1	ENST00000604874	81	-1	ENST00000461850	198	-1	ENST00000365005	286	-1	ENST00000439737	15	-1	ENSG00000185305	2032	-1	ENST00000452962	439	-1	ENSG00000152382	81	-1	ENST00000606950	90	-1
ENST00000450136	604	1	ENSG00000260195	132	-1	ENST00000450615	130	-1	ENST00000508597	227	-1	ENST00000564302	511	-1	ENST00000556458	274	-1	ENST00000553378	1871	-1	ENST00000558388	697	-1	ENST00000592680	241	-1	ENSG00000124164	2157	-1	ENSG00000203923	121	-1
ENST00000450136	635	1	ENSG00000168807	3826	-1	ENST00000560385	449	-1	ENST00000505718	317	-1	ENST00000521025	187	-1	ENST00000587951	935	-1	ENSG00000185339	1458	-1	ENST00000449346	62	-1	ENSG00000165983	1979	-1	ENST00000607476	109	-1	ENST00000572906	123	-1
ENST00000450142	3412	1	ENSG00000100987	18	-1	ENSG00000155761	5112	-1	ENST00000517181	97	-1	ENSG00000037637	1008	-1	ENST00000340858	170	-1	ENST00000510179	184	-1	ENST00000557720	452	-1	ENSG00000148803	699	-1	ENST00000485246	161	-1	ENSG00000182700	2869	-1
ENST00000450142	3627	1	ENST00000339094	1568	-1	ENSG00000188404	1159	-1	ENST00000607044	661	-1	ENST00000505310	386	-1	ENST00000437631	119	-1	ENST00000586076	1581	-1	ENSG00000081154	1329	-1	ENST00000411573	1140	-1	ENST00000580780	1640	-1	ENST00000447965	170	-1
ENST00000450142	3636	1	ENSG00000196357	2470	-1	ENSG00000148288	187	-1	ENST00000492781	32	-1	ENSG00000171054	939	-1	ENSG00000230128	705	-1	ENST00000418968	1569	-1	ENST00000333487	2165	-1	ENSG00000255302	1678	-1	ENST00000517029	102	-1	ENST00000583386	43	-1
ENST00000450241	1640	1	ENST00000580764	274	-1	ENST00000604070	1638	-1	ENSG00000179817	93	-1	ENST00000602854	272	-1	ENST00000362403	58	-1	ENSG00000102189	6704	-1	ENST00000411313	75	-1	ENST00000365212	76	-1	ENSG00000198856	856	-1	ENST00000454598	61	-1
ENST00000450241	2436	1	ENSG00000234032	101	-1	ENST00000428292	379	-1	ENSG00000007312	719	-1	ENST00000363338	44	-1	ENSG00000111203	634	-1	ENST00000585257	33	-1	ENSG00000101911	2467	-1	ENST00000458718	80	-1	ENST00000572466	100	-1	ENST00000580563	73	-1
ENST00000450251	2183	1	ENSG00000256892	1367	-1	ENST00000410873	67	-1	ENSG00000062598	3629	-1	ENST00000593284	747	-1	ENSG00000164096	719	-1	ENST00000510606	394	-1	ENST00000553392	470	-1	ENST00000558229	2081	-1	ENST00000552852	53	-1	ENST00000404566	44	-1
ENST00000450251	2312	1	ENST00000465165	113	-1	ENSG00000257108	160	-1	ENSG00000104419	615	-1	ENST00000433761	331	-1	ENSG00000184566	169	-1	ENST00000581461	46	-1	ENSG00000225859	3798	-1	ENST00000566116	2330	-1	ENST00000568184	130	-1	ENSG00000131264	626	-1
ENST00000450251	2368	1	ENST00000607953	300	-1	ENST00000420915	591	-1	ENST00000530434	5	-1	ENST00000547971	228	-1	ENST00000534154	543	-1	ENSG00000157216	799	-1	ENSG00000049618	6579	-1	ENST00000365040	143	-1	ENST00000397636	501	-1	ENSG00000273167	4063	-1
ENST00000450251	2594	1	ENSG00000117395	1093	-1	ENSG00000084710	3430	-1	ENST00000524362	175	-1	ENST00000446146	143	-1	ENST00000553854	471	-1	ENST00000609247	229	-1	ENSG00000136928	1676	-1	ENSG00000140968	2096	-1	ENSG00000117481	1787	-1	ENST00000424928	36	-1
ENST00000450251	2955	1	ENST00000534856	208	-1	ENST00000585025	385	-1	ENST00000525097	383	-1	ENST00000383966	115	-1	ENSG00000102699	3228	-1	ENSG00000114698	644	-1	ENST00000503990	67	-1	ENSG00000198948	3276	-1	ENSG00000103064	1054	-1	ENST00000555985	1336	-1
ENST00000450251	2971	1	ENSG00000198934	1963	-1	ENST00000432083	134	-1	ENSG00000204775	157	-1	ENSG00000258881	2875	-1	ENSG00000125872	1732	-1	ENSG00000130203	412	-1	ENSG00000129515	2002	-1	ENSG00000158427	2134	-1	ENST00000365519	42	-1	ENST00000519687	273	-1
ENST00000450251	3108	1	ENST00000519761	276	-1	ENST00000404146	150	-1	ENST00000441214	341	-1	ENSG00000101193	315	-1	ENST00000425156	1041	-1	ENSG00000178878	2553	-1	ENST00000401725	1785	-1	ENST00000609303	61	-1	ENST00000429493	2083	-1	ENST00000428346	106	-1
ENST00000450251	3118	1	ENSG00000144057	1684	-1	ENSG00000204103	1431	-1	ENST00000459491	57	-1	ENST00000445359	451	-1	ENSG00000132394	1508	-1	ENST00000502284	4020	-1	ENSG00000258213	88	-1	ENSG00000073350	3002	-1	ENSG00000013288	3355	-1	ENST00000430133	551	-1
ENST00000450251	3149	1	ENST00000436102	430	-1	ENST00000489238	241	-1	ENSG00000184599	654	-1	ENSG00000149050	597	-1	ENSG00000085563	752	-1	ENST00000503349	64	-1	ENST00000424779	771	-1	ENST00000448562	126	-1	ENST00000422494	596	-1	ENSG00000110324	804	-1
ENST00000450251	3190	1	ENST00000414121	1101	-1	ENST00000605007	977	-1	ENST00000593952	891	-1	ENST00000410790	46	-1	ENST00000522657	341	-1	ENST00000488476	28	-1	ENST00000447134	569	-1	ENSG00000173926	1216	-1	ENSG00000146039	18	-1	ENST00000455818	248	-1
ENST00000450251	3222	1	ENST00000524198	243	-1	ENST00000474979	223	-1	ENST00000434155	188	-1	ENSG00000186603	249	-1	ENST00000511514	502	-1	ENSG00000143543	831	-1	ENSG00000196735	5050	-1	ENST00000482187	2387	-1	ENST00000417770	563	-1	ENST00000454086	430	-1
ENST00000450251	3286	1	ENST00000408287	57	-1	ENSG00000267508	1792	-1	ENST00000390893	75	-1	ENST00000563970	73	-1	ENST00000568110	152	-1	ENST00000446593	81	-1	ENST00000362406	89	-1	ENST00000579110	87	-1	ENSG00000215568	250	-1	ENST00000458769	32	-1
ENST00000450251	3385	1	ENST00000594170	52	-1	ENST00000489624	7	-1	ENST00000563278	586	-1	ENST00000446006	662	-1	ENST00000410405	171	-1	ENST00000586049	702	-1	ENST00000425262	36	-1	ENSG00000231003	2048	-1	ENSG00000131844	818	-1	ENST00000516583	53	-1
ENST00000450251	3497	1	ENST00000507938	1305	-1	ENST00000481951	320	-1	ENST00000579655	22	-1	ENST00000562575	1228	-1	ENSG00000273126	506	-1	ENST00000528183	403	-1	ENSG00000135549	375	-1	ENST00000444051	3005	-1	ENST00000453094	1403	-1	ENSG00000271121	634	-1
ENST00000450251	3607	1	ENST00000384759	51	-1	ENSG00000088298	1147	-1	ENSG00000198019	56	-1	ENST00000536428	610	-1	ENSG00000179085	446	-1	ENSG00000258529	1243	-1	ENSG00000116691	1062	-1	ENST00000605780	215	-1	ENST00000545517	749	-1	ENST00000422847	1450	-1
ENST00000450251	3612	1	ENST00000499670	2397	-1	ENSG00000262063	32	-1	ENST00000558917	92	-1	ENST00000473849	281	-1	ENST00000418706	602	-1	ENSG00000124788	4314	-1	ENST00000384195	76	-1	ENST00000582842	402	-1	ENST00000412439	45	-1	ENST00000601250	140	-1
ENST00000450251	3778	1	ENST00000608918	47	-1	ENST00000434519	222	-1	ENSG00000154274	88	-1	ENST00000504204	148	-1	ENSG00000154640	304	-1	ENST00000600176	92	-1	ENST00000384202	24	-1	ENST00000363215	92	-1	ENST00000548144	330	-1	ENSG00000173511	650	-1
ENST00000450251	412	1	ENSG00000004776	1391	-1	ENST00000584564	39	-1	ENST00000442133	1018	-1	ENST00000603120	467	-1	ENST00000385232	84	-1	ENST00000446783	454	-1	ENSG00000179603	943	-1	ENSG00000273426	780	-1	ENSG00000101773	1563	-1	ENST00000580236	48	-1
ENST00000450295	2615	1	ENSG00000182459	450	-1	ENST00000387416	35	-1	ENST00000533701	254	-1	ENST00000412242	261	-1	ENSG00000206461	216	-1	ENST00000561111	269	-1	ENST00000566974	738	-1	ENST00000519795	317	-1	ENST00000585803	1184	-1	ENST00000529922	447	-1
ENST00000450295	2630	1	ENST00000597837	31	-1	ENST00000532431	99	-1	ENSG00000198000	3153	-1	ENST00000450970	94	-1	ENSG00000269587	1356	-1	ENSG00000171428	768	-1	ENST00000514850	221	-1	ENST00000417930	190	-1	ENST00000602889	203	-1	ENST00000587407	412	-1
ENST00000450295	2764	1	ENST00000571799	70	-1	ENST00000564938	91	-1	ENST00000583300	50	-1	ENST00000443534	118	-1	ENST00000533301	139	-1	ENST00000607046	238	-1	ENST00000542598	80	-1	ENSG00000198090	690	-1	ENSG00000107447	1842	-1	ENSG00000268064	504	-1
ENST00000450295	3272	1	ENST00000538078	556	-1	ENSG00000187239	4985	-1	ENST00000530808	460	-1	ENSG00000153786	2780	-1	ENSG00000117450	814	-1	ENSG00000167774	347	-1	ENST00000411843	49	-1	ENSG00000262509	1362	-1	ENST00000604563	30	-1	ENST00000568587	85	-1
ENST00000450295	3305	1	ENSG00000230514	532	-1	ENSG00000203730	1378	-1	ENST00000552046	39	-1	ENST00000435782	143	-1	ENST00000502376	165	-1	ENST00000578742	47	-1	ENST00000318104	433	-1	ENST00000425769	71	-1	ENST00000446621	914	-1	ENST00000331594	59	-1
ENST00000450295	3344	1	ENST00000458995	69	-1	ENST00000481709	86	-1	ENST00000519555	313	-1	ENSG00000269668	3219	-1	ENSG00000176386	403	-1	ENST00000433131	316	-1	ENSG00000196388	1427	-1	ENST00000507398	223	-1	ENST00000402326	253	-1	ENSG00000100442	862	-1
ENST00000450295	4431	1	ENSG00000182093	1145	-1	ENSG00000258713	348	-1	ENSG00000271121	599	-1	ENST00000553141	178	-1	ENST00000309874	2603	-1	ENSG00000269403	273	-1	ENSG00000151726	2279	-1	ENST00000342609	385	-1	ENST00000448273	603	-1	ENST00000420347	155	-1
ENST00000450295	4636	1	ENST00000517284	93	-1	ENSG00000057294	2119	-1	ENST00000455160	719	-1	ENSG00000130811	373	-1	ENST00000440602	193	-1	ENST00000520293	43	-1	ENST00000550111	66	-1	ENSG00000095627	1719	-1	ENSG00000130803	3586	-1	ENSG00000205268	91	-1
ENST00000450295	4664	1	ENST00000418852	359	-1	ENST00000430307	305	-1	ENST00000555758	517	-1	ENST00000416048	101	-1	ENSG00000231488	1559	-1	ENST00000450353	94	-1	ENST00000523658	481	-1	ENSG00000105929	1212	-1	ENST00000330085	199	-1	ENST00000591086	138	-1
ENST00000450295	4691	1	ENST00000510145	793	-1	ENST00000600164	328	-1	ENSG00000155052	1275	-1	ENST00000517690	116	-1	ENSG00000136048	3087	-1	ENST00000533307	21	-1	ENST00000587132	1659	-1	ENSG00000085788	3351	-1	ENST00000514468	305	-1	ENST00000451713	270	-1
ENST00000450361	1085	1	ENSG00000170619	1410	-1	ENSG00000162377	96	-1	ENST00000420261	480	-1	ENST00000577587	28	-1	ENST00000430027	8139	-1	ENSG00000262028	1063	-1	ENST00000488188	5949	-1	ENST00000418838	688	-1	ENST00000441388	216	-1	ENSG00000248789	294	-1
ENST00000450361	1093	1	ENST00000452222	64	-1	ENST00000585146	52	-1	ENST00000454626	938	-1	ENST00000437615	2416	-1	ENST00000515111	131	-1	ENST00000505368	581	-1	ENSG00000096171	1901	-1	ENST00000516291	16	-1	ENST00000502253	67	-1	ENSG00000011009	500	-1
ENST00000450361	547	1	ENST00000498823	133	-1	ENSG00000178996	1453	-1	ENSG00000214050	157	-1	ENST00000362520	4	-1	ENST00000430794	46	-1	ENSG00000077380	1270	-1	ENST00000583141	3	-1	ENSG00000172568	1852	-1	ENST00000419087	358	-1	ENST00000503609	512	-1
ENST00000450390	1231	1	ENST00000565748	112	-1	ENSG00000168938	1328	-1	ENSG00000180398	3132	-1	ENST00000364649	30	-1	ENST00000443291	24	-1	ENSG00000162599	7484	-1	ENSG00000124356	1976	-1	ENSG00000235162	1234	-1	ENSG00000172673	740	-1	ENSG00000254636	694	-1
ENST00000450390	1318	1	ENSG00000135541	2845	-1	ENST00000427063	724	-1	ENST00000486999	46	-1	ENST00000391017	30	-1	ENST00000445598	359	-1	ENST00000425900	54	-1	ENST00000391266	36	-1	ENST00000423178	2138	-1	ENST00000479743	283	-1	ENST00000525856	274	-1
ENST00000450390	1335	1	ENSG00000160223	3376	-1	ENST00000418945	774	-1	ENST00000598856	66	-1	ENSG00000169604	2115	-1	ENST00000434182	193	-1	ENST00000502748	43	-1	ENST00000522454	80	-1	ENST00000472406	65	-1	ENSG00000135220	583	-1	ENST00000586610	168	-1
ENST00000450525	1908	1	ENST00000578592	139	-1	ENSG00000176401	1301	-1	ENST00000397185	173	-1	ENSG00000221914	1910	-1	ENSG00000165655	2870	-1	ENST00000561752	277	-1	ENST00000410358	56	-1	ENSG00000244274	1516	-1	ENST00000425735	222	-1	ENSG00000261459	511	-1
ENST00000450525	1917	1	ENST00000416486	40	-1	ENST00000577895	67	-1	ENSG00000084092	1912	-1	ENST00000516319	39	-1	ENSG00000266956	1707	-1	ENST00000534768	157	-1	ENSG00000112715	11693	-1	ENST00000606229	2854	-1	ENST00000520656	143	-1	ENSG00000033030	3987	-1
ENST00000450534	1078	1	ENST00000450119	388	-1	ENSG00000167414	108	-1	ENST00000499962	1365	-1	ENSG00000266953	606	-1	ENSG00000086062	843	-1	ENST00000516797	54	-1	ENST00000453790	18	-1	ENSG00000223639	953	-1	ENSG00000167632	24217	-1	ENST00000432452	434	-1
ENST00000450534	1208	1	ENST00000466509	682	-1	ENSG00000185290	433	-1	ENST00000598791	76	-1	ENST00000585776	980	-1	ENST00000307241	388	-1	ENST00000560644	58	-1	ENST00000362134	29	-1	ENSG00000129473	868	-1	ENST00000434028	721	-1	ENST00000577709	206	-1
ENST00000450534	1270	1	ENST00000390868	84	-1	ENST00000438540	680	-1	ENST00000426269	109	-1	ENST00000377448	2617	-1	ENST00000446092	717	-1	ENST00000580790	858	-1	ENSG00000232945	57	-1	ENSG00000189190	2960	-1	ENST00000513379	747	-1	ENST00000358206	545	-1
ENST00000450534	1288	1	ENST00000410484	56	-1	ENST00000480094	755	-1	ENST00000517233	113	-1	ENST00000391258	75	-1	ENSG00000132603	1234	-1	ENST00000365287	68	-1	ENSG00000136305	2374	-1	ENSG00000222009	1989	-1	ENST00000364404	103	-1	ENSG00000118193	1153	-1
ENST00000450534	1320	1	ENST00000450535	662	-1	ENST00000565695	826	-1	ENSG00000167941	1480	-1	ENSG00000262182	584	-1	ENST00000430438	115	-1	ENST00000468228	145	-1	ENST00000438294	1242	-1	ENST00000448674	106	-1	ENST00000437132	164	-1	ENST00000584770	56	-1
ENST00000450534	1387	1	ENST00000504528	235	-1	ENSG00000258166	133	-1	ENST00000400583	460	-1	ENSG00000143363	2110	-1	ENST00000384339	67	-1	ENST00000609591	493	-1	ENST00000584369	102	-1	ENSG00000147573	1079	-1	ENST00000561460	2132	-1	ENST00000517606	698	-1
ENST00000450534	2495	1	ENST00000444926	509	-1	ENSG00000130635	6147	-1	ENST00000454867	286	-1	ENSG00000111344	1219	-1	ENST00000546624	619	-1	ENST00000516829	69	-1	ENSG00000258247	72	-1	ENSG00000151006	2850	-1	ENST00000508068	89	-1	ENST00000577295	90	-1
ENST00000450534	2518	1	ENSG00000198700	6751	-1	ENST00000609308	358	-1	ENST00000553464	256	-1	ENST00000451325	293	-1	ENST00000592457	32	-1	ENST00000402410	240	-1	ENST00000414948	725	-1	ENST00000593258	725	-1	ENSG00000051341	4774	-1	ENST00000559544	8	-1
ENST00000450534	2642	1	ENSG00000273178	496	-1	ENSG00000272252	1149	-1	ENSG00000127533	2812	-1	ENSG00000188452	868	-1	ENST00000443554	918	-1	ENSG00000134910	2141	-1	ENSG00000135423	1551	-1	ENSG00000204533	638	-1	ENST00000528089	786	-1	ENST00000604662	447	-1
ENST00000450534	2728	1	ENST00000562681	602	-1	ENST00000513288	358	-1	ENSG00000161326	1665	-1	ENST00000365287	68	-1	ENST00000441093	32	-1	ENST00000383987	92	-1	ENSG00000147434	2257	-1	ENSG00000148450	1400	-1	ENSG00000017373	1913	-1	ENSG00000185442	2467	-1
ENST00000450534	2732	1	ENST00000501718	1775	-1	ENST00000414949	312	-1	ENST00000436601	28	-1	ENST00000384180	36	-1	ENST00000410344	140	-1	ENSG00000148175	2844	-1	ENSG00000183960	3831	-1	ENST00000584325	828	-1	ENST00000412258	152	-1	ENST00000593917	190	-1
ENST00000450534	2740	1	ENST00000439081	447	-1	ENST00000446686	737	-1	ENST00000582630	104	-1	ENST00000441771	194	-1	ENSG00000167011	120	-1	ENST00000609688	181	-1	ENSG00000140153	924	-1	ENST00000428191	528	-1	ENSG00000180773	3200	-1	ENST00000459443	69	-1
ENST00000450534	477	1	ENST00000507132	353	-1	ENSG00000154359	1882	-1	ENST00000514631	883	-1	ENSG00000169057	318	-1	ENST00000457518	314	-1	ENST00000588503	2478	-1	ENST00000552900	316	-1	ENSG00000237198	877	-1	ENST00000391171	118	-1	ENST00000456052	108	-1
ENST00000450534	595	1	ENST00000522615	1921	-1	ENST00000472363	77	-1	ENST00000418979	373	-1	ENSG00000237482	281	-1	ENST00000507056	420	-1	ENSG00000092096	515	-1	ENST00000417282	228	-1	ENSG00000122188	1190	-1	ENST00000420852	10	-1	ENST00000577528	689	-1
ENST00000450534	649	1	ENST00000434914	76	-1	ENSG00000136877	972	-1	ENST00000561341	596	-1	ENSG00000213002	157	-1	ENST00000385126	13	-1	ENSG00000079385	221	-1	ENST00000603089	774	-1	ENST00000512210	103	-1	ENST00000515422	318	-1	ENSG00000257981	88	-1
ENST00000450534	657	1	ENST00000315965	916	-1	ENSG00000179021	2525	-1	ENSG00000144063	770	-1	ENSG00000181958	984	-1	ENST00000584402	12	-1	ENST00000586758	365	-1	ENSG00000180245	992	-1	ENSG00000262762	4216	-1	ENST00000445144	109	-1	ENST00000500853	972	-1
ENST00000450534	939	1	ENST00000555379	1746	-1	ENST00000398317	318	-1	ENST00000483874	515	-1	ENSG00000152127	2264	-1	ENSG00000002016	2486	-1	ENST00000404812	226	-1	ENSG00000168679	1610	-1	ENSG00000114107	443	-1	ENSG00000168454	1697	-1	ENST00000560068	2824	-1
ENST00000450554	2016	1	ENSG00000125831	308	-1	ENSG00000198517	2295	-1	ENST00000384224	103	-1	ENSG00000081248	5164	-1	ENSG00000119616	2113	-1	ENSG00000178235	2148	-1	ENSG00000263148	5440	-1	ENST00000362961	27	-1	ENST00000449598	202	-1	ENST00000569660	204	-1
ENST00000450554	2365	1	ENST00000440570	269	-1	ENST00000567099	343	-1	ENST00000363314	11	-1	ENST00000420172	273	-1	ENST00000580045	265	-1	ENSG00000141985	384	-1	ENSG00000133119	399	-1	ENST00000572792	499	-1	ENST00000364573	92	-1	ENST00000533883	82	-1
ENST00000450554	349	1	ENST00000511690	100	-1	ENST00000390518	44	-1	ENSG00000112514	1344	-1	ENSG00000169764	4022	-1	ENSG00000204231	1243	-1	ENST00000531567	5	-1	ENST00000582623	29	-1	ENSG00000115008	1668	-1	ENSG00000080910	685	-1	ENST00000569867	339	-1
ENST00000450554	355	1	ENST00000588341	1659	-1	ENSG00000160886	728	-1	ENST00000441644	283	-1	ENST00000529327	588	-1	ENST00000524640	33	-1	ENST00000586403	41	-1	ENST00000583553	81	-1	ENSG00000149308	223	-1	ENSG00000135596	3510	-1	ENSG00000011347	620	-1
ENST00000450554	425	1	ENSG00000237808	619	-1	ENST00000427874	1072	-1	ENST00000406313	331	-1	ENST00000412878	502	-1	ENSG00000249811	180	-1	ENST00000517268	94	-1	ENST00000411095	136	-1	ENSG00000187474	1613	-1	ENST00000599864	780	-1	ENSG00000144120	495	-1
ENST00000450554	460	1	ENSG00000120341	629	-1	ENST00000427492	23	-1	ENSG00000146282	344	-1	ENSG00000262447	3197	-1	ENST00000607901	198	-1	ENST00000437991	1186	-1	ENST00000434365	1280	-1	ENSG00000147251	2331	-1	ENST00000326971	184	-1	ENST00000364358	92	-1
ENST00000450554	508	1	ENSG00000164746	832	-1	ENST00000396004	367	-1	ENST00000468558	199	-1	ENST00000363622	64	-1	ENST00000476147	164	-1	ENST00000415141	157	-1	ENST00000507770	288	-1	ENST00000437424	75	-1	ENST00000605703	132	-1	ENSG00000225550	376	-1
ENST00000450554	514	1	ENSG00000131653	237	-1	ENST00000384354	76	-1	ENST00000441380	335	-1	ENSG00000147454	3839	-1	ENST00000503270	651	-1	ENSG00000139144	1357	-1	ENST00000440041	218	-1	ENST00000517449	5	-1	ENST00000516166	91	-1	ENSG00000267228	347	-1
ENST00000450554	535	1	ENSG00000117519	689	-1	ENSG00000204323	2141	-1	ENST00000422199	302	-1	ENST00000433228	796	-1	ENSG00000164031	2398	-1	ENST00000410389	67	-1	ENST00000428824	631	-1	ENSG00000070061	3799	-1	ENSG00000173588	1417	-1	ENSG00000249158	613	-1
ENST00000450554	541	1	ENST00000477729	301	-1	ENST00000517708	175	-1	ENST00000434552	464	-1	ENST00000551246	178	-1	ENSG00000263138	3805	-1	ENSG00000140511	1289	-1	ENSG00000261932	9303	-1	ENST00000434773	1442	-1	ENST00000442243	41	-1	ENST00000311910	518	-1
ENST00000450554	554	1	ENST00000446772	106	-1	ENST00000516370	81	-1	ENST00000515264	145	-1	ENST00000452635	71	-1	ENST00000438744	74	-1	ENSG00000186452	153	-1	ENSG00000118307	1888	-1	ENST00000453494	947	-1	ENSG00000107371	811	-1	ENST00000544195	214	-1
ENST00000450554	577	1	ENSG00000267923	1273	-1	ENST00000406671	246	-1	ENST00000600847	128	-1	ENST00000449339	2050	-1	ENST00000561486	1539	-1	ENSG00000121898	2041	-1	ENST00000408684	45	-1	ENSG00000204195	1005	-1	ENST00000589120	197	-1	ENSG00000205581	787	-1
ENST00000450554	967	1	ENST00000436283	189	-1	ENST00000607797	2489	-1	ENSG00000032742	1210	-1	ENSG00000184985	2814	-1	ENSG00000244414	462	-1	ENST00000542623	580	-1	ENST00000592569	380	-1	ENST00000571404	394	-1	ENSG00000170419	231	-1	ENST00000394682	282	-1
ENST00000450689	3336	1	ENST00000465006	160	-1	ENSG00000104447	7754	-1	ENSG00000135925	770	-1	ENST00000410164	107	-1	ENST00000578467	2132	-1	ENSG00000108439	1774	-1	ENSG00000169800	1161	-1	ENST00000456103	155	-1	ENST00000531434	55	-1	ENST00000438529	262	-1
ENST00000450736	1479	1	ENSG00000267964	415	-1	ENST00000458887	69	-1	ENST00000609837	245	-1	ENSG00000273347	389	-1	ENSG00000249853	936	-1	ENST00000437197	917	-1	ENST00000384485	73	-1	ENSG00000129680	1923	-1	ENST00000484057	139	-1	ENST00000253470	569	-1
ENST00000450908	168	1	ENSG00000263344	1384	-1	ENST00000445107	422	-1	ENST00000578518	61	-1	ENST00000533949	231	-1	ENST00000501916	100	-1	ENST00000528811	332	-1	ENST00000424083	65	-1	ENST00000443510	69	-1	ENSG00000107104	6210	-1	ENST00000499525	574	-1
ENST00000450908	235	1	ENSG00000170006	5184	-1	ENST00000600680	191	-1	ENST00000533716	1437	-1	ENST00000562166	1503	-1	ENST00000384845	66	-1	ENST00000591091	1176	-1	ENST00000410407	52	-1	ENSG00000213892	1113	-1	ENSG00000269315	2072	-1	ENST00000579923	236	-1
ENST00000450930	492	1	ENSG00000181009	422	-1	ENST00000562364	42	-1	ENST00000512900	126	-1	ENST00000432424	843	-1	ENST00000513470	283	-1	ENST00000527787	110	-1	ENST00000383931	30	-1	ENST00000518620	567	-1	ENSG00000267710	102	-1	ENST00000517623	460	-1
ENST00000450930	504	1	ENSG00000166170	354	-1	ENSG00000126603	1060	-1	ENST00000384504	124	-1	ENSG00000250745	566	-1	ENSG00000169715	714	-1	ENST00000510342	430	-1	ENST00000438685	926	-1	ENSG00000131876	2287	-1	ENST00000563280	302	-1	ENST00000383808	990	-1
ENST00000451025	1026	1	ENST00000426193	493	-1	ENSG00000204918	1303	-1	ENSG00000185554	518	-1	ENST00000414918	328	-1	ENST00000525984	1050	-1	ENST00000569533	224	-1	ENSG00000033178	2797	-1	ENST00000516795	156	-1	ENSG00000136682	2655	-1	ENST00000580975	645	-1
ENST00000451025	1030	1	ENST00000555180	449	-1	ENST00000490759	64	-1	ENST00000603228	56	-1	ENSG00000112936	2525	-1	ENST00000363519	76	-1	ENST00000580214	91	-1	ENSG00000113141	1424	-1	ENSG00000256062	2196	-1	ENSG00000153779	197	-1	ENST00000401460	37	-1
ENST00000451025	1082	1	ENST00000456549	294	-1	ENSG00000205208	615	-1	ENSG00000171103	1443	-1	ENST00000403971	376	-1	ENST00000381348	962	-1	ENST00000569852	20	-1	ENSG00000106992	1783	-1	ENST00000560853	616	-1	ENST00000512863	1159	-1	ENST00000452263	121	-1
ENST00000451025	1108	1	ENST00000584770	56	-1	ENSG00000134013	2749	-1	ENST00000392510	528	-1	ENST00000552780	1332	-1	ENSG00000183542	282	-1	ENST00000588092	326	-1	ENSG00000115590	1351	-1	ENST00000440479	1495	-1	ENST00000577262	44	-1	ENST00000412884	122	-1
ENST00000451025	1307	1	ENST00000528629	136	-1	ENST00000580742	71	-1	ENST00000605409	53	-1	ENSG00000182645	1671	-1	ENST00000561909	229	-1	ENST00000579825	39	-1	ENST00000413713	476	-1	ENSG00000144635	444	-1	ENST00000443385	5	-1	ENST00000410414	8	-1
ENST00000451025	1313	1	ENSG00000136237	369	-1	ENSG00000186197	1561	-1	ENST00000584552	50	-1	ENST00000582090	70	-1	ENSG00000111816	1891	-1	ENST00000578948	235	-1	ENST00000578707	25	-1	ENSG00000091137	3571	-1	ENST00000408257	44	-1	ENSG00000250364	391	-1
ENST00000451025	1483	1	ENST00000431951	188	-1	ENSG00000010322	4896	-1	ENSG00000112081	1024	-1	ENST00000423254	170	-1	ENSG00000232070	252	-1	ENSG00000143001	335	-1	ENST00000492517	257	-1	ENST00000413043	124	-1	ENSG00000104529	910	-1	ENSG00000133997	1095	-1
ENST00000451025	725	1	ENST00000549278	189	-1	ENSG00000228854	1276	-1	ENST00000505749	51	-1	ENST00000411075	160	-1	ENST00000608279	532	-1	ENSG00000255054	549	-1	ENSG00000001460	4300	-1	ENST00000560688	42	-1	ENSG00000183643	37	-1	ENST00000551666	1220	-1
ENST00000451085	1423	1	ENSG00000273467	90	-1	ENST00000563083	192	-1	ENSG00000177272	2582	-1	ENSG00000270886	901	-1	ENSG00000171928	2481	-1	ENSG00000145331	454	-1	ENSG00000173250	238	-1	ENST00000549314	181	-1	ENSG00000233050	6	-1	ENSG00000204219	727	-1
ENST00000451085	1478	1	ENSG00000004139	3183	-1	ENST00000384238	76	-1	ENST00000390604	349	-1	ENST00000536415	1100	-1	ENST00000421090	73	-1	ENSG00000170486	583	-1	ENSG00000273025	365	-1	ENST00000434406	44	-1	ENST00000546480	622	-1	ENST00000581736	63	-1
ENST00000451085	1666	1	ENST00000603589	291	-1	ENST00000609475	3185	-1	ENST00000558822	1846	-1	ENST00000520516	564	-1	ENST00000379452	277	-1	ENSG00000149547	2372	-1	ENST00000582661	10	-1	ENSG00000196374	191	-1	ENST00000569782	43	-1	ENSG00000125630	3315	-1
ENST00000451085	1714	1	ENST00000514859	263	-1	ENST00000501071	209	-1	ENST00000601569	1832	-1	ENST00000401264	62	-1	ENST00000390802	63	-1	ENSG00000124205	2240	-1	ENST00000566570	2250	-1	ENSG00000104321	1185	-1	ENSG00000085662	1246	-1	ENST00000569366	43	-1
ENST00000451085	2287	1	ENST00000507241	699	-1	ENST00000390880	200	-1	ENST00000385271	65	-1	ENST00000365399	53	-1	ENST00000363008	279	-1	ENSG00000185000	1487	-1	ENST00000590346	523	-1	ENST00000459326	53	-1	ENSG00000153802	1493	-1	ENST00000425787	196	-1
ENST00000451085	2435	1	ENST00000341855	5	-1	ENSG00000189334	507	-1	ENSG00000196632	5758	-1	ENSG00000100372	786	-1	ENSG00000268955	68	-1	ENST00000589905	747	-1	ENST00000445923	37	-1	ENST00000531193	419	-1	ENSG00000164117	1018	-1	ENST00000516714	50	-1
ENST00000451085	2484	1	ENST00000584547	615	-1	ENSG00000135048	3115	-1	ENSG00000272195	1565	-1	ENSG00000189320	923	-1	ENSG00000263563	644	-1	ENSG00000152292	1962	-1	ENSG00000269265	641	-1	ENST00000595644	76	-1	ENSG00000108688	230	-1	ENST00000411290	91	-1
ENST00000451085	2709	1	ENSG00000137221	3011	-1	ENSG00000091073	342	-1	ENSG00000159110	1838	-1	ENSG00000214562	382	-1	ENST00000424125	6	-1	ENST00000451150	213	-1	ENST00000582071	186	-1	ENST00000533891	827	-1	ENSG00000139194	153	-1	ENSG00000262467	2228	-1
ENST00000451085	2724	1	ENST00000567769	2184	-1	ENSG00000143952	284	-1	ENSG00000181652	3453	-1	ENST00000578666	475	-1	ENSG00000269034	61	-1	ENST00000417156	4	-1	ENST00000384471	76	-1	ENST00000408603	92	-1	ENSG00000268182	218	-1	ENST00000459125	69	-1
ENST00000451085	3007	1	ENSG00000130312	710	-1	ENST00000362334	92	-1	ENSG00000128159	1752	-1	ENSG00000172487	9	-1	ENST00000531966	433	-1	ENST00000439844	103	-1	ENST00000567613	1172	-1	ENST00000419500	246	-1	ENST00000564063	1099	-1	ENSG00000187605	4256	-1
ENST00000451085	3020	1	ENST00000420579	24	-1	ENST00000579747	24	-1	ENSG00000175097	2110	-1	ENST00000596041	139	-1	ENST00000436804	305	-1	ENSG00000163798	1455	-1	ENST00000384753	88	-1	ENST00000421007	31	-1	ENSG00000076351	2665	-1	ENST00000437846	190	-1
ENST00000451085	3141	1	ENSG00000234876	5213	-1	ENST00000530447	1628	-1	ENST00000425270	158	-1	ENSG00000159147	238	-1	ENST00000516261	66	-1	ENST00000589847	1194	-1	ENST00000605871	396	-1	ENSG00000188092	1198	-1	ENSG00000138380	3911	-1	ENST00000461049	609	-1
ENST00000451085	3176	1	ENST00000581541	415	-1	ENST00000532092	135	-1	ENSG00000122707	2702	-1	ENST00000447139	631	-1	ENST00000415066	104	-1	ENSG00000157950	732	-1	ENST00000550512	308	-1	ENST00000505736	370	-1	ENST00000471411	233	-1	ENSG00000113303	1599	-1
ENST00000451085	3205	1	ENST00000605470	144	-1	ENST00000549756	54	-1	ENSG00000166188	3264	-1	ENST00000416473	56	-1	ENST00000374304	460	-1	ENSG00000131095	1841	-1	ENSG00000214787	151	-1	ENSG00000164902	1475	-1	ENST00000516968	43	-1	ENST00000528257	494	-1
ENST00000451085	3227	1	ENSG00000119705	811	-1	ENSG00000197114	212	-1	ENSG00000102804	3270	-1	ENSG00000137494	43	-1	ENSG00000131050	140	-1	ENST00000408247	131	-1	ENSG00000168589	647	-1	ENST00000391287	105	-1	ENST00000580370	566	-1	ENST00000419949	319	-1
ENST00000451085	3349	1	ENST00000564027	86	-1	ENSG00000138073	994	-1	ENST00000546223	151	-1	ENST00000305623	653	-1	ENST00000603086	736	-1	ENST00000431088	374	-1	ENST00000468072	1712	-1	ENSG00000147155	1167	-1	ENST00000437975	7	-1	ENSG00000059915	2275	-1
ENST00000451085	3445	1	ENSG00000272584	3648	-1	ENSG00000235676	2062	-1	ENST00000399687	420	-1	ENSG00000268531	257	-1	ENST00000431432	584	-1	ENST00000593394	482	-1	ENST00000603525	365	-1	ENSG00000134815	2427	-1	ENST00000424882	55	-1	ENSG00000156976	3010	-1
ENST00000451085	3461	1	ENST00000455360	239	-1	ENST00000427511	734	-1	ENSG00000175467	2784	-1	ENST00000546340	144	-1	ENST00000516155	57	-1	ENST00000492300	227	-1	ENST00000394346	447	-1	ENSG00000198718	2203	-1	ENST00000412563	523	-1	ENST00000442908	464	-1
ENST00000451085	3506	1	ENST00000517071	52	-1	ENST00000408553	128	-1	ENST00000517223	69	-1	ENST00000544148	397	-1	ENST00000527317	2020	-1	ENSG00000159363	1361	-1	ENST00000447297	258	-1	ENSG00000163235	423	-1	ENST00000418524	133	-1	ENST00000408420	65	-1
ENST00000451085	3574	1	ENSG00000146535	3131	-1	ENST00000423600	1622	-1	ENST00000569425	408	-1	ENST00000564852	1615	-1	ENSG00000140931	1561	-1	ENSG00000257814	158	-1	ENSG00000181656	2962	-1	ENST00000456759	92	-1	ENST00000516240	36	-1	ENST00000408605	64	-1
ENST00000451085	862	1	ENST00000504736	434	-1	ENST00000530042	388	-1	ENSG00000150540	2255	-1	ENST00000560197	1241	-1	ENST00000569655	468	-1	ENST00000445879	423	-1	ENST00000424917	231	-1	ENST00000546259	515	-1	ENST00000593118	2003	-1	ENST00000456661	550	-1
ENST00000451085	872	1	ENST00000418221	260	-1	ENSG00000105700	2327	-1	ENST00000432229	29	-1	ENST00000400791	96	-1	ENST00000364007	77	-1	ENSG00000178074	2958	-1	ENST00000391141	245	-1	ENSG00000198835	1997	-1	ENST00000585312	59	-1	ENST00000447022	1254	-1
ENST00000451085	984	1	ENSG00000163354	475	-1	ENST00000436383	678	-1	ENSG00000221882	872	-1	ENSG00000182156	1955	-1	ENST00000602618	51	-1	ENSG00000269101	2304	-1	ENST00000417338	162	-1	ENST00000490892	323	-1	ENST00000435624	72	-1	ENSG00000163882	1632	-1
ENST00000451085	998	1	ENST00000419856	359	-1	ENSG00000213139	1360	-1	ENST00000410774	192	-1	ENSG00000117305	1436	-1	ENSG00000122176	1360	-1	ENST00000408453	128	-1	ENSG00000179526	629	-1	ENSG00000113231	2997	-1	ENST00000366587	214	-1	ENSG00000171617	5061	-1
ENST00000451137	1348	1	ENSG00000187553	100	-1	ENSG00000183023	20022	-1	ENST00000509184	83	-1	ENST00000502253	67	-1	ENST00000609991	270	-1	ENST00000451099	98	-1	ENSG00000270276	269	-1	ENSG00000255307	68	-1	ENST00000364980	38	-1	ENST00000459621	80	-1
ENST00000451137	1366	1	ENST00000366167	191	-1	ENST00000428102	511	-1	ENSG00000272614	233	-1	ENST00000557393	20	-1	ENSG00000089220	119	-1	ENSG00000016391	3462	-1	ENSG00000113812	1394	-1	ENST00000509021	404	-1	ENST00000568708	334	-1	ENST00000406212	229	-1
ENST00000451137	1471	1	ENSG00000268314	1533	-1	ENST00000558913	1281	-1	ENST00000482817	175	-1	ENST00000455890	46	-1	ENST00000384909	71	-1	ENST00000565936	1517	-1	ENSG00000111275	218	-1	ENST00000455974	421	-1	ENST00000580782	347	-1	ENST00000364752	26	-1
ENST00000451137	1527	1	ENST00000549521	984	-1	ENST00000444820	510	-1	ENST00000418670	750	-1	ENSG00000169347	1373	-1	ENST00000516765	67	-1	ENST00000444986	10	-1	ENST00000579745	445	-1	ENSG00000143375	1410	-1	ENST00000384744	81	-1	ENST00000514105	378	-1
ENST00000451137	1553	1	ENST00000410275	94	-1	ENSG00000232399	644	-1	ENSG00000261899	3585	-1	ENST00000606194	560	-1	ENST00000420997	927	-1	ENST00000505267	503	-1	ENSG00000164105	824	-1	ENSG00000143067	1369	-1	ENST00000427066	117	-1	ENST00000390639	64	-1
ENST00000451169	2296	1	ENST00000519711	708	-1	ENST00000424739	29	-1	ENSG00000262907	2796	-1	ENST00000437287	640	-1	ENST00000422418	297	-1	ENSG00000273322	1132	-1	ENSG00000188394	927	-1	ENST00000514075	287	-1	ENST00000530377	130	-1	ENST00000454844	2155	-1
ENST00000451169	2677	1	ENSG00000106829	2424	-1	ENSG00000267825	1643	-1	ENST00000584830	63	-1	ENST00000425095	502	-1	ENST00000524134	415	-1	ENSG00000143595	460	-1	ENST00000390283	88	-1	ENST00000605422	319	-1	ENST00000564536	92	-1	ENST00000515998	17	-1
ENST00000451169	2782	1	ENSG00000100234	708	-1	ENST00000558237	524	-1	ENSG00000115129	1928	-1	ENSG00000137817	2382	-1	ENST00000434718	155	-1	ENST00000412909	12	-1	ENST00000448063	30	-1	ENST00000469993	147	-1	ENST00000459147	55	-1	ENST00000439565	252	-1
ENST00000451169	2793	1	ENSG00000106927	1413	-1	ENST00000429227	364	-1	ENST00000607749	1551	-1	ENST00000577905	137	-1	ENST00000601911	628	-1	ENSG00000085382	2363	-1	ENST00000510214	49	-1	ENST00000580933	254	-1	ENSG00000119408	2568	-1	ENSG00000258256	129	-1
ENST00000451320	1215	1	ENST00000570849	74	-1	ENST00000420026	346	-1	ENSG00000163218	641	-1	ENST00000604495	68	-1	ENST00000557642	522	-1	ENST00000608166	46	-1	ENSG00000136868	4557	-1	ENSG00000051009	2665	-1	ENSG00000198035	2251	-1	ENST00000459980	695	-1
ENST00000451402	1470	1	ENST00000384920	44	-1	ENSG00000078699	6958	-1	ENSG00000116670	400	-1	ENST00000460697	166	-1	ENST00000508292	287	-1	ENSG00000212657	1126	-1	ENST00000569593	385	-1	ENSG00000138606	538	-1	ENSG00000100226	3294	-1	ENSG00000178217	1554	-1
ENST00000451402	1692	1	ENST00000606856	366	-1	ENSG00000269301	1746	-1	ENST00000416946	264	-1	ENSG00000197653	7455	-1	ENST00000362135	63	-1	ENSG00000082146	1291	-1	ENSG00000175879	1403	-1	ENST00000454280	1314	-1	ENSG00000174780	3073	-1	ENSG00000184937	2572	-1
ENST00000451402	3445	1	ENSG00000148362	231	-1	ENST00000424817	32	-1	ENST00000608886	64	-1	ENST00000516867	68	-1	ENST00000476910	16	-1	ENST00000446351	114	-1	ENSG00000265491	813	-1	ENST00000427294	191	-1	ENST00000510317	327	-1	ENST00000562182	583	-1
ENST00000451493	2081	1	ENST00000433088	403	-1	ENST00000585282	57	-1	ENSG00000099797	2731	-1	ENSG00000235905	681	-1	ENSG00000197798	1305	-1	ENST00000604432	289	-1	ENST00000364495	54	-1	ENSG00000079335	1518	-1	ENST00000426262	117	-1	ENST00000569671	966	-1
ENST00000451493	2098	1	ENSG00000258529	1622	-1	ENST00000517082	103	-1	ENST00000365321	49	-1	ENST00000390856	12	-1	ENST00000521454	22	-1	ENSG00000139436	4998	-1	ENSG00000262851	1005	-1	ENST00000384830	30	-1	ENST00000583360	232	-1	ENST00000552060	5	-1
ENST00000451493	2755	1	ENST00000390312	324	-1	ENSG00000137345	661	-1	ENST00000504097	114	-1	ENST00000406098	27	-1	ENST00000437005	657	-1	ENSG00000185621	6859	-1	ENSG00000205495	578	-1	ENSG00000248496	28	-1	ENST00000413370	694	-1	ENST00000415978	801	-1
ENST00000451493	349	1	ENST00000444577	841	-1	ENST00000431058	373	-1	ENST00000408784	27	-1	ENST00000414634	452	-1	ENSG00000139574	203	-1	ENSG00000111713	492	-1	ENSG00000129673	947	-1	ENST00000595351	297	-1	ENST00000515912	69	-1	ENST00000603319	302	-1
ENST00000451493	371	1	ENSG00000170160	1006	-1	ENST00000419045	481	-1	ENSG00000173391	552	-1	ENST00000436223	195	-1	ENST00000529879	166	-1	ENSG00000131233	1496	-1	ENST00000562992	186	-1	ENST00000364630	17	-1	ENST00000450381	223	-1	ENSG00000102910	4454	-1
ENST00000451493	452	1	ENSG00000122862	315	-1	ENST00000486726	1089	-1	ENST00000365271	103	-1	ENST00000454675	63	-1	ENSG00000228964	823	-1	ENSG00000170381	2982	-1	ENST00000516144	24	-1	ENST00000556905	140	-1	ENST00000551552	786	-1	ENST00000508118	65	-1
ENST00000451493	580	1	ENST00000450665	161	-1	ENSG00000170633	236	-1	ENSG00000113615	970	-1	ENST00000430144	193	-1	ENST00000605729	172	-1	ENST00000527152	140	-1	ENSG00000269404	1408	-1	ENST00000577683	18	-1	ENST00000578660	2820	-1	ENSG00000178252	837	-1
ENST00000451653	635	1	ENSG00000099364	1940	-1	ENSG00000196497	2289	-1	ENSG00000132879	1079	-1	ENSG00000228128	71	-1	ENST00000419595	239	-1	ENST00000522428	276	-1	ENSG00000205339	5655	-1	ENST00000437295	658	-1	ENST00000430259	225	-1	ENSG00000214097	834	-1
ENST00000451653	663	1	ENSG00000144401	2017	-1	ENST00000517454	330	-1	ENSG00000161807	6	-1	ENSG00000243772	161	-1	ENST00000432251	153	-1	ENST00000511559	257	-1	ENST00000523081	79	-1	ENST00000445817	33	-1	ENST00000590274	376	-1	ENST00000550534	1200	-1
ENST00000451653	783	1	ENST00000451348	702	-1	ENSG00000173818	1959	-1	ENST00000540366	52	-1	ENST00000465067	171	-1	ENST00000582688	12	-1	ENST00000557475	176	-1	ENST00000454185	326	-1	ENST00000422983	456	-1	ENSG00000229680	320	-1	ENSG00000149930	16	-1
ENST00000451653	788	1	ENST00000454901	130	-1	ENST00000495328	562	-1	ENSG00000205592	6128	-1	ENST00000516640	81	-1	ENST00000461007	2311	-1	ENSG00000139990	5455	-1	ENSG00000141086	933	-1	ENST00000566485	100	-1	ENST00000433622	37	-1	ENST00000512859	573	-1
ENST00000451672	521	1	ENST00000452520	199	-1	ENSG00000268484	148	-1	ENST00000579233	68	-1	ENSG00000260027	449	-1	ENST00000603956	273	-1	ENST00000455909	861	-1	ENSG00000028528	5745	-1	ENSG00000138193	11548	-1	ENST00000365579	82	-1	ENST00000384315	76	-1
ENST00000451710	4486	1	ENSG00000113272	1543	-1	ENST00000404856	1458	-1	ENST00000384252	33	-1	ENST00000516146	76	-1	ENSG00000169087	564	-1	ENST00000577804	22	-1	ENST00000407089	111	-1	ENST00000504339	522	-1	ENSG00000257743	585	-1	ENSG00000138160	4657	-1
ENST00000451710	6235	1	ENST00000522213	341	-1	ENST00000432244	510	-1	ENST00000572052	1121	-1	ENSG00000188385	4297	-1	ENST00000595216	85	-1	ENSG00000182912	1124	-1	ENST00000548170	31	-1	ENST00000600364	112	-1	ENSG00000166402	3057	-1	ENSG00000139223	38	-1
ENST00000451739	336	1	ENST00000440322	659	-1	ENST00000527480	1018	-1	ENST00000507155	932	-1	ENST00000454576	155	-1	ENST00000451979	271	-1	ENST00000605569	184	-1	ENSG00000152223	8023	-1	ENST00000516562	57	-1	ENST00000410237	18	-1	ENST00000519048	266	-1
ENST00000451786	778	1	ENST00000578374	267	-1	ENSG00000112212	445	-1	ENSG00000124721	5967	-1	ENST00000447169	212	-1	ENSG00000182621	6197	-1	ENST00000522128	482	-1	ENSG00000169992	1089	-1	ENST00000464337	80	-1	ENST00000390256	147	-1	ENST00000479785	166	-1
ENST00000451786	827	1	ENSG00000162607	3894	-1	ENSG00000128944	487	-1	ENST00000403144	240	-1	ENST00000477967	104	-1	ENST00000405549	574	-1	ENST00000358455	197	-1	ENSG00000138646	2741	-1	ENSG00000187942	3091	-1	ENST00000366240	31	-1	ENSG00000169900	483	-1
ENST00000451881	2171	1	ENSG00000134852	5894	-1	ENST00000459861	424	-1	ENST00000586022	2039	-1	ENSG00000135406	3092	-1	ENSG00000163788	158	-1	ENST00000364498	199	-1	ENSG00000157881	362	-1	ENST00000391090	104	-1	ENSG00000124201	357	-1	ENST00000581820	136	-1
ENST00000451881	2177	1	ENST00000421221	93	-1	ENST00000430184	159	-1	ENST00000526692	201	-1	ENST00000554305	296	-1	ENST00000592820	6	-1	ENST00000597953	533	-1	ENST00000577955	19	-1	ENST00000414608	389	-1	ENSG00000150045	366	-1	ENSG00000228333	949	-1
ENST00000451881	2309	1	ENSG00000183562	953	-1	ENST00000433141	175	-1	ENST00000384064	85	-1	ENSG00000100226	697	-1	ENSG00000135436	2077	-1	ENST00000606382	400	-1	ENST00000607292	23	-1	ENSG00000155545	5019	-1	ENST00000553644	105	-1	ENST00000490933	269	-1
ENST00000451881	2478	1	ENSG00000157404	4496	-1	ENST00000459479	55	-1	ENST00000516109	5	-1	ENSG00000271949	186	-1	ENSG00000134758	817	-1	ENST00000585218	221	-1	ENSG00000076662	376	-1	ENSG00000147416	4311	-1	ENSG00000115221	2607	-1	ENST00000519383	603	-1
ENST00000451899	1050	1	ENSG00000268313	571	-1	ENSG00000197272	893	-1	ENST00000418544	314	-1	ENSG00000175938	1417	-1	ENST00000548779	1542	-1	ENST00000580208	89	-1	ENST00000560385	44	-1	ENST00000451481	81	-1	ENST00000421064	2185	-1	ENST00000363813	73	-1
ENST00000451899	1078	1	ENST00000530198	949	-1	ENSG00000269790	94	-1	ENSG00000262472	1900	-1	ENST00000606934	17	-1	ENST00000431093	69	-1	ENST00000491512	266	-1	ENST00000581565	82	-1	ENST00000549907	517	-1	ENSG00000178404	114	-1	ENSG00000165886	1551	-1
ENST00000451899	1093	1	ENSG00000139826	4094	-1	ENSG00000158186	934	-1	ENSG00000135127	830	-1	ENST00000453637	127	-1	ENST00000433990	106	-1	ENST00000578485	142	-1	ENSG00000158125	5246	-1	ENST00000603876	59	-1	ENSG00000173221	1996	-1	ENST00000551894	1187	-1
ENST00000451899	1398	1	ENSG00000131620	2950	-1	ENSG00000163637	2874	-1	ENSG00000255104	2642	-1	ENST00000483525	670	-1	ENST00000605303	337	-1	ENST00000608068	501	-1	ENSG00000122497	1902	-1	ENSG00000205683	3355	-1	ENST00000412149	481	-1	ENST00000457971	364	-1
ENST00000451899	1558	1	ENSG00000198270	3442	-1	ENST00000526867	434	-1	ENST00000390300	142	-1	ENST00000384877	4	-1	ENSG00000174837	1985	-1	ENST00000533838	455	-1	ENST00000451776	23	-1	ENST00000498779	4	-1	ENST00000410306	81	-1	ENST00000515860	22	-1
ENST00000451973	479	1	ENSG00000256660	1586	-1	ENST00000505636	587	-1	ENSG00000081853	1391	-1	ENSG00000182083	599	-1	ENST00000583144	24	-1	ENSG00000153234	3219	-1	ENSG00000116218	1138	-1	ENST00000560248	53	-1	ENST00000608871	11	-1	ENSG00000123908	1329	-1
ENST00000451973	482	1	ENSG00000138166	1532	-1	ENSG00000035928	923	-1	ENST00000440788	95	-1	ENST00000444032	625	-1	ENST00000383940	38	-1	ENSG00000261975	1998	-1	ENSG00000090238	894	-1	ENST00000408818	28	-1	ENST00000474537	969	-1	ENSG00000185594	1000	-1
ENST00000451973	524	1	ENST00000478788	842	-1	ENSG00000181908	429	-1	ENST00000411398	73	-1	ENSG00000073464	3042	-1	ENST00000529730	261	-1	ENSG00000100368	4715	-1	ENSG00000127920	1196	-1	ENSG00000119718	413	-1	ENST00000596663	909	-1	ENSG00000111885	1680	-1
ENST00000452075	1489	1	ENST00000608758	267	-1	ENSG00000228892	1827	-1	ENST00000417698	191	-1	ENST00000330110	25	-1	ENST00000435859	648	-1	ENST00000560273	893	-1	ENSG00000102245	1112	-1	ENST00000421458	956	-1	ENST00000408434	39	-1	ENST00000604605	241	-1
ENST00000452075	2377	1	ENST00000600662	82	-1	ENSG00000250424	1241	-1	ENST00000602202	82	-1	ENSG00000165731	5024	-1	ENSG00000128408	394	-1	ENSG00000236011	47	-1	ENSG00000229215	1851	-1	ENST00000439938	756	-1	ENST00000515989	36	-1	ENST00000579920	168	-1
ENST00000452075	2645	1	ENSG00000164465	1616	-1	ENST00000363298	100	-1	ENST00000397758	187	-1	ENST00000363066	99	-1	ENST00000457656	138	-1	ENST00000423940	78	-1	ENSG00000111716	395	-1	ENST00000550989	25	-1	ENST00000607149	970	-1	ENST00000442994	637	-1
ENST00000452075	7536	1	ENSG00000179041	1239	-1	ENST00000566331	1333	-1	ENSG00000184208	3614	-1	ENSG00000006432	6556	-1	ENSG00000103160	2587	-1	ENSG00000180383	283	-1	ENST00000408276	60	-1	ENST00000448609	210	-1	ENST00000608221	224	-1	ENST00000562524	813	-1
ENST00000452079	4141	1	ENSG00000102349	8944	-1	ENSG00000187627	5651	-1	ENST00000546259	515	-1	ENST00000250776	346	-1	ENSG00000134453	2569	-1	ENST00000408567	51	-1	ENST00000451654	125	-1	ENSG00000206344	569	-1	ENSG00000164331	1169	-1	ENST00000588755	75	-1
ENST00000452079	4175	1	ENSG00000196388	1427	-1	ENSG00000182132	459	-1	ENST00000414016	176	-1	ENST00000480252	205	-1	ENSG00000138035	4024	-1	ENST00000462471	99	-1	ENST00000432442	795	-1	ENST00000420617	341	-1	ENSG00000133731	2437	-1	ENST00000555161	724	-1
ENST00000452079	663	1	ENSG00000257396	15	-1	ENST00000432984	334	-1	ENSG00000263699	4426	-1	ENST00000460833	2293	-1	ENSG00000262393	536	-1	ENST00000516720	93	-1	ENST00000564748	2182	-1	ENST00000459243	56	-1	ENSG00000141384	2672	-1	ENST00000425489	175	-1
ENST00000452135	1522	1	ENST00000518559	3608	-1	ENSG00000124831	3154	-1	ENSG00000180008	1066	-1	ENSG00000183134	1490	-1	ENST00000411023	19	-1	ENST00000602893	426	-1	ENST00000605021	26	-1	ENST00000594933	383	-1	ENSG00000237634	265	-1	ENSG00000117707	907	-1
ENST00000452135	1611	1	ENST00000431729	196	-1	ENST00000533344	230	-1	ENSG00000171448	2209	-1	ENST00000456384	20	-1	ENST00000563485	253	-1	ENSG00000185033	1314	-1	ENST00000586351	179	-1	ENST00000584832	10	-1	ENSG00000140395	805	-1	ENST00000417123	371	-1
ENST00000452157	1375	1	ENST00000364948	30	-1	ENST00000431026	71	-1	ENST00000581875	1102	-1	ENST00000453395	127	-1	ENST00000459395	38	-1	ENST00000508825	236	-1	ENST00000384341	54	-1	ENST00000524479	514	-1	ENSG00000258881	3172	-1	ENST00000527847	1055	-1
ENST00000452157	1435	1	ENST00000550908	209	-1	ENSG00000158423	1168	-1	ENSG00000121210	4806	-1	ENSG00000006015	824	-1	ENSG00000164841	1593	-1	ENSG00000165156	4724	-1	ENST00000557228	692	-1	ENST00000528507	382	-1	ENST00000384516	44	-1	ENST00000489235	199	-1
ENST00000452157	1469	1	ENSG00000124406	4190	-1	ENSG00000171045	316	-1	ENST00000427668	221	-1	ENST00000401543	170	-1	ENST00000365603	25	-1	ENST00000557121	160	-1	ENST00000534909	596	-1	ENST00000425158	654	-1	ENSG00000146592	7140	-1	ENST00000479993	179	-1
ENST00000452157	1574	1	ENSG00000215440	2334	-1	ENSG00000166377	2176	-1	ENST00000609260	326	-1	ENSG00000106952	1626	-1	ENST00000414112	285	-1	ENST00000489069	392	-1	ENSG00000166135	11796	-1	ENST00000418981	20	-1	ENST00000579715	150	-1	ENSG00000120685	87	-1
ENST00000452157	1806	1	ENSG00000080822	2320	-1	ENST00000441810	102	-1	ENST00000529260	32	-1	ENSG00000253206	291	-1	ENST00000458001	209	-1	ENST00000509260	466	-1	ENSG00000182013	3013	-1	ENST00000423008	331	-1	ENST00000502634	725	-1	ENST00000457169	60	-1
ENST00000452157	2370	1	ENSG00000186965	296	-1	ENSG00000162624	1404	-1	ENST00000425869	1783	-1	ENST00000362378	76	-1	ENST00000434627	365	-1	ENSG00000254852	504	-1	ENST00000516931	14	-1	ENST00000442031	492	-1	ENST00000424460	495	-1	ENSG00000110911	1955	-1
ENST00000452157	4366	1	ENST00000446238	624	-1	ENSG00000163738	1412	-1	ENST00000525023	52	-1	ENSG00000181371	879	-1	ENST00000603160	965	-1	ENSG00000262315	585	-1	ENST00000531834	512	-1	ENSG00000169100	724	-1	ENST00000609238	259	-1	ENST00000550377	66	-1
ENST00000452194	1652	1	ENST00000453437	18	-1	ENST00000459189	92	-1	ENST00000362572	87	-1	ENSG00000131068	405	-1	ENST00000427733	760	-1	ENST00000364432	103	-1	ENSG00000268763	51	-1	ENSG00000152954	155	-1	ENSG00000136518	143	-1	ENST00000521917	434	-1
ENST00000452194	1696	1	ENST00000391322	39	-1	ENST00000536678	1664	-1	ENSG00000171942	519	-1	ENST00000474978	66	-1	ENSG00000171450	1250	-1	ENST00000569378	1343	-1	ENSG00000263302	1227	-1	ENST00000455449	436	-1	ENSG00000142731	3392	-1	ENST00000523272	236	-1
ENST00000452194	1760	1	ENSG00000170509	483	-1	ENST00000442482	167	-1	ENST00000412338	152	-1	ENSG00000133055	1099	-1	ENSG00000187145	1449	-1	ENSG00000147100	1614	-1	ENST00000390318	310	-1	ENST00000363245	90	-1	ENST00000518178	269	-1	ENST00000513286	484	-1
ENST00000452305	2578	1	ENST00000574460	42	-1	ENST00000476561	302	-1	ENSG00000115232	3077	-1	ENST00000471089	795	-1	ENSG00000162641	770	-1	ENSG00000196109	623	-1	ENST00000497618	281	-1	ENSG00000063244	535	-1	ENSG00000214106	1530	-1	ENSG00000125462	4628	-1
ENST00000452305	2903	1	ENSG00000187135	1034	-1	ENSG00000136891	2802	-1	ENST00000428146	773	-1	ENST00000476759	200	-1	ENST00000414947	1026	-1	ENST00000578673	131	-1	ENSG00000188725	800	-1	ENST00000362821	170	-1	ENST00000589794	231	-1	ENST00000576277	26	-1
ENST00000452319	3916	1	ENSG00000087152	386	-1	ENST00000492018	12	-1	ENSG00000154620	1616	-1	ENST00000503331	301	-1	ENSG00000197172	12	-1	ENSG00000153896	1712	-1	ENST00000485097	141	-1	ENSG00000151503	2421	-1	ENSG00000167280	2561	-1	ENST00000577029	50	-1
ENST00000452319	5043	1	ENST00000443079	145	-1	ENSG00000203666	568	-1	ENST00000422735	502	-1	ENST00000440433	1274	-1	ENST00000526402	692	-1	ENSG00000122694	1758	-1	ENST00000571283	145	-1	ENST00000456162	232	-1	ENST00000524097	495	-1	ENST00000575293	134	-1
ENST00000452319	6059	1	ENSG00000204463	3123	-1	ENSG00000177830	1897	-1	ENSG00000110427	10371	-1	ENST00000382840	107	-1	ENSG00000259384	307	-1	ENST00000567972	1120	-1	ENST00000416347	384	-1	ENST00000571169	162	-1	ENST00000605279	95	-1	ENST00000539391	1661	-1
ENST00000452340	3213	1	ENST00000384416	127	-1	ENSG00000178035	180	-1	ENSG00000179331	587	-1	ENST00000415026	533	-1	ENST00000399211	1522	-1	ENSG00000137500	331	-1	ENST00000428765	279	-1	ENSG00000101751	2194	-1	ENSG00000104327	5347	-1	ENSG00000263620	199	-1
ENST00000452340	3222	1	ENSG00000077380	929	-1	ENSG00000124074	1287	-1	ENSG00000095464	1276	-1	ENST00000547129	28	-1	ENST00000436002	688	-1	ENST00000557463	63	-1	ENSG00000223752	1321	-1	ENST00000422045	522	-1	ENSG00000125910	627	-1	ENST00000402666	250	-1
ENST00000452357	1318	1	ENSG00000159958	881	-1	ENST00000610225	212	-1	ENSG00000157014	1971	-1	ENST00000454456	363	-1	ENST00000584187	139	-1	ENST00000478818	401	-1	ENST00000502861	100	-1	ENST00000478598	282	-1	ENST00000407347	697	-1	ENSG00000120526	2746	-1
ENST00000452392	259	1	ENSG00000258366	1405	-1	ENSG00000182793	542	-1	ENST00000516086	76	-1	ENSG00000196381	1849	-1	ENSG00000255307	249	-1	ENST00000363079	85	-1	ENSG00000198642	4464	-1	ENSG00000112787	2541	-1	ENST00000504874	32	-1	ENST00000496148	150	-1
ENST00000452392	285	1	ENST00000582908	58	-1	ENST00000431135	266	-1	ENST00000400432	371	-1	ENST00000417485	1334	-1	ENST00000458527	2557	-1	ENST00000415681	600	-1	ENSG00000158022	69	-1	ENST00000578962	77	-1	ENST00000509929	81	-1	ENST00000410567	175	-1
ENST00000452392	81	1	ENSG00000164924	890	-1	ENST00000425776	593	-1	ENSG00000129675	1983	-1	ENST00000513501	217	-1	ENST00000390455	252	-1	ENSG00000204532	124	-1	ENSG00000143398	2541	-1	ENST00000514650	60	-1	ENST00000575985	84	-1	ENST00000554662	63	-1
ENST00000452400	1585	1	ENST00000456368	68	-1	ENST00000470049	388	-1	ENSG00000175866	2687	-1	ENST00000443635	94	-1	ENSG00000204335	1635	-1	ENST00000399739	70	-1	ENST00000431098	134	-1	ENSG00000173889	3090	-1	ENST00000411485	86	-1	ENSG00000078304	1929	-1
ENST00000452400	1924	1	ENSG00000116726	1723	-1	ENST00000566553	201	-1	ENST00000447199	127	-1	ENSG00000108424	4093	-1	ENST00000577795	66	-1	ENST00000609019	90	-1	ENST00000565732	710	-1	ENSG00000129932	1435	-1	ENST00000600367	278	-1	ENST00000414531	109	-1
ENST00000452400	1933	1	ENSG00000224145	1540	-1	ENSG00000164972	483	-1	ENST00000502101	1020	-1	ENST00000440505	211	-1	ENSG00000184863	2940	-1	ENSG00000262207	402	-1	ENSG00000198625	9329	-1	ENST00000608476	126	-1	ENST00000416770	472	-1	ENSG00000236418	631	-1
ENST00000452400	1943	1	ENSG00000221883	421	-1	ENST00000384659	143	-1	ENST00000420129	112	-1	ENST00000525365	242	-1	ENSG00000162496	94	-1	ENSG00000112530	1254	-1	ENSG00000070770	938	-1	ENST00000531288	327	-1	ENST00000585225	52	-1	ENST00000587777	383	-1
ENST00000452400	2062	1	ENST00000495117	6	-1	ENST00000560476	298	-1	ENSG00000176402	930	-1	ENST00000366373	477	-1	ENST00000422983	193	-1	ENSG00000100147	1047	-1	ENST00000601728	382	-1	ENST00000390328	61	-1	ENSG00000059728	3910	-1	ENSG00000075426	42	-1
ENST00000452400	2075	1	ENSG00000146232	2378	-1	ENST00000384519	76	-1	ENST00000384406	76	-1	ENSG00000142751	2188	-1	ENST00000605757	175	-1	ENSG00000169203	665	-1	ENSG00000166211	422	-1	ENSG00000224361	217	-1	ENST00000520765	280	-1	ENST00000377712	81	-1
ENST00000452400	2223	1	ENST00000428806	40	-1	ENST00000563243	341	-1	ENST00000517166	36	-1	ENSG00000101350	700	-1	ENSG00000137960	2360	-1	ENSG00000166971	759	-1	ENST00000514008	6	-1	ENST00000416563	184	-1	ENST00000440932	139	-1	ENST00000429744	619	-1
ENST00000452400	2269	1	ENST00000564300	368	-1	ENSG00000124160	848	-1	ENSG00000177688	329	-1	ENST00000366152	300	-1	ENSG00000232774	550	-1	ENST00000559855	23	-1	ENST00000362237	63	-1	ENST00000441944	110	-1	ENST00000399720	126	-1	ENST00000606448	797	-1
ENST00000452400	2287	1	ENST00000365089	92	-1	ENST00000603206	85	-1	ENSG00000268792	806	-1	ENSG00000126351	4600	-1	ENST00000604257	9	-1	ENSG00000154133	2525	-1	ENST00000419615	38	-1	ENST00000516250	43	-1	ENST00000488309	118	-1	ENST00000579680	66	-1
ENST00000452400	2301	1	ENST00000535801	11	-1	ENST00000579104	62	-1	ENST00000429916	87	-1	ENST00000609163	1780	-1	ENST00000605877	67	-1	ENSG00000169508	760	-1	ENSG00000173598	3140	-1	ENSG00000273223	1817	-1	ENSG00000023330	1403	-1	ENSG00000186432	7002	-1
ENST00000452400	2367	1	ENSG00000196963	3555	-1	ENST00000459606	73	-1	ENST00000442176	189	-1	ENST00000578738	74	-1	ENST00000460661	199	-1	ENST00000590539	829	-1	ENSG00000176198	666	-1	ENST00000419324	252	-1	ENST00000459313	93	-1	ENST00000444758	288	-1
ENST00000452400	2477	1	ENST00000426641	395	-1	ENST00000594006	195	-1	ENST00000538792	178	-1	ENST00000609207	645	-1	ENST00000584190	200	-1	ENSG00000154165	333	-1	ENSG00000235915	990	-1	ENST00000401198	56	-1	ENSG00000162460	1232	-1	ENST00000533218	252	-1
ENST00000452400	2486	1	ENSG00000133106	450	-1	ENST00000577746	179	-1	ENST00000582521	32	-1	ENST00000557231	43	-1	ENST00000451909	44	-1	ENST00000521608	64	-1	ENSG00000196151	1792	-1	ENST00000577993	902	-1	ENST00000458895	69	-1	ENSG00000107831	694	-1
ENST00000452400	2491	1	ENSG00000160685	2858	-1	ENSG00000262004	1424	-1	ENST00000405131	98	-1	ENST00000528717	137	-1	ENST00000448540	129	-1	ENST00000584480	54	-1	ENSG00000136122	970	-1	ENSG00000090054	347	-1	ENST00000516847	11	-1	ENST00000489875	1471	-1
ENST00000452400	5052	1	ENSG00000173548	5500	-1	ENST00000557481	225	-1	ENST00000528915	97	-1	ENST00000461771	130	-1	ENST00000584560	159	-1	ENSG00000137310	3243	-1	ENST00000603360	72	-1	ENST00000427745	248	-1	ENSG00000135250	1962	-1	ENSG00000270033	116	-1
ENST00000452400	5111	1	ENST00000604924	318	-1	ENSG00000261115	1266	-1	ENST00000581848	80	-1	ENSG00000184507	2948	-1	ENSG00000160741	296	-1	ENST00000603175	1630	-1	ENST00000579215	24	-1	ENST00000484117	131	-1	ENSG00000170011	1997	-1	ENST00000447260	1210	-1
ENST00000452401	1998	1	ENSG00000177119	5614	-1	ENSG00000237508	1093	-1	ENST00000440512	1702	-1	ENST00000578792	167	-1	ENSG00000268037	2082	-1	ENST00000547093	365	-1	ENSG00000112782	913	-1	ENST00000424528	368	-1	ENST00000410927	106	-1	ENST00000343738	3968	-1
ENST00000452401	2259	1	ENST00000557898	450	-1	ENST00000532422	453	-1	ENST00000603270	139	-1	ENSG00000272996	530	-1	ENST00000408242	58	-1	ENST00000583259	286	-1	ENSG00000234196	1159	-1	ENSG00000174576	1316	-1	ENSG00000011132	3359	-1	ENSG00000144395	650	-1
ENST00000452401	2539	1	ENST00000430078	18	-1	ENST00000420084	279	-1	ENST00000608493	384	-1	ENSG00000073614	3532	-1	ENST00000524329	95	-1	ENST00000384726	59	-1	ENST00000365073	16	-1	ENST00000509350	24	-1	ENST00000449730	21	-1	ENST00000364415	100	-1
ENST00000452402	615	1	ENST00000595748	288	-1	ENSG00000260226	2015	-1	ENST00000514230	217	-1	ENSG00000140563	3497	-1	ENSG00000106066	1704	-1	ENST00000606441	399	-1	ENSG00000148187	997	-1	ENST00000416017	581	-1	ENSG00000213218	1316	-1	ENSG00000272818	4293	-1
ENST00000452510	528	1	ENSG00000143028	2389	-1	ENST00000417801	12	-1	ENST00000585647	323	-1	ENSG00000262602	1680	-1	ENSG00000024422	2307	-1	ENSG00000258465	1511	-1	ENSG00000100227	2755	-1	ENST00000417053	1169	-1	ENSG00000108839	364	-1	ENSG00000263194	1636	-1
ENST00000452533	2319	1	ENST00000440224	96	-1	ENST00000417782	588	-1	ENST00000581275	283	-1	ENST00000505751	151	-1	ENSG00000235396	4457	-1	ENSG00000206268	721	-1	ENST00000441918	501	-1	ENSG00000224132	166	-1	ENST00000556546	43	-1	ENSG00000157540	5356	-1
ENST00000452533	2377	1	ENSG00000173198	1013	-1	ENST00000604583	243	-1	ENSG00000163331	282	-1	ENSG00000229314	705	-1	ENST00000458724	907	-1	ENSG00000175662	210	-1	ENST00000440935	93	-1	ENST00000504105	277	-1	ENSG00000132622	3018	-1	ENSG00000154479	418	-1
ENST00000452625	2168	1	ENSG00000084754	880	-1	ENSG00000165669	3329	-1	ENST00000390804	54	-1	ENST00000576234	1396	-1	ENST00000519431	26	-1	ENST00000529649	156	-1	ENSG00000249709	1706	-1	ENST00000432535	102	-1	ENST00000432383	442	-1	ENST00000403057	361	-1
ENST00000452676	3365	1	ENSG00000261323	1024	-1	ENSG00000265277	1225	-1	ENST00000444720	4	-1	ENST00000437846	190	-1	ENST00000580047	5	-1	ENST00000605340	55	-1	ENST00000433775	430	-1	ENST00000432481	616	-1	ENSG00000126353	334	-1	ENSG00000197177	3553	-1
ENST00000452676	3669	1	ENST00000518078	446	-1	ENSG00000106733	50	-1	ENST00000425787	175	-1	ENST00000413602	238	-1	ENSG00000126746	524	-1	ENST00000550953	222	-1	ENST00000601448	154	-1	ENST00000433136	169	-1	ENST00000600068	468	-1	ENSG00000052344	869	-1
ENST00000452682	1199	1	ENSG00000268043	209	-1	ENSG00000141527	545	-1	ENSG00000182447	522	-1	ENST00000428890	214	-1	ENSG00000128805	549	-1	ENSG00000156232	1419	-1	ENST00000493131	98	-1	ENST00000362317	59	-1	ENST00000443934	316	-1	ENST00000608266	323	-1
ENST00000452682	1707	1	ENST00000604787	319	-1	ENST00000459031	55	-1	ENSG00000272680	1187	-1	ENST00000492089	35	-1	ENST00000529668	369	-1	ENST00000590604	609	-1	ENST00000580064	207	-1	ENST00000452212	550	-1	ENSG00000184029	940	-1	ENSG00000242221	667	-1
ENST00000452682	1711	1	ENSG00000156467	2043	-1	ENST00000580343	44	-1	ENST00000577887	12	-1	ENST00000585709	841	-1	ENSG00000005381	1000	-1	ENST00000534271	58	-1	ENST00000580071	91	-1	ENST00000563485	300	-1	ENST00000524269	293	-1	ENST00000548007	136	-1
ENST00000452722	1407	1	ENSG00000183269	975	-1	ENST00000561507	1832	-1	ENST00000362251	6	-1	ENST00000496507	77	-1	ENSG00000273292	352	-1	ENST00000408569	175	-1	ENSG00000268249	1565	-1	ENSG00000095906	422	-1	ENSG00000197415	1510	-1	ENST00000582718	628	-1
ENST00000452825	211	1	ENSG00000235863	660	-1	ENST00000586348	17	-1	ENST00000408436	20	-1	ENST00000464531	436	-1	ENST00000602454	316	-1	ENST00000425194	391	-1	ENSG00000118242	683	-1	ENST00000548469	542	-1	ENSG00000076344	175	-1	ENST00000556193	656	-1
ENST00000452825	217	1	ENST00000514840	184	-1	ENST00000458399	399	-1	ENST00000499194	125	-1	ENST00000424587	596	-1	ENST00000459524	54	-1	ENSG00000183722	809	-1	ENSG00000187811	3403	-1	ENSG00000272952	186	-1	ENST00000401596	813	-1	ENST00000566996	2166	-1
ENST00000452825	3188	1	ENST00000475393	157	-1	ENST00000515073	161	-1	ENST00000365363	87	-1	ENST00000582079	240	-1	ENST00000364795	228	-1	ENST00000444462	10	-1	ENST00000403509	296	-1	ENST00000563036	265	-1	ENSG00000212993	1744	-1	ENSG00000130881	1236	-1
ENST00000452825	4133	1	ENST00000398059	569	-1	ENST00000485217	314	-1	ENST00000584222	64	-1	ENSG00000205726	2304	-1	ENST00000449377	103	-1	ENSG00000224145	192	-1	ENST00000365352	103	-1	ENSG00000223417	2050	-1	ENST00000385091	38	-1	ENST00000557090	40	-1
ENST00000453089	2459	1	ENSG00000196923	1456	-1	ENSG00000256812	360	-1	ENSG00000268944	3503	-1	ENST00000564496	792	-1	ENST00000425277	917	-1	ENST00000515356	1559	-1	ENST00000516393	86	-1	ENSG00000152377	2268	-1	ENST00000539774	264	-1	ENSG00000133612	1059	-1
ENST00000453153	1764	1	ENSG00000103005	2022	-1	ENST00000534576	131	-1	ENSG00000272838	673	-1	ENST00000533804	300	-1	ENSG00000206463	3804	-1	ENST00000579389	27	-1	ENSG00000134709	1856	-1	ENSG00000137601	5008	-1	ENSG00000054356	2363	-1	ENSG00000143801	54	-1
ENST00000453153	1772	1	ENSG00000182827	2325	-1	ENST00000562108	624	-1	ENST00000606902	252	-1	ENSG00000090402	3911	-1	ENSG00000180875	764	-1	ENST00000474343	73	-1	ENST00000439728	123	-1	ENST00000531414	10	-1	ENST00000586894	212	-1	ENSG00000110321	5654	-1
ENST00000453153	1781	1	ENSG00000262077	779	-1	ENST00000566360	4	-1	ENST00000546699	140	-1	ENST00000417487	650	-1	ENSG00000262348	359	-1	ENSG00000269871	344	-1	ENST00000442202	189	-1	ENSG00000109684	3940	-1	ENST00000408758	64	-1	ENST00000410708	64	-1
ENST00000453153	1817	1	ENST00000415303	5	-1	ENST00000442269	289	-1	ENST00000591628	595	-1	ENST00000520834	2073	-1	ENST00000531111	51	-1	ENSG00000162426	301	-1	ENSG00000152266	499	-1	ENST00000441292	408	-1	ENST00000562866	1184	-1	ENSG00000163833	654	-1
ENST00000453153	299	1	ENST00000440968	467	-1	ENST00000545188	486	-1	ENSG00000100403	1933	-1	ENST00000597857	115	-1	ENST00000363133	71	-1	ENSG00000205693	954	-1	ENST00000553933	357	-1	ENST00000606387	195	-1	ENSG00000185753	610	-1	ENST00000414105	32	-1
ENST00000453153	357	1	ENSG00000146648	5907	-1	ENST00000552436	44	-1	ENSG00000187741	4371	-1	ENSG00000159079	2417	-1	ENSG00000089169	1114	-1	ENSG00000143297	780	-1	ENST00000553211	219	-1	ENSG00000226929	272	-1	ENSG00000087245	1819	-1	ENST00000420053	770	-1
ENST00000453153	974	1	ENST00000591665	803	-1	ENSG00000106565	1197	-1	ENST00000457344	366	-1	ENST00000438721	267	-1	ENST00000401295	59	-1	ENSG00000178988	1376	-1	ENST00000520874	802	-1	ENSG00000099822	934	-1	ENST00000506452	709	-1	ENST00000524855	73	-1
ENST00000453301	295	1	ENST00000432830	149	-1	ENSG00000113600	659	-1	ENSG00000269630	191	-1	ENSG00000129353	1869	-1	ENSG00000212128	1205	-1	ENST00000469929	682	-1	ENST00000603944	109	-1	ENST00000577503	25	-1	ENSG00000241132	1999	-1	ENSG00000129195	1106	-1
ENST00000453301	822	1	ENST00000407465	214	-1	ENSG00000057757	1086	-1	ENST00000447000	138	-1	ENSG00000186765	530	-1	ENSG00000204104	2036	-1	ENST00000422865	563	-1	ENSG00000204387	551	-1	ENSG00000116017	5960	-1	ENST00000574976	97	-1	ENSG00000148120	694	-1
ENST00000453424	1792	1	ENST00000584530	29	-1	ENST00000516454	73	-1	ENSG00000185518	217	-1	ENST00000402379	142	-1	ENSG00000132510	380	-1	ENST00000518105	238	-1	ENST00000582774	200	-1	ENSG00000001561	550	-1	ENST00000362161	12	-1	ENST00000455699	379	-1
ENST00000453424	2426	1	ENST00000557101	318	-1	ENST00000551588	285	-1	ENSG00000257436	280	-1	ENST00000334569	327	-1	ENST00000507241	656	-1	ENSG00000158966	1632	-1	ENST00000603714	106	-1	ENST00000428923	210	-1	ENSG00000158604	891	-1	ENSG00000083799	4184	-1
ENST00000453424	2451	1	ENST00000390469	353	-1	ENST00000363925	68	-1	ENST00000457449	1277	-1	ENST00000437672	46	-1	ENST00000363856	45	-1	ENST00000421275	63	-1	ENST00000364313	143	-1	ENST00000384473	30	-1	ENST00000517155	96	-1	ENST00000442146	24	-1
ENST00000453426	568	1	ENST00000496478	193	-1	ENST00000509726	78	-1	ENST00000563540	393	-1	ENSG00000213077	174	-1	ENSG00000272580	1006	-1	ENSG00000160767	3043	-1	ENST00000591285	64	-1	ENST00000419382	207	-1	ENST00000448941	3949	-1	ENST00000414297	311	-1
ENST00000453426	575	1	ENST00000408156	88	-1	ENST00000378131	449	-1	ENSG00000185825	86	-1	ENST00000433825	44	-1	ENST00000364348	99	-1	ENST00000420946	86	-1	ENST00000580185	29	-1	ENSG00000125931	1028	-1	ENSG00000197948	791	-1	ENST00000438131	569	-1
ENST00000453426	591	1	ENST00000453149	239	-1	ENSG00000134020	296	-1	ENSG00000104371	434	-1	ENSG00000206308	381	-1	ENST00000559299	142	-1	ENST00000582360	238	-1	ENST00000458331	378	-1	ENST00000581176	46	-1	ENST00000384179	36	-1	ENST00000384199	92	-1
ENST00000453426	667	1	ENSG00000181192	3372	-1	ENST00000569984	5	-1	ENSG00000226463	70	-1	ENSG00000147324	5283	-1	ENST00000517113	34	-1	ENST00000581700	87	-1	ENST00000437729	94	-1	ENST00000408579	44	-1	ENST00000480068	227	-1	ENST00000527984	342	-1
ENST00000453426	670	1	ENST00000605072	113	-1	ENST00000553176	103	-1	ENST00000518732	1390	-1	ENST00000434689	78	-1	ENST00000419738	9	-1	ENST00000455273	766	-1	ENST00000384381	37	-1	ENSG00000204571	524	-1	ENST00000530657	642	-1	ENST00000419889	364	-1
ENST00000453426	685	1	ENSG00000108405	1707	-1	ENST00000331871	170	-1	ENST00000428504	279	-1	ENSG00000198183	379	-1	ENSG00000182854	149	-1	ENSG00000134755	2185	-1	ENST00000584187	127	-1	ENST00000530977	148	-1	ENST00000605270	70	-1	ENSG00000125650	3384	-1
ENST00000453426	715	1	ENSG00000096063	3575	-1	ENSG00000235941	2120	-1	ENST00000580165	39	-1	ENSG00000228520	1429	-1	ENSG00000178750	92	-1	ENST00000426420	37	-1	ENSG00000023572	796	-1	ENST00000569625	87	-1	ENST00000582807	291	-1	ENSG00000198482	3983	-1
ENST00000453426	734	1	ENST00000607913	371	-1	ENST00000442109	992	-1	ENSG00000126062	478	-1	ENST00000429893	1420	-1	ENST00000554098	393	-1	ENSG00000174953	4291	-1	ENSG00000154997	2258	-1	ENST00000436207	626	-1	ENST00000419355	54	-1	ENST00000599320	1782	-1
ENST00000453426	776	1	ENST00000433507	397	-1	ENSG00000183172	318	-1	ENST00000476569	480	-1	ENST00000562284	4684	-1	ENST00000583406	22	-1	ENSG00000104894	1096	-1	ENST00000584534	16	-1	ENST00000390532	39	-1	ENSG00000137449	1913	-1	ENST00000524374	812	-1
ENST00000453426	810	1	ENST00000605007	387	-1	ENST00000534163	201	-1	ENST00000440904	718	-1	ENSG00000152822	1051	-1	ENST00000471720	339	-1	ENST00000365480	76	-1	ENSG00000258728	76	-1	ENST00000422443	410	-1	ENST00000408492	87	-1	ENST00000517188	60	-1
ENST00000453426	841	1	ENST00000495129	224	-1	ENST00000576271	138	-1	ENST00000365159	76	-1	ENST00000578124	86	-1	ENSG00000089597	1650	-1	ENSG00000163328	3748	-1	ENST00000607594	190	-1	ENST00000390201	46	-1	ENST00000558142	425	-1	ENST00000545020	75	-1
ENST00000453437	245	1	ENSG00000212952	1659	-1	ENSG00000129473	3393	-1	ENST00000412639	65	-1	ENST00000602412	201	-1	ENST00000583531	3	-1	ENST00000459454	69	-1	ENST00000532137	290	-1	ENSG00000262068	621	-1	ENST00000445636	58	-1	ENSG00000118971	816	-1
ENST00000453495	1736	1	ENST00000426412	49	-1	ENST00000488873	516	-1	ENST00000432925	65	-1	ENST00000425002	294	-1	ENSG00000119408	1357	-1	ENSG00000196365	812	-1	ENST00000551284	53	-1	ENSG00000248511	264	-1	ENSG00000264668	230	-1	ENST00000446793	183	-1
ENST00000453495	2492	1	ENST00000478056	46	-1	ENST00000609310	885	-1	ENSG00000262666	1484	-1	ENSG00000156603	1400	-1	ENSG00000164163	3131	-1	ENST00000415386	103	-1	ENSG00000260415	2119	-1	ENST00000406683	152	-1	ENSG00000065923	2131	-1	ENSG00000158402	1786	-1
ENST00000453495	2531	1	ENST00000428272	1560	-1	ENST00000561417	211	-1	ENST00000416720	743	-1	ENSG00000110921	1851	-1	ENST00000394154	245	-1	ENSG00000176160	1951	-1	ENST00000461286	2923	-1	ENST00000365189	129	-1	ENSG00000119778	5038	-1	ENST00000569605	693	-1
ENST00000453495	2538	1	ENST00000416023	17	-1	ENST00000420404	387	-1	ENST00000567280	53	-1	ENST00000364550	91	-1	ENST00000431702	107	-1	ENST00000414680	239	-1	ENST00000588040	557	-1	ENST00000585402	231	-1	ENST00000580512	87	-1	ENST00000572745	48	-1
ENST00000453495	3074	1	ENST00000458609	259	-1	ENST00000452951	56	-1	ENST00000581604	49	-1	ENST00000570175	1417	-1	ENSG00000138138	721	-1	ENST00000408309	86	-1	ENST00000516681	68	-1	ENST00000419597	565	-1	ENSG00000186288	1850	-1	ENSG00000196405	1677	-1
ENST00000453495	3089	1	ENST00000391302	69	-1	ENSG00000101435	749	-1	ENST00000341853	3656	-1	ENST00000561835	158	-1	ENST00000580060	1162	-1	ENST00000579465	47	-1	ENST00000458772	28	-1	ENST00000608241	469	-1	ENSG00000164934	3425	-1	ENST00000558616	289	-1
ENST00000453495	3095	1	ENST00000434754	219	-1	ENSG00000178338	2081	-1	ENSG00000138755	524	-1	ENST00000568127	61	-1	ENST00000546784	372	-1	ENST00000582477	16	-1	ENSG00000103528	4283	-1	ENST00000532682	627	-1	ENST00000580267	640	-1	ENST00000564156	1046	-1
ENST00000453495	3101	1	ENSG00000109061	3951	-1	ENST00000598123	331	-1	ENSG00000261323	655	-1	ENST00000407586	268	-1	ENSG00000118257	865	-1	ENSG00000167797	1396	-1	ENST00000599555	597	-1	ENST00000363750	52	-1	ENST00000610057	418	-1	ENSG00000159224	298	-1
ENST00000453495	3212	1	ENSG00000181291	2348	-1	ENST00000607315	50	-1	ENST00000499560	399	-1	ENSG00000131061	2584	-1	ENSG00000170178	693	-1	ENST00000556637	721	-1	ENSG00000107317	515	-1	ENST00000567534	194	-1	ENST00000408451	55	-1	ENST00000446021	103	-1
ENST00000453495	3287	1	ENSG00000168930	1270	-1	ENSG00000116213	504	-1	ENST00000458227	235	-1	ENST00000425086	67	-1	ENST00000530206	908	-1	ENSG00000177971	751	-1	ENST00000516187	59	-1	ENST00000609813	499	-1	ENST00000227666	424	-1	ENST00000379462	666	-1
ENST00000453495	3422	1	ENST00000434560	133	-1	ENSG00000205754	179	-1	ENSG00000224870	273	-1	ENSG00000108298	248	-1	ENST00000406055	96	-1	ENST00000602989	120	-1	ENST00000444936	335	-1	ENST00000531054	97	-1	ENSG00000113196	137	-1	ENSG00000203623	432	-1
ENST00000453495	3638	1	ENST00000390369	314	-1	ENST00000439394	173	-1	ENSG00000136213	1244	-1	ENST00000439823	462	-1	ENST00000531585	381	-1	ENST00000607823	489	-1	ENSG00000104369	1501	-1	ENST00000523265	302	-1	ENST00000561209	2388	-1	ENST00000520348	514	-1
ENST00000453495	3778	1	ENST00000552220	500	-1	ENST00000462543	183	-1	ENST00000565668	295	-1	ENST00000517907	9	-1	ENST00000365438	76	-1	ENSG00000226931	492	-1	ENST00000390957	76	-1	ENSG00000153443	2227	-1	ENST00000433537	917	-1	ENST00000590252	84	-1
ENST00000453671	892	1	ENST00000603259	268	-1	ENST00000496150	130	-1	ENST00000489069	220	-1	ENST00000384240	92	-1	ENSG00000141255	422	-1	ENSG00000073605	3641	-1	ENST00000576405	390	-1	ENST00000441029	221	-1	ENST00000418499	4628	-1	ENST00000517073	68	-1
ENST00000453677	270	1	ENSG00000170734	3443	-1	ENST00000408572	59	-1	ENSG00000100926	2007	-1	ENST00000410412	36	-1	ENSG00000219200	553	-1	ENSG00000132872	934	-1	ENST00000597989	154	-1	ENST00000418558	39	-1	ENST00000483023	1087	-1	ENST00000453429	669	-1
ENST00000453677	399	1	ENST00000513849	1291	-1	ENSG00000112237	605	-1	ENST00000506558	1076	-1	ENSG00000234769	1522	-1	ENSG00000099625	2988	-1	ENST00000364174	30	-1	ENSG00000016602	1956	-1	ENST00000451295	163	-1	ENSG00000273425	826	-1	ENST00000493579	876	-1
ENST00000453677	440	1	ENST00000519538	22	-1	ENST00000584821	409	-1	ENSG00000174255	312	-1	ENSG00000198363	4915	-1	ENSG00000259288	2317	-1	ENST00000419341	233	-1	ENST00000411521	180	-1	ENST00000505784	65	-1	ENSG00000149575	1481	-1	ENST00000606195	361	-1
ENST00000453695	1369	1	ENSG00000114767	547	-1	ENST00000510562	76	-1	ENSG00000138303	1576	-1	ENSG00000163625	12645	-1	ENST00000585226	46	-1	ENST00000572092	436	-1	ENSG00000172890	3303	-1	ENSG00000179091	488	-1	ENST00000538759	187	-1	ENST00000427475	40	-1
ENST00000453695	1922	1	ENST00000425106	261	-1	ENST00000509161	2622	-1	ENST00000610052	319	-1	ENSG00000214265	483	-1	ENST00000459516	27	-1	ENSG00000196584	1454	-1	ENSG00000074047	1325	-1	ENST00000334569	327	-1	ENSG00000187527	2239	-1	ENSG00000024422	562	-1
ENST00000453695	2919	1	ENST00000447508	585	-1	ENST00000482859	391	-1	ENSG00000262796	394	-1	ENST00000567594	39	-1	ENST00000527774	415	-1	ENST00000514281	22	-1	ENSG00000255378	1308	-1	ENSG00000154001	87	-1	ENST00000398120	395	-1	ENST00000604832	395	-1
ENST00000454079	1095	1	ENSG00000213186	3541	-1	ENSG00000237165	566	-1	ENST00000421122	118	-1	ENST00000428809	253	-1	ENSG00000163737	363	-1	ENST00000559003	541	-1	ENST00000406313	457	-1	ENST00000413602	1249	-1	ENSG00000167552	650	-1	ENST00000602778	577	-1
ENST00000454079	1104	1	ENST00000514820	196	-1	ENST00000384237	101	-1	ENST00000411280	105	-1	ENST00000438968	25	-1	ENSG00000013288	2010	-1	ENSG00000165588	1455	-1	ENSG00000132849	885	-1	ENST00000473701	149	-1	ENST00000480487	369	-1	ENSG00000120742	1947	-1
ENST00000454079	1217	1	ENST00000485809	213	-1	ENSG00000269094	155	-1	ENST00000493631	207	-1	ENST00000558061	523	-1	ENST00000432390	53	-1	ENSG00000265118	760	-1	ENSG00000137106	2862	-1	ENSG00000048405	2637	-1	ENST00000423396	383	-1	ENSG00000083067	5553	-1
ENST00000454079	1491	1	ENST00000364393	59	-1	ENST00000401141	59	-1	ENSG00000126266	176	-1	ENSG00000203924	849	-1	ENST00000592739	793	-1	ENST00000574005	1149	-1	ENSG00000085117	846	-1	ENST00000521543	157	-1	ENSG00000157184	2308	-1	ENSG00000155846	8665	-1
ENST00000454079	1599	1	ENST00000572811	1696	-1	ENSG00000212724	154	-1	ENST00000517116	23	-1	ENST00000418567	768	-1	ENST00000592030	144	-1	ENST00000437015	347	-1	ENSG00000231225	1696	-1	ENSG00000110172	2883	-1	ENST00000452524	35	-1	ENSG00000234954	23	-1
ENST00000454079	436	1	ENST00000580820	59	-1	ENST00000527147	266	-1	ENST00000577977	19	-1	ENST00000436268	53	-1	ENST00000566348	288	-1	ENSG00000253457	456	-1	ENST00000455040	34	-1	ENST00000459545	73	-1	ENSG00000180251	91	-1	ENST00000405959	171	-1
[truncated: 8,287 more rows]
