# Supplementary material for: RNAMethPre: A Web Server for the Prediction and Query of mRNA m6A Sites
Source: PLoS One. 2016 Oct 10;11(10):e0162707. doi: 10.1371/journal.pone.0162707 (PMC5056760; doi:10.1371/journal.pone.0162707)
Supplement: S5 Table — (XLSX) [file pone.0162707.s008.xlsx]

## Sheet: S5 Table
S5 Table. The mouse training dataset for the full transcript mode predictor.
TranscriptID	Position	Class	TranscriptID	Position	Class
ENSMUST00000156816	3233	1	ENSMUST00000000001	10087	-1
ENSMUST00000156816	3392	1	ENSMUST00000000001	10892	-1
ENSMUST00000156816	8809	1	ENSMUST00000000001	11112	-1
ENSMUST00000156816	8816	1	ENSMUST00000000001	11157	-1
ENSMUST00000156816	8841	1	ENSMUST00000000001	1145	-1
ENSMUST00000156816	3253	1	ENSMUST00000000001	11681	-1
ENSMUST00000156816	8220	1	ENSMUST00000000001	11688	-1
ENSMUST00000118000	978	1	ENSMUST00000000001	13478	-1
ENSMUST00000160777	14404	1	ENSMUST00000000001	13808	-1
ENSMUST00000160777	14508	1	ENSMUST00000000001	13996	-1
ENSMUST00000160777	14879	1	ENSMUST00000000001	14446	-1
ENSMUST00000027040	25566	1	ENSMUST00000000001	15598	-1
ENSMUST00000027040	35346	1	ENSMUST00000000001	16026	-1
ENSMUST00000140079	371303	1	ENSMUST00000000001	16607	-1
ENSMUST00000061280	80963	1	ENSMUST00000000001	17138	-1
ENSMUST00000061280	81028	1	ENSMUST00000000001	18496	-1
ENSMUST00000061280	80993	1	ENSMUST00000000001	19328	-1
ENSMUST00000140295	1919	1	ENSMUST00000000001	19544	-1
ENSMUST00000140295	1939	1	ENSMUST00000000001	2026	-1
ENSMUST00000072079	1070	1	ENSMUST00000000001	2125	-1
ENSMUST00000088666	23767	1	ENSMUST00000000001	21289	-1
ENSMUST00000088666	25228	1	ENSMUST00000000001	2131	-1
ENSMUST00000057438	27416	1	ENSMUST00000000001	22128	-1
ENSMUST00000057438	27438	1	ENSMUST00000000001	22344	-1
ENSMUST00000057438	28069	1	ENSMUST00000000001	22742	-1
ENSMUST00000057438	29112	1	ENSMUST00000000001	22848	-1
ENSMUST00000057438	6010	1	ENSMUST00000000001	23205	-1
ENSMUST00000057438	6040	1	ENSMUST00000000001	23632	-1
ENSMUST00000057438	6053	1	ENSMUST00000000001	23702	-1
ENSMUST00000057438	6067	1	ENSMUST00000000001	24372	-1
ENSMUST00000057438	6165	1	ENSMUST00000000001	2472	-1
ENSMUST00000057438	6427	1	ENSMUST00000000001	25645	-1
ENSMUST00000057438	6682	1	ENSMUST00000000001	25919	-1
ENSMUST00000057438	27396	1	ENSMUST00000000001	26293	-1
ENSMUST00000057438	27405	1	ENSMUST00000000001	26390	-1
ENSMUST00000057438	27444	1	ENSMUST00000000001	2728	-1
ENSMUST00000057438	27557	1	ENSMUST00000000001	27883	-1
ENSMUST00000057438	28212	1	ENSMUST00000000001	28043	-1
ENSMUST00000057438	28271	1	ENSMUST00000000001	28208	-1
ENSMUST00000057438	28391	1	ENSMUST00000000001	29058	-1
ENSMUST00000057438	28736	1	ENSMUST00000000001	29178	-1
ENSMUST00000057438	28763	1	ENSMUST00000000001	30235	-1
ENSMUST00000168907	100748	1	ENSMUST00000000001	32020	-1
ENSMUST00000168907	101446	1	ENSMUST00000000001	32917	-1
ENSMUST00000071087	28275	1	ENSMUST00000000001	33088	-1
ENSMUST00000088585	140361	1	ENSMUST00000000001	33162	-1
ENSMUST00000088585	140389	1	ENSMUST00000000001	33400	-1
ENSMUST00000115403	4699	1	ENSMUST00000000001	33772	-1
ENSMUST00000115403	5220	1	ENSMUST00000000001	33925	-1
ENSMUST00000115403	5436	1	ENSMUST00000000001	34041	-1
ENSMUST00000115403	123658	1	ENSMUST00000000001	34102	-1
ENSMUST00000115403	123666	1	ENSMUST00000000001	34449	-1
ENSMUST00000115403	123671	1	ENSMUST00000000001	35623	-1
ENSMUST00000081713	35060	1	ENSMUST00000000001	3590	-1
ENSMUST00000081713	35065	1	ENSMUST00000000001	37221	-1
ENSMUST00000081713	35074	1	ENSMUST00000000001	37274	-1
ENSMUST00000081713	35082	1	ENSMUST00000000001	38133	-1
ENSMUST00000081713	35485	1	ENSMUST00000000001	4354	-1
ENSMUST00000081713	35608	1	ENSMUST00000000001	5123	-1
ENSMUST00000027066	1595	1	ENSMUST00000000001	548	-1
ENSMUST00000027062	889	1	ENSMUST00000000001	5482	-1
ENSMUST00000175681	121	1	ENSMUST00000000001	6670	-1
ENSMUST00000175681	25270	1	ENSMUST00000000001	6872	-1
ENSMUST00000175681	424401	1	ENSMUST00000000001	7229	-1
ENSMUST00000027057	37396	1	ENSMUST00000000001	9115	-1
ENSMUST00000027057	37407	1	ENSMUST00000000080	1134	-1
ENSMUST00000128957	1254	1	ENSMUST00000000080	156	-1
ENSMUST00000065373	12156	1	ENSMUST00000000080	178	-1
ENSMUST00000065373	12119	1	ENSMUST00000000080	193	-1
ENSMUST00000065373	12128	1	ENSMUST00000000080	2690	-1
ENSMUST00000037294	63076	1	ENSMUST00000000080	2877	-1
ENSMUST00000037294	63153	1	ENSMUST00000000080	288	-1
ENSMUST00000037294	63250	1	ENSMUST00000000080	3014	-1
ENSMUST00000064976	22227	1	ENSMUST00000000080	3037	-1
ENSMUST00000064976	22622	1	ENSMUST00000000080	3081	-1
ENSMUST00000068880	45712	1	ENSMUST00000000080	3129	-1
ENSMUST00000068880	45782	1	ENSMUST00000000080	3244	-1
ENSMUST00000068880	45799	1	ENSMUST00000000080	3362	-1
ENSMUST00000068880	46106	1	ENSMUST00000000080	3370	-1
ENSMUST00000068880	46675	1	ENSMUST00000000080	3481	-1
ENSMUST00000068880	47072	1	ENSMUST00000000080	3494	-1
ENSMUST00000068880	47077	1	ENSMUST00000000080	3734	-1
ENSMUST00000068880	47087	1	ENSMUST00000000080	3934	-1
ENSMUST00000068880	47195	1	ENSMUST00000000080	3962	-1
ENSMUST00000068880	47449	1	ENSMUST00000000080	4036	-1
ENSMUST00000068880	47497	1	ENSMUST00000000080	4210	-1
ENSMUST00000068880	47610	1	ENSMUST00000000080	4325	-1
ENSMUST00000068880	47617	1	ENSMUST00000000080	4789	-1
ENSMUST00000068880	47625	1	ENSMUST00000000080	4909	-1
ENSMUST00000068880	44834	1	ENSMUST00000000080	4939	-1
ENSMUST00000068880	44915	1	ENSMUST00000000080	5052	-1
ENSMUST00000068880	45047	1	ENSMUST00000000080	5221	-1
ENSMUST00000068880	45051	1	ENSMUST00000000080	5271	-1
ENSMUST00000068880	45609	1	ENSMUST00000000080	5448	-1
ENSMUST00000068880	45700	1	ENSMUST00000000080	6009	-1
ENSMUST00000068880	45708	1	ENSMUST00000000080	6027	-1
ENSMUST00000037998	4546	1	ENSMUST00000000080	6133	-1
ENSMUST00000027067	19	1	ENSMUST00000000080	6287	-1
ENSMUST00000115300	1297	1	ENSMUST00000000080	6367	-1
ENSMUST00000115300	1322	1	ENSMUST00000000080	6615	-1
ENSMUST00000115300	1326	1	ENSMUST00000000080	6761	-1
ENSMUST00000115300	1372	1	ENSMUST00000000080	6984	-1
ENSMUST00000115300	3416	1	ENSMUST00000000080	7199	-1
ENSMUST00000115300	3842	1	ENSMUST00000000080	7206	-1
ENSMUST00000115300	3853	1	ENSMUST00000000080	7227	-1
ENSMUST00000115300	3895	1	ENSMUST00000000080	7479	-1
ENSMUST00000115300	3914	1	ENSMUST00000000080	7515	-1
ENSMUST00000115300	4040	1	ENSMUST00000000080	7528	-1
ENSMUST00000115300	4054	1	ENSMUST00000000080	755	-1
ENSMUST00000115300	4160	1	ENSMUST00000000080	7831	-1
ENSMUST00000115300	4363	1	ENSMUST00000000080	7837	-1
ENSMUST00000115300	4454	1	ENSMUST00000000080	7842	-1
ENSMUST00000027343	3170	1	ENSMUST00000000080	7983	-1
ENSMUST00000027343	3213	1	ENSMUST00000000080	8007	-1
ENSMUST00000027343	3700	1	ENSMUST00000000080	8013	-1
ENSMUST00000027343	3812	1	ENSMUST00000000080	8117	-1
ENSMUST00000027343	3675	1	ENSMUST00000000080	8551	-1
ENSMUST00000063663	82969	1	ENSMUST00000000080	8597	-1
ENSMUST00000063663	82977	1	ENSMUST00000000080	8635	-1
ENSMUST00000063663	86525	1	ENSMUST00000000080	868	-1
ENSMUST00000027337	18659	1	ENSMUST00000000080	8694	-1
ENSMUST00000027337	17695	1	ENSMUST00000000080	8883	-1
ENSMUST00000095062	135041	1	ENSMUST00000000122	10049	-1
ENSMUST00000095062	134271	1	ENSMUST00000000122	1005	-1
ENSMUST00000095062	134283	1	ENSMUST00000000122	10053	-1
ENSMUST00000151309	538	1	ENSMUST00000000122	10233	-1
ENSMUST00000151309	552	1	ENSMUST00000000122	10875	-1
ENSMUST00000151309	604	1	ENSMUST00000000122	11705	-1
ENSMUST00000151309	26264	1	ENSMUST00000000122	11815	-1
ENSMUST00000151309	26370	1	ENSMUST00000000122	11898	-1
ENSMUST00000151309	26535	1	ENSMUST00000000122	12010	-1
ENSMUST00000151309	26552	1	ENSMUST00000000122	12221	-1
ENSMUST00000151309	26571	1	ENSMUST00000000122	12238	-1
ENSMUST00000151309	759040	1	ENSMUST00000000122	12719	-1
ENSMUST00000151309	759060	1	ENSMUST00000000122	13270	-1
ENSMUST00000088310	996	1	ENSMUST00000000122	14566	-1
ENSMUST00000088310	1456	1	ENSMUST00000000122	14617	-1
ENSMUST00000088310	1516	1	ENSMUST00000000122	1523	-1
ENSMUST00000088310	1546	1	ENSMUST00000000122	15250	-1
ENSMUST00000088310	1717	1	ENSMUST00000000122	16126	-1
ENSMUST00000088310	1828	1	ENSMUST00000000122	16388	-1
ENSMUST00000088310	1888	1	ENSMUST00000000122	16466	-1
ENSMUST00000088310	1908	1	ENSMUST00000000122	16617	-1
ENSMUST00000088310	2203	1	ENSMUST00000000122	16682	-1
ENSMUST00000088310	2774	1	ENSMUST00000000122	16884	-1
ENSMUST00000088310	2828	1	ENSMUST00000000122	17121	-1
ENSMUST00000088310	2978	1	ENSMUST00000000122	17177	-1
ENSMUST00000088310	27548	1	ENSMUST00000000122	17313	-1
ENSMUST00000088310	28453	1	ENSMUST00000000122	17582	-1
ENSMUST00000088310	28722	1	ENSMUST00000000122	17861	-1
ENSMUST00000088310	28822	1	ENSMUST00000000122	18001	-1
ENSMUST00000088310	28847	1	ENSMUST00000000122	18267	-1
ENSMUST00000088310	190	1	ENSMUST00000000122	18339	-1
ENSMUST00000088310	1495	1	ENSMUST00000000122	18368	-1
ENSMUST00000088310	1570	1	ENSMUST00000000122	18575	-1
ENSMUST00000088310	1593	1	ENSMUST00000000122	18708	-1
ENSMUST00000088310	1735	1	ENSMUST00000000122	18823	-1
ENSMUST00000088310	2782	1	ENSMUST00000000122	18871	-1
ENSMUST00000088310	2817	1	ENSMUST00000000122	212	-1
ENSMUST00000088310	2839	1	ENSMUST00000000122	2170	-1
ENSMUST00000088310	2859	1	ENSMUST00000000122	2867	-1
ENSMUST00000088310	27718	1	ENSMUST00000000122	2911	-1
ENSMUST00000088310	28187	1	ENSMUST00000000122	3654	-1
ENSMUST00000027226	484916	1	ENSMUST00000000122	3722	-1
ENSMUST00000044691	912	1	ENSMUST00000000122	4322	-1
ENSMUST00000044691	930	1	ENSMUST00000000122	4535	-1
ENSMUST00000044691	1218	1	ENSMUST00000000122	476	-1
ENSMUST00000044455	8733	1	ENSMUST00000000122	4832	-1
ENSMUST00000044455	8869	1	ENSMUST00000000122	5384	-1
ENSMUST00000044455	8981	1	ENSMUST00000000122	5553	-1
ENSMUST00000044455	9045	1	ENSMUST00000000122	5963	-1
ENSMUST00000044455	9193	1	ENSMUST00000000122	6155	-1
ENSMUST00000044455	9408	1	ENSMUST00000000122	6666	-1
ENSMUST00000044455	9665	1	ENSMUST00000000122	6770	-1
ENSMUST00000044455	9810	1	ENSMUST00000000122	6929	-1
ENSMUST00000044455	9836	1	ENSMUST00000000122	7056	-1
ENSMUST00000044455	9864	1	ENSMUST00000000122	7175	-1
ENSMUST00000044455	10003	1	ENSMUST00000000122	7303	-1
ENSMUST00000044455	10210	1	ENSMUST00000000122	7475	-1
ENSMUST00000044455	10307	1	ENSMUST00000000122	8633	-1
ENSMUST00000044455	10349	1	ENSMUST00000000122	9041	-1
ENSMUST00000044455	10375	1	ENSMUST00000000122	909	-1
ENSMUST00000044455	10482	1	ENSMUST00000000122	9093	-1
ENSMUST00000044455	10574	1	ENSMUST00000000122	9130	-1
ENSMUST00000044455	11251	1	ENSMUST00000000127	10156	-1
ENSMUST00000062289	1253	1	ENSMUST00000000127	11412	-1
ENSMUST00000097789	216119	1	ENSMUST00000000127	11736	-1
ENSMUST00000097789	217208	1	ENSMUST00000000127	1209	-1
ENSMUST00000097789	295602	1	ENSMUST00000000127	12645	-1
ENSMUST00000097789	295997	1	ENSMUST00000000127	13236	-1
ENSMUST00000097789	225437	1	ENSMUST00000000127	13611	-1
ENSMUST00000097789	296492	1	ENSMUST00000000127	15040	-1
ENSMUST00000027303	4649	1	ENSMUST00000000127	1556	-1
ENSMUST00000027303	4670	1	ENSMUST00000000127	16673	-1
ENSMUST00000027303	4825	1	ENSMUST00000000127	17011	-1
ENSMUST00000052670	7057	1	ENSMUST00000000127	18839	-1
ENSMUST00000052670	7227	1	ENSMUST00000000127	19058	-1
ENSMUST00000052670	7462	1	ENSMUST00000000127	19162	-1
ENSMUST00000052670	7488	1	ENSMUST00000000127	19824	-1
ENSMUST00000052670	7597	1	ENSMUST00000000127	20892	-1
ENSMUST00000052670	7844	1	ENSMUST00000000127	21417	-1
ENSMUST00000052670	8209	1	ENSMUST00000000127	21914	-1
ENSMUST00000052670	8224	1	ENSMUST00000000127	23469	-1
ENSMUST00000052670	8237	1	ENSMUST00000000127	24149	-1
ENSMUST00000052670	8897	1	ENSMUST00000000127	2493	-1
ENSMUST00000052670	9399	1	ENSMUST00000000127	2692	-1
ENSMUST00000052670	9471	1	ENSMUST00000000127	29076	-1
ENSMUST00000052670	9485	1	ENSMUST00000000127	2912	-1
ENSMUST00000052670	9498	1	ENSMUST00000000127	29472	-1
ENSMUST00000052670	10331	1	ENSMUST00000000127	29709	-1
ENSMUST00000052670	10393	1	ENSMUST00000000127	30332	-1
ENSMUST00000052670	10476	1	ENSMUST00000000127	31257	-1
ENSMUST00000052670	10504	1	ENSMUST00000000127	32508	-1
ENSMUST00000052670	10857	1	ENSMUST00000000127	34408	-1
ENSMUST00000052670	10952	1	ENSMUST00000000127	34572	-1
ENSMUST00000159747	387	1	ENSMUST00000000127	34776	-1
ENSMUST00000159747	89930	1	ENSMUST00000000127	36452	-1
ENSMUST00000159747	90093	1	ENSMUST00000000127	36546	-1
ENSMUST00000159747	90658	1	ENSMUST00000000127	36927	-1
ENSMUST00000159747	90730	1	ENSMUST00000000127	37281	-1
ENSMUST00000167518	3721	1	ENSMUST00000000127	37489	-1
ENSMUST00000167518	4111	1	ENSMUST00000000127	38142	-1
ENSMUST00000167518	4117	1	ENSMUST00000000127	3827	-1
ENSMUST00000167518	3862	1	ENSMUST00000000127	3894	-1
ENSMUST00000088174	35272	1	ENSMUST00000000127	39136	-1
ENSMUST00000088174	35505	1	ENSMUST00000000127	39216	-1
ENSMUST00000088174	35545	1	ENSMUST00000000127	39240	-1
ENSMUST00000088174	35644	1	ENSMUST00000000127	39719	-1
ENSMUST00000088174	35791	1	ENSMUST00000000127	4029	-1
ENSMUST00000088174	35946	1	ENSMUST00000000127	4037	-1
ENSMUST00000088174	36020	1	ENSMUST00000000127	41663	-1
ENSMUST00000088174	37743	1	ENSMUST00000000127	42386	-1
ENSMUST00000088174	37782	1	ENSMUST00000000127	4355	-1
ENSMUST00000088174	37822	1	ENSMUST00000000127	5015	-1
ENSMUST00000088174	37844	1	ENSMUST00000000127	5020	-1
ENSMUST00000088174	37850	1	ENSMUST00000000127	5228	-1
ENSMUST00000088174	35999	1	ENSMUST00000000127	5617	-1
ENSMUST00000088174	36402	1	ENSMUST00000000127	6860	-1
ENSMUST00000046875	2565	1	ENSMUST00000000127	718	-1
ENSMUST00000046875	2653	1	ENSMUST00000000127	7299	-1
ENSMUST00000046875	2657	1	ENSMUST00000000127	8042	-1
ENSMUST00000137906	11537	1	ENSMUST00000000127	8343	-1
ENSMUST00000010597	304	1	ENSMUST00000000127	9054	-1
ENSMUST00000010597	363	1	ENSMUST00000000127	9060	-1
ENSMUST00000045383	751	1	ENSMUST00000000127	9702	-1
ENSMUST00000045383	1188	1	ENSMUST00000000129	106077	-1
ENSMUST00000045383	1195	1	ENSMUST00000000129	108044	-1
ENSMUST00000097776	1045	1	ENSMUST00000000129	10859	-1
ENSMUST00000097776	1135	1	ENSMUST00000000129	115283	-1
ENSMUST00000097776	1144	1	ENSMUST00000000129	115472	-1
ENSMUST00000097776	15003	1	ENSMUST00000000129	117189	-1
ENSMUST00000114990	707	1	ENSMUST00000000129	117252	-1
ENSMUST00000114990	750	1	ENSMUST00000000129	117899	-1
ENSMUST00000114990	780	1	ENSMUST00000000129	12076	-1
ENSMUST00000114990	1052	1	ENSMUST00000000129	122504	-1
ENSMUST00000114990	1080	1	ENSMUST00000000129	130111	-1
ENSMUST00000114990	1224	1	ENSMUST00000000129	131789	-1
ENSMUST00000114990	1270	1	ENSMUST00000000129	13468	-1
ENSMUST00000114990	1500	1	ENSMUST00000000129	135448	-1
ENSMUST00000043951	597	1	ENSMUST00000000129	137117	-1
ENSMUST00000027290	16099	1	ENSMUST00000000129	138969	-1
ENSMUST00000027290	16122	1	ENSMUST00000000129	14157	-1
ENSMUST00000027290	544	1	ENSMUST00000000129	142712	-1
ENSMUST00000027287	108344	1	ENSMUST00000000129	144316	-1
ENSMUST00000027287	110645	1	ENSMUST00000000129	154634	-1
ENSMUST00000027286	3297	1	ENSMUST00000000129	162151	-1
ENSMUST00000027286	3302	1	ENSMUST00000000129	165415	-1
ENSMUST00000027286	2880	1	ENSMUST00000000129	174973	-1
ENSMUST00000027285	1261	1	ENSMUST00000000129	177254	-1
ENSMUST00000027285	8603	1	ENSMUST00000000129	186576	-1
ENSMUST00000151952	1350	1	ENSMUST00000000129	188906	-1
ENSMUST00000151952	5116	1	ENSMUST00000000129	188981	-1
ENSMUST00000151952	5127	1	ENSMUST00000000129	190281	-1
ENSMUST00000151952	5165	1	ENSMUST00000000129	200027	-1
ENSMUST00000162875	92	1	ENSMUST00000000129	201247	-1
ENSMUST00000162875	491	1	ENSMUST00000000129	204910	-1
ENSMUST00000162875	499	1	ENSMUST00000000129	207857	-1
ENSMUST00000162875	524	1	ENSMUST00000000129	215715	-1
ENSMUST00000162875	12426	1	ENSMUST00000000129	219748	-1
ENSMUST00000162875	13147	1	ENSMUST00000000129	22175	-1
ENSMUST00000162875	13838	1	ENSMUST00000000129	230539	-1
ENSMUST00000162875	14292	1	ENSMUST00000000129	234600	-1
ENSMUST00000041621	3570	1	ENSMUST00000000129	26693	-1
ENSMUST00000041621	3574	1	ENSMUST00000000129	32020	-1
ENSMUST00000041621	3419	1	ENSMUST00000000129	3327	-1
ENSMUST00000027257	282	1	ENSMUST00000000129	38740	-1
ENSMUST00000027257	302	1	ENSMUST00000000129	46573	-1
ENSMUST00000027252	20988	1	ENSMUST00000000129	48099	-1
ENSMUST00000027252	20996	1	ENSMUST00000000129	48722	-1
ENSMUST00000027252	21050	1	ENSMUST00000000129	5197	-1
ENSMUST00000027252	21118	1	ENSMUST00000000129	55096	-1
ENSMUST00000027252	21291	1	ENSMUST00000000129	55951	-1
ENSMUST00000027252	24157	1	ENSMUST00000000129	59414	-1
ENSMUST00000027252	24166	1	ENSMUST00000000129	59522	-1
ENSMUST00000027251	35327	1	ENSMUST00000000129	60580	-1
ENSMUST00000027251	35552	1	ENSMUST00000000129	60717	-1
ENSMUST00000027251	35574	1	ENSMUST00000000129	61132	-1
ENSMUST00000027251	35583	1	ENSMUST00000000129	61333	-1
ENSMUST00000027251	35589	1	ENSMUST00000000129	76232	-1
ENSMUST00000027251	35837	1	ENSMUST00000000129	77219	-1
ENSMUST00000039827	2102	1	ENSMUST00000000129	78484	-1
ENSMUST00000039827	32256	1	ENSMUST00000000129	78554	-1
ENSMUST00000039827	32437	1	ENSMUST00000000129	78676	-1
ENSMUST00000039827	32473	1	ENSMUST00000000129	79207	-1
ENSMUST00000039827	32495	1	ENSMUST00000000129	91638	-1
ENSMUST00000039827	32513	1	ENSMUST00000000129	93951	-1
ENSMUST00000147695	3889	1	ENSMUST00000000129	9522	-1
ENSMUST00000147695	3910	1	ENSMUST00000000129	95498	-1
ENSMUST00000147695	3935	1	ENSMUST00000000129	95611	-1
ENSMUST00000147695	3940	1	ENSMUST00000000129	96278	-1
ENSMUST00000147695	4105	1	ENSMUST00000000129	9858	-1
ENSMUST00000147695	4308	1	ENSMUST00000000153	10871	-1
ENSMUST00000027249	188	1	ENSMUST00000000153	1106	-1
ENSMUST00000027249	196	1	ENSMUST00000000153	12946	-1
ENSMUST00000027249	226	1	ENSMUST00000000153	13075	-1
ENSMUST00000027249	344	1	ENSMUST00000000153	13776	-1
ENSMUST00000027249	695	1	ENSMUST00000000153	14722	-1
ENSMUST00000027249	757	1	ENSMUST00000000153	15590	-1
ENSMUST00000027249	771	1	ENSMUST00000000153	16008	-1
ENSMUST00000027249	975	1	ENSMUST00000000153	17253	-1
ENSMUST00000027249	982	1	ENSMUST00000000153	17916	-1
ENSMUST00000027249	1429	1	ENSMUST00000000153	18532	-1
ENSMUST00000027249	1668	1	ENSMUST00000000153	20521	-1
ENSMUST00000027249	1706	1	ENSMUST00000000153	21141	-1
ENSMUST00000027249	1840	1	ENSMUST00000000153	21794	-1
ENSMUST00000027249	1850	1	ENSMUST00000000153	23351	-1
ENSMUST00000027249	1889	1	ENSMUST00000000153	23896	-1
ENSMUST00000027249	1920	1	ENSMUST00000000153	24583	-1
ENSMUST00000027249	1950	1	ENSMUST00000000153	26610	-1
ENSMUST00000054462	593	1	ENSMUST00000000153	27259	-1
ENSMUST00000054462	678	1	ENSMUST00000000153	27685	-1
ENSMUST00000054462	872	1	ENSMUST00000000153	28804	-1
ENSMUST00000161515	11553	1	ENSMUST00000000153	29504	-1
ENSMUST00000161515	10139	1	ENSMUST00000000153	29705	-1
ENSMUST00000062525	1133	1	ENSMUST00000000153	30800	-1
ENSMUST00000053355	131	1	ENSMUST00000000153	32398	-1
ENSMUST00000053355	255	1	ENSMUST00000000153	34255	-1
ENSMUST00000053355	320	1	ENSMUST00000000153	36619	-1
ENSMUST00000053355	346	1	ENSMUST00000000153	40720	-1
ENSMUST00000053355	571	1	ENSMUST00000000153	40949	-1
ENSMUST00000053355	654	1	ENSMUST00000000153	41195	-1
ENSMUST00000053355	3495	1	ENSMUST00000000153	43675	-1
ENSMUST00000053355	3595	1	ENSMUST00000000153	43975	-1
ENSMUST00000053355	4472	1	ENSMUST00000000153	44239	-1
ENSMUST00000163854	123780	1	ENSMUST00000000153	45325	-1
ENSMUST00000163854	124052	1	ENSMUST00000000153	46030	-1
ENSMUST00000163854	124087	1	ENSMUST00000000153	4641	-1
ENSMUST00000163854	124222	1	ENSMUST00000000153	47826	-1
ENSMUST00000114795	46730	1	ENSMUST00000000153	48188	-1
ENSMUST00000114795	46834	1	ENSMUST00000000153	50077	-1
ENSMUST00000114795	46938	1	ENSMUST00000000153	50265	-1
ENSMUST00000114795	47023	1	ENSMUST00000000153	50433	-1
ENSMUST00000114795	48799	1	ENSMUST00000000153	55614	-1
ENSMUST00000054883	1133	1	ENSMUST00000000153	56293	-1
ENSMUST00000054883	1729	1	ENSMUST00000000153	5875	-1
ENSMUST00000054883	1842	1	ENSMUST00000000153	58914	-1
ENSMUST00000054883	2148	1	ENSMUST00000000153	59589	-1
ENSMUST00000054883	2173	1	ENSMUST00000000153	61117	-1
ENSMUST00000054883	2303	1	ENSMUST00000000153	61380	-1
ENSMUST00000054883	2343	1	ENSMUST00000000153	62095	-1
ENSMUST00000054883	2495	1	ENSMUST00000000153	62451	-1
ENSMUST00000054883	2527	1	ENSMUST00000000153	63056	-1
ENSMUST00000054883	2595	1	ENSMUST00000000153	63272	-1
ENSMUST00000054883	2619	1	ENSMUST00000000153	64937	-1
ENSMUST00000054883	2628	1	ENSMUST00000000153	65699	-1
ENSMUST00000054883	2645	1	ENSMUST00000000153	66241	-1
ENSMUST00000054883	2748	1	ENSMUST00000000153	66697	-1
ENSMUST00000054883	2752	1	ENSMUST00000000153	67158	-1
ENSMUST00000054883	2865	1	ENSMUST00000000153	68424	-1
ENSMUST00000054883	2956	1	ENSMUST00000000153	68952	-1
ENSMUST00000114761	880	1	ENSMUST00000000153	70507	-1
ENSMUST00000095014	1201	1	ENSMUST00000000153	7058	-1
ENSMUST00000095014	1584	1	ENSMUST00000000153	71622	-1
ENSMUST00000095014	1834	1	ENSMUST00000000153	858	-1
ENSMUST00000095014	2263	1	ENSMUST00000000153	9636	-1
ENSMUST00000095014	2275	1	ENSMUST00000000199	10461	-1
ENSMUST00000095014	4369	1	ENSMUST00000000199	13671	-1
ENSMUST00000095014	28232	1	ENSMUST00000000199	15114	-1
ENSMUST00000095014	28354	1	ENSMUST00000000199	15917	-1
ENSMUST00000095014	28543	1	ENSMUST00000000199	18203	-1
ENSMUST00000126008	3183	1	ENSMUST00000000199	19127	-1
ENSMUST00000126008	3217	1	ENSMUST00000000199	20797	-1
ENSMUST00000126008	3242	1	ENSMUST00000000199	20916	-1
ENSMUST00000065767	12064	1	ENSMUST00000000199	21729	-1
ENSMUST00000114709	6432	1	ENSMUST00000000199	22179	-1
ENSMUST00000114709	6602	1	ENSMUST00000000199	22385	-1
ENSMUST00000114709	22949	1	ENSMUST00000000199	23336	-1
ENSMUST00000114709	22983	1	ENSMUST00000000199	24262	-1
ENSMUST00000086430	1704	1	ENSMUST00000000199	24268	-1
ENSMUST00000086430	1710	1	ENSMUST00000000199	26062	-1
ENSMUST00000086430	1722	1	ENSMUST00000000199	26670	-1
ENSMUST00000086430	1744	1	ENSMUST00000000199	26753	-1
ENSMUST00000027137	476	1	ENSMUST00000000199	27735	-1
ENSMUST00000027137	3153	1	ENSMUST00000000199	28114	-1
ENSMUST00000027137	1451	1	ENSMUST00000000199	28373	-1
ENSMUST00000027131	11751	1	ENSMUST00000000199	2894	-1
ENSMUST00000027131	25083	1	ENSMUST00000000199	29800	-1
ENSMUST00000027131	25107	1	ENSMUST00000000199	30186	-1
ENSMUST00000027131	28260	1	ENSMUST00000000199	30737	-1
ENSMUST00000027131	28346	1	ENSMUST00000000199	31544	-1
ENSMUST00000081851	258005	1	ENSMUST00000000199	31939	-1
ENSMUST00000051572	12404	1	ENSMUST00000000199	32027	-1
ENSMUST00000051572	12435	1	ENSMUST00000000199	32271	-1
ENSMUST00000051572	12839	1	ENSMUST00000000199	32485	-1
ENSMUST00000070968	35852	1	ENSMUST00000000199	32831	-1
ENSMUST00000070968	40033	1	ENSMUST00000000199	34236	-1
ENSMUST00000070968	40094	1	ENSMUST00000000199	35380	-1
ENSMUST00000069792	1762	1	ENSMUST00000000199	3574	-1
ENSMUST00000069792	1768	1	ENSMUST00000000199	35922	-1
ENSMUST00000069792	1773	1	ENSMUST00000000199	36777	-1
ENSMUST00000069792	32806	1	ENSMUST00000000199	37663	-1
ENSMUST00000156876	51979	1	ENSMUST00000000199	37763	-1
ENSMUST00000156876	52101	1	ENSMUST00000000199	38540	-1
ENSMUST00000156876	52144	1	ENSMUST00000000199	38684	-1
ENSMUST00000156876	52170	1	ENSMUST00000000199	39441	-1
ENSMUST00000156876	52669	1	ENSMUST00000000199	39635	-1
ENSMUST00000156876	52801	1	ENSMUST00000000199	40618	-1
ENSMUST00000156876	52872	1	ENSMUST00000000199	42432	-1
ENSMUST00000156876	53135	1	ENSMUST00000000199	42798	-1
ENSMUST00000156876	53253	1	ENSMUST00000000199	42987	-1
ENSMUST00000156876	53281	1	ENSMUST00000000199	4307	-1
ENSMUST00000156876	53315	1	ENSMUST00000000199	43190	-1
ENSMUST00000156876	53321	1	ENSMUST00000000199	43807	-1
ENSMUST00000027271	229	1	ENSMUST00000000199	44249	-1
ENSMUST00000027271	254	1	ENSMUST00000000199	44285	-1
ENSMUST00000027271	364	1	ENSMUST00000000199	44306	-1
ENSMUST00000027271	458	1	ENSMUST00000000199	45342	-1
ENSMUST00000027271	711	1	ENSMUST00000000199	45475	-1
ENSMUST00000027271	761	1	ENSMUST00000000199	47831	-1
ENSMUST00000044478	75452	1	ENSMUST00000000199	49194	-1
ENSMUST00000027267	17621	1	ENSMUST00000000199	50037	-1
ENSMUST00000087659	6002	1	ENSMUST00000000199	6530	-1
ENSMUST00000087659	6030	1	ENSMUST00000000199	805	-1
ENSMUST00000087659	6041	1	ENSMUST00000000199	8756	-1
ENSMUST00000087659	6056	1	ENSMUST00000000199	8871	-1
ENSMUST00000087659	6379	1	ENSMUST00000000199	9189	-1
ENSMUST00000087659	119427	1	ENSMUST00000000199	9777	-1
ENSMUST00000094950	11	1	ENSMUST00000000199	9811	-1
ENSMUST00000044359	2980	1	ENSMUST00000000253	10045	-1
ENSMUST00000061334	1379	1	ENSMUST00000000253	10444	-1
ENSMUST00000061334	1393	1	ENSMUST00000000253	10481	-1
ENSMUST00000061334	1416	1	ENSMUST00000000253	10710	-1
ENSMUST00000061334	1489	1	ENSMUST00000000253	10889	-1
ENSMUST00000061334	1606	1	ENSMUST00000000253	11314	-1
ENSMUST00000061334	1631	1	ENSMUST00000000253	11325	-1
ENSMUST00000061334	1819	1	ENSMUST00000000253	12236	-1
ENSMUST00000042986	238	1	ENSMUST00000000253	12422	-1
ENSMUST00000042986	1957	1	ENSMUST00000000253	12760	-1
ENSMUST00000042986	2058	1	ENSMUST00000000253	1288	-1
ENSMUST00000042986	2064	1	ENSMUST00000000253	1299	-1
ENSMUST00000042986	55622	1	ENSMUST00000000253	13437	-1
ENSMUST00000042857	1865	1	ENSMUST00000000253	13582	-1
ENSMUST00000042857	2021	1	ENSMUST00000000253	13810	-1
ENSMUST00000042857	2270	1	ENSMUST00000000253	13867	-1
ENSMUST00000042857	2280	1	ENSMUST00000000253	14020	-1
ENSMUST00000042857	2355	1	ENSMUST00000000253	14336	-1
ENSMUST00000042857	2377	1	ENSMUST00000000253	1453	-1
ENSMUST00000042857	2577	1	ENSMUST00000000253	14704	-1
ENSMUST00000042857	2809	1	ENSMUST00000000253	1507	-1
ENSMUST00000042857	2943	1	ENSMUST00000000253	15307	-1
ENSMUST00000042857	77690	1	ENSMUST00000000253	15322	-1
ENSMUST00000042857	77698	1	ENSMUST00000000253	15907	-1
ENSMUST00000042857	177305	1	ENSMUST00000000253	16049	-1
ENSMUST00000042857	177668	1	ENSMUST00000000253	16157	-1
ENSMUST00000042734	5496	1	ENSMUST00000000253	1638	-1
ENSMUST00000162686	252	1	ENSMUST00000000253	16636	-1
ENSMUST00000162686	270	1	ENSMUST00000000253	16641	-1
ENSMUST00000162686	288	1	ENSMUST00000000253	17014	-1
ENSMUST00000162686	324	1	ENSMUST00000000253	17560	-1
ENSMUST00000027114	9438	1	ENSMUST00000000253	17692	-1
ENSMUST00000027202	20874	1	ENSMUST00000000253	18056	-1
ENSMUST00000027202	20895	1	ENSMUST00000000253	18261	-1
ENSMUST00000040999	1961	1	ENSMUST00000000253	18507	-1
ENSMUST00000117069	201	1	ENSMUST00000000253	18949	-1
ENSMUST00000087521	2652	1	ENSMUST00000000253	2794	-1
ENSMUST00000087521	16279	1	ENSMUST00000000253	3048	-1
ENSMUST00000087521	16415	1	ENSMUST00000000253	3074	-1
ENSMUST00000087521	16446	1	ENSMUST00000000253	312	-1
ENSMUST00000087521	16519	1	ENSMUST00000000253	3427	-1
ENSMUST00000087521	16739	1	ENSMUST00000000253	3807	-1
ENSMUST00000087521	16776	1	ENSMUST00000000253	3912	-1
ENSMUST00000087521	16792	1	ENSMUST00000000253	4406	-1
ENSMUST00000087521	16883	1	ENSMUST00000000253	4746	-1
ENSMUST00000027198	1287	1	ENSMUST00000000253	4837	-1
ENSMUST00000161600	7289	1	ENSMUST00000000253	515	-1
ENSMUST00000161600	7308	1	ENSMUST00000000253	5756	-1
ENSMUST00000114313	41134	1	ENSMUST00000000253	5783	-1
ENSMUST00000027186	3317	1	ENSMUST00000000253	5958	-1
ENSMUST00000027186	2950	1	ENSMUST00000000253	7743	-1
ENSMUST00000027186	2979	1	ENSMUST00000000253	7802	-1
ENSMUST00000027186	3152	1	ENSMUST00000000253	8012	-1
ENSMUST00000027186	3303	1	ENSMUST00000000253	8487	-1
ENSMUST00000027186	3615	1	ENSMUST00000000253	8667	-1
ENSMUST00000114275	41953	1	ENSMUST00000000253	9296	-1
ENSMUST00000114275	42137	1	ENSMUST00000000260	10890	-1
ENSMUST00000114275	42364	1	ENSMUST00000000260	11298	-1
ENSMUST00000027178	1143	1	ENSMUST00000000260	11305	-1
ENSMUST00000027178	1187	1	ENSMUST00000000260	11645	-1
ENSMUST00000027178	52378	1	ENSMUST00000000260	12895	-1
ENSMUST00000027178	52541	1	ENSMUST00000000260	12954	-1
ENSMUST00000114246	2758	1	ENSMUST00000000260	13228	-1
ENSMUST00000091374	356	1	ENSMUST00000000260	1330	-1
ENSMUST00000087435	103273	1	ENSMUST00000000260	1407	-1
ENSMUST00000087435	103520	1	ENSMUST00000000260	14144	-1
ENSMUST00000087435	103526	1	ENSMUST00000000260	1448	-1
ENSMUST00000087435	103717	1	ENSMUST00000000260	14835	-1
ENSMUST00000087435	105970	1	ENSMUST00000000260	14842	-1
ENSMUST00000036540	68845	1	ENSMUST00000000260	15309	-1
ENSMUST00000036540	68910	1	ENSMUST00000000260	15433	-1
ENSMUST00000036540	69013	1	ENSMUST00000000260	15560	-1
ENSMUST00000036540	69025	1	ENSMUST00000000260	15863	-1
ENSMUST00000036540	69790	1	ENSMUST00000000260	16106	-1
ENSMUST00000027172	1306	1	ENSMUST00000000260	16124	-1
ENSMUST00000027172	1347	1	ENSMUST00000000260	16772	-1
ENSMUST00000027172	1363	1	ENSMUST00000000260	18091	-1
ENSMUST00000027172	1396	1	ENSMUST00000000260	19539	-1
ENSMUST00000027172	1421	1	ENSMUST00000000260	19573	-1
ENSMUST00000027172	1430	1	ENSMUST00000000260	20011	-1
ENSMUST00000027172	1871	1	ENSMUST00000000260	20487	-1
ENSMUST00000052332	67084	1	ENSMUST00000000260	22280	-1
ENSMUST00000052332	67270	1	ENSMUST00000000260	22720	-1
ENSMUST00000052332	67405	1	ENSMUST00000000260	23278	-1
ENSMUST00000052332	67409	1	ENSMUST00000000260	23456	-1
ENSMUST00000090293	35366	1	ENSMUST00000000260	23832	-1
ENSMUST00000075374	1000499	1	ENSMUST00000000260	2399	-1
ENSMUST00000075144	103240	1	ENSMUST00000000260	25480	-1
ENSMUST00000075144	112451	1	ENSMUST00000000260	2786	-1
ENSMUST00000075144	113886	1	ENSMUST00000000260	27944	-1
ENSMUST00000075144	325	1	ENSMUST00000000260	2808	-1
ENSMUST00000075144	621	1	ENSMUST00000000260	2852	-1
ENSMUST00000075144	767	1	ENSMUST00000000260	29171	-1
ENSMUST00000075144	112569	1	ENSMUST00000000260	29197	-1
ENSMUST00000097718	11069	1	ENSMUST00000000260	29871	-1
ENSMUST00000168099	33061	1	ENSMUST00000000260	31154	-1
ENSMUST00000114132	31475	1	ENSMUST00000000260	32657	-1
ENSMUST00000114132	31531	1	ENSMUST00000000260	34405	-1
ENSMUST00000114132	32423	1	ENSMUST00000000260	34710	-1
ENSMUST00000114132	32433	1	ENSMUST00000000260	34961	-1
ENSMUST00000114132	32441	1	ENSMUST00000000260	3569	-1
ENSMUST00000114132	32772	1	ENSMUST00000000260	36061	-1
ENSMUST00000114132	33038	1	ENSMUST00000000260	37134	-1
ENSMUST00000114132	33881	1	ENSMUST00000000260	38038	-1
ENSMUST00000114132	34537	1	ENSMUST00000000260	38446	-1
ENSMUST00000114132	34880	1	ENSMUST00000000260	3939	-1
ENSMUST00000114132	34892	1	ENSMUST00000000260	4390	-1
ENSMUST00000114132	35283	1	ENSMUST00000000260	4642	-1
ENSMUST00000114132	35293	1	ENSMUST00000000260	4830	-1
ENSMUST00000114132	35809	1	ENSMUST00000000260	5370	-1
ENSMUST00000114132	36550	1	ENSMUST00000000260	5406	-1
ENSMUST00000114132	36573	1	ENSMUST00000000260	6247	-1
ENSMUST00000114132	36746	1	ENSMUST00000000260	6560	-1
ENSMUST00000114107	147006	1	ENSMUST00000000260	7078	-1
ENSMUST00000027103	904	1	ENSMUST00000000260	8370	-1
ENSMUST00000114086	3706	1	ENSMUST00000000260	8986	-1
ENSMUST00000114086	3713	1	ENSMUST00000000287	10201	-1
ENSMUST00000114086	3867	1	ENSMUST00000000287	11186	-1
ENSMUST00000114086	4351	1	ENSMUST00000000287	11274	-1
ENSMUST00000114086	5050	1	ENSMUST00000000287	11294	-1
ENSMUST00000114086	5185	1	ENSMUST00000000287	11469	-1
ENSMUST00000114086	5196	1	ENSMUST00000000287	1148	-1
ENSMUST00000114086	5201	1	ENSMUST00000000287	11660	-1
ENSMUST00000114086	5519	1	ENSMUST00000000287	11704	-1
ENSMUST00000114086	5538	1	ENSMUST00000000287	11997	-1
ENSMUST00000114086	5595	1	ENSMUST00000000287	13244	-1
ENSMUST00000114086	5914	1	ENSMUST00000000287	1523	-1
ENSMUST00000114086	6130	1	ENSMUST00000000287	15473	-1
ENSMUST00000114086	49403	1	ENSMUST00000000287	15565	-1
ENSMUST00000114086	49504	1	ENSMUST00000000287	1604	-1
ENSMUST00000114086	49540	1	ENSMUST00000000287	16160	-1
ENSMUST00000114086	49704	1	ENSMUST00000000287	16251	-1
ENSMUST00000114086	91630	1	ENSMUST00000000287	16555	-1
ENSMUST00000049932	64550	1	ENSMUST00000000287	16574	-1
ENSMUST00000049932	64630	1	ENSMUST00000000287	16961	-1
ENSMUST00000049932	64639	1	ENSMUST00000000287	17067	-1
ENSMUST00000049932	64662	1	ENSMUST00000000287	17805	-1
ENSMUST00000053469	1310	1	ENSMUST00000000287	18276	-1
ENSMUST00000053469	1268	1	ENSMUST00000000287	19096	-1
ENSMUST00000053469	1457	1	ENSMUST00000000287	1924	-1
ENSMUST00000053469	1540	1	ENSMUST00000000287	19970	-1
ENSMUST00000114077	34998	1	ENSMUST00000000287	21245	-1
ENSMUST00000097713	132978	1	ENSMUST00000000287	21636	-1
ENSMUST00000097713	133025	1	ENSMUST00000000287	21781	-1
ENSMUST00000097709	20470	1	ENSMUST00000000287	23095	-1
ENSMUST00000097709	20499	1	ENSMUST00000000287	23193	-1
ENSMUST00000097707	59833	1	ENSMUST00000000287	23325	-1
ENSMUST00000097707	59969	1	ENSMUST00000000287	23621	-1
ENSMUST00000097707	60282	1	ENSMUST00000000287	23897	-1
ENSMUST00000114013	249	1	ENSMUST00000000287	2510	-1
ENSMUST00000114013	91019	1	ENSMUST00000000287	25265	-1
ENSMUST00000114013	92273	1	ENSMUST00000000287	25857	-1
ENSMUST00000114013	93075	1	ENSMUST00000000287	25993	-1
ENSMUST00000114013	93407	1	ENSMUST00000000287	26064	-1
ENSMUST00000114013	93871	1	ENSMUST00000000287	2609	-1
ENSMUST00000061620	227084	1	ENSMUST00000000287	26791	-1
ENSMUST00000042389	82386	1	ENSMUST00000000287	27125	-1
ENSMUST00000042389	82416	1	ENSMUST00000000287	28063	-1
ENSMUST00000042389	82824	1	ENSMUST00000000287	28583	-1
ENSMUST00000027144	103820	1	ENSMUST00000000287	2892	-1
ENSMUST00000121473	6437	1	ENSMUST00000000287	29748	-1
ENSMUST00000121473	6594	1	ENSMUST00000000287	30055	-1
ENSMUST00000053922	3168	1	ENSMUST00000000287	3026	-1
ENSMUST00000053922	3186	1	ENSMUST00000000287	3144	-1
ENSMUST00000053922	156437	1	ENSMUST00000000287	3608	-1
ENSMUST00000053922	156521	1	ENSMUST00000000287	4549	-1
ENSMUST00000053922	156761	1	ENSMUST00000000287	4558	-1
ENSMUST00000048860	1330	1	ENSMUST00000000287	4980	-1
ENSMUST00000027380	16835	1	ENSMUST00000000287	5108	-1
ENSMUST00000027380	16860	1	ENSMUST00000000287	5404	-1
ENSMUST00000027380	16904	1	ENSMUST00000000287	5874	-1
ENSMUST00000027380	17012	1	ENSMUST00000000287	6326	-1
ENSMUST00000027380	17150	1	ENSMUST00000000287	774	-1
ENSMUST00000027380	17168	1	ENSMUST00000000287	8048	-1
ENSMUST00000047786	140	1	ENSMUST00000000287	8266	-1
ENSMUST00000047786	938	1	ENSMUST00000000287	8290	-1
ENSMUST00000047786	1758	1	ENSMUST00000000287	8599	-1
ENSMUST00000047786	1766	1	ENSMUST00000000287	8819	-1
ENSMUST00000047786	1799	1	ENSMUST00000000314	107430	-1
ENSMUST00000047786	1817	1	ENSMUST00000000314	108643	-1
ENSMUST00000047786	1855	1	ENSMUST00000000314	121267	-1
ENSMUST00000047786	108285	1	ENSMUST00000000314	122008	-1
ENSMUST00000047786	109004	1	ENSMUST00000000314	122402	-1
ENSMUST00000047786	109024	1	ENSMUST00000000314	130617	-1
ENSMUST00000047786	109075	1	ENSMUST00000000314	136215	-1
ENSMUST00000047786	109449	1	ENSMUST00000000314	136971	-1
ENSMUST00000027377	963	1	ENSMUST00000000314	140684	-1
ENSMUST00000027377	1622	1	ENSMUST00000000314	155267	-1
ENSMUST00000027377	2166	1	ENSMUST00000000314	169901	-1
ENSMUST00000027377	2212	1	ENSMUST00000000314	170954	-1
ENSMUST00000027377	2277	1	ENSMUST00000000314	190366	-1
ENSMUST00000027377	2463	1	ENSMUST00000000314	19177	-1
ENSMUST00000027377	2478	1	ENSMUST00000000314	192367	-1
ENSMUST00000027377	686	1	ENSMUST00000000314	200790	-1
ENSMUST00000027377	1017	1	ENSMUST00000000314	202852	-1
ENSMUST00000027377	1209	1	ENSMUST00000000314	214168	-1
ENSMUST00000027377	1231	1	ENSMUST00000000314	215933	-1
ENSMUST00000027377	1600	1	ENSMUST00000000314	219133	-1
ENSMUST00000027377	2135	1	ENSMUST00000000314	224256	-1
ENSMUST00000027377	2207	1	ENSMUST00000000314	233820	-1
ENSMUST00000027377	2267	1	ENSMUST00000000314	239528	-1
ENSMUST00000027377	2281	1	ENSMUST00000000314	252549	-1
ENSMUST00000027377	2403	1	ENSMUST00000000314	258717	-1
ENSMUST00000027377	2449	1	ENSMUST00000000314	261712	-1
ENSMUST00000169786	4208	1	ENSMUST00000000314	28470	-1
ENSMUST00000169786	43154	1	ENSMUST00000000314	285162	-1
ENSMUST00000169786	4202	1	ENSMUST00000000314	288104	-1
ENSMUST00000169786	4239	1	ENSMUST00000000314	288439	-1
ENSMUST00000113820	31443	1	ENSMUST00000000314	293668	-1
ENSMUST00000113820	31472	1	ENSMUST00000000314	301377	-1
ENSMUST00000087226	4322	1	ENSMUST00000000314	30521	-1
ENSMUST00000087226	67438	1	ENSMUST00000000314	312826	-1
ENSMUST00000087226	67185	1	ENSMUST00000000314	320852	-1
ENSMUST00000097697	6947	1	ENSMUST00000000314	321048	-1
ENSMUST00000044260	93406	1	ENSMUST00000000314	329996	-1
ENSMUST00000044260	93434	1	ENSMUST00000000314	338135	-1
ENSMUST00000044260	93450	1	ENSMUST00000000314	341324	-1
ENSMUST00000113737	1588	1	ENSMUST00000000314	350983	-1
ENSMUST00000113737	1551	1	ENSMUST00000000314	354025	-1
ENSMUST00000113737	1563	1	ENSMUST00000000314	354514	-1
ENSMUST00000113737	1694	1	ENSMUST00000000314	356586	-1
ENSMUST00000113737	1722	1	ENSMUST00000000314	359008	-1
ENSMUST00000113737	1764	1	ENSMUST00000000314	366885	-1
ENSMUST00000113737	4706	1	ENSMUST00000000314	368307	-1
ENSMUST00000113737	5811	1	ENSMUST00000000314	375245	-1
ENSMUST00000113737	5890	1	ENSMUST00000000314	382579	-1
ENSMUST00000113737	6951	1	ENSMUST00000000314	386795	-1
ENSMUST00000113737	6980	1	ENSMUST00000000314	400330	-1
ENSMUST00000113737	7025	1	ENSMUST00000000314	40818	-1
ENSMUST00000113737	10881	1	ENSMUST00000000314	408343	-1
ENSMUST00000042125	18041	1	ENSMUST00000000314	424251	-1
ENSMUST00000042125	35955	1	ENSMUST00000000314	425338	-1
ENSMUST00000042125	36821	1	ENSMUST00000000314	427108	-1
ENSMUST00000160379	1254	1	ENSMUST00000000314	42986	-1
ENSMUST00000160379	1261	1	ENSMUST00000000314	433772	-1
ENSMUST00000160379	2473	1	ENSMUST00000000314	447039	-1
ENSMUST00000168720	2044	1	ENSMUST00000000314	47553	-1
ENSMUST00000097694	4047	1	ENSMUST00000000314	58926	-1
ENSMUST00000097694	4101	1	ENSMUST00000000314	61904	-1
ENSMUST00000040689	200	1	ENSMUST00000000314	68621	-1
ENSMUST00000027401	4269	1	ENSMUST00000000314	76125	-1
ENSMUST00000027401	3128	1	ENSMUST00000000314	81466	-1
ENSMUST00000027401	4402	1	ENSMUST00000000314	81818	-1
ENSMUST00000027401	4544	1	ENSMUST00000000314	82872	-1
ENSMUST00000027401	4601	1	ENSMUST00000000314	84118	-1
ENSMUST00000079464	962	1	ENSMUST00000000314	98683	-1
ENSMUST00000079464	1428	1	ENSMUST00000000349	10608	-1
ENSMUST00000087122	13392	1	ENSMUST00000000349	10986	-1
ENSMUST00000087122	13433	1	ENSMUST00000000349	11240	-1
ENSMUST00000087122	46544	1	ENSMUST00000000349	11384	-1
ENSMUST00000087122	56244	1	ENSMUST00000000349	11563	-1
ENSMUST00000113567	19895	1	ENSMUST00000000349	11580	-1
ENSMUST00000037330	3165	1	ENSMUST00000000349	12067	-1
ENSMUST00000027414	14834	1	ENSMUST00000000349	12267	-1
ENSMUST00000124341	12923	1	ENSMUST00000000349	1275	-1
ENSMUST00000027451	1490	1	ENSMUST00000000349	12816	-1
ENSMUST00000027451	2120	1	ENSMUST00000000349	13143	-1
ENSMUST00000027451	5901	1	ENSMUST00000000349	13400	-1
ENSMUST00000027451	5924	1	ENSMUST00000000349	14430	-1
ENSMUST00000027451	5932	1	ENSMUST00000000349	14483	-1
ENSMUST00000027451	5993	1	ENSMUST00000000349	1449	-1
ENSMUST00000027451	6088	1	ENSMUST00000000349	14894	-1
ENSMUST00000027451	6484	1	ENSMUST00000000349	15708	-1
ENSMUST00000027451	139942	1	ENSMUST00000000349	16338	-1
ENSMUST00000035779	48490	1	ENSMUST00000000349	1787	-1
ENSMUST00000035779	48813	1	ENSMUST00000000349	18249	-1
ENSMUST00000035779	48833	1	ENSMUST00000000349	1993	-1
ENSMUST00000049972	591	1	ENSMUST00000000349	2021	-1
ENSMUST00000049972	654	1	ENSMUST00000000349	20580	-1
ENSMUST00000049972	1556	1	ENSMUST00000000349	20859	-1
ENSMUST00000049972	1874	1	ENSMUST00000000349	20896	-1
ENSMUST00000049972	1906	1	ENSMUST00000000349	20916	-1
ENSMUST00000113512	3153	1	ENSMUST00000000349	20954	-1
ENSMUST00000027464	2023	1	ENSMUST00000000349	21533	-1
ENSMUST00000027464	2033	1	ENSMUST00000000349	21699	-1
ENSMUST00000163119	2185	1	ENSMUST00000000349	21793	-1
ENSMUST00000163119	2203	1	ENSMUST00000000349	21973	-1
ENSMUST00000163119	2272	1	ENSMUST00000000349	22088	-1
ENSMUST00000163119	2300	1	ENSMUST00000000349	22487	-1
ENSMUST00000123285	259825	1	ENSMUST00000000349	23323	-1
ENSMUST00000123285	259856	1	ENSMUST00000000349	23376	-1
ENSMUST00000069799	4264	1	ENSMUST00000000349	25615	-1
ENSMUST00000069799	3621	1	ENSMUST00000000349	26221	-1
ENSMUST00000069799	4108	1	ENSMUST00000000349	2658	-1
ENSMUST00000069799	4252	1	ENSMUST00000000349	26860	-1
ENSMUST00000069799	4337	1	ENSMUST00000000349	2800	-1
ENSMUST00000069799	53846	1	ENSMUST00000000349	29291	-1
ENSMUST00000069799	54363	1	ENSMUST00000000349	30281	-1
ENSMUST00000069799	54371	1	ENSMUST00000000349	30373	-1
ENSMUST00000069799	54578	1	ENSMUST00000000349	30829	-1
ENSMUST00000069799	54606	1	ENSMUST00000000349	30847	-1
ENSMUST00000069799	55217	1	ENSMUST00000000349	31573	-1
ENSMUST00000069799	55311	1	ENSMUST00000000349	31920	-1
ENSMUST00000069799	55514	1	ENSMUST00000000349	34379	-1
ENSMUST00000069799	55532	1	ENSMUST00000000349	34705	-1
ENSMUST00000069799	56515	1	ENSMUST00000000349	34980	-1
ENSMUST00000069799	57125	1	ENSMUST00000000349	36894	-1
ENSMUST00000069799	57176	1	ENSMUST00000000349	5130	-1
ENSMUST00000069799	57723	1	ENSMUST00000000349	6984	-1
ENSMUST00000113444	56635	1	ENSMUST00000000349	7106	-1
ENSMUST00000160953	21602	1	ENSMUST00000000349	7189	-1
ENSMUST00000160953	21860	1	ENSMUST00000000349	7282	-1
ENSMUST00000160953	22042	1	ENSMUST00000000349	8269	-1
ENSMUST00000160953	23891	1	ENSMUST00000000349	8845	-1
ENSMUST00000051845	1646	1	ENSMUST00000000349	8938	-1
ENSMUST00000051845	769	1	ENSMUST00000000349	9014	-1
ENSMUST00000051845	966	1	ENSMUST00000000349	9441	-1
ENSMUST00000051845	1392	1	ENSMUST00000000349	9973	-1
ENSMUST00000051845	1905	1	ENSMUST00000000365	1007	-1
ENSMUST00000027421	3509	1	ENSMUST00000000365	1025	-1
ENSMUST00000027421	73019	1	ENSMUST00000000365	10278	-1
ENSMUST00000027422	6388	1	ENSMUST00000000365	10367	-1
ENSMUST00000027422	6395	1	ENSMUST00000000365	10472	-1
ENSMUST00000113360	56010	1	ENSMUST00000000365	10658	-1
ENSMUST00000113360	56018	1	ENSMUST00000000365	10923	-1
ENSMUST00000113360	56043	1	ENSMUST00000000365	10948	-1
ENSMUST00000113360	56220	1	ENSMUST00000000365	11022	-1
ENSMUST00000027432	55	1	ENSMUST00000000365	1111	-1
ENSMUST00000113306	2764	1	ENSMUST00000000365	11384	-1
ENSMUST00000027438	5770	1	ENSMUST00000000365	11394	-1
ENSMUST00000027438	5825	1	ENSMUST00000000365	11543	-1
ENSMUST00000027438	11575	1	ENSMUST00000000365	11591	-1
ENSMUST00000027438	11587	1	ENSMUST00000000365	11886	-1
ENSMUST00000027438	5799	1	ENSMUST00000000365	12032	-1
ENSMUST00000113235	24112	1	ENSMUST00000000365	12190	-1
ENSMUST00000113235	24116	1	ENSMUST00000000365	12264	-1
ENSMUST00000113235	24538	1	ENSMUST00000000365	12337	-1
ENSMUST00000113235	25096	1	ENSMUST00000000365	12391	-1
ENSMUST00000027475	59488	1	ENSMUST00000000365	131	-1
ENSMUST00000027475	122184	1	ENSMUST00000000365	1318	-1
ENSMUST00000027475	122205	1	ENSMUST00000000365	1627	-1
ENSMUST00000027475	122597	1	ENSMUST00000000365	2208	-1
ENSMUST00000027475	122610	1	ENSMUST00000000365	2281	-1
ENSMUST00000068681	426	1	ENSMUST00000000365	2346	-1
ENSMUST00000027517	89226	1	ENSMUST00000000365	238	-1
ENSMUST00000027517	89402	1	ENSMUST00000000365	2479	-1
ENSMUST00000113142	83407	1	ENSMUST00000000365	2553	-1
ENSMUST00000113142	110847	1	ENSMUST00000000365	3042	-1
ENSMUST00000113142	111243	1	ENSMUST00000000365	3745	-1
ENSMUST00000113142	156889	1	ENSMUST00000000365	3799	-1
ENSMUST00000113142	157256	1	ENSMUST00000000365	4192	-1
ENSMUST00000113142	149537	1	ENSMUST00000000365	4324	-1
ENSMUST00000054674	2811	1	ENSMUST00000000365	4431	-1
ENSMUST00000054674	3069	1	ENSMUST00000000365	4979	-1
ENSMUST00000054674	2833	1	ENSMUST00000000365	5139	-1
ENSMUST00000054674	2842	1	ENSMUST00000000365	552	-1
ENSMUST00000054674	3038	1	ENSMUST00000000365	5568	-1
ENSMUST00000054674	3603	1	ENSMUST00000000365	6193	-1
ENSMUST00000054674	3609	1	ENSMUST00000000365	6276	-1
ENSMUST00000054674	3698	1	ENSMUST00000000365	6412	-1
ENSMUST00000054674	4005	1	ENSMUST00000000365	6441	-1
ENSMUST00000159814	2360	1	ENSMUST00000000365	6604	-1
ENSMUST00000159814	2555	1	ENSMUST00000000365	7708	-1
ENSMUST00000159814	2563	1	ENSMUST00000000365	7860	-1
ENSMUST00000159814	2578	1	ENSMUST00000000365	7968	-1
ENSMUST00000159814	2700	1	ENSMUST00000000365	8319	-1
ENSMUST00000159814	2708	1	ENSMUST00000000365	832	-1
ENSMUST00000159814	2761	1	ENSMUST00000000365	839	-1
ENSMUST00000159814	2768	1	ENSMUST00000000365	8726	-1
ENSMUST00000159814	2774	1	ENSMUST00000000365	8891	-1
ENSMUST00000159814	2801	1	ENSMUST00000000365	9082	-1
ENSMUST00000159814	2923	1	ENSMUST00000000365	9100	-1
ENSMUST00000066279	73689	1	ENSMUST00000000365	9138	-1
ENSMUST00000066279	74270	1	ENSMUST00000000365	9415	-1
ENSMUST00000066279	75004	1	ENSMUST00000000365	9847	-1
ENSMUST00000066279	75402	1	ENSMUST00000000365	9969	-1
ENSMUST00000066279	75437	1	ENSMUST00000000384	10050	-1
ENSMUST00000066279	82873	1	ENSMUST00000000384	10733	-1
ENSMUST00000066279	82924	1	ENSMUST00000000384	11442	-1
ENSMUST00000066279	82987	1	ENSMUST00000000384	11504	-1
ENSMUST00000066279	83016	1	ENSMUST00000000384	12379	-1
ENSMUST00000066279	83141	1	ENSMUST00000000384	12506	-1
ENSMUST00000066279	83326	1	ENSMUST00000000384	12933	-1
ENSMUST00000027521	126469	1	ENSMUST00000000384	13888	-1
ENSMUST00000027521	434234	1	ENSMUST00000000384	14317	-1
ENSMUST00000027521	434273	1	ENSMUST00000000384	14577	-1
ENSMUST00000027521	434278	1	ENSMUST00000000384	14583	-1
ENSMUST00000027521	434303	1	ENSMUST00000000384	14769	-1
ENSMUST00000027521	435026	1	ENSMUST00000000384	15424	-1
ENSMUST00000027521	435606	1	ENSMUST00000000384	16006	-1
ENSMUST00000027521	435651	1	ENSMUST00000000384	17001	-1
ENSMUST00000027521	435795	1	ENSMUST00000000384	17619	-1
ENSMUST00000027521	435830	1	ENSMUST00000000384	20124	-1
ENSMUST00000027521	435854	1	ENSMUST00000000384	21174	-1
ENSMUST00000036954	551	1	ENSMUST00000000384	22029	-1
ENSMUST00000036954	576	1	ENSMUST00000000384	22405	-1
ENSMUST00000036954	952	1	ENSMUST00000000384	23377	-1
ENSMUST00000065587	9915	1	ENSMUST00000000384	24326	-1
ENSMUST00000065587	10853	1	ENSMUST00000000384	24469	-1
ENSMUST00000065587	10895	1	ENSMUST00000000384	26386	-1
ENSMUST00000036153	9078	1	ENSMUST00000000384	27032	-1
ENSMUST00000036153	9382	1	ENSMUST00000000384	27180	-1
ENSMUST00000036153	9398	1	ENSMUST00000000384	27696	-1
ENSMUST00000036153	9513	1	ENSMUST00000000384	28233	-1
ENSMUST00000027529	299	1	ENSMUST00000000384	28793	-1
ENSMUST00000027529	364	1	ENSMUST00000000384	31406	-1
ENSMUST00000027529	540	1	ENSMUST00000000384	31482	-1
ENSMUST00000097649	61678	1	ENSMUST00000000384	31872	-1
ENSMUST00000097649	63526	1	ENSMUST00000000384	3201	-1
ENSMUST00000097648	43643	1	ENSMUST00000000384	32112	-1
ENSMUST00000164778	758	1	ENSMUST00000000384	32652	-1
ENSMUST00000164778	1030	1	ENSMUST00000000384	34861	-1
ENSMUST00000164778	1040	1	ENSMUST00000000384	35359	-1
ENSMUST00000164778	1263	1	ENSMUST00000000384	37361	-1
ENSMUST00000164778	1736	1	ENSMUST00000000384	37638	-1
ENSMUST00000164778	1773	1	ENSMUST00000000384	38153	-1
ENSMUST00000164778	8416	1	ENSMUST00000000384	38303	-1
ENSMUST00000164778	8433	1	ENSMUST00000000384	38639	-1
ENSMUST00000164778	573	1	ENSMUST00000000384	39227	-1
ENSMUST00000164778	717	1	ENSMUST00000000384	3954	-1
ENSMUST00000164117	6456	1	ENSMUST00000000384	39797	-1
ENSMUST00000164117	14333	1	ENSMUST00000000384	39885	-1
ENSMUST00000008995	209	1	ENSMUST00000000384	40102	-1
ENSMUST00000008995	213	1	ENSMUST00000000384	42951	-1
ENSMUST00000045970	26920	1	ENSMUST00000000384	43296	-1
ENSMUST00000027487	8342	1	ENSMUST00000000384	44173	-1
ENSMUST00000027487	8375	1	ENSMUST00000000384	44391	-1
ENSMUST00000027487	8557	1	ENSMUST00000000384	48122	-1
ENSMUST00000027487	8927	1	ENSMUST00000000384	50707	-1
ENSMUST00000027487	8605	1	ENSMUST00000000384	51552	-1
ENSMUST00000027487	8762	1	ENSMUST00000000384	51857	-1
ENSMUST00000027487	8906	1	ENSMUST00000000384	5213	-1
ENSMUST00000027491	8	1	ENSMUST00000000384	53840	-1
ENSMUST00000027491	9984	1	ENSMUST00000000384	5434	-1
ENSMUST00000062202	60789	1	ENSMUST00000000384	55910	-1
ENSMUST00000062202	60815	1	ENSMUST00000000384	56419	-1
ENSMUST00000062202	60928	1	ENSMUST00000000384	7293	-1
ENSMUST00000062202	62474	1	ENSMUST00000000384	8111	-1
ENSMUST00000062202	60780	1	ENSMUST00000000384	819	-1
ENSMUST00000112944	2475	1	ENSMUST00000000384	8570	-1
ENSMUST00000112944	2378	1	ENSMUST00000000384	8844	-1
ENSMUST00000112944	2516	1	ENSMUST00000000384	9174	-1
ENSMUST00000112944	5528	1	ENSMUST00000000388	10592	-1
ENSMUST00000027493	12239	1	ENSMUST00000000388	11036	-1
ENSMUST00000027494	22535	1	ENSMUST00000000388	12575	-1
ENSMUST00000027494	22562	1	ENSMUST00000000388	12813	-1
ENSMUST00000027494	23015	1	ENSMUST00000000388	12863	-1
ENSMUST00000027494	23238	1	ENSMUST00000000388	13593	-1
ENSMUST00000027494	23359	1	ENSMUST00000000388	14747	-1
ENSMUST00000027494	23366	1	ENSMUST00000000388	1532	-1
ENSMUST00000027494	28121	1	ENSMUST00000000388	15813	-1
ENSMUST00000120301	109293	1	ENSMUST00000000388	17253	-1
ENSMUST00000120301	109430	1	ENSMUST00000000388	17280	-1
ENSMUST00000027499	515	1	ENSMUST00000000388	17767	-1
ENSMUST00000112905	45363	1	ENSMUST00000000388	1826	-1
ENSMUST00000043336	3534	1	ENSMUST00000000388	19090	-1
ENSMUST00000043336	3544	1	ENSMUST00000000388	19471	-1
ENSMUST00000043336	3819	1	ENSMUST00000000388	20941	-1
ENSMUST00000043336	3966	1	ENSMUST00000000388	2138	-1
ENSMUST00000043336	4123	1	ENSMUST00000000388	21975	-1
ENSMUST00000043336	39844	1	ENSMUST00000000388	22874	-1
ENSMUST00000043336	39877	1	ENSMUST00000000388	23003	-1
ENSMUST00000043336	39979	1	ENSMUST00000000388	24821	-1
ENSMUST00000043336	65984	1	ENSMUST00000000388	2508	-1
ENSMUST00000043336	79597	1	ENSMUST00000000388	25172	-1
ENSMUST00000112845	55518	1	ENSMUST00000000388	26354	-1
ENSMUST00000112845	55527	1	ENSMUST00000000388	26577	-1
ENSMUST00000086738	711858	1	ENSMUST00000000388	26728	-1
ENSMUST00000086738	711885	1	ENSMUST00000000388	26905	-1
ENSMUST00000062528	165546	1	ENSMUST00000000388	29302	-1
ENSMUST00000062528	165575	1	ENSMUST00000000388	29310	-1
ENSMUST00000062528	225448	1	ENSMUST00000000388	31035	-1
ENSMUST00000062528	225787	1	ENSMUST00000000388	3117	-1
ENSMUST00000062528	225794	1	ENSMUST00000000388	32223	-1
ENSMUST00000058688	501	1	ENSMUST00000000388	32696	-1
ENSMUST00000058688	968	1	ENSMUST00000000388	33583	-1
ENSMUST00000058688	6227	1	ENSMUST00000000388	34601	-1
ENSMUST00000058688	6378	1	ENSMUST00000000388	3501	-1
ENSMUST00000058688	7159	1	ENSMUST00000000388	35638	-1
ENSMUST00000058688	7269	1	ENSMUST00000000388	37223	-1
ENSMUST00000058688	7785	1	ENSMUST00000000388	38016	-1
ENSMUST00000070699	686	1	ENSMUST00000000388	38627	-1
ENSMUST00000119166	40479	1	ENSMUST00000000388	38773	-1
ENSMUST00000119166	779	1	ENSMUST00000000388	38849	-1
ENSMUST00000119166	39999	1	ENSMUST00000000388	39258	-1
ENSMUST00000119166	40779	1	ENSMUST00000000388	39693	-1
ENSMUST00000119166	42366	1	ENSMUST00000000388	40183	-1
ENSMUST00000119166	42424	1	ENSMUST00000000388	41460	-1
ENSMUST00000061047	221612	1	ENSMUST00000000388	42894	-1
ENSMUST00000061047	221632	1	ENSMUST00000000388	42911	-1
ENSMUST00000061047	220526	1	ENSMUST00000000388	43295	-1
ENSMUST00000061047	220766	1	ENSMUST00000000388	4340	-1
ENSMUST00000061047	221069	1	ENSMUST00000000388	44704	-1
ENSMUST00000061047	221225	1	ENSMUST00000000388	46792	-1
ENSMUST00000061047	221589	1	ENSMUST00000000388	47734	-1
ENSMUST00000061047	221619	1	ENSMUST00000000388	47916	-1
ENSMUST00000112751	3927	1	ENSMUST00000000388	49669	-1
ENSMUST00000112751	4315	1	ENSMUST00000000388	5869	-1
ENSMUST00000112751	4459	1	ENSMUST00000000388	5997	-1
ENSMUST00000112751	4470	1	ENSMUST00000000388	6962	-1
ENSMUST00000112751	4536	1	ENSMUST00000000388	731	-1
ENSMUST00000112751	174329	1	ENSMUST00000000388	8979	-1
ENSMUST00000112751	174980	1	ENSMUST00000000388	9591	-1
ENSMUST00000112751	175535	1	ENSMUST00000000388	9842	-1
ENSMUST00000112751	175552	1	ENSMUST00000000500	11154	-1
ENSMUST00000010049	4471	1	ENSMUST00000000500	11301	-1
ENSMUST00000010049	4492	1	ENSMUST00000000500	11357	-1
ENSMUST00000010049	4501	1	ENSMUST00000000500	11566	-1
ENSMUST00000112706	17377	1	ENSMUST00000000500	11699	-1
ENSMUST00000112706	17398	1	ENSMUST00000000500	12193	-1
ENSMUST00000112706	17503	1	ENSMUST00000000500	1241	-1
ENSMUST00000112701	11362	1	ENSMUST00000000500	12440	-1
ENSMUST00000112701	155306	1	ENSMUST00000000500	12623	-1
ENSMUST00000112701	155387	1	ENSMUST00000000500	13177	-1
ENSMUST00000112701	155430	1	ENSMUST00000000500	13342	-1
ENSMUST00000112701	155471	1	ENSMUST00000000500	14423	-1
ENSMUST00000112701	155567	1	ENSMUST00000000500	14462	-1
ENSMUST00000112701	155579	1	ENSMUST00000000500	14540	-1
ENSMUST00000035462	166	1	ENSMUST00000000500	14908	-1
ENSMUST00000035462	189	1	ENSMUST00000000500	1503	-1
ENSMUST00000035462	413	1	ENSMUST00000000500	15408	-1
ENSMUST00000035462	564	1	ENSMUST00000000500	16286	-1
ENSMUST00000035462	627	1	ENSMUST00000000500	16537	-1
ENSMUST00000035462	1618	1	ENSMUST00000000500	16636	-1
ENSMUST00000035462	2645	1	ENSMUST00000000500	16977	-1
ENSMUST00000035462	2720	1	ENSMUST00000000500	17437	-1
ENSMUST00000035462	2792	1	ENSMUST00000000500	18367	-1
ENSMUST00000035462	3573	1	ENSMUST00000000500	18449	-1
ENSMUST00000035462	3835	1	ENSMUST00000000500	2526	-1
ENSMUST00000035462	4833	1	ENSMUST00000000500	3012	-1
ENSMUST00000043725	895843	1	ENSMUST00000000500	3799	-1
ENSMUST00000027626	11199	1	ENSMUST00000000500	41	-1
ENSMUST00000027626	11154	1	ENSMUST00000000500	4252	-1
ENSMUST00000049404	218093	1	ENSMUST00000000500	4947	-1
ENSMUST00000049404	30476	1	ENSMUST00000000500	5424	-1
ENSMUST00000049404	30752	1	ENSMUST00000000500	5529	-1
ENSMUST00000049404	219770	1	ENSMUST00000000500	5579	-1
ENSMUST00000049404	220112	1	ENSMUST00000000500	5635	-1
ENSMUST00000049404	220119	1	ENSMUST00000000500	575	-1
ENSMUST00000049404	220125	1	ENSMUST00000000500	5789	-1
ENSMUST00000049404	220139	1	ENSMUST00000000500	6071	-1
ENSMUST00000038765	1467	1	ENSMUST00000000500	6205	-1
ENSMUST00000038765	1717	1	ENSMUST00000000500	6363	-1
ENSMUST00000038765	1976	1	ENSMUST00000000500	6702	-1
ENSMUST00000038765	2129	1	ENSMUST00000000500	7019	-1
ENSMUST00000038765	2453	1	ENSMUST00000000500	7819	-1
ENSMUST00000163147	50772	1	ENSMUST00000000500	8058	-1
ENSMUST00000163147	50980	1	ENSMUST00000000500	8354	-1
ENSMUST00000163147	3994	1	ENSMUST00000000500	84	-1
ENSMUST00000037906	2172	1	ENSMUST00000000500	8456	-1
ENSMUST00000056089	332	1	ENSMUST00000000500	8478	-1
ENSMUST00000056089	348	1	ENSMUST00000000500	88	-1
ENSMUST00000079721	4515	1	ENSMUST00000000500	92	-1
ENSMUST00000079721	4690	1	ENSMUST00000000500	9436	-1
ENSMUST00000079721	4721	1	ENSMUST00000000500	9810	-1
ENSMUST00000079721	4954	1	ENSMUST00000000544	1005	-1
ENSMUST00000079721	4966	1	ENSMUST00000000544	10405	-1
ENSMUST00000079721	4977	1	ENSMUST00000000544	10658	-1
ENSMUST00000079721	4983	1	ENSMUST00000000544	10717	-1
ENSMUST00000003818	704	1	ENSMUST00000000544	13558	-1
ENSMUST00000003818	746	1	ENSMUST00000000544	13653	-1
ENSMUST00000003818	682	1	ENSMUST00000000544	14405	-1
ENSMUST00000003818	15500	1	ENSMUST00000000544	14522	-1
ENSMUST00000036025	70240	1	ENSMUST00000000544	15514	-1
ENSMUST00000036025	70250	1	ENSMUST00000000544	15985	-1
ENSMUST00000035420	1979	1	ENSMUST00000000544	16045	-1
ENSMUST00000035420	2050	1	ENSMUST00000000544	16249	-1
ENSMUST00000035420	2058	1	ENSMUST00000000544	16347	-1
ENSMUST00000027580	34080	1	ENSMUST00000000544	16582	-1
ENSMUST00000027580	34124	1	ENSMUST00000000544	16889	-1
ENSMUST00000027581	195738	1	ENSMUST00000000544	17698	-1
ENSMUST00000027581	192271	1	ENSMUST00000000544	17737	-1
ENSMUST00000027581	195169	1	ENSMUST00000000544	17954	-1
ENSMUST00000027581	195968	1	ENSMUST00000000544	1868	-1
ENSMUST00000027581	196211	1	ENSMUST00000000544	19840	-1
ENSMUST00000112583	1006	1	ENSMUST00000000544	20012	-1
ENSMUST00000112583	1087	1	ENSMUST00000000544	21576	-1
ENSMUST00000112583	1117	1	ENSMUST00000000544	21774	-1
ENSMUST00000112583	110816	1	ENSMUST00000000544	2242	-1
ENSMUST00000112583	111818	1	ENSMUST00000000544	22744	-1
ENSMUST00000171405	175983	1	ENSMUST00000000544	23258	-1
ENSMUST00000171405	175998	1	ENSMUST00000000544	23517	-1
ENSMUST00000171405	176034	1	ENSMUST00000000544	24010	-1
ENSMUST00000171405	176315	1	ENSMUST00000000544	2439	-1
ENSMUST00000171405	176347	1	ENSMUST00000000544	24836	-1
ENSMUST00000171405	175921	1	ENSMUST00000000544	25670	-1
ENSMUST00000038006	37107	1	ENSMUST00000000544	27155	-1
ENSMUST00000036288	133168	1	ENSMUST00000000544	27360	-1
ENSMUST00000027592	16654	1	ENSMUST00000000544	2787	-1
ENSMUST00000027592	32818	1	ENSMUST00000000544	28275	-1
ENSMUST00000027592	32853	1	ENSMUST00000000544	28556	-1
ENSMUST00000052172	594	1	ENSMUST00000000544	2889	-1
ENSMUST00000052172	1192	1	ENSMUST00000000544	29470	-1
ENSMUST00000052172	1207	1	ENSMUST00000000544	29534	-1
ENSMUST00000052172	1417	1	ENSMUST00000000544	30379	-1
ENSMUST00000073527	944995	1	ENSMUST00000000544	3171	-1
ENSMUST00000073527	945143	1	ENSMUST00000000544	32289	-1
ENSMUST00000027657	833	1	ENSMUST00000000544	32619	-1
ENSMUST00000027657	844	1	ENSMUST00000000544	32814	-1
ENSMUST00000027657	26859	1	ENSMUST00000000544	34162	-1
ENSMUST00000049813	1659	1	ENSMUST00000000544	3507	-1
ENSMUST00000049813	2028	1	ENSMUST00000000544	35929	-1
ENSMUST00000049813	2033	1	ENSMUST00000000544	37360	-1
ENSMUST00000049813	2050	1	ENSMUST00000000544	38027	-1
ENSMUST00000049813	2195	1	ENSMUST00000000544	38236	-1
ENSMUST00000027675	17939	1	ENSMUST00000000544	3845	-1
ENSMUST00000027675	17955	1	ENSMUST00000000544	4214	-1
ENSMUST00000027675	17980	1	ENSMUST00000000544	4333	-1
ENSMUST00000016672	1319	1	ENSMUST00000000544	4940	-1
ENSMUST00000016670	219	1	ENSMUST00000000544	5504	-1
ENSMUST00000016670	400	1	ENSMUST00000000544	6414	-1
ENSMUST00000016670	414	1	ENSMUST00000000544	6470	-1
ENSMUST00000016670	444	1	ENSMUST00000000544	6595	-1
ENSMUST00000016670	705	1	ENSMUST00000000579	1159	-1
ENSMUST00000016670	783	1	ENSMUST00000000579	1165	-1
ENSMUST00000016670	795	1	ENSMUST00000000579	1175	-1
ENSMUST00000016670	1131	1	ENSMUST00000000579	1207	-1
ENSMUST00000016670	1153	1	ENSMUST00000000579	1399	-1
ENSMUST00000016670	1335	1	ENSMUST00000000579	1486	-1
ENSMUST00000027688	819	1	ENSMUST00000000579	1529	-1
ENSMUST00000027688	849	1	ENSMUST00000000579	1550	-1
ENSMUST00000097588	1452	1	ENSMUST00000000579	1610	-1
ENSMUST00000097588	1470	1	ENSMUST00000000579	1709	-1
ENSMUST00000097588	1672	1	ENSMUST00000000579	1736	-1
ENSMUST00000097588	4315	1	ENSMUST00000000579	1740	-1
ENSMUST00000112393	18724	1	ENSMUST00000000579	189	-1
ENSMUST00000112393	18776	1	ENSMUST00000000579	1917	-1
ENSMUST00000086559	2298	1	ENSMUST00000000579	1985	-1
ENSMUST00000062264	20801	1	ENSMUST00000000579	2123	-1
ENSMUST00000027695	7177	1	ENSMUST00000000579	2220	-1
ENSMUST00000086556	10090	1	ENSMUST00000000579	2236	-1
ENSMUST00000086556	10575	1	ENSMUST00000000579	24	-1
ENSMUST00000086556	16061	1	ENSMUST00000000579	2594	-1
ENSMUST00000086556	16045	1	ENSMUST00000000579	3088	-1
ENSMUST00000027697	1334	1	ENSMUST00000000579	3231	-1
ENSMUST00000112357	13363	1	ENSMUST00000000579	3254	-1
ENSMUST00000046071	6379	1	ENSMUST00000000579	3281	-1
ENSMUST00000046071	6719	1	ENSMUST00000000579	3484	-1
ENSMUST00000046071	6857	1	ENSMUST00000000579	3492	-1
ENSMUST00000082125	16209	1	ENSMUST00000000579	35	-1
ENSMUST00000045110	32170	1	ENSMUST00000000579	3572	-1
ENSMUST00000086521	816	1	ENSMUST00000000579	3750	-1
ENSMUST00000086521	4509	1	ENSMUST00000000579	3827	-1
ENSMUST00000086521	4751	1	ENSMUST00000000579	3903	-1
ENSMUST00000086521	4953	1	ENSMUST00000000579	3911	-1
ENSMUST00000086521	5701	1	ENSMUST00000000579	3917	-1
ENSMUST00000086521	5850	1	ENSMUST00000000579	4172	-1
ENSMUST00000086521	6079	1	ENSMUST00000000579	4179	-1
ENSMUST00000094569	133	1	ENSMUST00000000579	4240	-1
ENSMUST00000094569	149	1	ENSMUST00000000579	4361	-1
ENSMUST00000094569	167	1	ENSMUST00000000579	447	-1
ENSMUST00000094569	3999	1	ENSMUST00000000579	4474	-1
ENSMUST00000094569	4021	1	ENSMUST00000000579	4900	-1
ENSMUST00000094569	4614	1	ENSMUST00000000579	4907	-1
ENSMUST00000094569	4798	1	ENSMUST00000000579	5110	-1
ENSMUST00000094569	4892	1	ENSMUST00000000579	5117	-1
ENSMUST00000094569	5803	1	ENSMUST00000000579	5208	-1
ENSMUST00000094569	5875	1	ENSMUST00000000579	5251	-1
ENSMUST00000094569	32765	1	ENSMUST00000000579	5277	-1
ENSMUST00000094569	34095	1	ENSMUST00000000579	5361	-1
ENSMUST00000027706	57137	1	ENSMUST00000000579	5366	-1
ENSMUST00000027706	57143	1	ENSMUST00000000579	5532	-1
ENSMUST00000027706	57433	1	ENSMUST00000000579	76	-1
ENSMUST00000027706	57549	1	ENSMUST00000000579	773	-1
ENSMUST00000027706	57799	1	ENSMUST00000000608	10083	-1
ENSMUST00000027706	57817	1	ENSMUST00000000608	10878	-1
ENSMUST00000027706	57831	1	ENSMUST00000000608	1121	-1
ENSMUST00000027706	58497	1	ENSMUST00000000608	11507	-1
ENSMUST00000027706	58504	1	ENSMUST00000000608	11573	-1
ENSMUST00000027706	58510	1	ENSMUST00000000608	11779	-1
ENSMUST00000027706	58623	1	ENSMUST00000000608	12150	-1
ENSMUST00000027706	58674	1	ENSMUST00000000608	1241	-1
ENSMUST00000027706	58769	1	ENSMUST00000000608	12708	-1
ENSMUST00000027706	59099	1	ENSMUST00000000608	12730	-1
ENSMUST00000027706	59105	1	ENSMUST00000000608	12746	-1
ENSMUST00000027706	59125	1	ENSMUST00000000608	12754	-1
ENSMUST00000027706	59607	1	ENSMUST00000000608	13114	-1
ENSMUST00000077730	20965	1	ENSMUST00000000608	13296	-1
ENSMUST00000077730	21076	1	ENSMUST00000000608	13375	-1
ENSMUST00000052529	1828	1	ENSMUST00000000608	14145	-1
ENSMUST00000052529	1863	1	ENSMUST00000000608	14204	-1
ENSMUST00000052529	1956	1	ENSMUST00000000608	14348	-1
ENSMUST00000052529	1968	1	ENSMUST00000000608	14568	-1
ENSMUST00000052529	2028	1	ENSMUST00000000608	14714	-1
ENSMUST00000052529	2048	1	ENSMUST00000000608	14839	-1
ENSMUST00000052529	5714	1	ENSMUST00000000608	1590	-1
ENSMUST00000052529	1587	1	ENSMUST00000000608	176	-1
ENSMUST00000052529	1824	1	ENSMUST00000000608	1941	-1
ENSMUST00000052529	1909	1	ENSMUST00000000608	1984	-1
ENSMUST00000052529	1917	1	ENSMUST00000000608	2549	-1
ENSMUST00000052529	1963	1	ENSMUST00000000608	2758	-1
ENSMUST00000052529	1992	1	ENSMUST00000000608	28	-1
ENSMUST00000052529	2313	1	ENSMUST00000000608	2893	-1
ENSMUST00000052529	5580	1	ENSMUST00000000608	2949	-1
ENSMUST00000052529	5694	1	ENSMUST00000000608	301	-1
ENSMUST00000038295	54997	1	ENSMUST00000000608	3168	-1
ENSMUST00000038295	55107	1	ENSMUST00000000608	3381	-1
ENSMUST00000038295	55315	1	ENSMUST00000000608	3710	-1
ENSMUST00000038295	55076	1	ENSMUST00000000608	3766	-1
ENSMUST00000153799	1249	1	ENSMUST00000000608	3861	-1
ENSMUST00000153799	1389	1	ENSMUST00000000608	399	-1
ENSMUST00000027736	36921	1	ENSMUST00000000608	41	-1
ENSMUST00000027736	37672	1	ENSMUST00000000608	4190	-1
ENSMUST00000027736	38121	1	ENSMUST00000000608	5504	-1
ENSMUST00000027736	38736	1	ENSMUST00000000608	5605	-1
ENSMUST00000027736	39987	1	ENSMUST00000000608	5924	-1
ENSMUST00000027736	1471	1	ENSMUST00000000608	624	-1
ENSMUST00000027736	1680	1	ENSMUST00000000608	6279	-1
ENSMUST00000027736	38110	1	ENSMUST00000000608	6712	-1
ENSMUST00000143567	4093	1	ENSMUST00000000608	6768	-1
ENSMUST00000143567	4096	1	ENSMUST00000000608	717	-1
ENSMUST00000143567	4148	1	ENSMUST00000000608	7487	-1
ENSMUST00000143567	50694	1	ENSMUST00000000608	7799	-1
ENSMUST00000048432	1587	1	ENSMUST00000000608	8240	-1
ENSMUST00000048432	4284	1	ENSMUST00000000608	827	-1
ENSMUST00000048432	4324	1	ENSMUST00000000608	8596	-1
ENSMUST00000020692	1512	1	ENSMUST00000000608	8658	-1
ENSMUST00000020692	2120	1	ENSMUST00000000608	8818	-1
ENSMUST00000020692	2149	1	ENSMUST00000000608	9164	-1
ENSMUST00000020692	2152	1	ENSMUST00000000608	9300	-1
ENSMUST00000020692	2225	1	ENSMUST00000000608	9494	-1
ENSMUST00000038191	2725	1	ENSMUST00000000608	9569	-1
ENSMUST00000038191	2735	1	ENSMUST00000000608	9679	-1
ENSMUST00000038191	2745	1	ENSMUST00000000608	9699	-1
ENSMUST00000038191	2900	1	ENSMUST00000000608	9872	-1
ENSMUST00000038191	2913	1	ENSMUST00000000619	10010	-1
ENSMUST00000038191	3348	1	ENSMUST00000000619	10285	-1
ENSMUST00000038191	3608	1	ENSMUST00000000619	10480	-1
ENSMUST00000038191	3796	1	ENSMUST00000000619	10506	-1
ENSMUST00000038191	35348	1	ENSMUST00000000619	10514	-1
ENSMUST00000038191	35358	1	ENSMUST00000000619	10551	-1
ENSMUST00000038191	35556	1	ENSMUST00000000619	11311	-1
ENSMUST00000168515	1633	1	ENSMUST00000000619	12048	-1
ENSMUST00000112237	16502	1	ENSMUST00000000619	12086	-1
ENSMUST00000047978	11628	1	ENSMUST00000000619	1217	-1
ENSMUST00000047978	11689	1	ENSMUST00000000619	12823	-1
ENSMUST00000047978	11556	1	ENSMUST00000000619	13163	-1
ENSMUST00000047714	70403	1	ENSMUST00000000619	13376	-1
ENSMUST00000047714	70426	1	ENSMUST00000000619	13686	-1
ENSMUST00000047714	70459	1	ENSMUST00000000619	14818	-1
ENSMUST00000047714	71207	1	ENSMUST00000000619	14824	-1
ENSMUST00000047714	71239	1	ENSMUST00000000619	15033	-1
ENSMUST00000047714	71282	1	ENSMUST00000000619	15418	-1
ENSMUST00000121990	38698	1	ENSMUST00000000619	15560	-1
ENSMUST00000121990	39055	1	ENSMUST00000000619	15660	-1
ENSMUST00000121990	39151	1	ENSMUST00000000619	16038	-1
ENSMUST00000121990	39184	1	ENSMUST00000000619	16085	-1
ENSMUST00000121990	42102	1	ENSMUST00000000619	16481	-1
ENSMUST00000045665	600	1	ENSMUST00000000619	16554	-1
ENSMUST00000045665	884	1	ENSMUST00000000619	16797	-1
ENSMUST00000045665	4685	1	ENSMUST00000000619	16820	-1
ENSMUST00000027682	218	1	ENSMUST00000000619	2570	-1
ENSMUST00000027682	1249	1	ENSMUST00000000619	2779	-1
ENSMUST00000027682	6975	1	ENSMUST00000000619	2928	-1
ENSMUST00000027682	7031	1	ENSMUST00000000619	3395	-1
ENSMUST00000081104	234	1	ENSMUST00000000619	3982	-1
ENSMUST00000041240	118	1	ENSMUST00000000619	4213	-1
ENSMUST00000041240	246	1	ENSMUST00000000619	4445	-1
ENSMUST00000041023	859	1	ENSMUST00000000619	4464	-1
ENSMUST00000041023	870	1	ENSMUST00000000619	489	-1
ENSMUST00000041023	880	1	ENSMUST00000000619	5397	-1
ENSMUST00000041023	2935	1	ENSMUST00000000619	5442	-1
ENSMUST00000041023	2872	1	ENSMUST00000000619	551	-1
ENSMUST00000040599	3292	1	ENSMUST00000000619	5633	-1
ENSMUST00000040599	4040	1	ENSMUST00000000619	62	-1
ENSMUST00000040599	4058	1	ENSMUST00000000619	6484	-1
ENSMUST00000040599	4089	1	ENSMUST00000000619	6535	-1
ENSMUST00000040599	4320	1	ENSMUST00000000619	6759	-1
ENSMUST00000040599	4422	1	ENSMUST00000000619	6964	-1
ENSMUST00000040599	4467	1	ENSMUST00000000619	7217	-1
ENSMUST00000040599	4703	1	ENSMUST00000000619	7289	-1
ENSMUST00000040599	5821	1	ENSMUST00000000619	7363	-1
ENSMUST00000040599	6403	1	ENSMUST00000000619	7414	-1
ENSMUST00000040599	6655	1	ENSMUST00000000619	743	-1
ENSMUST00000040599	6711	1	ENSMUST00000000619	7443	-1
ENSMUST00000040599	6767	1	ENSMUST00000000619	8160	-1
ENSMUST00000040599	6805	1	ENSMUST00000000619	9024	-1
ENSMUST00000040599	6937	1	ENSMUST00000000619	9419	-1
ENSMUST00000040599	7140	1	ENSMUST00000000619	9433	-1
ENSMUST00000040599	35293	1	ENSMUST00000000619	9734	-1
ENSMUST00000040599	150087	1	ENSMUST00000000619	9789	-1
ENSMUST00000040599	150127	1	ENSMUST00000000619	9986	-1
ENSMUST00000038945	2458	1	ENSMUST00000000641	10119	-1
ENSMUST00000038945	2469	1	ENSMUST00000000641	10306	-1
ENSMUST00000038945	2627	1	ENSMUST00000000641	11264	-1
ENSMUST00000038945	2709	1	ENSMUST00000000641	11713	-1
ENSMUST00000038945	2741	1	ENSMUST00000000641	11735	-1
ENSMUST00000170977	11135	1	ENSMUST00000000641	11831	-1
ENSMUST00000170977	11145	1	ENSMUST00000000641	11850	-1
ENSMUST00000170977	11170	1	ENSMUST00000000641	11881	-1
ENSMUST00000170977	11324	1	ENSMUST00000000641	11953	-1
ENSMUST00000170977	11411	1	ENSMUST00000000641	12183	-1
ENSMUST00000170977	11457	1	ENSMUST00000000641	12200	-1
ENSMUST00000170977	11534	1	ENSMUST00000000641	12525	-1
ENSMUST00000170977	11586	1	ENSMUST00000000641	12554	-1
ENSMUST00000170977	11483	1	ENSMUST00000000641	13604	-1
ENSMUST00000170977	11630	1	ENSMUST00000000641	14668	-1
ENSMUST00000048309	12386	1	ENSMUST00000000641	14985	-1
ENSMUST00000048309	12411	1	ENSMUST00000000641	16524	-1
ENSMUST00000048309	12504	1	ENSMUST00000000641	16630	-1
ENSMUST00000048309	13032	1	ENSMUST00000000641	17137	-1
ENSMUST00000048309	13055	1	ENSMUST00000000641	18009	-1
ENSMUST00000048309	12669	1	ENSMUST00000000641	19564	-1
ENSMUST00000048309	12717	1	ENSMUST00000000641	19743	-1
ENSMUST00000048309	14119	1	ENSMUST00000000641	20710	-1
ENSMUST00000027655	1550	1	ENSMUST00000000641	20803	-1
ENSMUST00000112046	672	1	ENSMUST00000000641	21204	-1
ENSMUST00000112046	989	1	ENSMUST00000000641	2170	-1
ENSMUST00000112046	1419	1	ENSMUST00000000641	21944	-1
ENSMUST00000112046	1445	1	ENSMUST00000000641	22919	-1
ENSMUST00000112046	1627	1	ENSMUST00000000641	23261	-1
ENSMUST00000112046	1665	1	ENSMUST00000000641	23544	-1
ENSMUST00000112046	1747	1	ENSMUST00000000641	2399	-1
ENSMUST00000112046	2012	1	ENSMUST00000000641	24812	-1
ENSMUST00000112046	2103	1	ENSMUST00000000641	24908	-1
ENSMUST00000112046	2437	1	ENSMUST00000000641	25004	-1
ENSMUST00000112046	2478	1	ENSMUST00000000641	25116	-1
ENSMUST00000112046	2705	1	ENSMUST00000000641	25132	-1
ENSMUST00000112046	2780	1	ENSMUST00000000641	25164	-1
ENSMUST00000112046	2835	1	ENSMUST00000000641	25514	-1
ENSMUST00000112046	2868	1	ENSMUST00000000641	2564	-1
ENSMUST00000112046	1634	1	ENSMUST00000000641	26110	-1
ENSMUST00000112046	2741	1	ENSMUST00000000641	26319	-1
ENSMUST00000112046	2921	1	ENSMUST00000000641	26349	-1
ENSMUST00000112046	2952	1	ENSMUST00000000641	26421	-1
ENSMUST00000112046	2966	1	ENSMUST00000000641	27637	-1
ENSMUST00000027649	1824	1	ENSMUST00000000641	27789	-1
ENSMUST00000027649	1844	1	ENSMUST00000000641	2799	-1
ENSMUST00000168527	206946	1	ENSMUST00000000641	2936	-1
ENSMUST00000039867	1268	1	ENSMUST00000000641	3312	-1
ENSMUST00000039867	1581	1	ENSMUST00000000641	3967	-1
ENSMUST00000039867	24649	1	ENSMUST00000000641	4670	-1
ENSMUST00000039867	24759	1	ENSMUST00000000641	5365	-1
ENSMUST00000039867	24775	1	ENSMUST00000000641	557	-1
ENSMUST00000039867	24976	1	ENSMUST00000000641	5921	-1
ENSMUST00000039867	25083	1	ENSMUST00000000641	6844	-1
ENSMUST00000039867	25303	1	ENSMUST00000000641	7034	-1
ENSMUST00000039867	25316	1	ENSMUST00000000641	7259	-1
ENSMUST00000039867	25326	1	ENSMUST00000000641	7838	-1
ENSMUST00000039867	29323	1	ENSMUST00000000641	8110	-1
ENSMUST00000039867	29458	1	ENSMUST00000000641	8242	-1
ENSMUST00000053364	25059	1	ENSMUST00000000641	8562	-1
ENSMUST00000053364	26057	1	ENSMUST00000000641	9622	-1
ENSMUST00000018337	41949	1	ENSMUST00000000707	10023	-1
ENSMUST00000018337	42391	1	ENSMUST00000000707	10294	-1
ENSMUST00000018337	42429	1	ENSMUST00000000707	1051	-1
ENSMUST00000018337	47512	1	ENSMUST00000000707	10742	-1
ENSMUST00000018337	47555	1	ENSMUST00000000707	11474	-1
ENSMUST00000018337	47633	1	ENSMUST00000000707	11800	-1
ENSMUST00000018337	47726	1	ENSMUST00000000707	11837	-1
ENSMUST00000018337	47848	1	ENSMUST00000000707	12699	-1
ENSMUST00000018337	47863	1	ENSMUST00000000707	12945	-1
ENSMUST00000018337	48140	1	ENSMUST00000000707	13565	-1
ENSMUST00000018337	48153	1	ENSMUST00000000707	13674	-1
ENSMUST00000018337	48158	1	ENSMUST00000000707	14683	-1
ENSMUST00000018337	48203	1	ENSMUST00000000707	15328	-1
ENSMUST00000018337	48209	1	ENSMUST00000000707	15394	-1
ENSMUST00000018337	48274	1	ENSMUST00000000707	16123	-1
ENSMUST00000159879	6713	1	ENSMUST00000000707	16214	-1
ENSMUST00000159879	20028	1	ENSMUST00000000707	17105	-1
ENSMUST00000018333	882	1	ENSMUST00000000707	17204	-1
ENSMUST00000018333	29465	1	ENSMUST00000000707	17456	-1
ENSMUST00000127206	2213	1	ENSMUST00000000707	17496	-1
ENSMUST00000127206	2225	1	ENSMUST00000000707	17609	-1
ENSMUST00000127206	2258	1	ENSMUST00000000707	17889	-1
ENSMUST00000127206	2315	1	ENSMUST00000000707	18094	-1
ENSMUST00000127206	2389	1	ENSMUST00000000707	18128	-1
ENSMUST00000127206	2431	1	ENSMUST00000000707	18140	-1
ENSMUST00000127206	2527	1	ENSMUST00000000707	18295	-1
ENSMUST00000127206	2574	1	ENSMUST00000000707	18347	-1
ENSMUST00000074622	405604	1	ENSMUST00000000707	2027	-1
ENSMUST00000074622	406025	1	ENSMUST00000000707	224	-1
ENSMUST00000074622	406233	1	ENSMUST00000000707	2247	-1
ENSMUST00000074622	406251	1	ENSMUST00000000707	2575	-1
ENSMUST00000074622	406311	1	ENSMUST00000000707	2659	-1
ENSMUST00000074622	406467	1	ENSMUST00000000707	276	-1
ENSMUST00000074622	406638	1	ENSMUST00000000707	2807	-1
ENSMUST00000111913	230	1	ENSMUST00000000707	3272	-1
ENSMUST00000119161	46902	1	ENSMUST00000000707	3292	-1
ENSMUST00000076110	1883	1	ENSMUST00000000707	3730	-1
ENSMUST00000059498	63023	1	ENSMUST00000000707	3849	-1
ENSMUST00000059498	63186	1	ENSMUST00000000707	4034	-1
ENSMUST00000059498	63208	1	ENSMUST00000000707	4298	-1
ENSMUST00000059498	63218	1	ENSMUST00000000707	4463	-1
ENSMUST00000059498	63273	1	ENSMUST00000000707	4771	-1
ENSMUST00000059498	63334	1	ENSMUST00000000707	5261	-1
ENSMUST00000059498	63353	1	ENSMUST00000000707	528	-1
ENSMUST00000059498	63463	1	ENSMUST00000000707	5372	-1
ENSMUST00000059498	63514	1	ENSMUST00000000707	5532	-1
ENSMUST00000059498	63523	1	ENSMUST00000000707	5979	-1
ENSMUST00000059498	63745	1	ENSMUST00000000707	5997	-1
ENSMUST00000059498	63158	1	ENSMUST00000000707	6090	-1
ENSMUST00000059498	63288	1	ENSMUST00000000707	6710	-1
ENSMUST00000044581	180	1	ENSMUST00000000707	761	-1
ENSMUST00000044581	7068	1	ENSMUST00000000707	7633	-1
ENSMUST00000044581	7250	1	ENSMUST00000000707	7803	-1
ENSMUST00000044581	8780	1	ENSMUST00000000707	7962	-1
ENSMUST00000044311	108921	1	ENSMUST00000000707	8413	-1
ENSMUST00000044311	108931	1	ENSMUST00000000707	8527	-1
ENSMUST00000111859	1898	1	ENSMUST00000000707	8970	-1
ENSMUST00000111859	1917	1	ENSMUST00000000707	9018	-1
ENSMUST00000111859	2300	1	ENSMUST00000000707	9620	-1
ENSMUST00000111859	2383	1	ENSMUST00000000769	10109	-1
ENSMUST00000111859	2275	1	ENSMUST00000000769	10245	-1
ENSMUST00000111836	2263	1	ENSMUST00000000769	10336	-1
ENSMUST00000027752	715	1	ENSMUST00000000769	10575	-1
ENSMUST00000027752	2703	1	ENSMUST00000000769	10851	-1
ENSMUST00000027752	2661	1	ENSMUST00000000769	11099	-1
ENSMUST00000041776	40912	1	ENSMUST00000000769	11365	-1
ENSMUST00000041776	40956	1	ENSMUST00000000769	11712	-1
ENSMUST00000041776	41028	1	ENSMUST00000000769	11730	-1
ENSMUST00000041776	41691	1	ENSMUST00000000769	11808	-1
ENSMUST00000041776	42984	1	ENSMUST00000000769	11843	-1
ENSMUST00000041776	43223	1	ENSMUST00000000769	11928	-1
ENSMUST00000041776	43228	1	ENSMUST00000000769	11933	-1
ENSMUST00000027748	3395	1	ENSMUST00000000769	12022	-1
ENSMUST00000027748	3705	1	ENSMUST00000000769	12382	-1
ENSMUST00000027748	3721	1	ENSMUST00000000769	12471	-1
ENSMUST00000027748	3728	1	ENSMUST00000000769	12722	-1
ENSMUST00000027748	3784	1	ENSMUST00000000769	1478	-1
ENSMUST00000027748	3917	1	ENSMUST00000000769	1823	-1
ENSMUST00000027748	4700	1	ENSMUST00000000769	270	-1
ENSMUST00000086209	4253	1	ENSMUST00000000769	2994	-1
ENSMUST00000086209	5540	1	ENSMUST00000000769	4081	-1
ENSMUST00000086199	8046	1	ENSMUST00000000769	4317	-1
ENSMUST00000086199	8049	1	ENSMUST00000000769	4619	-1
ENSMUST00000004214	5346	1	ENSMUST00000000769	4899	-1
ENSMUST00000004214	5704	1	ENSMUST00000000769	5014	-1
ENSMUST00000004214	5724	1	ENSMUST00000000769	5388	-1
ENSMUST00000004214	6089	1	ENSMUST00000000769	5501	-1
ENSMUST00000004214	26863	1	ENSMUST00000000769	5541	-1
ENSMUST00000004214	79783	1	ENSMUST00000000769	5612	-1
ENSMUST00000055322	1317	1	ENSMUST00000000769	5650	-1
ENSMUST00000055322	1349	1	ENSMUST00000000769	5743	-1
ENSMUST00000055322	1620	1	ENSMUST00000000769	5759	-1
ENSMUST00000055322	1700	1	ENSMUST00000000769	5779	-1
ENSMUST00000055322	1787	1	ENSMUST00000000769	6080	-1
ENSMUST00000055322	2022	1	ENSMUST00000000769	6320	-1
ENSMUST00000055322	2193	1	ENSMUST00000000769	6344	-1
ENSMUST00000055322	1500	1	ENSMUST00000000769	661	-1
ENSMUST00000027743	44030	1	ENSMUST00000000769	6730	-1
ENSMUST00000027741	213	1	ENSMUST00000000769	6887	-1
ENSMUST00000027741	868	1	ENSMUST00000000769	7579	-1
ENSMUST00000027741	1165	1	ENSMUST00000000769	7665	-1
ENSMUST00000027741	4979	1	ENSMUST00000000769	7926	-1
ENSMUST00000027741	5060	1	ENSMUST00000000769	7949	-1
ENSMUST00000035560	129006	1	ENSMUST00000000769	8174	-1
ENSMUST00000035325	1310	1	ENSMUST00000000769	8314	-1
ENSMUST00000035325	1432	1	ENSMUST00000000769	8359	-1
ENSMUST00000035325	34689	1	ENSMUST00000000769	8409	-1
ENSMUST00000138762	1863	1	ENSMUST00000000769	8444	-1
ENSMUST00000138762	1900	1	ENSMUST00000000769	8486	-1
ENSMUST00000138762	2105	1	ENSMUST00000000769	8559	-1
ENSMUST00000138762	2152	1	ENSMUST00000000769	8721	-1
ENSMUST00000138762	2400	1	ENSMUST00000000769	9047	-1
ENSMUST00000138762	2405	1	ENSMUST00000000769	9069	-1
ENSMUST00000138762	2440	1	ENSMUST00000000769	9547	-1
ENSMUST00000138762	2970	1	ENSMUST00000000769	9551	-1
ENSMUST00000138762	3142	1	ENSMUST00000000769	9618	-1
ENSMUST00000138762	3354	1	ENSMUST00000000769	9705	-1
ENSMUST00000138762	83770	1	ENSMUST00000000793	1024	-1
ENSMUST00000138762	108543	1	ENSMUST00000000793	1202	-1
ENSMUST00000138762	2114	1	ENSMUST00000000793	1279	-1
ENSMUST00000138762	2395	1	ENSMUST00000000793	1369	-1
ENSMUST00000097528	2275	1	ENSMUST00000000793	1513	-1
ENSMUST00000097528	2283	1	ENSMUST00000000793	1668	-1
ENSMUST00000097528	2421	1	ENSMUST00000000793	1733	-1
ENSMUST00000097528	2430	1	ENSMUST00000000793	1804	-1
ENSMUST00000097528	2683	1	ENSMUST00000000793	1809	-1
ENSMUST00000097528	2721	1	ENSMUST00000000793	1828	-1
ENSMUST00000097528	2548	1	ENSMUST00000000793	2292	-1
ENSMUST00000111757	16048	1	ENSMUST00000000793	2314	-1
ENSMUST00000111757	16147	1	ENSMUST00000000793	2325	-1
ENSMUST00000111757	16160	1	ENSMUST00000000793	2332	-1
ENSMUST00000111757	16229	1	ENSMUST00000000793	2348	-1
ENSMUST00000111757	16245	1	ENSMUST00000000793	2388	-1
ENSMUST00000111757	16315	1	ENSMUST00000000793	2664	-1
ENSMUST00000111757	29965	1	ENSMUST00000000793	2715	-1
ENSMUST00000111757	16250	1	ENSMUST00000000793	2733	-1
ENSMUST00000111757	16360	1	ENSMUST00000000793	2742	-1
ENSMUST00000111757	29635	1	ENSMUST00000000793	2899	-1
ENSMUST00000111757	30415	1	ENSMUST00000000793	3077	-1
ENSMUST00000166172	82236	1	ENSMUST00000000793	3425	-1
ENSMUST00000166172	82598	1	ENSMUST00000000793	3540	-1
ENSMUST00000166172	82614	1	ENSMUST00000000793	3713	-1
ENSMUST00000166172	82630	1	ENSMUST00000000793	3927	-1
ENSMUST00000166172	82679	1	ENSMUST00000000793	3950	-1
ENSMUST00000166172	82728	1	ENSMUST00000000793	4007	-1
ENSMUST00000166172	83498	1	ENSMUST00000000793	4042	-1
ENSMUST00000166172	83665	1	ENSMUST00000000793	4231	-1
ENSMUST00000063199	4775	1	ENSMUST00000000793	4369	-1
ENSMUST00000063199	4795	1	ENSMUST00000000793	4440	-1
ENSMUST00000063199	4825	1	ENSMUST00000000793	4545	-1
ENSMUST00000078308	4943	1	ENSMUST00000000793	4607	-1
ENSMUST00000078308	5362	1	ENSMUST00000000793	4642	-1
ENSMUST00000078308	21970	1	ENSMUST00000000793	4703	-1
ENSMUST00000078308	40949	1	ENSMUST00000000793	54	-1
ENSMUST00000086130	60865	1	ENSMUST00000000793	548	-1
ENSMUST00000004133	770	1	ENSMUST00000000793	633	-1
ENSMUST00000004133	787	1	ENSMUST00000000793	660	-1
ENSMUST00000004133	940	1	ENSMUST00000000793	691	-1
ENSMUST00000004133	1139	1	ENSMUST00000000793	714	-1
ENSMUST00000004133	1166	1	ENSMUST00000000793	73	-1
ENSMUST00000004133	1202	1	ENSMUST00000000793	770	-1
ENSMUST00000004133	1371	1	ENSMUST00000000793	806	-1
ENSMUST00000004133	1434	1	ENSMUST00000000793	830	-1
ENSMUST00000004133	110851	1	ENSMUST00000000793	871	-1
ENSMUST00000046110	326303	1	ENSMUST00000000793	903	-1
ENSMUST00000046110	326312	1	ENSMUST00000000793	915	-1
ENSMUST00000046110	326317	1	ENSMUST00000000793	948	-1
ENSMUST00000046110	326386	1	ENSMUST00000000809	1014	-1
ENSMUST00000046110	326395	1	ENSMUST00000000809	1049	-1
ENSMUST00000046110	327047	1	ENSMUST00000000809	1169	-1
ENSMUST00000046110	327545	1	ENSMUST00000000809	1579	-1
ENSMUST00000046110	327614	1	ENSMUST00000000809	1774	-1
ENSMUST00000163892	31184	1	ENSMUST00000000809	1851	-1
ENSMUST00000163892	31192	1	ENSMUST00000000809	2133	-1
ENSMUST00000163892	31293	1	ENSMUST00000000809	2630	-1
ENSMUST00000028052	4935	1	ENSMUST00000000809	2881	-1
ENSMUST00000028052	5119	1	ENSMUST00000000809	3088	-1
ENSMUST00000028052	5143	1	ENSMUST00000000809	3221	-1
ENSMUST00000028052	7397	1	ENSMUST00000000809	3681	-1
ENSMUST00000028052	37913	1	ENSMUST00000000809	3704	-1
ENSMUST00000161609	61637	1	ENSMUST00000000809	3960	-1
ENSMUST00000064725	7805	1	ENSMUST00000000809	4383	-1
ENSMUST00000064725	7810	1	ENSMUST00000000809	4621	-1
ENSMUST00000064725	7815	1	ENSMUST00000000809	4636	-1
ENSMUST00000064725	8734	1	ENSMUST00000000809	4654	-1
ENSMUST00000064725	23945	1	ENSMUST00000000809	4901	-1
ENSMUST00000162226	1882	1	ENSMUST00000000809	5136	-1
ENSMUST00000162226	1886	1	ENSMUST00000000809	5386	-1
ENSMUST00000162226	1930	1	ENSMUST00000000809	5438	-1
ENSMUST00000162226	2120	1	ENSMUST00000000809	5612	-1
ENSMUST00000162226	14329	1	ENSMUST00000000809	5685	-1
ENSMUST00000028035	12397	1	ENSMUST00000000809	5705	-1
ENSMUST00000028035	12575	1	ENSMUST00000000809	5870	-1
ENSMUST00000028035	15306	1	ENSMUST00000000809	5915	-1
ENSMUST00000111608	8550	1	ENSMUST00000000809	6391	-1
ENSMUST00000048377	2431	1	ENSMUST00000000809	6522	-1
ENSMUST00000048377	18364	1	ENSMUST00000000809	6559	-1
ENSMUST00000048377	18600	1	ENSMUST00000000809	6689	-1
ENSMUST00000048377	18803	1	ENSMUST00000000809	6725	-1
ENSMUST00000048377	2446	1	ENSMUST00000000809	7594	-1
ENSMUST00000048377	18339	1	ENSMUST00000000809	7601	-1
ENSMUST00000048377	18590	1	ENSMUST00000000809	769	-1
ENSMUST00000048377	18806	1	ENSMUST00000000809	7879	-1
ENSMUST00000111594	1215	1	ENSMUST00000000809	7952	-1
ENSMUST00000111594	1589	1	ENSMUST00000000809	8344	-1
ENSMUST00000111594	1875	1	ENSMUST00000000809	8386	-1
ENSMUST00000111594	2137	1	ENSMUST00000000809	8528	-1
ENSMUST00000111594	2167	1	ENSMUST00000000809	8649	-1
ENSMUST00000111594	2199	1	ENSMUST00000000809	8727	-1
ENSMUST00000086074	4622	1	ENSMUST00000000809	8883	-1
ENSMUST00000028017	1777	1	ENSMUST00000000809	8958	-1
ENSMUST00000028016	51	1	ENSMUST00000000809	9114	-1
ENSMUST00000028016	31922	1	ENSMUST00000000809	9131	-1
ENSMUST00000028016	31928	1	ENSMUST00000000809	9245	-1
ENSMUST00000028016	32240	1	ENSMUST00000000809	927	-1
ENSMUST00000028016	33125	1	ENSMUST00000000809	9328	-1
ENSMUST00000028016	33153	1	ENSMUST00000000809	9363	-1
ENSMUST00000028016	37060	1	ENSMUST00000000809	9408	-1
ENSMUST00000111525	285	1	ENSMUST00000000809	9432	-1
ENSMUST00000111525	290	1	ENSMUST00000000809	9489	-1
ENSMUST00000046049	533	1	ENSMUST00000000809	9548	-1
ENSMUST00000046049	10805	1	ENSMUST00000000809	9665	-1
ENSMUST00000045902	2513	1	ENSMUST00000000811	100570	-1
ENSMUST00000028010	325	1	ENSMUST00000000811	10477	-1
ENSMUST00000028010	339	1	ENSMUST00000000811	108386	-1
ENSMUST00000045138	1394	1	ENSMUST00000000811	108884	-1
ENSMUST00000045138	1436	1	ENSMUST00000000811	11110	-1
ENSMUST00000045138	1440	1	ENSMUST00000000811	111503	-1
ENSMUST00000045138	1475	1	ENSMUST00000000811	111718	-1
ENSMUST00000027876	22701	1	ENSMUST00000000811	114956	-1
ENSMUST00000027876	22762	1	ENSMUST00000000811	116528	-1
ENSMUST00000027876	23947	1	ENSMUST00000000811	117906	-1
ENSMUST00000027876	23893	1	ENSMUST00000000811	119389	-1
ENSMUST00000045694	1722	1	ENSMUST00000000811	12017	-1
ENSMUST00000162746	33625	1	ENSMUST00000000811	122583	-1
ENSMUST00000086040	40189	1	ENSMUST00000000811	12507	-1
ENSMUST00000086040	40480	1	ENSMUST00000000811	135564	-1
ENSMUST00000086040	40489	1	ENSMUST00000000811	139820	-1
ENSMUST00000086040	42319	1	ENSMUST00000000811	140521	-1
ENSMUST00000086040	42353	1	ENSMUST00000000811	143355	-1
ENSMUST00000086040	42438	1	ENSMUST00000000811	143454	-1
ENSMUST00000044021	14707	1	ENSMUST00000000811	143751	-1
ENSMUST00000027867	4455	1	ENSMUST00000000811	146372	-1
ENSMUST00000027867	4840	1	ENSMUST00000000811	1741	-1
ENSMUST00000027863	1077	1	ENSMUST00000000811	18077	-1
ENSMUST00000043235	564	1	ENSMUST00000000811	18205	-1
ENSMUST00000043235	803	1	ENSMUST00000000811	19204	-1
ENSMUST00000043235	844	1	ENSMUST00000000811	19313	-1
ENSMUST00000111450	7968	1	ENSMUST00000000811	19984	-1
ENSMUST00000111450	8253	1	ENSMUST00000000811	20425	-1
ENSMUST00000111450	18866	1	ENSMUST00000000811	22025	-1
ENSMUST00000111450	19348	1	ENSMUST00000000811	30155	-1
ENSMUST00000111450	19976	1	ENSMUST00000000811	34424	-1
ENSMUST00000111435	1325	1	ENSMUST00000000811	36454	-1
ENSMUST00000160260	10299	1	ENSMUST00000000811	42667	-1
ENSMUST00000160260	10410	1	ENSMUST00000000811	46611	-1
ENSMUST00000111416	57248	1	ENSMUST00000000811	47041	-1
ENSMUST00000111416	57271	1	ENSMUST00000000811	53401	-1
ENSMUST00000111416	57568	1	ENSMUST00000000811	5753	-1
ENSMUST00000111416	57784	1	ENSMUST00000000811	5877	-1
ENSMUST00000111416	57881	1	ENSMUST00000000811	61584	-1
ENSMUST00000111416	58016	1	ENSMUST00000000811	61956	-1
ENSMUST00000111416	58062	1	ENSMUST00000000811	62934	-1
ENSMUST00000111416	58229	1	ENSMUST00000000811	65004	-1
ENSMUST00000111416	56854	1	ENSMUST00000000811	66805	-1
ENSMUST00000111416	56948	1	ENSMUST00000000811	67409	-1
ENSMUST00000111416	57848	1	ENSMUST00000000811	67825	-1
ENSMUST00000111416	58054	1	ENSMUST00000000811	70500	-1
ENSMUST00000111416	60912	1	ENSMUST00000000811	7195	-1
ENSMUST00000027846	12028	1	ENSMUST00000000811	73539	-1
ENSMUST00000027846	12133	1	ENSMUST00000000811	77608	-1
ENSMUST00000027846	13609	1	ENSMUST00000000811	78297	-1
ENSMUST00000111411	5082	1	ENSMUST00000000811	79503	-1
ENSMUST00000111411	5782	1	ENSMUST00000000811	83825	-1
ENSMUST00000111411	6021	1	ENSMUST00000000811	85391	-1
ENSMUST00000111411	15473	1	ENSMUST00000000811	86807	-1
ENSMUST00000165874	77141	1	ENSMUST00000000811	94398	-1
ENSMUST00000165874	77354	1	ENSMUST00000000811	96192	-1
ENSMUST00000165874	77500	1	ENSMUST00000000811	96628	-1
ENSMUST00000165874	77721	1	ENSMUST00000000811	98109	-1
ENSMUST00000165874	77911	1	ENSMUST00000000811	99991	-1
ENSMUST00000165874	77917	1	ENSMUST00000000828	11764	-1
ENSMUST00000165874	77934	1	ENSMUST00000000828	11868	-1
ENSMUST00000165874	86672	1	ENSMUST00000000828	12152	-1
ENSMUST00000165874	86865	1	ENSMUST00000000828	12363	-1
ENSMUST00000165874	86907	1	ENSMUST00000000828	12724	-1
ENSMUST00000165874	86926	1	ENSMUST00000000828	12737	-1
ENSMUST00000165874	87109	1	ENSMUST00000000828	12903	-1
ENSMUST00000165874	87113	1	ENSMUST00000000828	13342	-1
ENSMUST00000027839	101	1	ENSMUST00000000828	13634	-1
ENSMUST00000027839	124	1	ENSMUST00000000828	13668	-1
ENSMUST00000015987	141	1	ENSMUST00000000828	13842	-1
ENSMUST00000176540	278327	1	ENSMUST00000000828	15106	-1
ENSMUST00000027991	2236	1	ENSMUST00000000828	15751	-1
ENSMUST00000094348	5511	1	ENSMUST00000000828	15761	-1
ENSMUST00000027989	3355	1	ENSMUST00000000828	17189	-1
ENSMUST00000111350	410	1	ENSMUST00000000828	17436	-1
ENSMUST00000111350	458	1	ENSMUST00000000828	17495	-1
ENSMUST00000111350	473	1	ENSMUST00000000828	1814	-1
ENSMUST00000111350	24847	1	ENSMUST00000000828	18220	-1
ENSMUST00000111350	24873	1	ENSMUST00000000828	18448	-1
ENSMUST00000046792	24657	1	ENSMUST00000000828	18878	-1
ENSMUST00000046792	37601	1	ENSMUST00000000828	19220	-1
ENSMUST00000164044	100	1	ENSMUST00000000828	19657	-1
ENSMUST00000111332	500	1	ENSMUST00000000828	19662	-1
ENSMUST00000005817	281	1	ENSMUST00000000828	20137	-1
ENSMUST00000005817	286	1	ENSMUST00000000828	20636	-1
ENSMUST00000005817	1580	1	ENSMUST00000000828	20685	-1
ENSMUST00000111289	447	1	ENSMUST00000000828	21861	-1
ENSMUST00000111289	1857	1	ENSMUST00000000828	23050	-1
ENSMUST00000111289	1886	1	ENSMUST00000000828	23660	-1
ENSMUST00000161241	38	1	ENSMUST00000000828	25148	-1
ENSMUST00000161241	6869	1	ENSMUST00000000828	25896	-1
ENSMUST00000043839	26128	1	ENSMUST00000000828	26453	-1
ENSMUST00000043839	26173	1	ENSMUST00000000828	26593	-1
ENSMUST00000043839	25907	1	ENSMUST00000000828	27865	-1
ENSMUST00000043839	26082	1	ENSMUST00000000828	28425	-1
ENSMUST00000081527	873	1	ENSMUST00000000828	28780	-1
ENSMUST00000081527	910	1	ENSMUST00000000828	302	-1
ENSMUST00000081527	915	1	ENSMUST00000000828	30216	-1
ENSMUST00000081527	1193	1	ENSMUST00000000828	30993	-1
ENSMUST00000111263	3654	1	ENSMUST00000000828	31163	-1
ENSMUST00000111263	3715	1	ENSMUST00000000828	3245	-1
ENSMUST00000111263	3758	1	ENSMUST00000000828	4188	-1
ENSMUST00000111263	3828	1	ENSMUST00000000828	4384	-1
ENSMUST00000111263	3850	1	ENSMUST00000000828	4996	-1
ENSMUST00000111263	9022	1	ENSMUST00000000828	6057	-1
ENSMUST00000074144	24580	1	ENSMUST00000000828	6586	-1
ENSMUST00000074144	24598	1	ENSMUST00000000828	6743	-1
ENSMUST00000074144	24657	1	ENSMUST00000000828	6758	-1
ENSMUST00000074144	46888	1	ENSMUST00000000828	6914	-1
ENSMUST00000074144	24495	1	ENSMUST00000000828	6963	-1
ENSMUST00000074144	46813	1	ENSMUST00000000828	7249	-1
ENSMUST00000139528	54808	1	ENSMUST00000000828	7288	-1
ENSMUST00000139528	55935	1	ENSMUST00000000828	7639	-1
ENSMUST00000062387	137	1	ENSMUST00000000828	8169	-1
ENSMUST00000062387	1790	1	ENSMUST00000000828	8202	-1
ENSMUST00000056136	27880	1	ENSMUST00000000828	9256	-1
ENSMUST00000056136	28351	1	ENSMUST00000000828	9426	-1
ENSMUST00000056136	29165	1	ENSMUST00000000828	9704	-1
ENSMUST00000056136	29178	1	ENSMUST00000000828	974	-1
ENSMUST00000052455	1461	1	ENSMUST00000000896	10250	-1
ENSMUST00000111235	14819	1	ENSMUST00000000896	10314	-1
ENSMUST00000027826	685	1	ENSMUST00000000896	10380	-1
ENSMUST00000027826	695	1	ENSMUST00000000896	11050	-1
ENSMUST00000038495	631	1	ENSMUST00000000896	11098	-1
ENSMUST00000038495	839	1	ENSMUST00000000896	11954	-1
ENSMUST00000038495	908	1	ENSMUST00000000896	12466	-1
ENSMUST00000038495	923	1	ENSMUST00000000896	12645	-1
ENSMUST00000027824	529	1	ENSMUST00000000896	12959	-1
ENSMUST00000027824	584	1	ENSMUST00000000896	12978	-1
ENSMUST00000038227	604	1	ENSMUST00000000896	13572	-1
ENSMUST00000038227	936	1	ENSMUST00000000896	13701	-1
ENSMUST00000038227	971	1	ENSMUST00000000896	13938	-1
ENSMUST00000111220	1897	1	ENSMUST00000000896	14048	-1
ENSMUST00000111220	2701	1	ENSMUST00000000896	15045	-1
ENSMUST00000111220	2725	1	ENSMUST00000000896	15397	-1
ENSMUST00000111220	2754	1	ENSMUST00000000896	15843	-1
ENSMUST00000030039	26	1	ENSMUST00000000896	16037	-1
ENSMUST00000030039	106673	1	ENSMUST00000000896	16317	-1
ENSMUST00000030039	106683	1	ENSMUST00000000896	16648	-1
ENSMUST00000030039	106717	1	ENSMUST00000000896	16740	-1
ENSMUST00000030039	106807	1	ENSMUST00000000896	16864	-1
ENSMUST00000055294	251	1	ENSMUST00000000896	17276	-1
ENSMUST00000055294	2382	1	ENSMUST00000000896	17315	-1
ENSMUST00000055294	2394	1	ENSMUST00000000896	17627	-1
ENSMUST00000055294	2719	1	ENSMUST00000000896	17725	-1
ENSMUST00000055294	2990	1	ENSMUST00000000896	17792	-1
ENSMUST00000055294	2424	1	ENSMUST00000000896	17937	-1
ENSMUST00000027809	23602	1	ENSMUST00000000896	1917	-1
ENSMUST00000027809	23857	1	ENSMUST00000000896	2091	-1
ENSMUST00000027809	23956	1	ENSMUST00000000896	238	-1
ENSMUST00000027809	23965	1	ENSMUST00000000896	2449	-1
ENSMUST00000027809	24041	1	ENSMUST00000000896	2463	-1
ENSMUST00000027809	24188	1	ENSMUST00000000896	2500	-1
ENSMUST00000027809	24302	1	ENSMUST00000000896	2692	-1
ENSMUST00000027809	24311	1	ENSMUST00000000896	2863	-1
ENSMUST00000027809	24696	1	ENSMUST00000000896	3018	-1
ENSMUST00000027809	25020	1	ENSMUST00000000896	3050	-1
ENSMUST00000027809	25242	1	ENSMUST00000000896	3808	-1
ENSMUST00000027809	25410	1	ENSMUST00000000896	3813	-1
ENSMUST00000027809	25752	1	ENSMUST00000000896	3823	-1
ENSMUST00000027809	26072	1	ENSMUST00000000896	3843	-1
ENSMUST00000027809	26119	1	ENSMUST00000000896	3852	-1
ENSMUST00000057037	1478	1	ENSMUST00000000896	4148	-1
ENSMUST00000057037	1509	1	ENSMUST00000000896	540	-1
ENSMUST00000057037	2007	1	ENSMUST00000000896	5827	-1
ENSMUST00000057037	2028	1	ENSMUST00000000896	609	-1
ENSMUST00000057037	21589	1	ENSMUST00000000896	6143	-1
ENSMUST00000057037	21763	1	ENSMUST00000000896	62	-1
ENSMUST00000057037	21892	1	ENSMUST00000000896	6861	-1
ENSMUST00000057037	22030	1	ENSMUST00000000896	6870	-1
ENSMUST00000057037	22131	1	ENSMUST00000000896	7152	-1
ENSMUST00000057037	22407	1	ENSMUST00000000896	7354	-1
ENSMUST00000057037	22565	1	ENSMUST00000000896	8329	-1
ENSMUST00000057037	22634	1	ENSMUST00000000896	8484	-1
ENSMUST00000057037	35775	1	ENSMUST00000000896	858	-1
ENSMUST00000057037	41003	1	ENSMUST00000000896	9128	-1
ENSMUST00000111159	3213	1	ENSMUST00000000896	9168	-1
ENSMUST00000077225	1446	1	ENSMUST00000000896	9638	-1
ENSMUST00000077225	1554	1	ENSMUST00000000896	9730	-1
ENSMUST00000077225	1785	1	ENSMUST00000000896	9973	-1
ENSMUST00000077225	1806	1	ENSMUST00000000896	9980	-1
ENSMUST00000077225	1851	1	ENSMUST00000000910	10159	-1
ENSMUST00000077225	1992	1	ENSMUST00000000910	10205	-1
ENSMUST00000077225	2257	1	ENSMUST00000000910	10273	-1
ENSMUST00000077225	2340	1	ENSMUST00000000910	10542	-1
ENSMUST00000077225	2534	1	ENSMUST00000000910	10961	-1
ENSMUST00000077225	2721	1	ENSMUST00000000910	11313	-1
ENSMUST00000077225	2811	1	ENSMUST00000000910	11434	-1
ENSMUST00000077225	2839	1	ENSMUST00000000910	11505	-1
ENSMUST00000077225	2148	1	ENSMUST00000000910	11863	-1
ENSMUST00000016105	1039	1	ENSMUST00000000910	12194	-1
ENSMUST00000016105	1236	1	ENSMUST00000000910	12278	-1
ENSMUST00000037748	1211	1	ENSMUST00000000910	13282	-1
ENSMUST00000037748	1232	1	ENSMUST00000000910	13330	-1
ENSMUST00000037748	8043	1	ENSMUST00000000910	13437	-1
ENSMUST00000161017	385846	1	ENSMUST00000000910	13772	-1
ENSMUST00000161017	385972	1	ENSMUST00000000910	13847	-1
ENSMUST00000161017	386686	1	ENSMUST00000000910	15321	-1
ENSMUST00000161017	387679	1	ENSMUST00000000910	15431	-1
ENSMUST00000161017	388975	1	ENSMUST00000000910	15802	-1
ENSMUST00000161017	403147	1	ENSMUST00000000910	15869	-1
ENSMUST00000161017	403294	1	ENSMUST00000000910	15905	-1
ENSMUST00000161017	403382	1	ENSMUST00000000910	15916	-1
ENSMUST00000040706	63536	1	ENSMUST00000000910	16526	-1
ENSMUST00000040706	63777	1	ENSMUST00000000910	16557	-1
ENSMUST00000040706	63855	1	ENSMUST00000000910	16816	-1
ENSMUST00000040706	63879	1	ENSMUST00000000910	17135	-1
ENSMUST00000040706	78753	1	ENSMUST00000000910	17167	-1
ENSMUST00000040706	78762	1	ENSMUST00000000910	17251	-1
ENSMUST00000040706	78765	1	ENSMUST00000000910	17354	-1
ENSMUST00000040706	78856	1	ENSMUST00000000910	17731	-1
ENSMUST00000040706	78921	1	ENSMUST00000000910	17942	-1
ENSMUST00000040706	78958	1	ENSMUST00000000910	2069	-1
ENSMUST00000040706	78967	1	ENSMUST00000000910	2124	-1
ENSMUST00000040706	78980	1	ENSMUST00000000910	240	-1
ENSMUST00000040706	79416	1	ENSMUST00000000910	3016	-1
ENSMUST00000040706	79454	1	ENSMUST00000000910	3339	-1
ENSMUST00000040706	79476	1	ENSMUST00000000910	3600	-1
ENSMUST00000040706	79481	1	ENSMUST00000000910	3720	-1
ENSMUST00000040706	80820	1	ENSMUST00000000910	3910	-1
ENSMUST00000040706	80840	1	ENSMUST00000000910	4254	-1
ENSMUST00000040706	63835	1	ENSMUST00000000910	4970	-1
ENSMUST00000027768	408	1	ENSMUST00000000910	6395	-1
ENSMUST00000027768	610	1	ENSMUST00000000910	6680	-1
ENSMUST00000027768	648	1	ENSMUST00000000910	6740	-1
ENSMUST00000027768	7566	1	ENSMUST00000000910	6764	-1
ENSMUST00000027768	7570	1	ENSMUST00000000910	7332	-1
ENSMUST00000027768	7904	1	ENSMUST00000000910	7790	-1
ENSMUST00000027768	8081	1	ENSMUST00000000910	7820	-1
ENSMUST00000027768	8086	1	ENSMUST00000000910	8131	-1
ENSMUST00000027768	8582	1	ENSMUST00000000910	8160	-1
ENSMUST00000027768	8606	1	ENSMUST00000000910	8249	-1
ENSMUST00000027768	8789	1	ENSMUST00000000910	8299	-1
ENSMUST00000027768	437	1	ENSMUST00000000910	8307	-1
ENSMUST00000027768	1529	1	ENSMUST00000000910	8323	-1
ENSMUST00000027768	7520	1	ENSMUST00000000910	8512	-1
ENSMUST00000027768	8812	1	ENSMUST00000000910	857	-1
ENSMUST00000027768	8819	1	ENSMUST00000000910	8720	-1
ENSMUST00000027768	9028	1	ENSMUST00000000910	8807	-1
ENSMUST00000111117	103	1	ENSMUST00000000910	9187	-1
ENSMUST00000111117	183981	1	ENSMUST00000000939	10102	-1
ENSMUST00000111117	184076	1	ENSMUST00000000939	1011	-1
ENSMUST00000111117	201610	1	ENSMUST00000000939	10854	-1
ENSMUST00000111117	201629	1	ENSMUST00000000939	10883	-1
ENSMUST00000027766	1554	1	ENSMUST00000000939	11053	-1
ENSMUST00000070181	3041	1	ENSMUST00000000939	11837	-1
ENSMUST00000136521	2038	1	ENSMUST00000000939	12660	-1
ENSMUST00000136521	4689	1	ENSMUST00000000939	14131	-1
ENSMUST00000136521	4737	1	ENSMUST00000000939	14167	-1
ENSMUST00000136521	4890	1	ENSMUST00000000939	16614	-1
ENSMUST00000136521	4924	1	ENSMUST00000000939	17338	-1
ENSMUST00000136521	4953	1	ENSMUST00000000939	17427	-1
ENSMUST00000136521	5874	1	ENSMUST00000000939	18406	-1
ENSMUST00000085803	48003	1	ENSMUST00000000939	18609	-1
ENSMUST00000085803	48265	1	ENSMUST00000000939	18625	-1
ENSMUST00000027780	20929	1	ENSMUST00000000939	18722	-1
ENSMUST00000027780	20938	1	ENSMUST00000000939	19733	-1
ENSMUST00000027780	20967	1	ENSMUST00000000939	21730	-1
ENSMUST00000027780	26198	1	ENSMUST00000000939	21843	-1
ENSMUST00000027780	26450	1	ENSMUST00000000939	22067	-1
ENSMUST00000038091	11299	1	ENSMUST00000000939	22281	-1
ENSMUST00000038091	15176	1	ENSMUST00000000939	23041	-1
ENSMUST00000038091	15023	1	ENSMUST00000000939	23070	-1
ENSMUST00000111053	4327	1	ENSMUST00000000939	23905	-1
ENSMUST00000111053	4363	1	ENSMUST00000000939	25415	-1
ENSMUST00000111053	4421	1	ENSMUST00000000939	25716	-1
ENSMUST00000111053	4448	1	ENSMUST00000000939	25907	-1
ENSMUST00000111053	4479	1	ENSMUST00000000939	26647	-1
ENSMUST00000111053	4483	1	ENSMUST00000000939	2667	-1
ENSMUST00000111053	4547	1	ENSMUST00000000939	26760	-1
ENSMUST00000027795	281	1	ENSMUST00000000939	27336	-1
ENSMUST00000027795	106920	1	ENSMUST00000000939	27699	-1
ENSMUST00000027795	106989	1	ENSMUST00000000939	28004	-1
ENSMUST00000027795	107423	1	ENSMUST00000000939	28060	-1
ENSMUST00000027795	107451	1	ENSMUST00000000939	28481	-1
ENSMUST00000027795	107480	1	ENSMUST00000000939	28531	-1
ENSMUST00000078719	1340	1	ENSMUST00000000939	28752	-1
ENSMUST00000078719	17786	1	ENSMUST00000000939	2919	-1
ENSMUST00000078719	17916	1	ENSMUST00000000939	29292	-1
ENSMUST00000027792	7366	1	ENSMUST00000000939	29477	-1
ENSMUST00000035295	635	1	ENSMUST00000000939	3277	-1
ENSMUST00000035295	640	1	ENSMUST00000000939	3697	-1
ENSMUST00000035295	3313	1	ENSMUST00000000939	3982	-1
ENSMUST00000035295	3334	1	ENSMUST00000000939	4168	-1
ENSMUST00000035295	3836	1	ENSMUST00000000939	5318	-1
ENSMUST00000035295	3281	1	ENSMUST00000000939	5573	-1
ENSMUST00000051431	3457	1	ENSMUST00000000939	6393	-1
ENSMUST00000051431	3856	1	ENSMUST00000000939	6577	-1
ENSMUST00000051431	3897	1	ENSMUST00000000939	7205	-1
ENSMUST00000051431	4089	1	ENSMUST00000000939	7357	-1
ENSMUST00000051431	3472	1	ENSMUST00000000939	739	-1
ENSMUST00000051431	3830	1	ENSMUST00000000939	7440	-1
ENSMUST00000051431	3853	1	ENSMUST00000000939	7615	-1
ENSMUST00000117245	39552	1	ENSMUST00000000939	8159	-1
ENSMUST00000117245	39634	1	ENSMUST00000000939	8587	-1
ENSMUST00000117245	52699	1	ENSMUST00000000939	8648	-1
ENSMUST00000117245	52808	1	ENSMUST00000000939	898	-1
ENSMUST00000117245	52820	1	ENSMUST00000000939	9191	-1
ENSMUST00000068505	148	1	ENSMUST00000000939	9276	-1
ENSMUST00000068505	520	1	ENSMUST00000000939	9322	-1
ENSMUST00000068505	810	1	ENSMUST00000001055	1216	-1
ENSMUST00000068505	828	1	ENSMUST00000001055	1658	-1
ENSMUST00000068505	841	1	ENSMUST00000001055	1703	-1
ENSMUST00000085724	130403	1	ENSMUST00000001055	1707	-1
ENSMUST00000085724	130416	1	ENSMUST00000001055	1798	-1
ENSMUST00000085724	130480	1	ENSMUST00000001055	19	-1
ENSMUST00000085724	130523	1	ENSMUST00000001055	2044	-1
ENSMUST00000085724	130568	1	ENSMUST00000001055	214	-1
ENSMUST00000085724	130723	1	ENSMUST00000001055	2248	-1
ENSMUST00000085724	130734	1	ENSMUST00000001055	2320	-1
ENSMUST00000085724	130835	1	ENSMUST00000001055	2324	-1
ENSMUST00000085724	130864	1	ENSMUST00000001055	2361	-1
ENSMUST00000048655	40630	1	ENSMUST00000001055	2408	-1
ENSMUST00000048572	637	1	ENSMUST00000001055	2450	-1
ENSMUST00000048572	644	1	ENSMUST00000001055	2630	-1
ENSMUST00000110992	239	1	ENSMUST00000001055	2683	-1
ENSMUST00000110992	414	1	ENSMUST00000001055	277	-1
ENSMUST00000110992	599	1	ENSMUST00000001055	2841	-1
ENSMUST00000110992	895	1	ENSMUST00000001055	2846	-1
ENSMUST00000048308	2256	1	ENSMUST00000001055	286	-1
ENSMUST00000048308	1877	1	ENSMUST00000001055	2920	-1
ENSMUST00000048308	2201	1	ENSMUST00000001055	2970	-1
ENSMUST00000048308	2310	1	ENSMUST00000001055	3063	-1
ENSMUST00000027929	1030	1	ENSMUST00000001055	3166	-1
ENSMUST00000027929	1230	1	ENSMUST00000001055	3407	-1
ENSMUST00000027929	1246	1	ENSMUST00000001055	3765	-1
ENSMUST00000027929	1265	1	ENSMUST00000001055	3876	-1
ENSMUST00000027929	1339	1	ENSMUST00000001055	3953	-1
ENSMUST00000027929	1502	1	ENSMUST00000001055	3968	-1
ENSMUST00000027929	1518	1	ENSMUST00000001055	4300	-1
ENSMUST00000027929	2278	1	ENSMUST00000001055	4693	-1
ENSMUST00000046514	44500	1	ENSMUST00000001055	4765	-1
ENSMUST00000133360	1408	1	ENSMUST00000001055	480	-1
ENSMUST00000061093	9401	1	ENSMUST00000001055	4907	-1
ENSMUST00000061093	9428	1	ENSMUST00000001055	5082	-1
ENSMUST00000061093	9455	1	ENSMUST00000001055	524	-1
ENSMUST00000061093	9655	1	ENSMUST00000001055	557	-1
ENSMUST00000061093	9917	1	ENSMUST00000001055	613	-1
ENSMUST00000061093	9651	1	ENSMUST00000001055	658	-1
ENSMUST00000061093	9902	1	ENSMUST00000001055	720	-1
ENSMUST00000045288	1548	1	ENSMUST00000001055	799	-1
ENSMUST00000045288	1648	1	ENSMUST00000001055	809	-1
ENSMUST00000045288	1998	1	ENSMUST00000001055	884	-1
ENSMUST00000045288	2220	1	ENSMUST00000001055	913	-1
ENSMUST00000045288	81744	1	ENSMUST00000001059	10243	-1
ENSMUST00000110943	133952	1	ENSMUST00000001059	11078	-1
ENSMUST00000110943	134635	1	ENSMUST00000001059	1209	-1
ENSMUST00000110938	45788	1	ENSMUST00000001059	13876	-1
ENSMUST00000110938	213212	1	ENSMUST00000001059	14474	-1
ENSMUST00000110938	213239	1	ENSMUST00000001059	16516	-1
ENSMUST00000110938	213812	1	ENSMUST00000001059	22153	-1
ENSMUST00000110938	213878	1	ENSMUST00000001059	30016	-1
ENSMUST00000110938	213907	1	ENSMUST00000001059	31498	-1
ENSMUST00000110938	214156	1	ENSMUST00000001059	31813	-1
ENSMUST00000110938	214223	1	ENSMUST00000001059	32247	-1
ENSMUST00000110938	214241	1	ENSMUST00000001059	32296	-1
ENSMUST00000110938	214262	1	ENSMUST00000001059	32702	-1
ENSMUST00000110938	214672	1	ENSMUST00000001059	33785	-1
ENSMUST00000110938	215018	1	ENSMUST00000001059	34098	-1
ENSMUST00000110938	215051	1	ENSMUST00000001059	37799	-1
ENSMUST00000110938	215085	1	ENSMUST00000001059	38684	-1
ENSMUST00000110920	931	1	ENSMUST00000001059	3875	-1
ENSMUST00000110920	1882	1	ENSMUST00000001059	38930	-1
ENSMUST00000110920	1912	1	ENSMUST00000001059	40073	-1
ENSMUST00000110920	2007	1	ENSMUST00000001059	40407	-1
ENSMUST00000171929	1944	1	ENSMUST00000001059	41939	-1
ENSMUST00000171929	8121	1	ENSMUST00000001059	43704	-1
ENSMUST00000171929	8430	1	ENSMUST00000001059	4371	-1
ENSMUST00000171929	11945	1	ENSMUST00000001059	44016	-1
ENSMUST00000171929	13432	1	ENSMUST00000001059	46321	-1
ENSMUST00000171929	13671	1	ENSMUST00000001059	46536	-1
ENSMUST00000171929	13775	1	ENSMUST00000001059	4764	-1
ENSMUST00000171929	14109	1	ENSMUST00000001059	49753	-1
ENSMUST00000171929	14256	1	ENSMUST00000001059	5010	-1
ENSMUST00000175916	4575	1	ENSMUST00000001059	50791	-1
ENSMUST00000175916	42651	1	ENSMUST00000001059	54421	-1
ENSMUST00000175916	43159	1	ENSMUST00000001059	55809	-1
ENSMUST00000175916	43865	1	ENSMUST00000001059	57426	-1
ENSMUST00000175916	44125	1	ENSMUST00000001059	57606	-1
ENSMUST00000175916	43905	1	ENSMUST00000001059	59353	-1
ENSMUST00000066632	12521	1	ENSMUST00000001059	59598	-1
ENSMUST00000047409	367	1	ENSMUST00000001059	59764	-1
ENSMUST00000047409	1138	1	ENSMUST00000001059	61160	-1
ENSMUST00000047409	1332	1	ENSMUST00000001059	6150	-1
ENSMUST00000047409	1675	1	ENSMUST00000001059	62688	-1
ENSMUST00000047409	2348	1	ENSMUST00000001059	63879	-1
ENSMUST00000047409	12660	1	ENSMUST00000001059	64073	-1
ENSMUST00000027940	24087	1	ENSMUST00000001059	66462	-1
ENSMUST00000027933	1856	1	ENSMUST00000001059	67973	-1
ENSMUST00000045450	45559	1	ENSMUST00000001059	68238	-1
ENSMUST00000110855	60708	1	ENSMUST00000001059	68902	-1
ENSMUST00000110855	60714	1	ENSMUST00000001059	69001	-1
ENSMUST00000110855	60896	1	ENSMUST00000001059	69709	-1
ENSMUST00000110855	63754	1	ENSMUST00000001059	7020	-1
ENSMUST00000110855	60843	1	ENSMUST00000001059	73329	-1
ENSMUST00000110855	63326	1	ENSMUST00000001059	74062	-1
ENSMUST00000044954	2637	1	ENSMUST00000001059	76905	-1
ENSMUST00000044954	2777	1	ENSMUST00000001059	78716	-1
ENSMUST00000044954	2875	1	ENSMUST00000001059	79373	-1
ENSMUST00000044954	2909	1	ENSMUST00000001059	80482	-1
ENSMUST00000044954	3127	1	ENSMUST00000001059	80942	-1
ENSMUST00000044954	3137	1	ENSMUST00000001059	83317	-1
ENSMUST00000044954	2456	1	ENSMUST00000001059	85214	-1
ENSMUST00000044954	2498	1	ENSMUST00000001059	8821	-1
ENSMUST00000044954	2968	1	ENSMUST00000001059	89104	-1
ENSMUST00000044954	3014	1	ENSMUST00000001059	91141	-1
ENSMUST00000044954	3028	1	ENSMUST00000001059	92250	-1
ENSMUST00000085573	76304	1	ENSMUST00000001059	9529	-1
ENSMUST00000110849	1909	1	ENSMUST00000001059	9705	-1
ENSMUST00000110849	1994	1	ENSMUST00000001079	1014	-1
ENSMUST00000110849	2031	1	ENSMUST00000001079	11533	-1
ENSMUST00000110849	2067	1	ENSMUST00000001079	13055	-1
ENSMUST00000078470	314964	1	ENSMUST00000001079	14068	-1
ENSMUST00000078470	315448	1	ENSMUST00000001079	14508	-1
ENSMUST00000078470	315847	1	ENSMUST00000001079	16261	-1
ENSMUST00000155579	2053	1	ENSMUST00000001079	16470	-1
ENSMUST00000155579	2111	1	ENSMUST00000001079	16810	-1
ENSMUST00000155579	2274	1	ENSMUST00000001079	17502	-1
ENSMUST00000155579	2571	1	ENSMUST00000001079	17608	-1
ENSMUST00000164191	273	1	ENSMUST00000001079	18005	-1
ENSMUST00000085555	3102	1	ENSMUST00000001079	18058	-1
ENSMUST00000085555	3111	1	ENSMUST00000001079	19637	-1
ENSMUST00000085555	3124	1	ENSMUST00000001079	19653	-1
ENSMUST00000085555	3128	1	ENSMUST00000001079	20172	-1
ENSMUST00000076521	14556	1	ENSMUST00000001079	23128	-1
ENSMUST00000110831	1451	1	ENSMUST00000001079	24799	-1
ENSMUST00000110831	1175	1	ENSMUST00000001079	26015	-1
ENSMUST00000016338	380	1	ENSMUST00000001079	26168	-1
ENSMUST00000016338	395	1	ENSMUST00000001079	26272	-1
ENSMUST00000009777	294	1	ENSMUST00000001079	2691	-1
ENSMUST00000027952	24071	1	ENSMUST00000001079	28589	-1
ENSMUST00000027952	24076	1	ENSMUST00000001079	29387	-1
ENSMUST00000027952	24083	1	ENSMUST00000001079	29712	-1
ENSMUST00000027952	24263	1	ENSMUST00000001079	3050	-1
ENSMUST00000027952	192341	1	ENSMUST00000001079	37530	-1
ENSMUST00000027952	192363	1	ENSMUST00000001079	39295	-1
ENSMUST00000027952	192562	1	ENSMUST00000001079	41270	-1
ENSMUST00000027952	192681	1	ENSMUST00000001079	42058	-1
ENSMUST00000027952	192898	1	ENSMUST00000001079	42314	-1
ENSMUST00000027952	193312	1	ENSMUST00000001079	43252	-1
ENSMUST00000027952	193353	1	ENSMUST00000001079	44521	-1
ENSMUST00000027952	193366	1	ENSMUST00000001079	44787	-1
ENSMUST00000027952	194003	1	ENSMUST00000001079	4579	-1
ENSMUST00000027952	194018	1	ENSMUST00000001079	48025	-1
ENSMUST00000027952	194399	1	ENSMUST00000001079	50730	-1
ENSMUST00000027952	194406	1	ENSMUST00000001079	50873	-1
ENSMUST00000027952	194576	1	ENSMUST00000001079	51469	-1
ENSMUST00000165871	20190	1	ENSMUST00000001079	5417	-1
ENSMUST00000165719	147641	1	ENSMUST00000001079	54837	-1
ENSMUST00000165719	185839	1	ENSMUST00000001079	55554	-1
ENSMUST00000064225	89333	1	ENSMUST00000001079	56529	-1
ENSMUST00000064225	89390	1	ENSMUST00000001079	57390	-1
ENSMUST00000019908	10635	1	ENSMUST00000001079	5740	-1
ENSMUST00000019908	10656	1	ENSMUST00000001079	58003	-1
ENSMUST00000019908	10701	1	ENSMUST00000001079	60528	-1
ENSMUST00000019908	10620	1	ENSMUST00000001079	60556	-1
ENSMUST00000019907	6014	1	ENSMUST00000001079	62456	-1
ENSMUST00000056571	314135	1	ENSMUST00000001079	62656	-1
ENSMUST00000056571	520534	1	ENSMUST00000001079	62751	-1
ENSMUST00000056571	520704	1	ENSMUST00000001079	64146	-1
ENSMUST00000056571	520712	1	ENSMUST00000001079	67952	-1
ENSMUST00000056571	521254	1	ENSMUST00000001079	69980	-1
ENSMUST00000056571	521260	1	ENSMUST00000001079	70195	-1
ENSMUST00000105590	3796	1	ENSMUST00000001079	73166	-1
ENSMUST00000105590	3705	1	ENSMUST00000001079	74412	-1
ENSMUST00000105590	3712	1	ENSMUST00000001079	75132	-1
ENSMUST00000118544	1166	1	ENSMUST00000001079	76354	-1
ENSMUST00000118544	320	1	ENSMUST00000001079	77075	-1
ENSMUST00000118544	1431	1	ENSMUST00000001079	77197	-1
ENSMUST00000042251	29172	1	ENSMUST00000001080	1111	-1
ENSMUST00000100078	19605	1	ENSMUST00000001080	118	-1
ENSMUST00000100078	19625	1	ENSMUST00000001080	130	-1
ENSMUST00000100078	19651	1	ENSMUST00000001080	1338	-1
ENSMUST00000045730	1865	1	ENSMUST00000001080	1548	-1
ENSMUST00000045730	2090	1	ENSMUST00000001080	1575	-1
ENSMUST00000045730	2840	1	ENSMUST00000001080	1606	-1
ENSMUST00000045730	4050	1	ENSMUST00000001080	1648	-1
ENSMUST00000120585	11170	1	ENSMUST00000001080	1653	-1
ENSMUST00000120585	11324	1	ENSMUST00000001080	2209	-1
ENSMUST00000120274	3294	1	ENSMUST00000001080	2263	-1
ENSMUST00000120274	3299	1	ENSMUST00000001080	2286	-1
ENSMUST00000120274	9535	1	ENSMUST00000001080	2377	-1
ENSMUST00000120274	94073	1	ENSMUST00000001080	2489	-1
ENSMUST00000019931	378	1	ENSMUST00000001080	2514	-1
ENSMUST00000019931	34153	1	ENSMUST00000001080	2569	-1
ENSMUST00000162606	33867	1	ENSMUST00000001080	2713	-1
ENSMUST00000165952	20598	1	ENSMUST00000001080	2721	-1
ENSMUST00000165952	21007	1	ENSMUST00000001080	3133	-1
ENSMUST00000165952	24343	1	ENSMUST00000001080	355	-1
ENSMUST00000165952	24369	1	ENSMUST00000001080	3553	-1
ENSMUST00000165952	24438	1	ENSMUST00000001080	3637	-1
ENSMUST00000165952	24523	1	ENSMUST00000001080	3894	-1
ENSMUST00000165952	24568	1	ENSMUST00000001080	3900	-1
ENSMUST00000165952	24571	1	ENSMUST00000001080	4107	-1
ENSMUST00000165952	24774	1	ENSMUST00000001080	4111	-1
ENSMUST00000165952	31370	1	ENSMUST00000001080	4205	-1
ENSMUST00000165952	21695	1	ENSMUST00000001080	4373	-1
ENSMUST00000165952	24444	1	ENSMUST00000001080	4456	-1
ENSMUST00000165952	31594	1	ENSMUST00000001080	4593	-1
ENSMUST00000039763	510	1	ENSMUST00000001080	4666	-1
ENSMUST00000039763	318	1	ENSMUST00000001080	4682	-1
ENSMUST00000039763	555	1	ENSMUST00000001080	4800	-1
ENSMUST00000146444	906	1	ENSMUST00000001080	4873	-1
ENSMUST00000146444	1390	1	ENSMUST00000001080	4884	-1
ENSMUST00000146444	1512	1	ENSMUST00000001080	4990	-1
[truncated: 22,707 more rows]
