# Supplementary material for: RNAMethPre: A Web Server for the Prediction and Query of mRNA m6A Sites
Source: PLoS One. 2016 Oct 10;11(10):e0162707. doi: 10.1371/journal.pone.0162707 (PMC5056760; doi:10.1371/journal.pone.0162707)
Supplement: S7 Table — (XLSX) [file pone.0162707.s010.xlsx]

## Sheet: S7 Table
S7 Table. The mouse training dataset for the mature mRNA mode predictor.
TranscriptID	Position	Class	TranscriptID	Position	Class
ENSMUST00000000001	1421	1	ENSMUST00000000001	1542	-1
ENSMUST00000000001	1446	1	ENSMUST00000000001	1626	-1
ENSMUST00000000001	1499	1	ENSMUST00000000001	2251	-1
ENSMUST00000000001	1593	1	ENSMUST00000000001	2401	-1
ENSMUST00000000001	1626	1	ENSMUST00000000001	2528	-1
ENSMUST00000000001	1760	1	ENSMUST00000000001	342	-1
ENSMUST00000000080	1445	1	ENSMUST00000000003	234	-1
ENSMUST00000000080	233	1	ENSMUST00000000003	580	-1
ENSMUST00000000080	489	1	ENSMUST00000000003	631	-1
ENSMUST00000000080	609	1	ENSMUST00000000003	637	-1
ENSMUST00000000122	1778	1	ENSMUST00000000003	700	-1
ENSMUST00000000122	1795	1	ENSMUST00000000028	139	-1
ENSMUST00000000122	1814	1	ENSMUST00000000028	1536	-1
ENSMUST00000000127	1009	1	ENSMUST00000000028	1813	-1
ENSMUST00000000127	937	1	ENSMUST00000000028	673	-1
ENSMUST00000000129	2774	1	ENSMUST00000000028	861	-1
ENSMUST00000000153	1232	1	ENSMUST00000000028	990	-1
ENSMUST00000000153	1250	1	ENSMUST00000136359	1057	-1
ENSMUST00000000153	1360	1	ENSMUST00000136359	131	-1
ENSMUST00000000153	1451	1	ENSMUST00000136359	1665	-1
ENSMUST00000000153	1486	1	ENSMUST00000136359	1808	-1
ENSMUST00000000153	1494	1	ENSMUST00000136359	557	-1
ENSMUST00000000153	1543	1	ENSMUST00000136359	750	-1
ENSMUST00000000153	1582	1	ENSMUST00000112345	1173	-1
ENSMUST00000000153	1591	1	ENSMUST00000112345	1788	-1
ENSMUST00000000153	1636	1	ENSMUST00000112345	3011	-1
ENSMUST00000000153	3010	1	ENSMUST00000112345	368	-1
ENSMUST00000000153	3072	1	ENSMUST00000112345	4039	-1
ENSMUST00000000153	3092	1	ENSMUST00000112345	4052	-1
ENSMUST00000000199	1277	1	ENSMUST00000000049	406	-1
ENSMUST00000000199	1296	1	ENSMUST00000000049	621	-1
ENSMUST00000000199	44	1	ENSMUST00000000049	634	-1
ENSMUST00000000253	2121	1	ENSMUST00000000049	846	-1
ENSMUST00000000253	2213	1	ENSMUST00000103015	1070	-1
ENSMUST00000000253	2541	1	ENSMUST00000103015	2217	-1
ENSMUST00000000260	1580	1	ENSMUST00000103015	271	-1
ENSMUST00000000287	1591	1	ENSMUST00000103015	3263	-1
ENSMUST00000000314	2863	1	ENSMUST00000103015	3267	-1
ENSMUST00000000314	2875	1	ENSMUST00000000058	1700	-1
ENSMUST00000000314	2905	1	ENSMUST00000000058	189	-1
ENSMUST00000000314	2929	1	ENSMUST00000000058	2069	-1
ENSMUST00000000314	3062	1	ENSMUST00000000058	2304	-1
ENSMUST00000000314	3231	1	ENSMUST00000000058	691	-1
ENSMUST00000000314	4009	1	ENSMUST00000000080	1186	-1
ENSMUST00000000314	4253	1	ENSMUST00000000080	233	-1
ENSMUST00000000349	119	1	ENSMUST00000000080	2507	-1
ENSMUST00000000349	1527	1	ENSMUST00000000080	2511	-1
ENSMUST00000000349	1542	1	ENSMUST00000000080	3947	-1
ENSMUST00000000365	2	1	ENSMUST00000000090	435	-1
ENSMUST00000000384	3969	1	ENSMUST00000000090	471	-1
ENSMUST00000000384	4010	1	ENSMUST00000000090	661	-1
ENSMUST00000000384	4015	1	ENSMUST00000000090	687	-1
ENSMUST00000000388	1420	1	ENSMUST00000000095	1128	-1
ENSMUST00000000388	1465	1	ENSMUST00000000095	1362	-1
ENSMUST00000000388	1485	1	ENSMUST00000000095	150	-1
ENSMUST00000000388	1647	1	ENSMUST00000000095	1777	-1
ENSMUST00000000388	1777	1	ENSMUST00000000095	1920	-1
ENSMUST00000000388	1797	1	ENSMUST00000108047	1824	-1
ENSMUST00000000500	1791	1	ENSMUST00000108047	2924	-1
ENSMUST00000000500	1818	1	ENSMUST00000108047	82	-1
ENSMUST00000000500	1824	1	ENSMUST00000108047	920	-1
ENSMUST00000000500	1831	1	ENSMUST00000115891	1629	-1
ENSMUST00000000544	1665	1	ENSMUST00000115891	2205	-1
ENSMUST00000000544	1679	1	ENSMUST00000115891	2492	-1
ENSMUST00000000544	1741	1	ENSMUST00000115891	605	-1
ENSMUST00000000544	2008	1	ENSMUST00000115891	731	-1
ENSMUST00000000579	2056	1	ENSMUST00000000122	1058	-1
ENSMUST00000000579	2090	1	ENSMUST00000000122	139	-1
ENSMUST00000000579	2145	1	ENSMUST00000000122	1841	-1
ENSMUST00000000579	2149	1	ENSMUST00000000122	2529	-1
ENSMUST00000000579	2170	1	ENSMUST00000000122	3152	-1
ENSMUST00000000579	2223	1	ENSMUST00000000122	3424	-1
ENSMUST00000000608	1610	1	ENSMUST00000000127	2082	-1
ENSMUST00000000608	1622	1	ENSMUST00000000127	2216	-1
ENSMUST00000000619	2685	1	ENSMUST00000000127	2225	-1
ENSMUST00000000619	2892	1	ENSMUST00000000127	2833	-1
ENSMUST00000000619	328	1	ENSMUST00000000127	891	-1
ENSMUST00000000619	3379	1	ENSMUST00000000127	96	-1
ENSMUST00000000619	3387	1	ENSMUST00000000128	1143	-1
ENSMUST00000000619	3394	1	ENSMUST00000000128	2586	-1
ENSMUST00000000619	3402	1	ENSMUST00000000128	2628	-1
ENSMUST00000000619	3407	1	ENSMUST00000000128	3218	-1
ENSMUST00000000619	3420	1	ENSMUST00000000128	353	-1
ENSMUST00000000619	3446	1	ENSMUST00000000129	2001	-1
ENSMUST00000000619	3467	1	ENSMUST00000000129	2634	-1
ENSMUST00000000619	3855	1	ENSMUST00000000129	291	-1
ENSMUST00000000619	39	1	ENSMUST00000000129	337	-1
ENSMUST00000000619	462	1	ENSMUST00000000129	990	-1
ENSMUST00000000641	2494	1	ENSMUST00000052915	1271	-1
ENSMUST00000000641	2745	1	ENSMUST00000052915	1658	-1
ENSMUST00000000641	3990	1	ENSMUST00000052915	1862	-1
ENSMUST00000000707	2631	1	ENSMUST00000052915	2104	-1
ENSMUST00000000769	1386	1	ENSMUST00000052915	3169	-1
ENSMUST00000000793	1332	1	ENSMUST00000110806	1010	-1
ENSMUST00000000809	2526	1	ENSMUST00000110806	2015	-1
ENSMUST00000000811	1096	1	ENSMUST00000110806	2439	-1
ENSMUST00000000828	2457	1	ENSMUST00000110806	3197	-1
ENSMUST00000000896	1155	1	ENSMUST00000110806	3462	-1
ENSMUST00000000896	2442	1	ENSMUST00000110806	3629	-1
ENSMUST00000000896	2598	1	ENSMUST00000000153	1279	-1
ENSMUST00000000896	741	1	ENSMUST00000000153	1808	-1
ENSMUST00000000910	2340	1	ENSMUST00000000153	1920	-1
ENSMUST00000000910	2355	1	ENSMUST00000000153	2602	-1
ENSMUST00000000939	3556	1	ENSMUST00000105917	1364	-1
ENSMUST00000001055	1210	1	ENSMUST00000105917	1499	-1
ENSMUST00000001059	3242	1	ENSMUST00000105917	387	-1
ENSMUST00000001079	4054	1	ENSMUST00000105917	481	-1
ENSMUST00000001079	413	1	ENSMUST00000105917	747	-1
ENSMUST00000001079	4248	1	ENSMUST00000113773	2022	-1
ENSMUST00000001079	4259	1	ENSMUST00000113773	459	-1
ENSMUST00000001079	4276	1	ENSMUST00000113773	518	-1
ENSMUST00000001079	4310	1	ENSMUST00000000163	1100	-1
ENSMUST00000001079	4316	1	ENSMUST00000000163	463	-1
ENSMUST00000001079	4451	1	ENSMUST00000000163	748	-1
ENSMUST00000001079	516	1	ENSMUST00000000163	937	-1
ENSMUST00000001080	1421	1	ENSMUST00000034567	1859	-1
ENSMUST00000001080	1504	1	ENSMUST00000034567	2990	-1
ENSMUST00000001080	1712	1	ENSMUST00000034567	3459	-1
ENSMUST00000001081	1603	1	ENSMUST00000034567	3541	-1
ENSMUST00000001081	1709	1	ENSMUST00000034567	3893	-1
ENSMUST00000001126	980	1	ENSMUST00000000175	17	-1
ENSMUST00000001127	1727	1	ENSMUST00000000175	5	-1
ENSMUST00000001178	1335	1	ENSMUST00000000175	540	-1
ENSMUST00000001178	1372	1	ENSMUST00000000175	811	-1
ENSMUST00000001178	514	1	ENSMUST00000000175	957	-1
ENSMUST00000001185	1751	1	ENSMUST00000000186	100	-1
ENSMUST00000001185	1847	1	ENSMUST00000000186	1419	-1
ENSMUST00000001185	1857	1	ENSMUST00000000186	1577	-1
ENSMUST00000001202	3648	1	ENSMUST00000000186	246	-1
ENSMUST00000001202	4028	1	ENSMUST00000000187	20	-1
ENSMUST00000001202	4097	1	ENSMUST00000000187	56	-1
ENSMUST00000001202	4132	1	ENSMUST00000000187	700	-1
ENSMUST00000001202	4171	1	ENSMUST00000000188	2423	-1
ENSMUST00000001202	4175	1	ENSMUST00000000188	3322	-1
ENSMUST00000001240	1535	1	ENSMUST00000000188	358	-1
ENSMUST00000001240	1568	1	ENSMUST00000000188	5220	-1
ENSMUST00000001240	1591	1	ENSMUST00000000188	5288	-1
ENSMUST00000001240	1601	1	ENSMUST00000056433	311	-1
ENSMUST00000001240	5208	1	ENSMUST00000056433	408	-1
ENSMUST00000001240	5299	1	ENSMUST00000056433	5208	-1
ENSMUST00000001240	5522	1	ENSMUST00000056433	5447	-1
ENSMUST00000001240	5529	1	ENSMUST00000056433	557	-1
ENSMUST00000001240	5609	1	ENSMUST00000000201	1020	-1
ENSMUST00000001319	1031	1	ENSMUST00000000201	2055	-1
ENSMUST00000001319	1051	1	ENSMUST00000000201	2955	-1
ENSMUST00000001319	1097	1	ENSMUST00000000201	4189	-1
ENSMUST00000001319	1227	1	ENSMUST00000000201	4615	-1
ENSMUST00000001319	1282	1	ENSMUST00000000208	1273	-1
ENSMUST00000001319	1318	1	ENSMUST00000000208	1885	-1
ENSMUST00000001319	1369	1	ENSMUST00000000208	2722	-1
ENSMUST00000001319	365	1	ENSMUST00000000208	3653	-1
ENSMUST00000001319	373	1	ENSMUST00000000208	592	-1
ENSMUST00000001326	1018	1	ENSMUST00000000208	779	-1
ENSMUST00000001326	777	1	ENSMUST00000105929	1461	-1
ENSMUST00000001416	1833	1	ENSMUST00000105929	220	-1
ENSMUST00000001416	1872	1	ENSMUST00000105929	774	-1
ENSMUST00000001416	1908	1	ENSMUST00000105929	810	-1
ENSMUST00000001419	540	1	ENSMUST00000105929	973	-1
ENSMUST00000001419	545	1	ENSMUST00000105930	275	-1
ENSMUST00000001419	638	1	ENSMUST00000105930	310	-1
ENSMUST00000001419	655	1	ENSMUST00000105930	366	-1
ENSMUST00000001451	1609	1	ENSMUST00000000221	1216	-1
ENSMUST00000001455	1858	1	ENSMUST00000000221	1614	-1
ENSMUST00000001455	2377	1	ENSMUST00000000221	2040	-1
ENSMUST00000001520	2289	1	ENSMUST00000000221	504	-1
ENSMUST00000001520	2316	1	ENSMUST00000000221	808	-1
ENSMUST00000001520	2462	1	ENSMUST00000153424	2501	-1
ENSMUST00000001536	2322	1	ENSMUST00000153424	4247	-1
ENSMUST00000001547	4482	1	ENSMUST00000153424	6264	-1
ENSMUST00000001548	4252	1	ENSMUST00000153424	6645	-1
ENSMUST00000001548	4358	1	ENSMUST00000153424	6684	-1
ENSMUST00000001548	4368	1	ENSMUST00000153424	6761	-1
ENSMUST00000001562	2857	1	ENSMUST00000075172	1238	-1
ENSMUST00000001566	1117	1	ENSMUST00000075172	316	-1
ENSMUST00000001566	1146	1	ENSMUST00000075172	366	-1
ENSMUST00000001566	1164	1	ENSMUST00000075172	777	-1
ENSMUST00000001566	1464	1	ENSMUST00000000253	1771	-1
ENSMUST00000001583	1305	1	ENSMUST00000000253	2004	-1
ENSMUST00000001583	1595	1	ENSMUST00000000253	614	-1
ENSMUST00000001583	2042	1	ENSMUST00000000254	1354	-1
ENSMUST00000001611	1473	1	ENSMUST00000000254	2083	-1
ENSMUST00000001611	784	1	ENSMUST00000000254	274	-1
ENSMUST00000001611	891	1	ENSMUST00000000254	451	-1
ENSMUST00000001611	909	1	ENSMUST00000000254	581	-1
ENSMUST00000001712	5669	1	ENSMUST00000000260	1251	-1
ENSMUST00000001715	1196	1	ENSMUST00000000260	1364	-1
ENSMUST00000001720	2166	1	ENSMUST00000000260	380	-1
ENSMUST00000001757	539	1	ENSMUST00000000260	666	-1
ENSMUST00000001780	2093	1	ENSMUST00000102716	1092	-1
ENSMUST00000001780	2103	1	ENSMUST00000102716	1400	-1
ENSMUST00000001780	2107	1	ENSMUST00000102716	1683	-1
ENSMUST00000001802	1504	1	ENSMUST00000102716	2257	-1
ENSMUST00000001802	2024	1	ENSMUST00000102716	262	-1
ENSMUST00000001802	2029	1	ENSMUST00000112990	2856	-1
ENSMUST00000001802	2102	1	ENSMUST00000112990	3348	-1
ENSMUST00000001802	2323	1	ENSMUST00000112990	3676	-1
ENSMUST00000001818	2414	1	ENSMUST00000112990	5452	-1
ENSMUST00000001834	1642	1	ENSMUST00000112990	6179	-1
ENSMUST00000001834	1670	1	ENSMUST00000107896	1070	-1
ENSMUST00000001836	1650	1	ENSMUST00000107896	1210	-1
ENSMUST00000001836	1665	1	ENSMUST00000107896	1795	-1
ENSMUST00000001854	1703	1	ENSMUST00000107896	4883	-1
ENSMUST00000001884	2145	1	ENSMUST00000107896	4949	-1
ENSMUST00000001884	2166	1	ENSMUST00000107894	2618	-1
ENSMUST00000001884	2235	1	ENSMUST00000107894	3150	-1
ENSMUST00000001950	1045	1	ENSMUST00000107894	4845	-1
ENSMUST00000001950	2294	1	ENSMUST00000107894	51	-1
ENSMUST00000002007	1964	1	ENSMUST00000107894	6931	-1
ENSMUST00000002007	1971	1	ENSMUST00000000287	1556	-1
ENSMUST00000002008	21	1	ENSMUST00000000287	1956	-1
ENSMUST00000002011	1486	1	ENSMUST00000000287	899	-1
ENSMUST00000002011	1506	1	ENSMUST00000000287	908	-1
ENSMUST00000002043	15	1	ENSMUST00000000291	3034	-1
ENSMUST00000002044	2537	1	ENSMUST00000000291	4500	-1
ENSMUST00000002048	1032	1	ENSMUST00000000291	938	-1
ENSMUST00000002048	1059	1	ENSMUST00000000291	97	-1
ENSMUST00000002048	1140	1	ENSMUST00000000299	1049	-1
ENSMUST00000002048	1167	1	ENSMUST00000000299	1243	-1
ENSMUST00000002053	1973	1	ENSMUST00000000299	198	-1
ENSMUST00000002080	1455	1	ENSMUST00000000299	210	-1
ENSMUST00000002080	1458	1	ENSMUST00000000299	2859	-1
ENSMUST00000002080	1473	1	ENSMUST00000000299	399	-1
ENSMUST00000002080	1490	1	ENSMUST00000169276	1114	-1
ENSMUST00000002080	175	1	ENSMUST00000169276	1127	-1
ENSMUST00000002080	3084	1	ENSMUST00000169276	377	-1
ENSMUST00000002080	3113	1	ENSMUST00000169276	395	-1
ENSMUST00000002080	3265	1	ENSMUST00000169276	6	-1
ENSMUST00000002084	778	1	ENSMUST00000169276	893	-1
ENSMUST00000002084	965	1	ENSMUST00000102692	390	-1
ENSMUST00000002099	1487	1	ENSMUST00000102692	545	-1
ENSMUST00000002121	5668	1	ENSMUST00000102692	830	-1
ENSMUST00000002121	6085	1	ENSMUST00000102692	941	-1
ENSMUST00000002133	657	1	ENSMUST00000102692	995	-1
ENSMUST00000002133	669	1	ENSMUST00000000312	2065	-1
ENSMUST00000002133	674	1	ENSMUST00000000312	2723	-1
ENSMUST00000002133	691	1	ENSMUST00000000312	3492	-1
ENSMUST00000002133	790	1	ENSMUST00000000312	3622	-1
ENSMUST00000002152	1036	1	ENSMUST00000000312	4049	-1
ENSMUST00000002172	1383	1	ENSMUST00000000312	4426	-1
ENSMUST00000002172	1546	1	ENSMUST00000000314	1282	-1
ENSMUST00000002172	1748	1	ENSMUST00000000314	3062	-1
ENSMUST00000002172	1787	1	ENSMUST00000000314	3150	-1
ENSMUST00000002172	1842	1	ENSMUST00000000314	3202	-1
ENSMUST00000002172	1895	1	ENSMUST00000000314	3982	-1
ENSMUST00000002172	1932	1	ENSMUST00000000314	889	-1
ENSMUST00000002172	1952	1	ENSMUST00000000317	1040	-1
ENSMUST00000002172	1963	1	ENSMUST00000000317	1290	-1
ENSMUST00000002172	2644	1	ENSMUST00000000317	911	-1
ENSMUST00000002172	2652	1	ENSMUST00000000326	1136	-1
ENSMUST00000002291	1033	1	ENSMUST00000000326	1413	-1
ENSMUST00000002291	656	1	ENSMUST00000000326	2199	-1
ENSMUST00000002291	659	1	ENSMUST00000000326	2520	-1
ENSMUST00000002291	993	1	ENSMUST00000000326	405	-1
ENSMUST00000002292	1706	1	ENSMUST00000000326	941	-1
ENSMUST00000002292	1729	1	ENSMUST00000102571	1122	-1
ENSMUST00000002292	1746	1	ENSMUST00000102571	364	-1
ENSMUST00000002292	2765	1	ENSMUST00000102571	42	-1
ENSMUST00000002292	2885	1	ENSMUST00000102571	668	-1
ENSMUST00000002292	2889	1	ENSMUST00000102571	748	-1
ENSMUST00000002292	2903	1	ENSMUST00000000329	2181	-1
ENSMUST00000002292	3018	1	ENSMUST00000000329	2413	-1
ENSMUST00000002292	3069	1	ENSMUST00000000329	273	-1
ENSMUST00000002292	3085	1	ENSMUST00000000329	2888	-1
ENSMUST00000002292	3096	1	ENSMUST00000000329	474	-1
ENSMUST00000002292	6035	1	ENSMUST00000000329	594	-1
ENSMUST00000002320	1646	1	ENSMUST00000115613	1757	-1
ENSMUST00000002327	2168	1	ENSMUST00000115613	2144	-1
ENSMUST00000002336	1800	1	ENSMUST00000115613	2348	-1
ENSMUST00000002336	2080	1	ENSMUST00000115613	3003	-1
ENSMUST00000002336	2257	1	ENSMUST00000115613	3185	-1
ENSMUST00000002336	2309	1	ENSMUST00000165430	227	-1
ENSMUST00000002336	2397	1	ENSMUST00000165430	633	-1
ENSMUST00000002336	2455	1	ENSMUST00000165430	720	-1
ENSMUST00000002336	2763	1	ENSMUST00000165430	756	-1
ENSMUST00000002360	1536	1	ENSMUST00000165430	765	-1
ENSMUST00000002360	1563	1	ENSMUST00000000348	1031	-1
ENSMUST00000002360	1718	1	ENSMUST00000000348	1070	-1
ENSMUST00000002360	1732	1	ENSMUST00000000348	1206	-1
ENSMUST00000002379	1084	1	ENSMUST00000000348	451	-1
ENSMUST00000002379	982	1	ENSMUST00000000348	680	-1
ENSMUST00000002397	1387	1	ENSMUST00000000349	119	-1
ENSMUST00000002397	1407	1	ENSMUST00000000349	144	-1
ENSMUST00000002400	1364	1	ENSMUST00000000349	3032	-1
ENSMUST00000002412	1414	1	ENSMUST00000000349	3283	-1
ENSMUST00000002412	2383	1	ENSMUST00000000349	582	-1
ENSMUST00000002412	2441	1	ENSMUST00000000356	1558	-1
ENSMUST00000002412	2523	1	ENSMUST00000000356	1563	-1
ENSMUST00000002412	2904	1	ENSMUST00000000356	1763	-1
ENSMUST00000002412	4018	1	ENSMUST00000000356	35	-1
ENSMUST00000002412	4889	1	ENSMUST00000000356	921	-1
ENSMUST00000002445	1741	1	ENSMUST00000000365	224	-1
ENSMUST00000002445	1747	1	ENSMUST00000000365	284	-1
ENSMUST00000002445	1882	1	ENSMUST00000000365	329	-1
ENSMUST00000002445	2107	1	ENSMUST00000000365	462	-1
ENSMUST00000002445	2282	1	ENSMUST00000000365	530	-1
ENSMUST00000002466	1945	1	ENSMUST00000000369	1447	-1
ENSMUST00000002487	8887	1	ENSMUST00000000369	1606	-1
ENSMUST00000002487	8907	1	ENSMUST00000000369	296	-1
ENSMUST00000002529	2980	1	ENSMUST00000000369	466	-1
ENSMUST00000002529	3000	1	ENSMUST00000000369	572	-1
ENSMUST00000002532	747	1	ENSMUST00000095793	2470	-1
ENSMUST00000002572	1216	1	ENSMUST00000095793	2637	-1
ENSMUST00000002572	1576	1	ENSMUST00000095793	3489	-1
ENSMUST00000002572	1586	1	ENSMUST00000095793	3594	-1
ENSMUST00000002683	2598	1	ENSMUST00000095793	376	-1
ENSMUST00000002683	2629	1	ENSMUST00000095793	408	-1
ENSMUST00000002683	2693	1	ENSMUST00000000384	2005	-1
ENSMUST00000002683	2859	1	ENSMUST00000000384	2647	-1
ENSMUST00000002699	1820	1	ENSMUST00000000384	3097	-1
ENSMUST00000002699	1840	1	ENSMUST00000000384	373	-1
ENSMUST00000002699	1870	1	ENSMUST00000000384	552	-1
ENSMUST00000002699	2079	1	ENSMUST00000000384	777	-1
ENSMUST00000002699	514	1	ENSMUST00000000388	1353	-1
ENSMUST00000002699	520	1	ENSMUST00000000388	1541	-1
ENSMUST00000002699	532	1	ENSMUST00000000388	1777	-1
ENSMUST00000002708	1695	1	ENSMUST00000000388	862	-1
ENSMUST00000002710	427	1	ENSMUST00000000391	1038	-1
ENSMUST00000002710	461	1	ENSMUST00000000391	1204	-1
ENSMUST00000002735	926	1	ENSMUST00000000391	1299	-1
ENSMUST00000002818	954	1	ENSMUST00000000391	1598	-1
ENSMUST00000002818	981	1	ENSMUST00000000391	1723	-1
ENSMUST00000002825	1450	1	ENSMUST00000000391	739	-1
ENSMUST00000002825	1686	1	ENSMUST00000000395	1345	-1
ENSMUST00000002825	1728	1	ENSMUST00000000395	1401	-1
ENSMUST00000002825	2408	1	ENSMUST00000000395	1841	-1
ENSMUST00000002825	4498	1	ENSMUST00000000395	2652	-1
ENSMUST00000002825	4528	1	ENSMUST00000000395	686	-1
ENSMUST00000002825	4774	1	ENSMUST00000023655	1644	-1
ENSMUST00000002837	1537	1	ENSMUST00000023655	2389	-1
ENSMUST00000002839	2482	1	ENSMUST00000023655	2899	-1
ENSMUST00000002839	2497	1	ENSMUST00000023655	3307	-1
ENSMUST00000002844	4	1	ENSMUST00000102733	225	-1
ENSMUST00000002845	659	1	ENSMUST00000102733	297	-1
ENSMUST00000002845	663	1	ENSMUST00000102733	354	-1
ENSMUST00000002848	4596	1	ENSMUST00000102733	401	-1
ENSMUST00000002848	4957	1	ENSMUST00000102733	822	-1
ENSMUST00000002855	1172	1	ENSMUST00000088194	1282	-1
ENSMUST00000002880	1127	1	ENSMUST00000088194	244	-1
ENSMUST00000002880	1299	1	ENSMUST00000088194	438	-1
ENSMUST00000002880	1375	1	ENSMUST00000088194	664	-1
ENSMUST00000002880	1602	1	ENSMUST00000088194	838	-1
ENSMUST00000002880	1616	1	ENSMUST00000088194	982	-1
ENSMUST00000002880	1682	1	ENSMUST00000000412	1961	-1
ENSMUST00000002880	793	1	ENSMUST00000000412	2368	-1
ENSMUST00000002880	811	1	ENSMUST00000000412	2517	-1
ENSMUST00000002880	966	1	ENSMUST00000000412	358	-1
ENSMUST00000002885	979	1	ENSMUST00000000412	419	-1
ENSMUST00000002891	3473	1	ENSMUST00000000412	98	-1
ENSMUST00000002902	1230	1	ENSMUST00000067240	1004	-1
ENSMUST00000002908	3075	1	ENSMUST00000067240	1327	-1
ENSMUST00000002908	3096	1	ENSMUST00000067240	1444	-1
ENSMUST00000002914	445	1	ENSMUST00000067240	581	-1
ENSMUST00000002914	452	1	ENSMUST00000067240	724	-1
ENSMUST00000002914	461	1	ENSMUST00000067240	899	-1
ENSMUST00000002976	2300	1	ENSMUST00000000421	1157	-1
ENSMUST00000002989	1725	1	ENSMUST00000000421	1162	-1
ENSMUST00000002989	1761	1	ENSMUST00000000421	127	-1
ENSMUST00000002989	1794	1	ENSMUST00000000421	168	-1
ENSMUST00000003100	75	1	ENSMUST00000000421	394	-1
ENSMUST00000003100	83	1	ENSMUST00000090601	1283	-1
ENSMUST00000003117	1575	1	ENSMUST00000090601	2311	-1
ENSMUST00000003121	1251	1	ENSMUST00000090601	2946	-1
ENSMUST00000003121	1332	1	ENSMUST00000090601	3111	-1
ENSMUST00000003121	828	1	ENSMUST00000170243	1336	-1
ENSMUST00000003123	1044	1	ENSMUST00000170243	1701	-1
ENSMUST00000003123	1458	1	ENSMUST00000170243	1906	-1
ENSMUST00000003123	697	1	ENSMUST00000170243	3152	-1
ENSMUST00000003123	761	1	ENSMUST00000170243	376	-1
ENSMUST00000003123	780	1	ENSMUST00000170243	663	-1
ENSMUST00000003123	810	1	ENSMUST00000000445	1358	-1
ENSMUST00000003154	1105	1	ENSMUST00000000445	292	-1
ENSMUST00000003154	1199	1	ENSMUST00000000445	547	-1
ENSMUST00000003154	1211	1	ENSMUST00000000445	554	-1
ENSMUST00000003154	1348	1	ENSMUST00000000445	653	-1
ENSMUST00000003154	1906	1	ENSMUST00000000445	739	-1
ENSMUST00000003238	475	1	ENSMUST00000000449	1056	-1
ENSMUST00000003268	1696	1	ENSMUST00000000449	1258	-1
ENSMUST00000003268	1782	1	ENSMUST00000000449	130	-1
ENSMUST00000003284	1462	1	ENSMUST00000000449	1857	-1
ENSMUST00000003310	3336	1	ENSMUST00000000449	330	-1
ENSMUST00000003310	3374	1	ENSMUST00000171644	1302	-1
ENSMUST00000003310	4372	1	ENSMUST00000171644	185	-1
ENSMUST00000003310	4816	1	ENSMUST00000171644	876	-1
ENSMUST00000003310	5659	1	ENSMUST00000171644	945	-1
ENSMUST00000003310	6107	1	ENSMUST00000106314	1257	-1
ENSMUST00000003310	6798	1	ENSMUST00000106314	355	-1
ENSMUST00000003310	6810	1	ENSMUST00000106314	853	-1
ENSMUST00000003310	6819	1	ENSMUST00000000500	1136	-1
ENSMUST00000003310	6831	1	ENSMUST00000000500	1378	-1
ENSMUST00000003310	6890	1	ENSMUST00000000500	1746	-1
ENSMUST00000003310	7062	1	ENSMUST00000000500	1775	-1
ENSMUST00000003310	7077	1	ENSMUST00000000542	1319	-1
ENSMUST00000003310	7086	1	ENSMUST00000000542	2294	-1
ENSMUST00000003310	7387	1	ENSMUST00000000542	270	-1
ENSMUST00000003310	8738	1	ENSMUST00000000542	398	-1
ENSMUST00000003310	9020	1	ENSMUST00000000543	1551	-1
ENSMUST00000003310	9163	1	ENSMUST00000000543	1618	-1
ENSMUST00000003319	2245	1	ENSMUST00000000543	1852	-1
ENSMUST00000003319	2257	1	ENSMUST00000000543	423	-1
ENSMUST00000003345	2153	1	ENSMUST00000000543	648	-1
ENSMUST00000003345	2223	1	ENSMUST00000000543	680	-1
ENSMUST00000003345	2276	1	ENSMUST00000000544	1078	-1
ENSMUST00000003345	2571	1	ENSMUST00000000544	144	-1
ENSMUST00000003345	2595	1	ENSMUST00000000544	2033	-1
ENSMUST00000003434	2296	1	ENSMUST00000000544	2571	-1
ENSMUST00000003436	1275	1	ENSMUST00000000544	3105	-1
ENSMUST00000003438	145	1	ENSMUST00000102683	1810	-1
ENSMUST00000003438	886	1	ENSMUST00000102683	188	-1
ENSMUST00000003438	899	1	ENSMUST00000102683	2003	-1
ENSMUST00000003442	1775	1	ENSMUST00000102683	3708	-1
ENSMUST00000003442	1814	1	ENSMUST00000102683	4206	-1
ENSMUST00000003451	890	1	ENSMUST00000102683	4898	-1
ENSMUST00000003451	900	1	ENSMUST00000060833	1524	-1
ENSMUST00000003451	936	1	ENSMUST00000060833	1874	-1
ENSMUST00000003451	949	1	ENSMUST00000060833	2233	-1
ENSMUST00000003451	960	1	ENSMUST00000060833	2373	-1
ENSMUST00000003468	3481	1	ENSMUST00000060833	322	-1
ENSMUST00000003468	3548	1	ENSMUST00000165346	1295	-1
ENSMUST00000003468	3606	1	ENSMUST00000165346	1449	-1
ENSMUST00000003501	3773	1	ENSMUST00000165346	1614	-1
ENSMUST00000003501	3814	1	ENSMUST00000165346	1886	-1
ENSMUST00000003501	3876	1	ENSMUST00000023128	1560	-1
ENSMUST00000003512	59	1	ENSMUST00000023128	2558	-1
ENSMUST00000003529	1651	1	ENSMUST00000023128	3521	-1
ENSMUST00000003529	1666	1	ENSMUST00000023128	4124	-1
ENSMUST00000003536	1096	1	ENSMUST00000023128	746	-1
ENSMUST00000003561	1019	1	ENSMUST00000000572	1232	-1
ENSMUST00000003561	1315	1	ENSMUST00000000572	1847	-1
ENSMUST00000003621	1437	1	ENSMUST00000000572	1896	-1
ENSMUST00000003621	1588	1	ENSMUST00000000572	2172	-1
ENSMUST00000003621	1725	1	ENSMUST00000000572	248	-1
ENSMUST00000003621	1760	1	ENSMUST00000000572	353	-1
ENSMUST00000003621	2077	1	ENSMUST00000000574	1403	-1
ENSMUST00000003621	2294	1	ENSMUST00000000574	1611	-1
ENSMUST00000003635	580	1	ENSMUST00000000574	2238	-1
ENSMUST00000003635	591	1	ENSMUST00000000574	2365	-1
ENSMUST00000003635	638	1	ENSMUST00000000574	58	-1
ENSMUST00000003655	1372	1	ENSMUST00000000574	723	-1
ENSMUST00000003687	3226	1	ENSMUST00000000579	1800	-1
ENSMUST00000003705	981	1	ENSMUST00000000579	1982	-1
ENSMUST00000003717	4000	1	ENSMUST00000000579	2348	-1
ENSMUST00000003717	4021	1	ENSMUST00000000579	3708	-1
ENSMUST00000003720	2180	1	ENSMUST00000000579	3849	-1
ENSMUST00000003726	4500	1	ENSMUST00000000579	447	-1
ENSMUST00000003726	4809	1	ENSMUST00000172361	3875	-1
ENSMUST00000003726	4828	1	ENSMUST00000172361	4026	-1
ENSMUST00000003726	4851	1	ENSMUST00000172361	634	-1
ENSMUST00000003726	5004	1	ENSMUST00000172361	969	-1
ENSMUST00000003759	1265	1	ENSMUST00000000594	1057	-1
ENSMUST00000003759	1300	1	ENSMUST00000000594	2282	-1
ENSMUST00000003759	1318	1	ENSMUST00000000594	2578	-1
ENSMUST00000003818	1952	1	ENSMUST00000000594	2594	-1
ENSMUST00000003818	1994	1	ENSMUST00000000594	2689	-1
ENSMUST00000003818	2016	1	ENSMUST00000000608	28	-1
ENSMUST00000003818	455	1	ENSMUST00000000608	3300	-1
ENSMUST00000003843	2489	1	ENSMUST00000000608	3372	-1
ENSMUST00000003850	2936	1	ENSMUST00000000608	631	-1
ENSMUST00000003850	2943	1	ENSMUST00000000608	785	-1
ENSMUST00000003850	2957	1	ENSMUST00000080085	118	-1
ENSMUST00000003850	2964	1	ENSMUST00000080085	5358	-1
ENSMUST00000003850	2991	1	ENSMUST00000080085	6005	-1
ENSMUST00000003870	1186	1	ENSMUST00000000619	2918	-1
ENSMUST00000003912	1416	1	ENSMUST00000000619	3051	-1
ENSMUST00000003912	1473	1	ENSMUST00000000619	471	-1
ENSMUST00000003912	1481	1	ENSMUST00000000619	503	-1
ENSMUST00000004036	2215	1	ENSMUST00000000619	88	-1
ENSMUST00000004036	2520	1	ENSMUST00000159674	1329	-1
ENSMUST00000004036	349	1	ENSMUST00000159674	1454	-1
ENSMUST00000004054	2148	1	ENSMUST00000159674	1936	-1
ENSMUST00000004054	2180	1	ENSMUST00000159674	2518	-1
ENSMUST00000004054	3137	1	ENSMUST00000159674	997	-1
ENSMUST00000004054	3582	1	ENSMUST00000171427	2763	-1
ENSMUST00000004076	1026	1	ENSMUST00000171427	3622	-1
ENSMUST00000004076	1829	1	ENSMUST00000171427	4249	-1
ENSMUST00000004076	1848	1	ENSMUST00000171427	696	-1
ENSMUST00000004076	2203	1	ENSMUST00000000641	1491	-1
ENSMUST00000004076	2495	1	ENSMUST00000000641	1614	-1
ENSMUST00000004076	524	1	ENSMUST00000000641	3135	-1
ENSMUST00000004076	603	1	ENSMUST00000000641	3982	-1
ENSMUST00000004076	932	1	ENSMUST00000000641	745	-1
ENSMUST00000004076	945	1	ENSMUST00000000641	924	-1
ENSMUST00000004094	111	1	ENSMUST00000000642	1079	-1
ENSMUST00000004094	1440	1	ENSMUST00000000642	128	-1
ENSMUST00000004133	140	1	ENSMUST00000000642	133	-1
ENSMUST00000004133	2666	1	ENSMUST00000000642	3029	-1
ENSMUST00000004133	2729	1	ENSMUST00000000642	4786	-1
ENSMUST00000004133	2898	1	ENSMUST00000000642	5477	-1
ENSMUST00000004133	2934	1	ENSMUST00000108375	4652	-1
ENSMUST00000004133	2961	1	ENSMUST00000108375	4669	-1
ENSMUST00000004133	3160	1	ENSMUST00000108375	5821	-1
ENSMUST00000004133	3313	1	ENSMUST00000108375	6179	-1
ENSMUST00000004133	3330	1	ENSMUST00000108375	672	-1
ENSMUST00000004156	3219	1	ENSMUST00000000687	1122	-1
ENSMUST00000004156	885	1	ENSMUST00000000687	1146	-1
ENSMUST00000004156	910	1	ENSMUST00000000687	1188	-1
ENSMUST00000004172	670	1	ENSMUST00000000687	540	-1
ENSMUST00000004172	692	1	ENSMUST00000000687	852	-1
ENSMUST00000004173	3759	1	ENSMUST00000000696	156	-1
ENSMUST00000004173	876	1	ENSMUST00000000696	170	-1
ENSMUST00000004214	2713	1	ENSMUST00000000696	387	-1
ENSMUST00000004214	6608	1	ENSMUST00000000696	56	-1
ENSMUST00000004214	6973	1	ENSMUST00000094004	1496	-1
ENSMUST00000004214	6993	1	ENSMUST00000094004	1560	-1
ENSMUST00000004214	7351	1	ENSMUST00000094004	1825	-1
ENSMUST00000004222	3626	1	ENSMUST00000094004	2463	-1
ENSMUST00000004222	3632	1	ENSMUST00000094004	2569	-1
ENSMUST00000004222	3699	1	ENSMUST00000173432	1204	-1
ENSMUST00000004222	3927	1	ENSMUST00000173432	1736	-1
ENSMUST00000004225	1161	1	ENSMUST00000173432	435	-1
ENSMUST00000004225	1209	1	ENSMUST00000000707	1594	-1
ENSMUST00000004225	1308	1	ENSMUST00000000707	3164	-1
ENSMUST00000004225	1458	1	ENSMUST00000000707	3597	-1
ENSMUST00000004225	1511	1	ENSMUST00000000707	3848	-1
ENSMUST00000004225	1708	1	ENSMUST00000000707	4094	-1
ENSMUST00000004225	2160	1	ENSMUST00000000717	17	-1
ENSMUST00000004225	2199	1	ENSMUST00000000717	172	-1
ENSMUST00000004225	2378	1	ENSMUST00000000717	235	-1
ENSMUST00000004225	552	1	ENSMUST00000000717	331	-1
ENSMUST00000004281	1153	1	ENSMUST00000000717	391	-1
ENSMUST00000004281	1186	1	ENSMUST00000000717	398	-1
ENSMUST00000004281	1231	1	ENSMUST00000041674	1435	-1
ENSMUST00000004281	1533	1	ENSMUST00000041674	2038	-1
ENSMUST00000004281	1586	1	ENSMUST00000041674	234	-1
ENSMUST00000004281	1621	1	ENSMUST00000041674	3144	-1
ENSMUST00000004281	1657	1	ENSMUST00000041674	3391	-1
ENSMUST00000004281	1860	1	ENSMUST00000000724	1300	-1
ENSMUST00000004281	1878	1	ENSMUST00000000724	1813	-1
ENSMUST00000004281	2092	1	ENSMUST00000000724	1825	-1
ENSMUST00000004281	964	1	ENSMUST00000000724	426	-1
ENSMUST00000004281	997	1	ENSMUST00000000724	4296	-1
ENSMUST00000004294	2362	1	ENSMUST00000000727	1078	-1
ENSMUST00000004294	2448	1	ENSMUST00000000727	2498	-1
ENSMUST00000004326	361	1	ENSMUST00000000727	532	-1
ENSMUST00000004326	898	1	ENSMUST00000000727	881	-1
ENSMUST00000004343	733	1	ENSMUST00000138785	1262	-1
ENSMUST00000004377	1816	1	ENSMUST00000138785	753	-1
ENSMUST00000004378	2608	1	ENSMUST00000105393	105	-1
ENSMUST00000004428	2498	1	ENSMUST00000105393	1102	-1
ENSMUST00000004428	2513	1	ENSMUST00000105393	1540	-1
ENSMUST00000004470	8671	1	ENSMUST00000105393	1664	-1
ENSMUST00000004507	1793	1	ENSMUST00000105393	2404	-1
ENSMUST00000004507	1797	1	ENSMUST00000105393	773	-1
ENSMUST00000004576	1500	1	ENSMUST00000000755	467	-1
ENSMUST00000004576	1511	1	ENSMUST00000000755	634	-1
ENSMUST00000004576	1551	1	ENSMUST00000000755	672	-1
ENSMUST00000004576	392	1	ENSMUST00000000755	863	-1
ENSMUST00000004614	1752	1	ENSMUST00000000755	962	-1
ENSMUST00000004614	1793	1	ENSMUST00000000759	1048	-1
ENSMUST00000004622	1051	1	ENSMUST00000000759	1119	-1
ENSMUST00000004622	2716	1	ENSMUST00000000759	1635	-1
ENSMUST00000004622	2755	1	ENSMUST00000000759	642	-1
ENSMUST00000004622	925	1	ENSMUST00000092907	1517	-1
ENSMUST00000004686	802	1	ENSMUST00000092907	4243	-1
ENSMUST00000004686	817	1	ENSMUST00000092907	4247	-1
ENSMUST00000004686	989	1	ENSMUST00000092907	4678	-1
ENSMUST00000004686	997	1	ENSMUST00000092907	604	-1
ENSMUST00000004913	1085	1	ENSMUST00000000769	1015	-1
ENSMUST00000004913	1264	1	ENSMUST00000000769	1057	-1
ENSMUST00000004920	3603	1	ENSMUST00000000769	1382	-1
ENSMUST00000004920	3631	1	ENSMUST00000000769	1451	-1
ENSMUST00000004920	3741	1	ENSMUST00000000769	501	-1
ENSMUST00000004920	3859	1	ENSMUST00000000769	560	-1
ENSMUST00000004920	3887	1	ENSMUST00000165719	1382	-1
ENSMUST00000004920	4163	1	ENSMUST00000165719	1643	-1
ENSMUST00000004920	4216	1	ENSMUST00000165719	1882	-1
ENSMUST00000004920	4243	1	ENSMUST00000165719	2422	-1
ENSMUST00000004920	4262	1	ENSMUST00000165719	716	-1
ENSMUST00000004949	1427	1	ENSMUST00000000793	1177	-1
ENSMUST00000004949	1879	1	ENSMUST00000000793	1221	-1
ENSMUST00000004949	5341	1	ENSMUST00000000793	1710	-1
ENSMUST00000004985	2265	1	ENSMUST00000000793	1724	-1
ENSMUST00000004985	2962	1	ENSMUST00000000793	659	-1
ENSMUST00000005015	1090	1	ENSMUST00000000793	868	-1
ENSMUST00000005015	1752	1	ENSMUST00000072425	14	-1
ENSMUST00000005015	1809	1	ENSMUST00000072425	140	-1
ENSMUST00000005015	798	1	ENSMUST00000072425	1466	-1
ENSMUST00000005015	837	1	ENSMUST00000072425	2418	-1
ENSMUST00000005015	849	1	ENSMUST00000072425	282	-1
ENSMUST00000005064	2089	1	ENSMUST00000072425	297	-1
ENSMUST00000005067	1116	1	ENSMUST00000000804	1159	-1
ENSMUST00000005067	1359	1	ENSMUST00000000804	1420	-1
ENSMUST00000005067	1487	1	ENSMUST00000000804	208	-1
ENSMUST00000005067	1519	1	ENSMUST00000000804	2339	-1
ENSMUST00000005067	1576	1	ENSMUST00000000804	3294	-1
ENSMUST00000005103	1548	1	ENSMUST00000000808	108	-1
ENSMUST00000005103	1562	1	ENSMUST00000000808	2178	-1
ENSMUST00000005103	1814	1	ENSMUST00000000808	244	-1
ENSMUST00000005103	2137	1	ENSMUST00000000808	2807	-1
ENSMUST00000005103	2216	1	ENSMUST00000000808	282	-1
ENSMUST00000005188	811	1	ENSMUST00000000809	1088	-1
ENSMUST00000005234	1942	1	ENSMUST00000000809	1817	-1
ENSMUST00000005234	1959	1	ENSMUST00000000809	2126	-1
ENSMUST00000005234	1977	1	ENSMUST00000000809	2211	-1
ENSMUST00000005234	1989	1	ENSMUST00000000809	2422	-1
ENSMUST00000005234	2234	1	ENSMUST00000000809	462	-1
ENSMUST00000005431	3206	1	ENSMUST00000000811	1096	-1
ENSMUST00000005431	482	1	ENSMUST00000000811	1217	-1
ENSMUST00000005431	559	1	ENSMUST00000000811	159	-1
ENSMUST00000005503	1909	1	ENSMUST00000000811	1737	-1
ENSMUST00000005503	2860	1	ENSMUST00000000811	2159	-1
ENSMUST00000005503	2865	1	ENSMUST00000000811	2510	-1
ENSMUST00000005503	2891	1	ENSMUST00000108075	1074	-1
ENSMUST00000005503	2903	1	ENSMUST00000108075	1869	-1
ENSMUST00000005503	3159	1	ENSMUST00000108075	2302	-1
ENSMUST00000005504	2789	1	ENSMUST00000108075	3081	-1
ENSMUST00000005504	2872	1	ENSMUST00000108075	4239	-1
ENSMUST00000005504	2923	1	ENSMUST00000103194	1046	-1
ENSMUST00000005504	2958	1	ENSMUST00000103194	1199	-1
ENSMUST00000005504	3047	1	ENSMUST00000103194	155	-1
ENSMUST00000005607	834	1	ENSMUST00000103194	350	-1
ENSMUST00000005616	3172	1	ENSMUST00000103194	560	-1
ENSMUST00000005616	3187	1	ENSMUST00000103194	795	-1
ENSMUST00000005620	1151	1	ENSMUST00000000828	1011	-1
ENSMUST00000005620	1377	1	ENSMUST00000000828	1253	-1
ENSMUST00000005620	1639	1	ENSMUST00000000828	188	-1
ENSMUST00000005620	1653	1	ENSMUST00000000828	2174	-1
ENSMUST00000005620	2248	1	ENSMUST00000000828	2620	-1
ENSMUST00000005620	534	1	ENSMUST00000000834	1926	-1
ENSMUST00000005620	598	1	ENSMUST00000000834	412	-1
ENSMUST00000005620	803	1	ENSMUST00000000834	659	-1
ENSMUST00000005669	1706	1	ENSMUST00000000834	760	-1
ENSMUST00000005671	399	1	ENSMUST00000000834	86	-1
ENSMUST00000005671	3995	1	ENSMUST00000108789	1066	-1
ENSMUST00000005671	4067	1	ENSMUST00000108789	2732	-1
ENSMUST00000005671	4134	1	ENSMUST00000108789	4119	-1
ENSMUST00000005671	4150	1	ENSMUST00000108789	4369	-1
ENSMUST00000005671	585	1	ENSMUST00000108789	4537	-1
ENSMUST00000005749	3684	1	ENSMUST00000108789	5395	-1
ENSMUST00000005749	3725	1	ENSMUST00000072334	1296	-1
ENSMUST00000005817	1342	1	ENSMUST00000072334	2226	-1
ENSMUST00000005817	2636	1	ENSMUST00000072334	2340	-1
ENSMUST00000005817	2641	1	ENSMUST00000072334	2412	-1
ENSMUST00000005826	1496	1	ENSMUST00000072334	4329	-1
ENSMUST00000005841	2505	1	ENSMUST00000072334	5635	-1
ENSMUST00000005841	831	1	ENSMUST00000149163	1098	-1
ENSMUST00000005841	849	1	ENSMUST00000149163	273	-1
ENSMUST00000005841	855	1	ENSMUST00000149163	3233	-1
ENSMUST00000005952	1565	1	ENSMUST00000149163	3340	-1
ENSMUST00000005952	1603	1	ENSMUST00000149163	3536	-1
ENSMUST00000005952	1639	1	ENSMUST00000149163	924	-1
ENSMUST00000005952	1676	1	ENSMUST00000088546	1314	-1
ENSMUST00000005952	1769	1	ENSMUST00000088546	2189	-1
ENSMUST00000005952	1795	1	ENSMUST00000088546	2770	-1
ENSMUST00000005952	1826	1	ENSMUST00000088546	4005	-1
ENSMUST00000005952	434	1	ENSMUST00000088546	4183	-1
ENSMUST00000005952	458	1	ENSMUST00000109514	4700	-1
ENSMUST00000006005	2086	1	ENSMUST00000109514	5091	-1
ENSMUST00000006005	2106	1	ENSMUST00000109514	5150	-1
ENSMUST00000006005	2127	1	ENSMUST00000150568	115	-1
ENSMUST00000006005	2177	1	ENSMUST00000150568	119	-1
ENSMUST00000006128	1086	1	ENSMUST00000150568	321	-1
ENSMUST00000006128	2643	1	ENSMUST00000150568	455	-1
ENSMUST00000006137	2240	1	ENSMUST00000150568	522	-1
ENSMUST00000006175	1199	1	ENSMUST00000150568	94	-1
ENSMUST00000006175	1240	1	ENSMUST00000000896	1061	-1
ENSMUST00000006175	1267	1	ENSMUST00000000896	1702	-1
ENSMUST00000006175	3095	1	ENSMUST00000000896	2545	-1
ENSMUST00000006175	3767	1	ENSMUST00000000896	2775	-1
ENSMUST00000006175	3810	1	ENSMUST00000000896	718	-1
ENSMUST00000006181	2346	1	ENSMUST00000000910	1119	-1
ENSMUST00000006181	2398	1	ENSMUST00000000910	1454	-1
ENSMUST00000006235	1494	1	ENSMUST00000000910	160	-1
ENSMUST00000006235	1502	1	ENSMUST00000000910	1658	-1
ENSMUST00000006235	1514	1	ENSMUST00000000910	684	-1
ENSMUST00000006235	1518	1	ENSMUST00000000924	1558	-1
ENSMUST00000006235	1533	1	ENSMUST00000000924	2219	-1
ENSMUST00000006293	1199	1	ENSMUST00000000924	2233	-1
ENSMUST00000006293	1841	1	ENSMUST00000000924	2240	-1
ENSMUST00000006293	2006	1	ENSMUST00000000924	684	-1
ENSMUST00000006293	879	1	ENSMUST00000121151	252	-1
ENSMUST00000006293	991	1	ENSMUST00000121151	410	-1
ENSMUST00000006366	6063	1	ENSMUST00000121151	566	-1
ENSMUST00000006367	1530	1	ENSMUST00000121151	711	-1
ENSMUST00000006367	1550	1	ENSMUST00000000939	1503	-1
ENSMUST00000006380	1095	1	ENSMUST00000000939	1605	-1
ENSMUST00000006380	1106	1	ENSMUST00000000939	2132	-1
ENSMUST00000006451	1493	1	ENSMUST00000000939	3897	-1
ENSMUST00000006451	1530	1	ENSMUST00000000940	1628	-1
ENSMUST00000006557	1201	1	ENSMUST00000000940	412	-1
ENSMUST00000006557	1346	1	ENSMUST00000000940	464	-1
ENSMUST00000006559	1243	1	ENSMUST00000000940	752	-1
ENSMUST00000006559	1279	1	ENSMUST00000000958	1114	-1
ENSMUST00000006559	1308	1	ENSMUST00000000958	1219	-1
ENSMUST00000006559	1435	1	ENSMUST00000000958	1347	-1
ENSMUST00000006559	1438	1	ENSMUST00000000958	1539	-1
ENSMUST00000006559	1567	1	ENSMUST00000000958	1543	-1
ENSMUST00000006559	1594	1	ENSMUST00000125581	1207	-1
ENSMUST00000006559	1832	1	ENSMUST00000125581	2037	-1
ENSMUST00000006559	1932	1	ENSMUST00000125581	2069	-1
ENSMUST00000006559	2250	1	ENSMUST00000125581	2330	-1
ENSMUST00000006559	2273	1	ENSMUST00000125581	835	-1
ENSMUST00000006587	886	1	ENSMUST00000101395	1060	-1
ENSMUST00000006625	561	1	ENSMUST00000101395	1500	-1
ENSMUST00000006632	924	1	ENSMUST00000101395	1559	-1
ENSMUST00000006632	950	1	ENSMUST00000101395	618	-1
ENSMUST00000006632	955	1	ENSMUST00000101395	681	-1
ENSMUST00000006632	972	1	ENSMUST00000101395	785	-1
ENSMUST00000006632	979	1	ENSMUST00000098402	1246	-1
ENSMUST00000006669	2314	1	ENSMUST00000098402	1433	-1
ENSMUST00000006701	1139	1	ENSMUST00000098402	1585	-1
ENSMUST00000006701	1305	1	ENSMUST00000098402	1643	-1
ENSMUST00000006742	1071	1	ENSMUST00000098402	1830	-1
ENSMUST00000006750	1659	1	ENSMUST00000089688	1233	-1
ENSMUST00000006760	2004	1	ENSMUST00000089688	1302	-1
ENSMUST00000006774	2038	1	ENSMUST00000089688	174	-1
ENSMUST00000006851	1171	1	ENSMUST00000089688	2011	-1
ENSMUST00000006851	1552	1	ENSMUST00000089688	2314	-1
ENSMUST00000006851	2678	1	ENSMUST00000089688	2529	-1
ENSMUST00000006851	2916	1	ENSMUST00000000984	1031	-1
ENSMUST00000006851	945	1	ENSMUST00000000984	1742	-1
ENSMUST00000006853	1490	1	ENSMUST00000000984	354	-1
ENSMUST00000006893	3495	1	ENSMUST00000000984	873	-1
ENSMUST00000006893	3520	1	ENSMUST00000000984	88	-1
ENSMUST00000006893	3667	1	ENSMUST00000000985	1505	-1
ENSMUST00000006893	4154	1	ENSMUST00000000985	1566	-1
ENSMUST00000006893	4185	1	ENSMUST00000000985	1715	-1
ENSMUST00000006893	4213	1	ENSMUST00000000985	2304	-1
ENSMUST00000006893	4337	1	ENSMUST00000000985	606	-1
ENSMUST00000006893	4350	1	ENSMUST00000001002	1453	-1
ENSMUST00000006893	4371	1	ENSMUST00000001002	158	-1
ENSMUST00000006893	4399	1	ENSMUST00000001002	2250	-1
ENSMUST00000006893	4723	1	ENSMUST00000001002	3536	-1
ENSMUST00000006893	4737	1	ENSMUST00000001002	3623	-1
ENSMUST00000006893	4946	1	ENSMUST00000001008	274	-1
ENSMUST00000006900	630	1	ENSMUST00000001008	284	-1
ENSMUST00000006912	1327	1	ENSMUST00000001008	338	-1
ENSMUST00000006912	1483	1	ENSMUST00000001008	379	-1
ENSMUST00000006914	1828	1	ENSMUST00000001008	388	-1
ENSMUST00000006914	1862	1	ENSMUST00000001008	663	-1
ENSMUST00000006914	2175	1	ENSMUST00000001040	187	-1
ENSMUST00000006914	2239	1	ENSMUST00000001040	418	-1
ENSMUST00000006914	2291	1	ENSMUST00000001040	523	-1
ENSMUST00000006914	2314	1	ENSMUST00000001040	657	-1
ENSMUST00000006914	2389	1	ENSMUST00000001042	1213	-1
ENSMUST00000006915	1227	1	ENSMUST00000001042	320	-1
ENSMUST00000006952	627	1	ENSMUST00000001042	610	-1
ENSMUST00000006952	664	1	ENSMUST00000001042	906	-1
ENSMUST00000006991	2399	1	ENSMUST00000001042	986	-1
ENSMUST00000006991	2424	1	ENSMUST00000001043	1473	-1
ENSMUST00000006991	757	1	ENSMUST00000001043	1771	-1
ENSMUST00000006991	777	1	ENSMUST00000001043	2198	-1
ENSMUST00000006991	783	1	ENSMUST00000001043	739	-1
ENSMUST00000007130	2482	1	ENSMUST00000149884	1718	-1
ENSMUST00000007130	2710	1	ENSMUST00000149884	1920	-1
ENSMUST00000007139	636	1	ENSMUST00000149884	235	-1
ENSMUST00000007139	640	1	ENSMUST00000149884	99	-1
ENSMUST00000007139	665	1	ENSMUST00000001046	146	-1
ENSMUST00000007248	1872	1	ENSMUST00000001046	167	-1
ENSMUST00000007248	395	1	ENSMUST00000001046	240	-1
ENSMUST00000007248	424	1	ENSMUST00000001046	61	-1
ENSMUST00000007248	432	1	ENSMUST00000001047	498	-1
ENSMUST00000007296	6927	1	ENSMUST00000001047	522	-1
ENSMUST00000007555	2707	1	ENSMUST00000001047	587	-1
ENSMUST00000007559	1035	1	ENSMUST00000001047	662	-1
ENSMUST00000007559	1057	1	ENSMUST00000107329	211	-1
ENSMUST00000007559	1136	1	ENSMUST00000107329	280	-1
ENSMUST00000007757	1540	1	ENSMUST00000107329	305	-1
ENSMUST00000007757	1561	1	ENSMUST00000107329	333	-1
ENSMUST00000007757	1619	1	ENSMUST00000107329	51	-1
ENSMUST00000007757	2427	1	ENSMUST00000001051	241	-1
ENSMUST00000007800	733	1	ENSMUST00000001051	539	-1
ENSMUST00000007803	178	1	ENSMUST00000001051	563	-1
ENSMUST00000007803	211	1	ENSMUST00000001051	634	-1
ENSMUST00000007803	341	1	ENSMUST00000021056	1246	-1
ENSMUST00000007803	590	1	ENSMUST00000021056	1499	-1
ENSMUST00000007980	1106	1	ENSMUST00000021056	2441	-1
ENSMUST00000007980	1113	1	ENSMUST00000021056	2720	-1
ENSMUST00000007980	1260	1	ENSMUST00000021056	5108	-1
ENSMUST00000007980	1301	1	ENSMUST00000021056	5988	-1
ENSMUST00000007980	1346	1	ENSMUST00000001055	19	-1
ENSMUST00000007993	1237	1	ENSMUST00000001055	214	-1
ENSMUST00000007993	1272	1	ENSMUST00000001055	277	-1
ENSMUST00000008016	1016	1	ENSMUST00000001055	760	-1
ENSMUST00000008016	892	1	ENSMUST00000001055	793	-1
ENSMUST00000008016	907	1	ENSMUST00000108712	1378	-1
ENSMUST00000008052	1459	1	ENSMUST00000108712	2765	-1
ENSMUST00000008052	1525	1	ENSMUST00000108712	2903	-1
ENSMUST00000008052	1708	1	ENSMUST00000108712	3129	-1
ENSMUST00000008052	1736	1	ENSMUST00000108712	3997	-1
ENSMUST00000008052	1756	1	ENSMUST00000108712	4075	-1
ENSMUST00000008052	1790	1	ENSMUST00000001079	1166	-1
ENSMUST00000008052	1802	1	ENSMUST00000001079	3007	-1
ENSMUST00000008094	1549	1	ENSMUST00000001079	3384	-1
ENSMUST00000008131	612	1	ENSMUST00000001079	923	-1
ENSMUST00000008131	668	1	ENSMUST00000001080	2290	-1
ENSMUST00000008297	3272	1	ENSMUST00000001080	279	-1
ENSMUST00000008445	1216	1	ENSMUST00000001080	428	-1
ENSMUST00000008445	1228	1	ENSMUST00000001080	509	-1
ENSMUST00000008445	1248	1	ENSMUST00000001080	845	-1
ENSMUST00000008445	1304	1	ENSMUST00000001081	576	-1
ENSMUST00000008445	1360	1	ENSMUST00000001081	635	-1
ENSMUST00000008445	1388	1	ENSMUST00000001081	641	-1
ENSMUST00000008445	366	1	ENSMUST00000001081	806	-1
ENSMUST00000008445	619	1	ENSMUST00000001081	89	-1
ENSMUST00000008445	639	1	ENSMUST00000127405	178	-1
ENSMUST00000008445	794	1	ENSMUST00000127405	495	-1
ENSMUST00000008445	805	1	ENSMUST00000127405	549	-1
ENSMUST00000008445	809	1	ENSMUST00000064462	308	-1
ENSMUST00000008517	1601	1	ENSMUST00000064462	623	-1
ENSMUST00000008528	672	1	ENSMUST00000064462	757	-1
ENSMUST00000008537	849	1	ENSMUST00000064462	802	-1
ENSMUST00000008537	946	1	ENSMUST00000001109	1377	-1
ENSMUST00000008542	1630	1	ENSMUST00000001109	450	-1
ENSMUST00000008542	1652	1	ENSMUST00000001109	455	-1
ENSMUST00000008542	3890	1	ENSMUST00000001109	655	-1
ENSMUST00000008542	927	1	ENSMUST00000170102	1071	-1
ENSMUST00000008573	1889	1	ENSMUST00000170102	2373	-1
ENSMUST00000008573	2040	1	ENSMUST00000170102	340	-1
ENSMUST00000008573	707	1	ENSMUST00000170102	4221	-1
ENSMUST00000008573	733	1	ENSMUST00000170102	6355	-1
ENSMUST00000008573	773	1	ENSMUST00000170102	6511	-1
ENSMUST00000008573	820	1	ENSMUST00000001122	1102	-1
ENSMUST00000008573	846	1	ENSMUST00000001122	1209	-1
ENSMUST00000008573	888	1	ENSMUST00000001122	1269	-1
ENSMUST00000008573	912	1	ENSMUST00000001122	1683	-1
ENSMUST00000008748	1834	1	ENSMUST00000001122	2298	-1
ENSMUST00000008748	1983	1	ENSMUST00000102581	1795	-1
ENSMUST00000008748	2008	1	ENSMUST00000102581	248	-1
ENSMUST00000008748	2189	1	ENSMUST00000102581	2626	-1
ENSMUST00000008748	2452	1	ENSMUST00000102581	2898	-1
ENSMUST00000008748	2497	1	ENSMUST00000102581	3072	-1
ENSMUST00000008748	2615	1	ENSMUST00000001127	1351	-1
ENSMUST00000008748	2622	1	ENSMUST00000001127	598	-1
ENSMUST00000008830	1383	1	ENSMUST00000001127	640	-1
ENSMUST00000008830	1403	1	ENSMUST00000001127	735	-1
ENSMUST00000008830	892	1	ENSMUST00000001130	1071	-1
ENSMUST00000008878	1643	1	ENSMUST00000001130	1106	-1
ENSMUST00000008878	1658	1	ENSMUST00000001130	1122	-1
ENSMUST00000008878	1725	1	ENSMUST00000001130	1259	-1
ENSMUST00000008878	2010	1	ENSMUST00000001130	664	-1
ENSMUST00000008878	2718	1	ENSMUST00000001130	776	-1
ENSMUST00000008878	3759	1	ENSMUST00000001147	3269	-1
ENSMUST00000008878	3922	1	ENSMUST00000001147	3568	-1
ENSMUST00000008907	2626	1	ENSMUST00000105411	1192	-1
ENSMUST00000008907	2788	1	ENSMUST00000105411	1914	-1
ENSMUST00000008907	3121	1	ENSMUST00000105411	236	-1
ENSMUST00000008907	608	1	ENSMUST00000105411	420	-1
ENSMUST00000008907	645	1	ENSMUST00000108269	248	-1
ENSMUST00000008907	7318	1	ENSMUST00000108269	275	-1
ENSMUST00000008907	817	1	ENSMUST00000108269	685	-1
ENSMUST00000008907	833	1	ENSMUST00000108269	717	-1
ENSMUST00000008991	7681	1	ENSMUST00000122312	119	-1
ENSMUST00000008991	7711	1	ENSMUST00000122312	193	-1
ENSMUST00000008991	7761	1	ENSMUST00000122312	1962	-1
ENSMUST00000008995	3725	1	ENSMUST00000122312	2523	-1
ENSMUST00000008995	3729	1	ENSMUST00000122312	574	-1
ENSMUST00000009003	1022	1	ENSMUST00000001156	1210	-1
ENSMUST00000009003	1461	1	ENSMUST00000001156	1525	-1
ENSMUST00000009003	1476	1	ENSMUST00000001156	518	-1
ENSMUST00000009003	909	1	ENSMUST00000001156	734	-1
ENSMUST00000009003	964	1	ENSMUST00000001156	88	-1
ENSMUST00000009120	1651	1	ENSMUST00000115342	283	-1
ENSMUST00000009138	1806	1	ENSMUST00000115342	330	-1
ENSMUST00000009138	2218	1	ENSMUST00000115342	469	-1
ENSMUST00000009138	2258	1	ENSMUST00000115342	806	-1
ENSMUST00000009219	1839	1	ENSMUST00000115342	878	-1
ENSMUST00000009220	31	1	ENSMUST00000123836	157	-1
ENSMUST00000009234	3266	1	ENSMUST00000123836	185	-1
ENSMUST00000009234	3420	1	ENSMUST00000123836	212	-1
ENSMUST00000009256	1500	1	ENSMUST00000123836	473	-1
ENSMUST00000009256	1513	1	ENSMUST00000123836	667	-1
ENSMUST00000009256	1541	1	ENSMUST00000123836	786	-1
ENSMUST00000009256	1547	1	ENSMUST00000097776	1321	-1
ENSMUST00000009256	1565	1	ENSMUST00000097776	1435	-1
ENSMUST00000009411	1041	1	ENSMUST00000097776	4101	-1
ENSMUST00000009411	1064	1	ENSMUST00000097776	4826	-1
ENSMUST00000009411	1176	1	ENSMUST00000097776	5201	-1
ENSMUST00000009425	2	1	ENSMUST00000001178	2571	-1
ENSMUST00000009425	5	1	ENSMUST00000001178	2886	-1
ENSMUST00000009522	1015	1	ENSMUST00000001178	3654	-1
ENSMUST00000009522	1702	1	ENSMUST00000001178	4064	-1
ENSMUST00000009522	2323	1	ENSMUST00000001178	5749	-1
ENSMUST00000009522	2357	1	ENSMUST00000001179	356	-1
ENSMUST00000009522	2429	1	ENSMUST00000001179	6559	-1
ENSMUST00000009522	3048	1	ENSMUST00000001179	8175	-1
ENSMUST00000009522	3220	1	ENSMUST00000001179	9403	-1
ENSMUST00000009522	994	1	ENSMUST00000001184	1680	-1
ENSMUST00000009550	1541	1	ENSMUST00000001184	2507	-1
ENSMUST00000009550	1569	1	ENSMUST00000001184	3766	-1
ENSMUST00000009550	1587	1	ENSMUST00000001184	569	-1
ENSMUST00000009617	1252	1	ENSMUST00000001184	631	-1
ENSMUST00000009617	943	1	ENSMUST00000001185	1183	-1
ENSMUST00000009617	964	1	ENSMUST00000001185	1677	-1
ENSMUST00000009617	973	1	ENSMUST00000001185	1690	-1
ENSMUST00000009693	541	1	ENSMUST00000001185	1722	-1
ENSMUST00000009727	885	1	ENSMUST00000001185	1776	-1
ENSMUST00000009772	7379	1	ENSMUST00000001185	827	-1
ENSMUST00000009772	7574	1	ENSMUST00000113683	290	-1
ENSMUST00000009772	7595	1	ENSMUST00000113683	317	-1
ENSMUST00000009777	549	1	ENSMUST00000113683	536	-1
ENSMUST00000009789	1950	1	ENSMUST00000113683	884	-1
ENSMUST00000009790	1008	1	ENSMUST00000117193	1356	-1
ENSMUST00000009790	1016	1	ENSMUST00000117193	1763	-1
ENSMUST00000009798	1807	1	ENSMUST00000117193	205	-1
ENSMUST00000009798	1817	1	ENSMUST00000117193	346	-1
ENSMUST00000010038	481	1	ENSMUST00000117193	677	-1
ENSMUST00000010038	496	1	ENSMUST00000117193	839	-1
ENSMUST00000010038	517	1	ENSMUST00000072476	1167	-1
ENSMUST00000010049	1082	1	ENSMUST00000072476	1204	-1
ENSMUST00000010049	1091	1	ENSMUST00000072476	1306	-1
ENSMUST00000010049	1112	1	ENSMUST00000072476	1510	-1
ENSMUST00000010189	1463	1	ENSMUST00000072476	1703	-1
ENSMUST00000010189	1717	1	ENSMUST00000001202	1492	-1
ENSMUST00000010189	1916	1	ENSMUST00000001202	1927	-1
ENSMUST00000010189	715	1	ENSMUST00000001202	2729	-1
ENSMUST00000010191	1480	1	ENSMUST00000001202	2798	-1
ENSMUST00000010191	1485	1	ENSMUST00000001202	2892	-1
ENSMUST00000010191	561	1	ENSMUST00000110082	2223	-1
ENSMUST00000010191	792	1	ENSMUST00000110082	2780	-1
ENSMUST00000010191	819	1	ENSMUST00000110082	3254	-1
ENSMUST00000010192	1608	1	ENSMUST00000110082	382	-1
ENSMUST00000010195	604	1	ENSMUST00000110082	4032	-1
ENSMUST00000010198	634	1	ENSMUST00000110082	614	-1
ENSMUST00000010198	690	1	ENSMUST00000001240	1558	-1
ENSMUST00000010241	2218	1	ENSMUST00000001240	2533	-1
ENSMUST00000010298	2149	1	ENSMUST00000001240	2715	-1
ENSMUST00000010348	533	1	ENSMUST00000001240	3764	-1
ENSMUST00000010348	552	1	ENSMUST00000001240	4351	-1
ENSMUST00000010348	600	1	ENSMUST00000001240	5777	-1
ENSMUST00000010348	604	1	ENSMUST00000167545	1360	-1
ENSMUST00000010348	731	1	ENSMUST00000167545	2663	-1
ENSMUST00000010348	749	1	ENSMUST00000167545	33	-1
ENSMUST00000010421	2607	1	ENSMUST00000167545	3827	-1
ENSMUST00000010421	2765	1	ENSMUST00000167545	803	-1
ENSMUST00000010421	2783	1	ENSMUST00000001258	2016	-1
ENSMUST00000010451	842	1	ENSMUST00000001258	2714	-1
ENSMUST00000010451	849	1	ENSMUST00000001258	3427	-1
ENSMUST00000010451	913	1	ENSMUST00000001258	3461	-1
ENSMUST00000010536	1103	1	ENSMUST00000001258	3553	-1
ENSMUST00000010536	798	1	ENSMUST00000038794	1152	-1
ENSMUST00000010536	832	1	ENSMUST00000038794	1624	-1
ENSMUST00000010597	4301	1	ENSMUST00000038794	1630	-1
ENSMUST00000010597	4360	1	ENSMUST00000038794	2518	-1
ENSMUST00000010673	797	1	ENSMUST00000038794	3156	-1
ENSMUST00000010673	894	1	ENSMUST00000038794	3421	-1
ENSMUST00000010673	937	1	ENSMUST00000001280	1176	-1
ENSMUST00000010899	2629	1	ENSMUST00000001280	1394	-1
ENSMUST00000011058	1507	1	ENSMUST00000001280	2319	-1
ENSMUST00000011058	1529	1	ENSMUST00000001280	2455	-1
ENSMUST00000011058	1708	1	ENSMUST00000001280	450	-1
ENSMUST00000011302	2332	1	ENSMUST00000031119	3319	-1
ENSMUST00000011398	922	1	ENSMUST00000031119	3554	-1
ENSMUST00000011895	7906	1	ENSMUST00000031119	4131	-1
ENSMUST00000011895	7914	1	ENSMUST00000031119	4341	-1
ENSMUST00000011975	2936	1	ENSMUST00000031119	698	-1
ENSMUST00000012314	3822	1	ENSMUST00000001304	1143	-1
ENSMUST00000012348	1	1	ENSMUST00000001304	1248	-1
ENSMUST00000012587	3431	1	ENSMUST00000001304	483	-1
ENSMUST00000012725	760	1	ENSMUST00000001304	753	-1
ENSMUST00000012873	1970	1	ENSMUST00000001304	994	-1
ENSMUST00000012873	3905	1	ENSMUST00000001326	1390	-1
ENSMUST00000013130	2603	1	ENSMUST00000001326	1700	-1
ENSMUST00000013130	2613	1	ENSMUST00000001326	3707	-1
ENSMUST00000013130	2810	1	ENSMUST00000001326	7189	-1
ENSMUST00000013262	2100	1	ENSMUST00000001326	7395	-1
ENSMUST00000013262	2435	1	ENSMUST00000001327	1487	-1
ENSMUST00000013262	3926	1	ENSMUST00000001327	1561	-1
ENSMUST00000013262	3938	1	ENSMUST00000001327	1685	-1
ENSMUST00000013262	3947	1	ENSMUST00000001327	2114	-1
ENSMUST00000013294	1144	1	ENSMUST00000001327	985	-1
ENSMUST00000013294	1279	1	ENSMUST00000113682	1004	-1
ENSMUST00000013294	1315	1	ENSMUST00000113682	1418	-1
ENSMUST00000013294	1319	1	ENSMUST00000113682	295	-1
ENSMUST00000013294	1380	1	ENSMUST00000113682	821	-1
ENSMUST00000013294	271	1	ENSMUST00000043172	1341	-1
ENSMUST00000013294	796	1	ENSMUST00000043172	1854	-1
ENSMUST00000013294	855	1	ENSMUST00000043172	2224	-1
ENSMUST00000013294	903	1	ENSMUST00000043172	235	-1
ENSMUST00000013633	2029	1	ENSMUST00000043172	2770	-1
ENSMUST00000013633	2067	1	ENSMUST00000166658	234	-1
ENSMUST00000013693	856	1	ENSMUST00000166658	375	-1
ENSMUST00000013693	934	1	ENSMUST00000166658	571	-1
ENSMUST00000013807	1339	1	ENSMUST00000166658	722	-1
ENSMUST00000013807	2060	1	ENSMUST00000001319	1227	-1
ENSMUST00000013807	2067	1	ENSMUST00000001319	142	-1
ENSMUST00000013807	2099	1	ENSMUST00000001319	1936	-1
ENSMUST00000013807	2208	1	ENSMUST00000001319	2204	-1
ENSMUST00000013807	2416	1	ENSMUST00000001319	284	-1
ENSMUST00000013851	799	1	ENSMUST00000001319	3652	-1
ENSMUST00000013931	3798	1	ENSMUST00000065211	1672	-1
ENSMUST00000013970	1729	1	ENSMUST00000065211	2840	-1
ENSMUST00000013970	1746	1	ENSMUST00000065211	3314	-1
ENSMUST00000013970	1977	1	ENSMUST00000065211	498	-1
ENSMUST00000013970	1993	1	ENSMUST00000065211	667	-1
ENSMUST00000014421	2572	1	ENSMUST00000102600	1019	-1
ENSMUST00000014421	2577	1	ENSMUST00000102600	1144	-1
ENSMUST00000014421	5532	1	ENSMUST00000102600	1524	-1
ENSMUST00000014421	5821	1	ENSMUST00000102600	1750	-1
ENSMUST00000014421	6234	1	ENSMUST00000102600	352	-1
ENSMUST00000014447	1653	1	ENSMUST00000165735	1392	-1
ENSMUST00000014447	1820	1	ENSMUST00000165735	331	-1
ENSMUST00000014447	1866	1	ENSMUST00000165735	607	-1
ENSMUST00000014447	1900	1	ENSMUST00000165735	86	-1
ENSMUST00000014499	6359	1	ENSMUST00000165735	95	-1
ENSMUST00000014499	6779	1	ENSMUST00000001384	1253	-1
ENSMUST00000014499	7137	1	ENSMUST00000001384	482	-1
ENSMUST00000014499	7350	1	ENSMUST00000001384	651	-1
ENSMUST00000014499	7428	1	ENSMUST00000085311	1906	-1
ENSMUST00000014499	7442	1	ENSMUST00000085311	572	-1
ENSMUST00000014499	7525	1	ENSMUST00000085311	707	-1
ENSMUST00000014499	7548	1	ENSMUST00000085311	877	-1
ENSMUST00000014499	7927	1	ENSMUST00000001415	1515	-1
ENSMUST00000014499	7936	1	ENSMUST00000001415	374	-1
ENSMUST00000014499	8029	1	ENSMUST00000001415	605	-1
ENSMUST00000014640	3039	1	ENSMUST00000001415	77	-1
ENSMUST00000014640	3087	1	ENSMUST00000001416	225	-1
ENSMUST00000014640	3148	1	ENSMUST00000001416	415	-1
ENSMUST00000014640	3202	1	ENSMUST00000001416	45	-1
ENSMUST00000014640	3216	1	ENSMUST00000001416	984	-1
ENSMUST00000014640	3410	1	ENSMUST00000001419	1454	-1
ENSMUST00000014640	3431	1	ENSMUST00000001419	1481	-1
ENSMUST00000014686	1017	1	ENSMUST00000001419	1615	-1
ENSMUST00000014686	1102	1	ENSMUST00000001419	2075	-1
ENSMUST00000014686	979	1	ENSMUST00000001419	309	-1
ENSMUST00000014694	1844	1	ENSMUST00000001439	1572	-1
ENSMUST00000014694	1882	1	ENSMUST00000001439	1959	-1
ENSMUST00000014694	1980	1	ENSMUST00000001439	304	-1
ENSMUST00000014694	2534	1	ENSMUST00000001439	650	-1
ENSMUST00000014694	2549	1	ENSMUST00000001439	700	-1
ENSMUST00000014694	2660	1	ENSMUST00000001451	2005	-1
ENSMUST00000014743	1204	1	ENSMUST00000001451	2155	-1
ENSMUST00000014743	2564	1	ENSMUST00000001451	2632	-1
ENSMUST00000014750	1558	1	ENSMUST00000001451	4373	-1
ENSMUST00000014830	604	1	ENSMUST00000001451	4414	-1
ENSMUST00000014913	714	1	ENSMUST00000171887	1418	-1
ENSMUST00000014917	2121	1	ENSMUST00000171887	1464	-1
ENSMUST00000014917	2595	1	ENSMUST00000171887	940	-1
ENSMUST00000014917	3101	1	ENSMUST00000171887	961	-1
ENSMUST00000014917	3133	1	ENSMUST00000177005	1270	-1
ENSMUST00000015011	1276	1	ENSMUST00000177005	2869	-1
ENSMUST00000015011	1548	1	ENSMUST00000177005	3466	-1
ENSMUST00000015049	651	1	ENSMUST00000001455	1947	-1
ENSMUST00000015049	749	1	ENSMUST00000001455	2369	-1
ENSMUST00000015100	1390	1	ENSMUST00000001455	4613	-1
ENSMUST00000015100	1409	1	ENSMUST00000001455	4955	-1
ENSMUST00000015146	2657	1	ENSMUST00000001455	622	-1
ENSMUST00000015146	2671	1	ENSMUST00000001456	175	-1
ENSMUST00000015146	2690	1	ENSMUST00000001456	2135	-1
ENSMUST00000015256	2131	1	ENSMUST00000001456	2185	-1
ENSMUST00000015333	2742	1	ENSMUST00000001456	357	-1
ENSMUST00000015333	2808	1	ENSMUST00000001456	530	-1
ENSMUST00000015333	2823	1	ENSMUST00000167201	2704	-1
ENSMUST00000015449	3012	1	ENSMUST00000167201	2811	-1
ENSMUST00000015449	3044	1	ENSMUST00000167201	2920	-1
ENSMUST00000015449	3851	1	ENSMUST00000167201	3050	-1
ENSMUST00000015449	3858	1	ENSMUST00000167201	3420	-1
ENSMUST00000015449	3869	1	ENSMUST00000072755	1385	-1
ENSMUST00000015449	4317	1	ENSMUST00000072755	2233	-1
ENSMUST00000015481	977	1	ENSMUST00000072755	2487	-1
ENSMUST00000015486	1172	1	ENSMUST00000072755	5814	-1
ENSMUST00000015486	1475	1	ENSMUST00000072755	869	-1
ENSMUST00000015501	2310	1	ENSMUST00000136925	1809	-1
ENSMUST00000015501	2321	1	ENSMUST00000136925	2060	-1
ENSMUST00000015511	6244	1	ENSMUST00000136925	2126	-1
ENSMUST00000015612	6118	1	ENSMUST00000136925	215	-1
ENSMUST00000015620	1875	1	ENSMUST00000136925	288	-1
ENSMUST00000015622	971	1	ENSMUST00000001479	1292	-1
ENSMUST00000015645	1744	1	ENSMUST00000001479	1844	-1
ENSMUST00000015645	2023	1	ENSMUST00000001479	3854	-1
ENSMUST00000015645	2440	1	ENSMUST00000001479	5038	-1
ENSMUST00000015645	5213	1	ENSMUST00000001479	5658	-1
ENSMUST00000015645	581	1	ENSMUST00000001480	1680	-1
ENSMUST00000015645	607	1	ENSMUST00000001480	1954	-1
ENSMUST00000015645	627	1	ENSMUST00000001480	2553	-1
ENSMUST00000015645	6760	1	ENSMUST00000001480	2891	-1
ENSMUST00000015645	6820	1	ENSMUST00000001480	598	-1
ENSMUST00000015645	6826	1	ENSMUST00000001484	1990	-1
ENSMUST00000015645	7150	1	ENSMUST00000001484	2003	-1
ENSMUST00000015645	7748	1	ENSMUST00000001484	2195	-1
ENSMUST00000015645	7831	1	ENSMUST00000001484	2247	-1
ENSMUST00000015645	7895	1	ENSMUST00000001484	654	-1
ENSMUST00000015645	7989	1	ENSMUST00000001485	1070	-1
ENSMUST00000015645	9146	1	ENSMUST00000001485	1214	-1
ENSMUST00000015645	9261	1	ENSMUST00000001485	1516	-1
ENSMUST00000015645	9297	1	ENSMUST00000001485	729	-1
ENSMUST00000015749	1883	1	ENSMUST00000001507	2242	-1
ENSMUST00000015749	1936	1	ENSMUST00000001507	3290	-1
ENSMUST00000015749	1982	1	ENSMUST00000001507	3771	-1
ENSMUST00000015816	482	1	ENSMUST00000108840	1074	-1
ENSMUST00000015816	584	1	ENSMUST00000108840	1699	-1
ENSMUST00000015829	1410	1	ENSMUST00000108840	2522	-1
ENSMUST00000015855	1613	1	ENSMUST00000108840	2677	-1
ENSMUST00000015855	1619	1	ENSMUST00000108840	316	-1
ENSMUST00000015856	457	1	ENSMUST00000001513	1045	-1
ENSMUST00000015856	63	1	ENSMUST00000001513	1599	-1
ENSMUST00000015856	81	1	ENSMUST00000001513	1753	-1
ENSMUST00000015889	1146	1	ENSMUST00000001513	304	-1
ENSMUST00000015889	1185	1	ENSMUST00000108832	1414	-1
ENSMUST00000015889	1369	1	ENSMUST00000108832	1525	-1
ENSMUST00000015889	1376	1	ENSMUST00000108832	1656	-1
ENSMUST00000015889	1467	1	ENSMUST00000108832	2232	-1
ENSMUST00000015889	836	1	ENSMUST00000108832	2538	-1
ENSMUST00000015891	2522	1	ENSMUST00000108832	2837	-1
ENSMUST00000015891	2536	1	ENSMUST00000057054	1103	-1
ENSMUST00000015891	2549	1	ENSMUST00000057054	1389	-1
ENSMUST00000015987	141	1	ENSMUST00000057054	168	-1
ENSMUST00000015998	1503	1	ENSMUST00000057054	1716	-1
ENSMUST00000015998	1523	1	ENSMUST00000057054	2054	-1
ENSMUST00000015998	689	1	ENSMUST00000001534	1072	-1
ENSMUST00000016023	3096	1	ENSMUST00000001534	1727	-1
ENSMUST00000016023	3120	1	ENSMUST00000001534	1788	-1
ENSMUST00000016023	3609	1	ENSMUST00000001534	1841	-1
ENSMUST00000016023	3665	1	ENSMUST00000001534	191	-1
ENSMUST00000016023	912	1	ENSMUST00000001534	878	-1
ENSMUST00000016072	5057	1	ENSMUST00000001536	126	-1
ENSMUST00000016086	1931	1	ENSMUST00000001536	2116	-1
ENSMUST00000016086	1956	1	ENSMUST00000001536	7	-1
ENSMUST00000016086	2234	1	ENSMUST00000001536	969	-1
ENSMUST00000016086	2255	1	ENSMUST00000153250	1415	-1
ENSMUST00000016088	1401	1	ENSMUST00000153250	1801	-1
ENSMUST00000016105	1536	1	ENSMUST00000153250	2239	-1
ENSMUST00000016105	1733	1	ENSMUST00000153250	3849	-1
ENSMUST00000016138	11	1	ENSMUST00000153250	3932	-1
ENSMUST00000016138	1136	1	ENSMUST00000074372	1072	-1
ENSMUST00000016143	1921	1	ENSMUST00000074372	1883	-1
ENSMUST00000016143	1945	1	ENSMUST00000074372	2084	-1
ENSMUST00000016144	1269	1	ENSMUST00000074372	2197	-1
ENSMUST00000016172	10379	1	ENSMUST00000074372	2587	-1
ENSMUST00000016172	10501	1	ENSMUST00000001547	3415	-1
ENSMUST00000016172	10511	1	ENSMUST00000001547	3682	-1
ENSMUST00000016172	10726	1	ENSMUST00000001547	4937	-1
ENSMUST00000016172	10746	1	ENSMUST00000001547	5213	-1
ENSMUST00000016172	10765	1	ENSMUST00000001547	5292	-1
ENSMUST00000016172	2599	1	ENSMUST00000001548	1001	-1
ENSMUST00000016172	9287	1	ENSMUST00000001548	1070	-1
ENSMUST00000016172	9329	1	ENSMUST00000001548	1943	-1
ENSMUST00000016172	9386	1	ENSMUST00000001548	3188	-1
ENSMUST00000016172	9578	1	ENSMUST00000001548	3215	-1
ENSMUST00000016172	9621	1	ENSMUST00000103162	1380	-1
ENSMUST00000016279	24	1	ENSMUST00000103162	1650	-1
ENSMUST00000016279	614	1	ENSMUST00000103162	403	-1
ENSMUST00000016338	1189	1	ENSMUST00000103162	60	-1
ENSMUST00000016338	1204	1	ENSMUST00000103162	981	-1
ENSMUST00000016383	2494	1	ENSMUST00000092768	1377	-1
ENSMUST00000016400	1121	1	ENSMUST00000092768	1511	-1
ENSMUST00000016400	1148	1	ENSMUST00000092768	1608	-1
ENSMUST00000016400	1169	1	ENSMUST00000092768	1666	-1
ENSMUST00000016400	1181	1	ENSMUST00000092768	2398	-1
ENSMUST00000016400	1343	1	ENSMUST00000073316	1040	-1
ENSMUST00000016401	1201	1	ENSMUST00000073316	1252	-1
ENSMUST00000016401	1217	1	ENSMUST00000073316	2201	-1
ENSMUST00000016569	4671	1	ENSMUST00000073316	2642	-1
ENSMUST00000016569	4694	1	ENSMUST00000073316	801	-1
ENSMUST00000016664	2748	1	ENSMUST00000073316	884	-1
ENSMUST00000016664	2766	1	ENSMUST00000164453	1087	-1
ENSMUST00000016664	2780	1	ENSMUST00000164453	1502	-1
ENSMUST00000016664	2839	1	ENSMUST00000164453	1752	-1
ENSMUST00000016664	2847	1	ENSMUST00000164453	579	-1
ENSMUST00000016664	2868	1	ENSMUST00000164453	653	-1
ENSMUST00000016664	2892	1	ENSMUST00000001562	1113	-1
ENSMUST00000016670	1278	1	ENSMUST00000001562	2075	-1
ENSMUST00000016670	1290	1	ENSMUST00000001562	2351	-1
ENSMUST00000016670	1368	1	ENSMUST00000001562	3292	-1
ENSMUST00000016670	1629	1	ENSMUST00000001562	696	-1
ENSMUST00000016670	1659	1	ENSMUST00000001565	1121	-1
ENSMUST00000016670	1673	1	ENSMUST00000001565	1229	-1
ENSMUST00000016670	1854	1	ENSMUST00000001565	1386	-1
ENSMUST00000016670	738	1	ENSMUST00000001565	810	-1
ENSMUST00000016670	920	1	ENSMUST00000001565	957	-1
ENSMUST00000016670	942	1	ENSMUST00000001566	1117	-1
ENSMUST00000016672	1273	1	ENSMUST00000001566	2082	-1
ENSMUST00000016680	2363	1	ENSMUST00000001566	2444	-1
ENSMUST00000016696	2139	1	ENSMUST00000001566	460	-1
ENSMUST00000016696	2244	1	ENSMUST00000001566	848	-1
ENSMUST00000016897	1772	1	ENSMUST00000001583	241	-1
ENSMUST00000017090	1014	1	ENSMUST00000001583	2929	-1
ENSMUST00000017090	1068	1	ENSMUST00000001583	3406	-1
ENSMUST00000017090	1334	1	ENSMUST00000001583	3472	-1
ENSMUST00000017153	646	1	ENSMUST00000001583	474	-1
ENSMUST00000017290	1694	1	ENSMUST00000001583	582	-1
ENSMUST00000017332	634	1	ENSMUST00000001592	1417	-1
ENSMUST00000017384	1144	1	ENSMUST00000001592	162	-1
ENSMUST00000017384	1579	1	ENSMUST00000001592	1849	-1
ENSMUST00000017384	1582	1	ENSMUST00000001592	412	-1
ENSMUST00000017384	1597	1	ENSMUST00000001595	1256	-1
ENSMUST00000017384	2616	1	ENSMUST00000001595	1720	-1
ENSMUST00000017488	137	1	ENSMUST00000001595	174	-1
ENSMUST00000017552	1702	1	ENSMUST00000001595	323	-1
ENSMUST00000017552	1717	1	ENSMUST00000001595	728	-1
ENSMUST00000017552	1759	1	ENSMUST00000001599	1166	-1
ENSMUST00000017552	1771	1	ENSMUST00000001599	1258	-1
ENSMUST00000017552	94	1	ENSMUST00000001599	278	-1
ENSMUST00000017610	1130	1	ENSMUST00000001599	677	-1
ENSMUST00000017610	186	1	ENSMUST00000001599	917	-1
ENSMUST00000017620	1963	1	ENSMUST00000165512	1293	-1
ENSMUST00000017620	1990	1	ENSMUST00000165512	1308	-1
ENSMUST00000017620	2473	1	ENSMUST00000165512	1561	-1
ENSMUST00000017620	2480	1	ENSMUST00000165512	1576	-1
ENSMUST00000017620	2638	1	ENSMUST00000165512	1630	-1
ENSMUST00000017620	2932	1	ENSMUST00000165512	2138	-1
ENSMUST00000017692	2214	1	ENSMUST00000001611	1624	-1
ENSMUST00000017692	2363	1	ENSMUST00000001611	2647	-1
ENSMUST00000017692	2390	1	ENSMUST00000001611	4395	-1
ENSMUST00000017692	2394	1	ENSMUST00000108631	2087	-1
ENSMUST00000017692	2416	1	ENSMUST00000108631	2445	-1
ENSMUST00000017692	2428	1	ENSMUST00000108631	3063	-1
ENSMUST00000017692	2434	1	ENSMUST00000108631	3194	-1
ENSMUST00000017692	2443	1	ENSMUST00000108631	805	-1
ENSMUST00000017694	652	1	ENSMUST00000102533	1011	-1
ENSMUST00000017694	661	1	ENSMUST00000102533	1056	-1
ENSMUST00000017783	2002	1	ENSMUST00000102533	347	-1
ENSMUST00000017783	2009	1	ENSMUST00000102533	480	-1
ENSMUST00000017821	1443	1	ENSMUST00000001672	1433	-1
ENSMUST00000017821	1497	1	ENSMUST00000001672	1783	-1
ENSMUST00000017821	1695	1	ENSMUST00000001672	2258	-1
ENSMUST00000017836	1439	1	ENSMUST00000001672	2432	-1
ENSMUST00000017884	4201	1	ENSMUST00000001672	2690	-1
ENSMUST00000017891	21	1	ENSMUST00000001675	1683	-1
ENSMUST00000017900	3761	1	ENSMUST00000001675	1943	-1
ENSMUST00000017904	401	1	ENSMUST00000001675	2593	-1
ENSMUST00000017908	1401	1	ENSMUST00000001675	2679	-1
ENSMUST00000017908	1448	1	ENSMUST00000001675	483	-1
ENSMUST00000017908	1825	1	ENSMUST00000001675	585	-1
ENSMUST00000017908	701	1	ENSMUST00000113122	1253	-1
ENSMUST00000017945	982	1	ENSMUST00000113122	1566	-1
ENSMUST00000017975	466	1	ENSMUST00000113122	2417	-1
ENSMUST00000018002	1413	1	ENSMUST00000113122	3094	-1
ENSMUST00000018002	1446	1	ENSMUST00000113122	3434	-1
ENSMUST00000018002	1554	1	ENSMUST00000113122	3653	-1
ENSMUST00000018002	1583	1	ENSMUST00000001700	1981	-1
ENSMUST00000018002	2033	1	ENSMUST00000001700	2015	-1
ENSMUST00000018212	3996	1	ENSMUST00000001700	2154	-1
ENSMUST00000018274	1660	1	ENSMUST00000001700	531	-1
ENSMUST00000018274	1731	1	ENSMUST00000001701	1123	-1
ENSMUST00000018274	1740	1	ENSMUST00000001701	1220	-1
ENSMUST00000018333	1127	1	ENSMUST00000001701	1637	-1
ENSMUST00000018353	1635	1	ENSMUST00000001701	333	-1
ENSMUST00000018383	641	1	ENSMUST00000001701	359	-1
ENSMUST00000018429	3244	1	ENSMUST00000001701	966	-1
ENSMUST00000018429	3254	1	ENSMUST00000001703	1022	-1
ENSMUST00000018470	1244	1	ENSMUST00000001703	553	-1
ENSMUST00000018476	1897	1	ENSMUST00000001703	723	-1
ENSMUST00000018476	1993	1	ENSMUST00000001703	731	-1
ENSMUST00000018476	2473	1	ENSMUST00000001703	883	-1
ENSMUST00000018491	1588	1	ENSMUST00000001711	1241	-1
ENSMUST00000018521	376	1	ENSMUST00000001711	1590	-1
ENSMUST00000018522	1805	1	ENSMUST00000001711	626	-1
ENSMUST00000018522	1812	1	ENSMUST00000001711	70	-1
ENSMUST00000018522	2173	1	ENSMUST00000001711	77	-1
ENSMUST00000018522	2180	1	ENSMUST00000001711	984	-1
ENSMUST00000018522	2193	1	ENSMUST00000120177	124	-1
ENSMUST00000018522	2291	1	ENSMUST00000120177	189	-1
ENSMUST00000018522	2548	1	ENSMUST00000120177	52	-1
ENSMUST00000018522	2554	1	ENSMUST00000120177	744	-1
ENSMUST00000018522	663	1	ENSMUST00000120177	755	-1
ENSMUST00000018549	1154	1	ENSMUST00000120177	794	-1
ENSMUST00000018549	1203	1	ENSMUST00000001715	1355	-1
ENSMUST00000018569	2479	1	ENSMUST00000001715	1448	-1
ENSMUST00000018569	2495	1	ENSMUST00000001715	194	-1
ENSMUST00000018569	2659	1	ENSMUST00000001715	200	-1
ENSMUST00000018577	2263	1	ENSMUST00000001715	873	-1
ENSMUST00000018577	2318	1	ENSMUST00000001716	113	-1
ENSMUST00000018577	2331	1	ENSMUST00000001716	153	-1
ENSMUST00000018577	2347	1	ENSMUST00000001716	198	-1
ENSMUST00000018577	2848	1	ENSMUST00000001716	23	-1
ENSMUST00000018577	3107	1	ENSMUST00000001716	312	-1
ENSMUST00000018625	2652	1	ENSMUST00000001720	1850	-1
ENSMUST00000018625	2923	1	ENSMUST00000001720	250	-1
ENSMUST00000018644	1157	1	ENSMUST00000001720	305	-1
ENSMUST00000018644	1165	1	ENSMUST00000001720	353	-1
ENSMUST00000018644	1371	1	ENSMUST00000001720	616	-1
ENSMUST00000018644	1408	1	ENSMUST00000001720	693	-1
ENSMUST00000018645	1831	1	ENSMUST00000051430	1262	-1
ENSMUST00000018645	2834	1	ENSMUST00000051430	179	-1
ENSMUST00000018645	7717	1	ENSMUST00000051430	1921	-1
ENSMUST00000018685	1674	1	ENSMUST00000051430	203	-1
ENSMUST00000018685	1710	1	ENSMUST00000001724	1061	-1
ENSMUST00000018685	1729	1	ENSMUST00000001724	1630	-1
ENSMUST00000018685	1733	1	ENSMUST00000001724	185	-1
ENSMUST00000018685	1739	1	ENSMUST00000001724	381	-1
ENSMUST00000018685	1820	1	ENSMUST00000079324	1056	-1
ENSMUST00000018691	1478	1	ENSMUST00000079324	1652	-1
ENSMUST00000018691	2197	1	ENSMUST00000079324	1845	-1
ENSMUST00000018691	2225	1	ENSMUST00000079324	697	-1
ENSMUST00000018691	2388	1	ENSMUST00000070166	147	-1
ENSMUST00000018691	2401	1	ENSMUST00000070166	1747	-1
ENSMUST00000018691	2559	1	ENSMUST00000070166	2223	-1
ENSMUST00000018691	2944	1	ENSMUST00000070166	2308	-1
ENSMUST00000018691	3038	1	ENSMUST00000070166	586	-1
ENSMUST00000018691	3073	1	ENSMUST00000070166	982	-1
ENSMUST00000018691	3085	1	ENSMUST00000001757	424	-1
ENSMUST00000018743	1552	1	ENSMUST00000001757	496	-1
ENSMUST00000018743	1823	1	ENSMUST00000001757	535	-1
ENSMUST00000018743	1909	1	ENSMUST00000001757	610	-1
ENSMUST00000018792	659	1	ENSMUST00000001757	80	-1
ENSMUST00000018792	924	1	ENSMUST00000001780	1155	-1
ENSMUST00000018842	1100	1	ENSMUST00000001780	1671	-1
ENSMUST00000018842	1831	1	ENSMUST00000001780	1755	-1
ENSMUST00000018842	3415	1	ENSMUST00000001780	563	-1
ENSMUST00000018842	3465	1	ENSMUST00000001780	683	-1
ENSMUST00000018842	3596	1	ENSMUST00000111093	100	-1
ENSMUST00000018842	3600	1	ENSMUST00000111093	1020	-1
ENSMUST00000018842	3975	1	ENSMUST00000111093	1627	-1
ENSMUST00000018842	3990	1	ENSMUST00000111093	324	-1
ENSMUST00000018851	14095	1	ENSMUST00000111093	736	-1
ENSMUST00000018851	14179	1	ENSMUST00000001792	2632	-1
ENSMUST00000018851	2462	1	ENSMUST00000001792	3042	-1
ENSMUST00000018851	2506	1	ENSMUST00000001792	3114	-1
ENSMUST00000018875	5278	1	ENSMUST00000001792	366	-1
ENSMUST00000018877	482	1	ENSMUST00000001792	3798	-1
ENSMUST00000018965	669	1	ENSMUST00000001792	90	-1
ENSMUST00000018965	704	1	ENSMUST00000126070	2025	-1
ENSMUST00000018993	4402	1	ENSMUST00000126070	38	-1
ENSMUST00000019026	1250	1	ENSMUST00000126070	445	-1
ENSMUST00000019026	1265	1	ENSMUST00000126070	750	-1
ENSMUST00000019026	1273	1	ENSMUST00000001802	1005	-1
ENSMUST00000019026	1726	1	ENSMUST00000001802	1740	-1
ENSMUST00000019026	1960	1	ENSMUST00000001802	1910	-1
ENSMUST00000019044	2314	1	ENSMUST00000001802	2024	-1
ENSMUST00000019044	2319	1	ENSMUST00000001802	2029	-1
ENSMUST00000019065	2267	1	ENSMUST00000001802	2467	-1
ENSMUST00000019065	2935	1	ENSMUST00000107308	1309	-1
ENSMUST00000019067	326	1	ENSMUST00000107308	1844	-1
ENSMUST00000019067	501	1	ENSMUST00000107308	419	-1
ENSMUST00000019075	1614	1	ENSMUST00000107308	464	-1
ENSMUST00000019075	2634	1	ENSMUST00000107308	532	-1
ENSMUST00000019075	512	1	ENSMUST00000001812	1516	-1
ENSMUST00000019075	573	1	ENSMUST00000001812	1986	-1
ENSMUST00000019075	909	1	ENSMUST00000001812	2917	-1
ENSMUST00000019076	1638	1	ENSMUST00000001812	3171	-1
ENSMUST00000019076	1695	1	ENSMUST00000001812	3491	-1
ENSMUST00000019076	1722	1	ENSMUST00000001812	619	-1
ENSMUST00000019118	2086	1	ENSMUST00000001818	1318	-1
ENSMUST00000019118	2107	1	ENSMUST00000001818	1543	-1
ENSMUST00000019118	2119	1	ENSMUST00000001818	2001	-1
ENSMUST00000019118	2245	1	ENSMUST00000001818	2148	-1
ENSMUST00000019143	1204	1	ENSMUST00000001818	2821	-1
ENSMUST00000019143	1212	1	ENSMUST00000001818	3109	-1
ENSMUST00000019143	1249	1	ENSMUST00000094480	1234	-1
ENSMUST00000019143	1396	1	ENSMUST00000094480	1308	-1
ENSMUST00000019143	2757	1	ENSMUST00000094480	2695	-1
ENSMUST00000019268	1756	1	ENSMUST00000094480	2806	-1
ENSMUST00000019268	4625	1	ENSMUST00000094480	4236	-1
ENSMUST00000019276	2517	1	ENSMUST00000001824	1217	-1
ENSMUST00000019276	2530	1	ENSMUST00000001824	1354	-1
ENSMUST00000019276	2589	1	ENSMUST00000001824	1898	-1
ENSMUST00000019276	2621	1	ENSMUST00000001824	478	-1
ENSMUST00000019276	2690	1	ENSMUST00000001825	1105	-1
ENSMUST00000019290	2009	1	ENSMUST00000001825	269	-1
ENSMUST00000019290	2087	1	ENSMUST00000001825	382	-1
ENSMUST00000019290	2095	1	ENSMUST00000001825	973	-1
ENSMUST00000019290	2120	1	ENSMUST00000001834	1469	-1
ENSMUST00000019290	5138	1	ENSMUST00000001834	1604	-1
ENSMUST00000019379	1990	1	ENSMUST00000001834	248	-1
ENSMUST00000019405	1529	1	ENSMUST00000001834	501	-1
ENSMUST00000019405	914	1	ENSMUST00000001834	967	-1
ENSMUST00000019439	649	1	ENSMUST00000001836	1329	-1
ENSMUST00000019439	653	1	ENSMUST00000001836	1650	-1
ENSMUST00000019441	1988	1	ENSMUST00000001836	173	-1
ENSMUST00000019441	2089	1	ENSMUST00000001836	2100	-1
ENSMUST00000019469	1286	1	ENSMUST00000001836	510	-1
ENSMUST00000019469	1290	1	ENSMUST00000130320	1502	-1
ENSMUST00000019469	1356	1	ENSMUST00000130320	2339	-1
ENSMUST00000019469	1363	1	ENSMUST00000130320	2832	-1
ENSMUST00000019469	1366	1	ENSMUST00000001845	483	-1
ENSMUST00000019469	945	1	ENSMUST00000001845	680	-1
ENSMUST00000019470	2	1	ENSMUST00000001845	753	-1
ENSMUST00000019506	354	1	ENSMUST00000001845	842	-1
ENSMUST00000019506	384	1	ENSMUST00000001845	967	-1
ENSMUST00000019516	1313	1	ENSMUST00000122409	1101	-1
ENSMUST00000019516	1345	1	ENSMUST00000122409	1311	-1
ENSMUST00000019572	1406	1	ENSMUST00000122409	1758	-1
ENSMUST00000019572	2323	1	ENSMUST00000122409	2690	-1
ENSMUST00000019572	2664	1	ENSMUST00000122409	3147	-1
ENSMUST00000019572	491	1	ENSMUST00000122409	4014	-1
ENSMUST00000019577	1104	1	ENSMUST00000115843	3025	-1
ENSMUST00000019577	1115	1	ENSMUST00000115843	3126	-1
ENSMUST00000019608	1280	1	ENSMUST00000115843	3517	-1
ENSMUST00000019608	1308	1	ENSMUST00000115843	492	-1
ENSMUST00000019608	1343	1	ENSMUST00000115843	640	-1
ENSMUST00000019608	256	1	ENSMUST00000115843	992	-1
ENSMUST00000019616	1805	1	ENSMUST00000001867	1045	-1
ENSMUST00000019616	1989	1	ENSMUST00000001867	1179	-1
ENSMUST00000019638	1172	1	ENSMUST00000001867	3602	-1
ENSMUST00000019638	1217	1	ENSMUST00000001867	406	-1
ENSMUST00000019660	1314	1	ENSMUST00000001867	4123	-1
ENSMUST00000019660	1323	1	ENSMUST00000001872	1623	-1
ENSMUST00000019660	2353	1	ENSMUST00000001872	1711	-1
ENSMUST00000019660	2434	1	ENSMUST00000001872	2095	-1
ENSMUST00000019660	2623	1	ENSMUST00000001872	23	-1
ENSMUST00000019660	2812	1	ENSMUST00000001872	2308	-1
ENSMUST00000019660	2869	1	ENSMUST00000001872	639	-1
ENSMUST00000019660	2894	1	ENSMUST00000001878	1446	-1
ENSMUST00000019660	2915	1	ENSMUST00000001878	390	-1
ENSMUST00000019660	2943	1	ENSMUST00000001878	437	-1
ENSMUST00000019660	2970	1	ENSMUST00000001878	907	-1
ENSMUST00000019660	3688	1	ENSMUST00000001882	447	-1
ENSMUST00000019660	3701	1	ENSMUST00000001882	481	-1
ENSMUST00000019660	3901	1	ENSMUST00000001882	498	-1
ENSMUST00000019660	4244	1	ENSMUST00000001882	87	-1
ENSMUST00000019660	4280	1	ENSMUST00000001884	1420	-1
ENSMUST00000019660	4602	1	ENSMUST00000001884	3057	-1
ENSMUST00000019660	4621	1	ENSMUST00000001884	3227	-1
ENSMUST00000019660	4631	1	ENSMUST00000001884	3657	-1
ENSMUST00000019660	4687	1	ENSMUST00000001884	467	-1
ENSMUST00000019660	472	1	ENSMUST00000115272	1042	-1
ENSMUST00000019660	4780	1	ENSMUST00000115272	1347	-1
ENSMUST00000019660	4802	1	ENSMUST00000115272	1386	-1
ENSMUST00000019660	4869	1	ENSMUST00000115272	1584	-1
ENSMUST00000019660	4955	1	ENSMUST00000115272	722	-1
ENSMUST00000019660	5034	1	ENSMUST00000001900	253	-1
ENSMUST00000019660	5934	1	ENSMUST00000001900	631	-1
ENSMUST00000019679	1734	1	ENSMUST00000001900	913	-1
ENSMUST00000019679	867	1	ENSMUST00000001900	940	-1
ENSMUST00000019679	918	1	ENSMUST00000100489	1142	-1
ENSMUST00000019708	2978	1	ENSMUST00000100489	1349	-1
ENSMUST00000019721	1458	1	ENSMUST00000100489	2169	-1
ENSMUST00000019723	1022	1	ENSMUST00000100489	309	-1
ENSMUST00000019791	2763	1	ENSMUST00000100489	366	-1
ENSMUST00000019791	3228	1	ENSMUST00000100489	465	-1
ENSMUST00000019791	3240	1	ENSMUST00000065398	2183	-1
ENSMUST00000019791	3311	1	ENSMUST00000065398	3498	-1
ENSMUST00000019791	3444	1	ENSMUST00000065398	4317	-1
ENSMUST00000019791	3984	1	ENSMUST00000065398	4675	-1
ENSMUST00000019791	4341	1	ENSMUST00000065398	5815	-1
ENSMUST00000019791	4544	1	ENSMUST00000065398	5898	-1
ENSMUST00000019882	138	1	ENSMUST00000001920	1276	-1
ENSMUST00000019907	1513	1	ENSMUST00000001920	1580	-1
ENSMUST00000019908	1184	1	ENSMUST00000001920	1587	-1
ENSMUST00000019908	1199	1	ENSMUST00000001920	1906	-1
ENSMUST00000019908	1220	1	ENSMUST00000001920	2983	-1
ENSMUST00000019908	1265	1	ENSMUST00000001920	993	-1
ENSMUST00000019924	1127	1	ENSMUST00000001921	203	-1
ENSMUST00000019924	1374	1	ENSMUST00000001921	717	-1
ENSMUST00000019931	1872	1	ENSMUST00000001921	735	-1
ENSMUST00000019931	378	1	ENSMUST00000001921	798	-1
ENSMUST00000019932	125	1	ENSMUST00000001921	9	-1
ENSMUST00000019932	330	1	ENSMUST00000001927	1108	-1
ENSMUST00000019932	776	1	ENSMUST00000001927	2955	-1
ENSMUST00000019932	88	1	ENSMUST00000001927	4715	-1
ENSMUST00000019937	2566	1	ENSMUST00000001927	5266	-1
ENSMUST00000019938	2296	1	ENSMUST00000001927	5977	-1
ENSMUST00000019938	2845	1	ENSMUST00000102875	1128	-1
ENSMUST00000019951	1383	1	ENSMUST00000102875	1255	-1
ENSMUST00000019962	608	1	ENSMUST00000102875	1261	-1
ENSMUST00000019962	634	1	ENSMUST00000102875	1461	-1
ENSMUST00000019962	653	1	ENSMUST00000102875	1639	-1
ENSMUST00000019974	769	1	ENSMUST00000102875	2317	-1
ENSMUST00000019982	788	1	ENSMUST00000001965	2096	-1
ENSMUST00000019987	1880	1	ENSMUST00000001965	248	-1
ENSMUST00000019999	1450	1	ENSMUST00000001965	65	-1
ENSMUST00000019999	1760	1	ENSMUST00000001965	676	-1
ENSMUST00000019999	5445	1	ENSMUST00000001965	991	-1
ENSMUST00000019999	5456	1	ENSMUST00000001975	1170	-1
ENSMUST00000019999	6063	1	ENSMUST00000001975	1431	-1
ENSMUST00000019999	6848	1	ENSMUST00000001975	2000	-1
ENSMUST00000020004	801	1	ENSMUST00000001975	2125	-1
ENSMUST00000020017	6152	1	ENSMUST00000001975	277	-1
ENSMUST00000020017	6171	1	ENSMUST00000001975	3026	-1
ENSMUST00000020027	1453	1	ENSMUST00000109764	1543	-1
ENSMUST00000020034	1028	1	ENSMUST00000109764	2103	-1
ENSMUST00000020034	855	1	ENSMUST00000109764	2203	-1
ENSMUST00000020034	897	1	ENSMUST00000109764	3116	-1
ENSMUST00000020102	1916	1	ENSMUST00000109764	489	-1
ENSMUST00000020102	1964	1	ENSMUST00000001989	1817	-1
ENSMUST00000020102	1987	1	ENSMUST00000001989	219	-1
ENSMUST00000020102	1992	1	ENSMUST00000001989	293	-1
ENSMUST00000020102	1997	1	ENSMUST00000001989	3085	-1
ENSMUST00000020102	2005	1	ENSMUST00000001989	3810	-1
ENSMUST00000020102	2314	1	ENSMUST00000112254	1349	-1
ENSMUST00000020106	1731	1	ENSMUST00000112254	711	-1
ENSMUST00000020106	1998	1	ENSMUST00000112254	7235	-1
ENSMUST00000020106	2003	1	ENSMUST00000112254	8248	-1
ENSMUST00000020106	2409	1	ENSMUST00000002007	1185	-1
ENSMUST00000020106	2425	1	ENSMUST00000002007	1200	-1
ENSMUST00000020106	2862	1	ENSMUST00000002007	1461	-1
ENSMUST00000020106	2962	1	ENSMUST00000002007	2517	-1
ENSMUST00000020106	3442	1	ENSMUST00000002007	704	-1
ENSMUST00000020106	3727	1	ENSMUST00000002007	850	-1
ENSMUST00000020106	3741	1	ENSMUST00000002008	1089	-1
ENSMUST00000020107	4209	1	ENSMUST00000002008	109	-1
ENSMUST00000020107	4323	1	ENSMUST00000002008	268	-1
ENSMUST00000020107	490	1	ENSMUST00000002008	448	-1
ENSMUST00000020107	520	1	ENSMUST00000002008	751	-1
ENSMUST00000020112	2623	1	ENSMUST00000002008	968	-1
ENSMUST00000020112	3145	1	ENSMUST00000002011	1077	-1
ENSMUST00000020112	3161	1	ENSMUST00000002011	1728	-1
ENSMUST00000020112	3197	1	ENSMUST00000002011	1779	-1
ENSMUST00000020112	5911	1	ENSMUST00000002011	200	-1
ENSMUST00000020112	6257	1	ENSMUST00000002011	670	-1
ENSMUST00000020112	6263	1	ENSMUST00000002013	158	-1
ENSMUST00000020112	6290	1	ENSMUST00000002013	186	-1
ENSMUST00000020118	1009	1	ENSMUST00000002013	297	-1
ENSMUST00000020118	1015	1	ENSMUST00000002013	316	-1
ENSMUST00000020118	1123	1	ENSMUST00000002013	322	-1
ENSMUST00000020118	1447	1	ENSMUST00000002013	374	-1
ENSMUST00000020118	1459	1	ENSMUST00000002029	1399	-1
ENSMUST00000020118	1465	1	ENSMUST00000002029	392	-1
ENSMUST00000020118	1486	1	ENSMUST00000002029	483	-1
ENSMUST00000020118	1809	1	ENSMUST00000002029	534	-1
ENSMUST00000020118	532	1	ENSMUST00000002029	569	-1
ENSMUST00000020118	574	1	ENSMUST00000002048	1203	-1
ENSMUST00000020118	997	1	ENSMUST00000002048	399	-1
ENSMUST00000020123	969	1	ENSMUST00000002048	427	-1
ENSMUST00000020149	1077	1	ENSMUST00000002048	63	-1
ENSMUST00000020149	1145	1	ENSMUST00000002048	642	-1
ENSMUST00000020149	1178	1	ENSMUST00000002048	861	-1
ENSMUST00000020153	2281	1	ENSMUST00000030676	2380	-1
ENSMUST00000020153	2312	1	ENSMUST00000030676	3937	-1
ENSMUST00000020153	2450	1	ENSMUST00000030676	5743	-1
ENSMUST00000020153	2478	1	ENSMUST00000030676	6102	-1
ENSMUST00000020153	2487	1	ENSMUST00000030676	6461	-1
ENSMUST00000020157	6399	1	ENSMUST00000030676	8613	-1
ENSMUST00000020161	1018	1	ENSMUST00000002053	1012	-1
ENSMUST00000020161	1023	1	ENSMUST00000002053	1101	-1
ENSMUST00000020161	1034	1	ENSMUST00000002053	1973	-1
ENSMUST00000020161	1048	1	ENSMUST00000002053	2010	-1
ENSMUST00000020161	1074	1	ENSMUST00000002053	440	-1
ENSMUST00000020161	1096	1	ENSMUST00000002053	685	-1
ENSMUST00000020161	1123	1	ENSMUST00000108775	2723	-1
ENSMUST00000020161	1128	1	ENSMUST00000108775	4778	-1
ENSMUST00000020165	2053	1	ENSMUST00000108775	6294	-1
ENSMUST00000020165	2067	1	ENSMUST00000108775	93	-1
ENSMUST00000020165	2224	1	ENSMUST00000108775	935	-1
ENSMUST00000020165	2238	1	ENSMUST00000002063	1652	-1
ENSMUST00000020165	2245	1	ENSMUST00000002063	3553	-1
ENSMUST00000020188	1184	1	ENSMUST00000002063	3816	-1
ENSMUST00000020188	1381	1	ENSMUST00000002063	4124	-1
ENSMUST00000020188	1402	1	ENSMUST00000002063	549	-1
ENSMUST00000020188	1495	1	ENSMUST00000002080	1473	-1
ENSMUST00000020188	1541	1	ENSMUST00000002080	2156	-1
ENSMUST00000020188	1684	1	ENSMUST00000002080	2297	-1
ENSMUST00000020204	2282	1	ENSMUST00000002080	2534	-1
ENSMUST00000020204	862	1	ENSMUST00000002080	2988	-1
ENSMUST00000020204	893	1	ENSMUST00000002080	819	-1
ENSMUST00000020208	2235	1	ENSMUST00000002087	1514	-1
ENSMUST00000020217	2970	1	ENSMUST00000002087	395	-1
ENSMUST00000020220	2060	1	ENSMUST00000002087	65	-1
ENSMUST00000020220	2280	1	ENSMUST00000002087	838	-1
ENSMUST00000020220	2336	1	ENSMUST00000002091	353	-1
ENSMUST00000020220	2572	1	ENSMUST00000002091	599	-1
ENSMUST00000020220	3125	1	ENSMUST00000002091	641	-1
ENSMUST00000020241	171	1	ENSMUST00000002091	702	-1
ENSMUST00000020243	1525	1	ENSMUST00000112507	353	-1
ENSMUST00000020251	2094	1	ENSMUST00000112507	40	-1
ENSMUST00000020251	4013	1	ENSMUST00000112507	744	-1
ENSMUST00000020251	4152	1	ENSMUST00000112507	888	-1
ENSMUST00000020268	2677	1	ENSMUST00000002073	1665	-1
ENSMUST00000020273	2137	1	ENSMUST00000002073	4173	-1
ENSMUST00000020273	2181	1	ENSMUST00000002073	433	-1
ENSMUST00000020273	2236	1	ENSMUST00000002073	6601	-1
ENSMUST00000020284	1837	1	ENSMUST00000114689	10512	-1
ENSMUST00000020284	2106	1	ENSMUST00000114689	10754	-1
ENSMUST00000020285	725	1	ENSMUST00000114689	11748	-1
ENSMUST00000020285	754	1	ENSMUST00000114689	4927	-1
ENSMUST00000020285	782	1	ENSMUST00000114689	6939	-1
ENSMUST00000020301	1502	1	ENSMUST00000114689	8529	-1
ENSMUST00000020301	1799	1	ENSMUST00000002099	1174	-1
ENSMUST00000020307	920	1	ENSMUST00000002099	1493	-1
ENSMUST00000020308	916	1	ENSMUST00000002099	2501	-1
ENSMUST00000020308	924	1	ENSMUST00000002099	2810	-1
ENSMUST00000020315	2201	1	ENSMUST00000002101	244	-1
ENSMUST00000020315	2567	1	ENSMUST00000002101	260	-1
ENSMUST00000020315	2617	1	ENSMUST00000002101	557	-1
ENSMUST00000020315	2885	1	ENSMUST00000002101	641	-1
ENSMUST00000020315	2896	1	ENSMUST00000002101	671	-1
ENSMUST00000020315	4030	1	ENSMUST00000002121	1040	-1
ENSMUST00000020315	4609	1	ENSMUST00000002121	3610	-1
ENSMUST00000020315	5984	1	ENSMUST00000002121	4168	-1
ENSMUST00000020316	2690	1	ENSMUST00000002121	4324	-1
ENSMUST00000020317	930	1	ENSMUST00000002121	5668	-1
ENSMUST00000020322	3239	1	ENSMUST00000045026	1665	-1
ENSMUST00000020322	3256	1	ENSMUST00000045026	1728	-1
ENSMUST00000020322	3465	1	ENSMUST00000045026	2036	-1
ENSMUST00000020322	3505	1	ENSMUST00000045026	2152	-1
ENSMUST00000020322	3542	1	ENSMUST00000045026	2643	-1
ENSMUST00000020322	3855	1	ENSMUST00000045026	3059	-1
ENSMUST00000020322	3895	1	ENSMUST00000108294	1562	-1
ENSMUST00000020322	4057	1	ENSMUST00000108294	2653	-1
ENSMUST00000020322	4080	1	ENSMUST00000108294	3186	-1
ENSMUST00000020322	4122	1	ENSMUST00000108294	544	-1
ENSMUST00000020323	1477	1	ENSMUST00000108295	426	-1
ENSMUST00000020323	1608	1	ENSMUST00000108295	708	-1
ENSMUST00000020323	1665	1	ENSMUST00000108295	767	-1
ENSMUST00000020329	3784	1	ENSMUST00000108295	777	-1
ENSMUST00000020329	3796	1	ENSMUST00000108295	89	-1
ENSMUST00000020329	3905	1	ENSMUST00000108295	896	-1
ENSMUST00000020329	3942	1	ENSMUST00000108322	1481	-1
ENSMUST00000020329	4164	1	ENSMUST00000108322	1528	-1
ENSMUST00000020329	4219	1	ENSMUST00000108322	563	-1
ENSMUST00000020329	4223	1	ENSMUST00000108322	691	-1
ENSMUST00000020329	4247	1	ENSMUST00000108322	754	-1
ENSMUST00000020329	8109	1	ENSMUST00000002133	1176	-1
ENSMUST00000020334	2835	1	ENSMUST00000002133	1258	-1
ENSMUST00000020334	2905	1	ENSMUST00000002133	910	-1
ENSMUST00000020334	2926	1	ENSMUST00000108023	1320	-1
ENSMUST00000020334	2947	1	ENSMUST00000108023	1689	-1
ENSMUST00000020334	2993	1	ENSMUST00000108023	355	-1
ENSMUST00000020339	2441	1	ENSMUST00000108023	382	-1
ENSMUST00000020341	727	1	ENSMUST00000108023	530	-1
ENSMUST00000020341	784	1	ENSMUST00000002145	2067	-1
ENSMUST00000020346	1004	1	ENSMUST00000002145	2470	-1
ENSMUST00000020346	696	1	ENSMUST00000002145	2498	-1
ENSMUST00000020346	721	1	ENSMUST00000002145	2503	-1
ENSMUST00000020346	778	1	ENSMUST00000002145	2518	-1
ENSMUST00000020346	971	1	ENSMUST00000002152	1304	-1
ENSMUST00000020358	862	1	ENSMUST00000002152	1534	-1
ENSMUST00000020381	1215	1	ENSMUST00000002152	1807	-1
ENSMUST00000020381	1260	1	ENSMUST00000002152	888	-1
ENSMUST00000020381	1264	1	ENSMUST00000169776	1606	-1
ENSMUST00000020381	1578	1	ENSMUST00000169776	2093	-1
ENSMUST00000020381	1692	1	ENSMUST00000169776	3037	-1
ENSMUST00000020381	1742	1	ENSMUST00000169776	3564	-1
ENSMUST00000020381	1970	1	ENSMUST00000169776	598	-1
ENSMUST00000020381	2192	1	ENSMUST00000002171	1371	-1
ENSMUST00000020381	4507	1	ENSMUST00000002171	397	-1
ENSMUST00000020381	4546	1	ENSMUST00000002171	708	-1
ENSMUST00000020382	766	1	ENSMUST00000002171	777	-1
ENSMUST00000020382	817	1	ENSMUST00000002171	843	-1
ENSMUST00000020382	824	1	ENSMUST00000002172	1383	-1
ENSMUST00000020382	928	1	ENSMUST00000002172	301	-1
ENSMUST00000020399	1802	1	ENSMUST00000002172	3073	-1
ENSMUST00000020420	4071	1	ENSMUST00000002172	3711	-1
ENSMUST00000020424	1466	1	ENSMUST00000002172	4146	-1
ENSMUST00000020424	1574	1	ENSMUST00000002172	4622	-1
ENSMUST00000020424	1603	1	ENSMUST00000050323	220	-1
ENSMUST00000020424	816	1	ENSMUST00000050323	269	-1
ENSMUST00000020449	3501	1	ENSMUST00000050323	381	-1
ENSMUST00000020449	3533	1	ENSMUST00000050323	419	-1
ENSMUST00000020478	2105	1	ENSMUST00000050323	689	-1
ENSMUST00000020478	2154	1	ENSMUST00000050323	938	-1
ENSMUST00000020488	565	1	ENSMUST00000073575	100	-1
ENSMUST00000020488	739	1	ENSMUST00000073575	1056	-1
ENSMUST00000020493	1483	1	ENSMUST00000073575	1632	-1
ENSMUST00000020493	1758	1	ENSMUST00000073575	2248	-1
ENSMUST00000020493	1829	1	ENSMUST00000073575	2464	-1
ENSMUST00000020497	3243	1	ENSMUST00000100429	3002	-1
ENSMUST00000020497	3656	1	ENSMUST00000100429	3069	-1
ENSMUST00000020497	3779	1	ENSMUST00000100429	4583	-1
ENSMUST00000020507	983	1	ENSMUST00000100429	5575	-1
ENSMUST00000020507	993	1	ENSMUST00000100429	6862	-1
ENSMUST00000020513	2536	1	ENSMUST00000100429	8658	-1
ENSMUST00000020522	2500	1	ENSMUST00000002180	1129	-1
ENSMUST00000020523	1514	1	ENSMUST00000002180	406	-1
ENSMUST00000020523	1535	1	ENSMUST00000002180	413	-1
ENSMUST00000020523	1613	1	ENSMUST00000002180	72	-1
ENSMUST00000020523	747	1	ENSMUST00000002198	1460	-1
ENSMUST00000020550	1153	1	ENSMUST00000002198	3302	-1
ENSMUST00000020550	1157	1	ENSMUST00000002198	3524	-1
ENSMUST00000020552	1020	1	ENSMUST00000002198	401	-1
ENSMUST00000020552	1030	1	ENSMUST00000092074	1029	-1
ENSMUST00000020552	31	1	ENSMUST00000092074	1144	-1
ENSMUST00000020552	656	1	ENSMUST00000092074	3144	-1
ENSMUST00000020552	914	1	ENSMUST00000092074	327	-1
ENSMUST00000020552	949	1	ENSMUST00000092074	3545	-1
ENSMUST00000020552	964	1	ENSMUST00000002259	1197	-1
ENSMUST00000020586	1998	1	ENSMUST00000002259	1239	-1
ENSMUST00000020586	2023	1	ENSMUST00000002259	1455	-1
ENSMUST00000020608	1365	1	ENSMUST00000002259	1819	-1
ENSMUST00000020608	1396	1	ENSMUST00000002259	3273	-1
ENSMUST00000020608	1406	1	ENSMUST00000002259	3451	-1
ENSMUST00000020608	1422	1	ENSMUST00000002274	1273	-1
ENSMUST00000020608	2334	1	ENSMUST00000002274	250	-1
ENSMUST00000020617	5147	1	ENSMUST00000002274	341	-1
ENSMUST00000020617	5364	1	ENSMUST00000002274	410	-1
ENSMUST00000020617	6030	1	ENSMUST00000002275	1703	-1
ENSMUST00000020630	2810	1	ENSMUST00000002275	1954	-1
ENSMUST00000020630	2844	1	ENSMUST00000002280	1285	-1
ENSMUST00000020630	2848	1	ENSMUST00000002280	1454	-1
ENSMUST00000020647	1026	1	ENSMUST00000002280	197	-1
ENSMUST00000020647	800	1	ENSMUST00000002280	253	-1
ENSMUST00000020647	894	1	ENSMUST00000002280	469	-1
ENSMUST00000020647	898	1	ENSMUST00000002291	2482	-1
ENSMUST00000020647	911	1	ENSMUST00000002291	2543	-1
ENSMUST00000020647	974	1	ENSMUST00000002291	4070	-1
ENSMUST00000020649	4357	1	ENSMUST00000002291	950	-1
ENSMUST00000020649	4399	1	ENSMUST00000002292	1729	-1
ENSMUST00000020655	2650	1	ENSMUST00000002292	4215	-1
ENSMUST00000020681	1790	1	ENSMUST00000002292	4290	-1
ENSMUST00000020681	1829	1	ENSMUST00000106774	1195	-1
ENSMUST00000020681	1835	1	ENSMUST00000106774	1469	-1
ENSMUST00000020681	2731	1	ENSMUST00000106774	2432	-1
ENSMUST00000020681	3108	1	ENSMUST00000106774	3267	-1
ENSMUST00000020692	1232	1	ENSMUST00000106774	3523	-1
ENSMUST00000020692	519	1	ENSMUST00000002298	1036	-1
ENSMUST00000020692	592	1	ENSMUST00000002298	1313	-1
ENSMUST00000020692	595	1	ENSMUST00000002298	1365	-1
ENSMUST00000020692	624	1	ENSMUST00000002298	183	-1
ENSMUST00000020695	4771	1	ENSMUST00000002298	315	-1
ENSMUST00000020695	5083	1	ENSMUST00000002303	1034	-1
ENSMUST00000020695	5246	1	ENSMUST00000002303	257	-1
ENSMUST00000020695	5640	1	ENSMUST00000002303	379	-1
ENSMUST00000020695	5651	1	ENSMUST00000002303	568	-1
ENSMUST00000020695	5789	1	ENSMUST00000002303	996	-1
ENSMUST00000020702	1572	1	ENSMUST00000101056	1121	-1
ENSMUST00000020702	1613	1	ENSMUST00000101056	430	-1
ENSMUST00000020702	1651	1	ENSMUST00000101056	593	-1
ENSMUST00000020706	11236	1	ENSMUST00000101056	731	-1
ENSMUST00000020706	3280	1	ENSMUST00000002320	169	-1
ENSMUST00000020706	4558	1	ENSMUST00000002320	281	-1
ENSMUST00000020706	5978	1	ENSMUST00000002320	297	-1
ENSMUST00000020706	6086	1	ENSMUST00000002320	368	-1
ENSMUST00000020706	6118	1	ENSMUST00000002320	573	-1
ENSMUST00000020706	6138	1	ENSMUST00000002327	1843	-1
ENSMUST00000020706	6433	1	ENSMUST00000002327	1848	-1
ENSMUST00000020706	6456	1	ENSMUST00000002327	457	-1
ENSMUST00000020706	7601	1	ENSMUST00000002327	623	-1
ENSMUST00000020754	1380	1	ENSMUST00000002327	952	-1
ENSMUST00000020754	1426	1	ENSMUST00000051209	5163	-1
ENSMUST00000020755	1149	1	ENSMUST00000051209	5338	-1
ENSMUST00000020755	1190	1	ENSMUST00000051209	5819	-1
ENSMUST00000020755	1212	1	ENSMUST00000051209	5970	-1
ENSMUST00000020755	2918	1	ENSMUST00000002336	1800	-1
ENSMUST00000020775	630	1	ENSMUST00000002336	2105	-1
ENSMUST00000020775	688	1	ENSMUST00000002336	2600	-1
ENSMUST00000020801	1079	1	ENSMUST00000002336	553	-1
ENSMUST00000020801	1146	1	ENSMUST00000002336	619	-1
ENSMUST00000020801	1344	1	ENSMUST00000165838	1361	-1
ENSMUST00000020801	2372	1	ENSMUST00000165838	189	-1
ENSMUST00000020801	2376	1	ENSMUST00000165838	732	-1
ENSMUST00000020801	2399	1	ENSMUST00000165838	963	-1
ENSMUST00000020801	2615	1	ENSMUST00000164596	1703	-1
ENSMUST00000020801	2643	1	ENSMUST00000164596	3820	-1
ENSMUST00000020801	717	1	ENSMUST00000164596	4553	-1
ENSMUST00000020826	1049	1	ENSMUST00000164596	4711	-1
ENSMUST00000020826	1104	1	ENSMUST00000164596	524	-1
ENSMUST00000020827	1314	1	ENSMUST00000002360	1901	-1
ENSMUST00000020827	325	1	ENSMUST00000002360	2397	-1
ENSMUST00000020830	1020	1	ENSMUST00000002360	2427	-1
ENSMUST00000020830	1183	1	ENSMUST00000002360	755	-1
ENSMUST00000020830	1269	1	ENSMUST00000170075	1840	-1
ENSMUST00000020830	1580	1	ENSMUST00000170075	2434	-1
ENSMUST00000020830	2078	1	ENSMUST00000170075	2608	-1
ENSMUST00000020830	2694	1	ENSMUST00000170075	2659	-1
ENSMUST00000020830	695	1	ENSMUST00000170075	375	-1
ENSMUST00000020830	736	1	ENSMUST00000002379	1464	-1
ENSMUST00000020830	783	1	ENSMUST00000002379	1801	-1
ENSMUST00000020830	871	1	ENSMUST00000002379	1839	-1
ENSMUST00000020830	938	1	ENSMUST00000002379	2004	-1
ENSMUST00000020835	1607	1	ENSMUST00000002379	982	-1
ENSMUST00000020835	1617	1	ENSMUST00000122358	2118	-1
ENSMUST00000020835	1718	1	ENSMUST00000122358	614	-1
ENSMUST00000020835	1743	1	ENSMUST00000122358	699	-1
ENSMUST00000020835	2062	1	ENSMUST00000122358	933	-1
ENSMUST00000020835	2095	1	ENSMUST00000002395	1431	-1
ENSMUST00000020849	1666	1	ENSMUST00000002395	1470	-1
ENSMUST00000020849	1691	1	ENSMUST00000002395	1631	-1
ENSMUST00000020851	1173	1	ENSMUST00000002395	1659	-1
ENSMUST00000020864	1850	1	ENSMUST00000002395	361	-1
ENSMUST00000020911	1616	1	ENSMUST00000002397	1079	-1
ENSMUST00000020922	1042	1	ENSMUST00000002397	1128	-1
ENSMUST00000020922	1290	1	ENSMUST00000002397	1137	-1
ENSMUST00000020922	1992	1	ENSMUST00000002397	1416	-1
ENSMUST00000020922	2111	1	ENSMUST00000002397	921	-1
ENSMUST00000020922	2301	1	ENSMUST00000002400	1442	-1
ENSMUST00000020922	2313	1	ENSMUST00000002400	1497	-1
ENSMUST00000020922	2333	1	ENSMUST00000002400	388	-1
ENSMUST00000020922	2415	1	ENSMUST00000002400	817	-1
ENSMUST00000020922	3801	1	ENSMUST00000002412	1338	-1
ENSMUST00000020922	3864	1	ENSMUST00000002412	2233	-1
ENSMUST00000020922	4037	1	ENSMUST00000002412	2469	-1
ENSMUST00000020922	416	1	ENSMUST00000002412	6868	-1
ENSMUST00000020922	983	1	ENSMUST00000002413	174	-1
ENSMUST00000020926	1008	1	ENSMUST00000002413	2590	-1
ENSMUST00000020926	1044	1	ENSMUST00000002413	2810	-1
ENSMUST00000020926	1110	1	ENSMUST00000002413	2895	-1
ENSMUST00000020926	1401	1	ENSMUST00000002413	32	-1
ENSMUST00000020926	1664	1	ENSMUST00000019679	1106	-1
ENSMUST00000020926	333	1	ENSMUST00000019679	1289	-1
ENSMUST00000020926	381	1	ENSMUST00000019679	1560	-1
ENSMUST00000020926	387	1	ENSMUST00000019679	1741	-1
ENSMUST00000020927	1160	1	ENSMUST00000019679	2227	-1
ENSMUST00000020927	1360	1	ENSMUST00000019679	511	-1
ENSMUST00000020927	1366	1	ENSMUST00000072500	10	-1
ENSMUST00000020927	1476	1	ENSMUST00000072500	1116	-1
ENSMUST00000020928	377	1	ENSMUST00000072500	127	-1
ENSMUST00000020928	746	1	ENSMUST00000072500	1285	-1
ENSMUST00000020928	757	1	ENSMUST00000072500	620	-1
ENSMUST00000020930	1015	1	ENSMUST00000002436	154	-1
ENSMUST00000020930	1024	1	ENSMUST00000002436	1703	-1
ENSMUST00000020930	1063	1	ENSMUST00000002436	3241	-1
ENSMUST00000020930	1087	1	ENSMUST00000002436	485	-1
ENSMUST00000020930	1204	1	ENSMUST00000002436	599	-1
ENSMUST00000020930	1225	1	ENSMUST00000002436	654	-1
ENSMUST00000020930	1234	1	ENSMUST00000002445	2203	-1
ENSMUST00000020930	864	1	ENSMUST00000002445	2327	-1
ENSMUST00000020930	919	1	ENSMUST00000002445	2462	-1
ENSMUST00000020930	927	1	ENSMUST00000002445	270	-1
ENSMUST00000020930	952	1	ENSMUST00000002452	1203	-1
ENSMUST00000020930	991	1	ENSMUST00000002452	148	-1
ENSMUST00000020931	3749	1	ENSMUST00000002452	350	-1
ENSMUST00000020931	3754	1	ENSMUST00000002452	729	-1
ENSMUST00000020947	1082	1	ENSMUST00000002457	1687	-1
ENSMUST00000020947	585	1	ENSMUST00000002457	1700	-1
ENSMUST00000020947	633	1	ENSMUST00000002457	2589	-1
ENSMUST00000020947	665	1	ENSMUST00000002457	2883	-1
ENSMUST00000020947	717	1	ENSMUST00000002457	41	-1
ENSMUST00000020947	770	1	ENSMUST00000002457	443	-1
ENSMUST00000020954	1394	1	ENSMUST00000002466	2191	-1
ENSMUST00000020954	2718	1	ENSMUST00000002466	427	-1
ENSMUST00000020958	3461	1	ENSMUST00000002466	486	-1
ENSMUST00000020958	3909	1	ENSMUST00000002466	518	-1
ENSMUST00000020958	4931	1	ENSMUST00000110053	1046	-1
ENSMUST00000020958	6438	1	ENSMUST00000110053	165	-1
ENSMUST00000020958	6895	1	ENSMUST00000110053	386	-1
ENSMUST00000020962	1166	1	ENSMUST00000110053	586	-1
ENSMUST00000020967	729	1	ENSMUST00000110053	59	-1
ENSMUST00000020969	1623	1	ENSMUST00000110052	3162	-1
ENSMUST00000020969	1845	1	ENSMUST00000110052	3281	-1
ENSMUST00000020969	1853	1	ENSMUST00000110052	3767	-1
ENSMUST00000020969	1860	1	ENSMUST00000110052	837	-1
ENSMUST00000020969	1887	1	ENSMUST00000085901	1232	-1
ENSMUST00000020974	572	1	ENSMUST00000085901	1359	-1
ENSMUST00000020974	602	1	ENSMUST00000085901	1769	-1
ENSMUST00000020974	615	1	ENSMUST00000085901	1885	-1
ENSMUST00000020974	711	1	ENSMUST00000085901	539	-1
ENSMUST00000020974	869	1	ENSMUST00000085901	704	-1
ENSMUST00000020977	1325	1	ENSMUST00000002487	1088	-1
ENSMUST00000020977	1344	1	ENSMUST00000002487	3819	-1
ENSMUST00000020977	1349	1	ENSMUST00000002487	4576	-1
ENSMUST00000020977	1360	1	ENSMUST00000002487	4721	-1
ENSMUST00000020977	1380	1	ENSMUST00000002487	5703	-1
ENSMUST00000020982	1284	1	ENSMUST00000002487	6698	-1
ENSMUST00000020982	1410	1	ENSMUST00000135671	2832	-1
ENSMUST00000020982	2777	1	ENSMUST00000135671	2871	-1
ENSMUST00000020982	2784	1	ENSMUST00000135671	3292	-1
ENSMUST00000020982	720	1	ENSMUST00000135671	412	-1
ENSMUST00000020982	750	1	ENSMUST00000002502	1644	-1
ENSMUST00000020982	858	1	ENSMUST00000002502	2705	-1
ENSMUST00000020982	872	1	ENSMUST00000002502	3172	-1
ENSMUST00000020991	2993	1	ENSMUST00000002502	3182	-1
ENSMUST00000020991	3052	1	ENSMUST00000002502	3219	-1
ENSMUST00000020991	3062	1	ENSMUST00000002502	821	-1
ENSMUST00000020999	1097	1	ENSMUST00000002529	1148	-1
ENSMUST00000020999	1436	1	ENSMUST00000002529	1292	-1
ENSMUST00000020999	1605	1	ENSMUST00000002529	135	-1
ENSMUST00000020999	1811	1	ENSMUST00000002529	2106	-1
ENSMUST00000020999	608	1	ENSMUST00000002529	774	-1
ENSMUST00000020999	680	1	ENSMUST00000002529	858	-1
ENSMUST00000020999	782	1	ENSMUST00000002532	1143	-1
ENSMUST00000020999	837	1	ENSMUST00000002532	1181	-1
ENSMUST00000020999	956	1	ENSMUST00000002532	1211	-1
ENSMUST00000021039	3076	1	ENSMUST00000002532	330	-1
ENSMUST00000021039	3348	1	ENSMUST00000118000	1962	-1
ENSMUST00000021039	3425	1	ENSMUST00000118000	1989	-1
ENSMUST00000021039	3760	1	ENSMUST00000118000	386	-1
ENSMUST00000021039	4102	1	ENSMUST00000118000	68	-1
ENSMUST00000021045	100	1	ENSMUST00000118000	734	-1
ENSMUST00000021045	129	1	ENSMUST00000118000	854	-1
ENSMUST00000021045	2581	1	ENSMUST00000117828	1483	-1
ENSMUST00000021045	2604	1	ENSMUST00000117828	1594	-1
ENSMUST00000021045	2642	1	ENSMUST00000117828	410	-1
ENSMUST00000021045	2683	1	ENSMUST00000117828	868	-1
ENSMUST00000021045	2754	1	ENSMUST00000002551	104	-1
ENSMUST00000021045	2775	1	ENSMUST00000002551	163	-1
ENSMUST00000021045	351	1	ENSMUST00000002551	184	-1
ENSMUST00000021046	2635	1	ENSMUST00000002551	578	-1
ENSMUST00000021046	2923	1	ENSMUST00000114124	1338	-1
ENSMUST00000021046	2959	1	ENSMUST00000114124	1457	-1
ENSMUST00000021048	2881	1	ENSMUST00000114124	1574	-1
ENSMUST00000021066	1159	1	ENSMUST00000114124	339	-1
ENSMUST00000021066	1461	1	ENSMUST00000114124	4599	-1
ENSMUST00000021066	1479	1	ENSMUST00000114124	6464	-1
ENSMUST00000021066	1772	1	ENSMUST00000088420	3296	-1
ENSMUST00000021066	1841	1	ENSMUST00000088420	3762	-1
ENSMUST00000021066	2216	1	ENSMUST00000088420	454	-1
ENSMUST00000021066	2268	1	ENSMUST00000088420	746	-1
ENSMUST00000021066	2510	1	ENSMUST00000088420	906	-1
ENSMUST00000021066	2530	1	ENSMUST00000170239	215	-1
ENSMUST00000021066	3242	1	ENSMUST00000170239	379	-1
ENSMUST00000021066	3257	1	ENSMUST00000170239	6	-1
ENSMUST00000021066	3324	1	ENSMUST00000170239	749	-1
ENSMUST00000021077	1565	1	ENSMUST00000170239	983	-1
ENSMUST00000021077	1601	1	ENSMUST00000002572	1003	-1
ENSMUST00000021078	1893	1	ENSMUST00000002572	1404	-1
ENSMUST00000021083	849	1	ENSMUST00000002572	1524	-1
ENSMUST00000021089	1110	1	ENSMUST00000002572	2114	-1
ENSMUST00000021089	1115	1	ENSMUST00000002572	933	-1
ENSMUST00000021089	1317	1	ENSMUST00000100527	1144	-1
ENSMUST00000021090	1377	1	ENSMUST00000100527	1163	-1
ENSMUST00000021090	2382	1	ENSMUST00000100527	660	-1
ENSMUST00000021134	1863	1	ENSMUST00000100527	700	-1
ENSMUST00000021158	469	1	ENSMUST00000100194	1766	-1
ENSMUST00000021161	1815	1	ENSMUST00000100194	2050	-1
ENSMUST00000021166	1227	1	ENSMUST00000100194	2654	-1
ENSMUST00000021170	615	1	ENSMUST00000100194	434	-1
ENSMUST00000021201	4346	1	ENSMUST00000100194	4359	-1
ENSMUST00000021201	4470	1	ENSMUST00000002625	1204	-1
ENSMUST00000021201	4597	1	ENSMUST00000002625	1504	-1
ENSMUST00000021201	5437	1	ENSMUST00000002625	1568	-1
ENSMUST00000021201	6312	1	ENSMUST00000002625	441	-1
ENSMUST00000021201	6841	1	ENSMUST00000002625	619	-1
ENSMUST00000021201	6853	1	ENSMUST00000002625	696	-1
ENSMUST00000021201	7812	1	ENSMUST00000002640	1025	-1
ENSMUST00000021203	723	1	ENSMUST00000002640	1054	-1
ENSMUST00000021204	1338	1	ENSMUST00000002640	1129	-1
ENSMUST00000021204	1456	1	ENSMUST00000002640	1172	-1
ENSMUST00000021204	1701	1	ENSMUST00000002640	1502	-1
ENSMUST00000021204	1763	1	ENSMUST00000002640	2886	-1
ENSMUST00000021207	1144	1	ENSMUST00000133342	4091	-1
ENSMUST00000021207	2568	1	ENSMUST00000133342	4144	-1
ENSMUST00000021207	859	1	ENSMUST00000133342	4291	-1
ENSMUST00000021209	1499	1	ENSMUST00000133342	4839	-1
ENSMUST00000021209	1669	1	ENSMUST00000133342	5011	-1
ENSMUST00000021209	1772	1	ENSMUST00000133342	5136	-1
ENSMUST00000021209	1780	1	ENSMUST00000002655	308	-1
ENSMUST00000021209	1784	1	ENSMUST00000002655	393	-1
ENSMUST00000021209	1809	1	ENSMUST00000002655	433	-1
ENSMUST00000021209	3871	1	ENSMUST00000002655	495	-1
ENSMUST00000021231	4667	1	ENSMUST00000002677	1398	-1
ENSMUST00000021239	1231	1	ENSMUST00000002677	1626	-1
ENSMUST00000021243	1337	1	ENSMUST00000002677	2433	-1
ENSMUST00000021243	1360	1	ENSMUST00000002677	2713	-1
ENSMUST00000021259	159	1	ENSMUST00000002677	441	-1
ENSMUST00000021271	3991	1	ENSMUST00000002678	1172	-1
ENSMUST00000021288	2565	1	ENSMUST00000002678	1283	-1
ENSMUST00000021288	2577	1	ENSMUST00000002678	1418	-1
ENSMUST00000021288	2828	1	ENSMUST00000002678	1628	-1
ENSMUST00000021288	3038	1	ENSMUST00000002678	365	-1
ENSMUST00000021288	3047	1	ENSMUST00000002678	620	-1
ENSMUST00000021288	3123	1	ENSMUST00000002683	1084	-1
ENSMUST00000021288	3130	1	ENSMUST00000002683	1188	-1
ENSMUST00000021288	3178	1	ENSMUST00000002683	1277	-1
ENSMUST00000021313	1041	1	ENSMUST00000002683	895	-1
ENSMUST00000021313	1052	1	ENSMUST00000037057	3096	-1
ENSMUST00000021314	1852	1	ENSMUST00000037057	3205	-1
ENSMUST00000021314	1863	1	ENSMUST00000037057	3675	-1
ENSMUST00000021314	2121	1	ENSMUST00000037057	377	-1
ENSMUST00000021314	3234	1	ENSMUST00000037057	4063	-1
ENSMUST00000021314	3502	1	ENSMUST00000037057	990	-1
ENSMUST00000021314	3585	1	ENSMUST00000050214	1481	-1
ENSMUST00000021314	4539	1	ENSMUST00000050214	306	-1
ENSMUST00000021329	1040	1	ENSMUST00000050214	318	-1
ENSMUST00000021329	1056	1	ENSMUST00000050214	759	-1
ENSMUST00000021329	1207	1	ENSMUST00000050214	965	-1
ENSMUST00000021329	982	1	ENSMUST00000002708	1736	-1
ENSMUST00000021329	999	1	ENSMUST00000002708	2260	-1
ENSMUST00000021331	1149	1	ENSMUST00000002708	2398	-1
ENSMUST00000021331	1750	1	ENSMUST00000002708	459	-1
ENSMUST00000021331	1844	1	ENSMUST00000002708	802	-1
ENSMUST00000021331	1854	1	ENSMUST00000002708	907	-1
ENSMUST00000021331	1908	1	ENSMUST00000002710	100	-1
ENSMUST00000021331	1950	1	ENSMUST00000002710	1243	-1
ENSMUST00000021331	436	1	ENSMUST00000002710	1286	-1
ENSMUST00000021331	691	1	ENSMUST00000002710	59	-1
ENSMUST00000021331	717	1	ENSMUST00000002710	757	-1
ENSMUST00000021331	959	1	ENSMUST00000002733	127	-1
ENSMUST00000021339	465	1	ENSMUST00000002733	1281	-1
ENSMUST00000021339	496	1	ENSMUST00000002733	1542	-1
ENSMUST00000021339	620	1	ENSMUST00000002733	1617	-1
ENSMUST00000021346	3576	1	ENSMUST00000002733	870	-1
ENSMUST00000021347	20	1	ENSMUST00000002735	1116	-1
ENSMUST00000021347	2815	1	ENSMUST00000002735	1201	-1
ENSMUST00000021347	2880	1	ENSMUST00000002735	161	-1
ENSMUST00000021347	2890	1	ENSMUST00000002735	474	-1
ENSMUST00000021347	2943	1	ENSMUST00000002735	621	-1
ENSMUST00000021347	3105	1	ENSMUST00000002735	777	-1
ENSMUST00000021347	3136	1	ENSMUST00000002737	247	-1
ENSMUST00000021347	3156	1	ENSMUST00000002737	753	-1
ENSMUST00000021347	3199	1	ENSMUST00000002740	130	-1
ENSMUST00000021347	3232	1	ENSMUST00000002740	139	-1
ENSMUST00000021347	3326	1	ENSMUST00000002740	161	-1
ENSMUST00000021347	3330	1	ENSMUST00000002740	400	-1
ENSMUST00000021347	3421	1	ENSMUST00000011623	1170	-1
ENSMUST00000021347	3482	1	ENSMUST00000011623	1531	-1
ENSMUST00000021347	3733	1	ENSMUST00000011623	2017	-1
ENSMUST00000021347	3736	1	ENSMUST00000011623	2419	-1
ENSMUST00000021347	3901	1	ENSMUST00000011623	451	-1
ENSMUST00000021347	5742	1	ENSMUST00000011623	499	-1
ENSMUST00000021356	2447	1	ENSMUST00000161211	392	-1
ENSMUST00000021356	2465	1	ENSMUST00000161211	522	-1
ENSMUST00000021368	3374	1	ENSMUST00000161211	567	-1
ENSMUST00000021370	1770	1	ENSMUST00000161211	866	-1
ENSMUST00000021370	1786	1	ENSMUST00000161211	997	-1
ENSMUST00000021372	744	1	ENSMUST00000002765	1575	-1
ENSMUST00000021377	1148	1	ENSMUST00000002765	3032	-1
ENSMUST00000021377	1310	1	ENSMUST00000002765	3069	-1
ENSMUST00000021377	1485	1	ENSMUST00000002765	3649	-1
ENSMUST00000021381	1140	1	ENSMUST00000052413	1141	-1
ENSMUST00000021381	2231	1	ENSMUST00000052413	1918	-1
ENSMUST00000021384	1245	1	ENSMUST00000052413	2954	-1
ENSMUST00000021384	799	1	ENSMUST00000052413	3041	-1
ENSMUST00000021412	67	1	ENSMUST00000002790	1456	-1
ENSMUST00000021413	1092	1	ENSMUST00000002790	2146	-1
ENSMUST00000021416	1381	1	ENSMUST00000002790	2228	-1
ENSMUST00000021424	1973	1	ENSMUST00000002790	2397	-1
ENSMUST00000021425	1039	1	ENSMUST00000002790	3091	-1
ENSMUST00000021428	1664	1	ENSMUST00000002790	3553	-1
ENSMUST00000021428	1859	1	ENSMUST00000134759	1171	-1
ENSMUST00000021438	1207	1	ENSMUST00000134759	1415	-1
ENSMUST00000021438	1316	1	ENSMUST00000134759	1674	-1
ENSMUST00000021438	1375	1	ENSMUST00000134759	1728	-1
ENSMUST00000021438	3153	1	ENSMUST00000134759	836	-1
ENSMUST00000021438	3175	1	ENSMUST00000002808	1548	-1
ENSMUST00000021438	3363	1	ENSMUST00000002808	385	-1
ENSMUST00000021438	729	1	ENSMUST00000002808	449	-1
ENSMUST00000021447	2135	1	ENSMUST00000002808	491	-1
ENSMUST00000021447	2157	1	ENSMUST00000002808	527	-1
ENSMUST00000021447	2177	1	ENSMUST00000002809	205	-1
ENSMUST00000021447	2907	1	ENSMUST00000002809	314	-1
ENSMUST00000021458	3612	1	ENSMUST00000002809	464	-1
ENSMUST00000021458	4011	1	ENSMUST00000002809	485	-1
ENSMUST00000021458	9760	1	ENSMUST00000002809	574	-1
ENSMUST00000021466	1675	1	ENSMUST00000002809	601	-1
ENSMUST00000021466	1840	1	ENSMUST00000111920	1246	-1
ENSMUST00000021466	2184	1	ENSMUST00000111920	1300	-1
ENSMUST00000021466	2190	1	ENSMUST00000111920	1692	-1
ENSMUST00000021467	464	1	ENSMUST00000111920	26	-1
[truncated: 20,742 more rows]
