# Supplementary material for: RNAMethPre: A Web Server for the Prediction and Query of mRNA m6A Sites
Source: PLoS One. 2016 Oct 10;11(10):e0162707. doi: 10.1371/journal.pone.0162707 (PMC5056760; doi:10.1371/journal.pone.0162707)
Supplement: S8 Table — (XLSX) [file pone.0162707.s011.xlsx]

## Sheet: S8 Table
S8 Table. The mouse testing dataset for the mature mRNA mode predictor.												S8 Table. The mouse testing dataset for the mature mRNA mode predictor.
TranscriptID	Position	Class	TranscriptID	Position	Class	TranscriptID	Position	Class	TranscriptID	Position	Class	TranscriptID	Position	Class	TranscriptID	Position	Class	TranscriptID	Position	Class	TranscriptID	Position	Class	TranscriptID	Position	Class	TranscriptID	Position	Class	TranscriptID	Position	Class
ENSMUST00000014499	7548	1	ENSMUST00000112311	302	-1	ENSMUST00000030693	1815	-1	ENSMUST00000001520	4059	-1	ENSMUST00000171189	2302	-1	ENSMUST00000049294	449	-1	ENSMUST00000067173	1249	-1	ENSMUST00000112771	3170	-1	ENSMUST00000049583	1791	-1	ENSMUST00000094103	3441	-1	ENSMUST00000097227	3	-1
ENSMUST00000014499	7927	1	ENSMUST00000112311	971	-1	ENSMUST00000030693	2849	-1	ENSMUST00000001520	4085	-1	ENSMUST00000171189	3912	-1	ENSMUST00000049294	506	-1	ENSMUST00000067173	1559	-1	ENSMUST00000112771	4298	-1	ENSMUST00000049583	1850	-1	ENSMUST00000094103	3700	-1	ENSMUST00000097227	51	-1
ENSMUST00000014499	7936	1	ENSMUST00000111572	1311	-1	ENSMUST00000030693	3066	-1	ENSMUST00000176155	1057	-1	ENSMUST00000171189	7509	-1	ENSMUST00000112979	1530	-1	ENSMUST00000067173	1641	-1	ENSMUST00000112771	541	-1	ENSMUST00000049583	2192	-1	ENSMUST00000094103	4667	-1	ENSMUST00000097227	671	-1
ENSMUST00000014499	8029	1	ENSMUST00000111572	1334	-1	ENSMUST00000030693	444	-1	ENSMUST00000176155	1193	-1	ENSMUST00000038377	1332	-1	ENSMUST00000112979	165	-1	ENSMUST00000067173	1649	-1	ENSMUST00000112771	58	-1	ENSMUST00000049583	2891	-1	ENSMUST00000094104	1082	-1	ENSMUST00000097227	755	-1
ENSMUST00000014640	3039	1	ENSMUST00000111572	1468	-1	ENSMUST00000030693	868	-1	ENSMUST00000176155	1284	-1	ENSMUST00000038377	156	-1	ENSMUST00000112979	222	-1	ENSMUST00000067173	1966	-1	ENSMUST00000089788	1109	-1	ENSMUST00000049583	5451	-1	ENSMUST00000094104	160	-1	ENSMUST00000097227	868	-1
ENSMUST00000014640	3087	1	ENSMUST00000111572	851	-1	ENSMUST00000149146	1574	-1	ENSMUST00000176155	288	-1	ENSMUST00000038377	2992	-1	ENSMUST00000112979	2459	-1	ENSMUST00000067173	2279	-1	ENSMUST00000089788	541	-1	ENSMUST00000049583	5717	-1	ENSMUST00000094104	797	-1	ENSMUST00000173014	1098	-1
ENSMUST00000014640	3148	1	ENSMUST00000111572	992	-1	ENSMUST00000149146	2117	-1	ENSMUST00000176155	460	-1	ENSMUST00000038377	3300	-1	ENSMUST00000112979	442	-1	ENSMUST00000056589	156	-1	ENSMUST00000089788	552	-1	ENSMUST00000072784	179	-1	ENSMUST00000094104	958	-1	ENSMUST00000173014	1250	-1
ENSMUST00000014640	3202	1	ENSMUST00000026957	1001	-1	ENSMUST00000149146	2285	-1	ENSMUST00000176155	619	-1	ENSMUST00000038377	4426	-1	ENSMUST00000111450	1381	-1	ENSMUST00000056589	170	-1	ENSMUST00000089788	591	-1	ENSMUST00000072784	566	-1	ENSMUST00000049719	218	-1	ENSMUST00000173014	1408	-1
ENSMUST00000014640	3216	1	ENSMUST00000026957	1057	-1	ENSMUST00000149146	3900	-1	ENSMUST00000122421	1727	-1	ENSMUST00000038377	755	-1	ENSMUST00000111450	1401	-1	ENSMUST00000056589	188	-1	ENSMUST00000089788	706	-1	ENSMUST00000072784	616	-1	ENSMUST00000049719	815	-1	ENSMUST00000173014	1762	-1
ENSMUST00000014640	3410	1	ENSMUST00000026957	1610	-1	ENSMUST00000149146	4485	-1	ENSMUST00000122421	1892	-1	ENSMUST00000132440	273	-1	ENSMUST00000111450	1520	-1	ENSMUST00000056589	213	-1	ENSMUST00000089788	734	-1	ENSMUST00000072784	884	-1	ENSMUST00000049719	890	-1	ENSMUST00000173014	895	-1
ENSMUST00000014640	3431	1	ENSMUST00000026957	452	-1	ENSMUST00000149146	85	-1	ENSMUST00000122421	2226	-1	ENSMUST00000132440	287	-1	ENSMUST00000111450	1540	-1	ENSMUST00000056589	645	-1	ENSMUST00000087638	1060	-1	ENSMUST00000081542	1034	-1	ENSMUST00000049719	918	-1	ENSMUST00000102051	37	-1
ENSMUST00000014686	1017	1	ENSMUST00000026957	739	-1	ENSMUST00000030696	1428	-1	ENSMUST00000122421	33	-1	ENSMUST00000132440	450	-1	ENSMUST00000111450	2954	-1	ENSMUST00000050480	1408	-1	ENSMUST00000087638	1091	-1	ENSMUST00000081542	2284	-1	ENSMUST00000094109	152	-1	ENSMUST00000102051	44	-1
ENSMUST00000014686	1102	1	ENSMUST00000026972	1532	-1	ENSMUST00000030696	1580	-1	ENSMUST00000122421	777	-1	ENSMUST00000132440	650	-1	ENSMUST00000111450	2964	-1	ENSMUST00000050480	2074	-1	ENSMUST00000087638	128	-1	ENSMUST00000081542	2990	-1	ENSMUST00000094109	20	-1	ENSMUST00000102051	73	-1
ENSMUST00000014686	979	1	ENSMUST00000026972	2702	-1	ENSMUST00000030696	2076	-1	ENSMUST00000034453	110	-1	ENSMUST00000040498	1069	-1	ENSMUST00000148007	2293	-1	ENSMUST00000050480	258	-1	ENSMUST00000087638	1614	-1	ENSMUST00000081542	310	-1	ENSMUST00000094109	265	-1	ENSMUST00000102052	64	-1
ENSMUST00000014694	1844	1	ENSMUST00000026972	3046	-1	ENSMUST00000030696	2614	-1	ENSMUST00000034453	1410	-1	ENSMUST00000040498	1322	-1	ENSMUST00000148007	2514	-1	ENSMUST00000050480	2652	-1	ENSMUST00000087638	500	-1	ENSMUST00000081542	778	-1	ENSMUST00000094109	548	-1	ENSMUST00000102057	5	-1
ENSMUST00000014694	1882	1	ENSMUST00000026972	3189	-1	ENSMUST00000030696	2837	-1	ENSMUST00000034453	274	-1	ENSMUST00000040498	1397	-1	ENSMUST00000148007	2814	-1	ENSMUST00000050480	2746	-1	ENSMUST00000087638	525	-1	ENSMUST00000071393	169	-1	ENSMUST00000094109	643	-1	ENSMUST00000102058	45	-1
ENSMUST00000014694	1980	1	ENSMUST00000026972	3295	-1	ENSMUST00000030696	2905	-1	ENSMUST00000034453	436	-1	ENSMUST00000040498	1461	-1	ENSMUST00000148007	3423	-1	ENSMUST00000050480	964	-1	ENSMUST00000065625	1716	-1	ENSMUST00000071393	227	-1	ENSMUST00000079268	1115	-1	ENSMUST00000102058	79	-1
ENSMUST00000014694	2534	1	ENSMUST00000026972	3463	-1	ENSMUST00000030698	1522	-1	ENSMUST00000034453	68	-1	ENSMUST00000040498	628	-1	ENSMUST00000049454	2230	-1	ENSMUST00000061019	1201	-1	ENSMUST00000065625	2067	-1	ENSMUST00000071393	634	-1	ENSMUST00000079268	451	-1	ENSMUST00000102060	63	-1
ENSMUST00000014694	2549	1	ENSMUST00000026973	1190	-1	ENSMUST00000030698	2523	-1	ENSMUST00000075578	1964	-1	ENSMUST00000053484	1426	-1	ENSMUST00000049454	24	-1	ENSMUST00000061019	1648	-1	ENSMUST00000065625	2416	-1	ENSMUST00000071393	8	-1	ENSMUST00000079268	635	-1	ENSMUST00000102063	61	-1
ENSMUST00000014694	2660	1	ENSMUST00000026973	1492	-1	ENSMUST00000030698	2921	-1	ENSMUST00000075578	2396	-1	ENSMUST00000053484	1977	-1	ENSMUST00000049454	2863	-1	ENSMUST00000061019	477	-1	ENSMUST00000065625	757	-1	ENSMUST00000082016	1127	-1	ENSMUST00000079268	8	-1	ENSMUST00000052670	1087	-1
ENSMUST00000014743	1204	1	ENSMUST00000026973	1593	-1	ENSMUST00000030698	629	-1	ENSMUST00000075578	3570	-1	ENSMUST00000053484	2898	-1	ENSMUST00000049454	800	-1	ENSMUST00000061019	527	-1	ENSMUST00000065625	962	-1	ENSMUST00000082016	1321	-1	ENSMUST00000094116	1006	-1	ENSMUST00000052670	1694	-1
ENSMUST00000014743	2564	1	ENSMUST00000026973	1726	-1	ENSMUST00000030698	674	-1	ENSMUST00000075578	3852	-1	ENSMUST00000053484	3366	-1	ENSMUST00000102487	1568	-1	ENSMUST00000061019	786	-1	ENSMUST00000065626	109	-1	ENSMUST00000082016	161	-1	ENSMUST00000094116	619	-1	ENSMUST00000052670	2018	-1
ENSMUST00000014750	1558	1	ENSMUST00000026973	2144	-1	ENSMUST00000030702	1025	-1	ENSMUST00000075578	4185	-1	ENSMUST00000053484	4356	-1	ENSMUST00000102487	2116	-1	ENSMUST00000058109	1067	-1	ENSMUST00000065626	152	-1	ENSMUST00000082016	398	-1	ENSMUST00000094116	636	-1	ENSMUST00000052670	2213	-1
ENSMUST00000014830	604	1	ENSMUST00000026973	2328	-1	ENSMUST00000030702	1633	-1	ENSMUST00000034460	1561	-1	ENSMUST00000053484	925	-1	ENSMUST00000102487	2633	-1	ENSMUST00000058109	1181	-1	ENSMUST00000065626	359	-1	ENSMUST00000077278	122	-1	ENSMUST00000094116	757	-1	ENSMUST00000052670	3172	-1
ENSMUST00000014913	714	1	ENSMUST00000076095	1588	-1	ENSMUST00000030702	650	-1	ENSMUST00000034460	1675	-1	ENSMUST00000044878	1272	-1	ENSMUST00000043235	145	-1	ENSMUST00000058109	1453	-1	ENSMUST00000065626	461	-1	ENSMUST00000077278	181	-1	ENSMUST00000094116	899	-1	ENSMUST00000052670	3985	-1
ENSMUST00000014917	2121	1	ENSMUST00000076095	1851	-1	ENSMUST00000030702	661	-1	ENSMUST00000034460	2229	-1	ENSMUST00000044878	1528	-1	ENSMUST00000043235	812	-1	ENSMUST00000058109	1485	-1	ENSMUST00000065626	809	-1	ENSMUST00000077278	234	-1	ENSMUST00000089296	1062	-1	ENSMUST00000051888	1162	-1
ENSMUST00000014917	2595	1	ENSMUST00000076095	394	-1	ENSMUST00000030702	74	-1	ENSMUST00000034460	2636	-1	ENSMUST00000044878	318	-1	ENSMUST00000043235	89	-1	ENSMUST00000058109	1872	-1	ENSMUST00000065630	143	-1	ENSMUST00000077278	277	-1	ENSMUST00000089296	1338	-1	ENSMUST00000051888	1372	-1
ENSMUST00000014917	3101	1	ENSMUST00000076095	667	-1	ENSMUST00000030714	2421	-1	ENSMUST00000034460	704	-1	ENSMUST00000044878	370	-1	ENSMUST00000043235	942	-1	ENSMUST00000058109	430	-1	ENSMUST00000065630	1817	-1	ENSMUST00000077278	4	-1	ENSMUST00000089296	2468	-1	ENSMUST00000051888	1444	-1
ENSMUST00000014917	3133	1	ENSMUST00000076095	820	-1	ENSMUST00000030714	4931	-1	ENSMUST00000063278	1133	-1	ENSMUST00000044878	575	-1	ENSMUST00000043338	136	-1	ENSMUST00000170153	1180	-1	ENSMUST00000065630	1822	-1	ENSMUST00000077278	8	-1	ENSMUST00000089296	2652	-1	ENSMUST00000051888	597	-1
ENSMUST00000015011	1276	1	ENSMUST00000076095	826	-1	ENSMUST00000030714	540	-1	ENSMUST00000063278	1172	-1	ENSMUST00000040506	1321	-1	ENSMUST00000043338	1555	-1	ENSMUST00000170153	246	-1	ENSMUST00000065630	3257	-1	ENSMUST00000116234	1033	-1	ENSMUST00000089296	2704	-1	ENSMUST00000051888	900	-1
ENSMUST00000015011	1548	1	ENSMUST00000026975	1004	-1	ENSMUST00000030714	853	-1	ENSMUST00000063278	1718	-1	ENSMUST00000040506	1327	-1	ENSMUST00000043338	2899	-1	ENSMUST00000170153	3078	-1	ENSMUST00000065630	347	-1	ENSMUST00000116234	1184	-1	ENSMUST00000094124	1449	-1	ENSMUST00000102075	10	-1
ENSMUST00000015049	651	1	ENSMUST00000026975	2119	-1	ENSMUST00000102561	1033	-1	ENSMUST00000063278	1872	-1	ENSMUST00000040506	2007	-1	ENSMUST00000043338	3443	-1	ENSMUST00000170153	436	-1	ENSMUST00000111171	1120	-1	ENSMUST00000116234	1862	-1	ENSMUST00000094124	1516	-1	ENSMUST00000102075	26	-1
ENSMUST00000015049	749	1	ENSMUST00000026975	2438	-1	ENSMUST00000102561	111	-1	ENSMUST00000063278	281	-1	ENSMUST00000040506	343	-1	ENSMUST00000043338	4048	-1	ENSMUST00000170153	751	-1	ENSMUST00000111171	1302	-1	ENSMUST00000116234	386	-1	ENSMUST00000094124	2739	-1	ENSMUST00000102076	19	-1
ENSMUST00000015100	1390	1	ENSMUST00000026975	3402	-1	ENSMUST00000102561	1297	-1	ENSMUST00000093033	1002	-1	ENSMUST00000040506	593	-1	ENSMUST00000043338	4554	-1	ENSMUST00000060147	1001	-1	ENSMUST00000111171	1576	-1	ENSMUST00000116234	744	-1	ENSMUST00000094124	278	-1	ENSMUST00000102076	76	-1
ENSMUST00000015100	1409	1	ENSMUST00000026975	995	-1	ENSMUST00000102561	662	-1	ENSMUST00000093033	1594	-1	ENSMUST00000041826	1014	-1	ENSMUST00000041231	1840	-1	ENSMUST00000060147	1315	-1	ENSMUST00000111171	1624	-1	ENSMUST00000079650	28	-1	ENSMUST00000094124	2787	-1	ENSMUST00000102076	81	-1
ENSMUST00000015146	2657	1	ENSMUST00000026976	1295	-1	ENSMUST00000102561	799	-1	ENSMUST00000093033	1983	-1	ENSMUST00000041826	1187	-1	ENSMUST00000041231	3117	-1	ENSMUST00000060147	934	-1	ENSMUST00000111171	1851	-1	ENSMUST00000079650	362	-1	ENSMUST00000106937	1056	-1	ENSMUST00000102077	87	-1
ENSMUST00000015146	2671	1	ENSMUST00000026976	1615	-1	ENSMUST00000030709	1222	-1	ENSMUST00000093033	2049	-1	ENSMUST00000041826	1864	-1	ENSMUST00000041231	4246	-1	ENSMUST00000060147	995	-1	ENSMUST00000111171	3837	-1	ENSMUST00000079650	524	-1	ENSMUST00000106937	1632	-1	ENSMUST00000102078	26	-1
ENSMUST00000015146	2690	1	ENSMUST00000026976	1882	-1	ENSMUST00000030709	1261	-1	ENSMUST00000093033	374	-1	ENSMUST00000041826	2301	-1	ENSMUST00000041231	4700	-1	ENSMUST00000118966	1170	-1	ENSMUST00000154570	1521	-1	ENSMUST00000029139	1694	-1	ENSMUST00000106937	1676	-1	ENSMUST00000040506	2007	-1
ENSMUST00000015256	2131	1	ENSMUST00000026976	1916	-1	ENSMUST00000030709	389	-1	ENSMUST00000034463	1080	-1	ENSMUST00000041826	2507	-1	ENSMUST00000041231	4730	-1	ENSMUST00000118966	1804	-1	ENSMUST00000154570	2716	-1	ENSMUST00000029139	442	-1	ENSMUST00000106937	1697	-1	ENSMUST00000040506	343	-1
ENSMUST00000015333	2742	1	ENSMUST00000026976	558	-1	ENSMUST00000079157	1431	-1	ENSMUST00000034463	170	-1	ENSMUST00000041826	667	-1	ENSMUST00000041231	5973	-1	ENSMUST00000118966	3156	-1	ENSMUST00000154570	3104	-1	ENSMUST00000029139	633	-1	ENSMUST00000106937	442	-1	ENSMUST00000040506	593	-1
ENSMUST00000015333	2808	1	ENSMUST00000026978	1141	-1	ENSMUST00000079157	2362	-1	ENSMUST00000034463	219	-1	ENSMUST00000039156	171	-1	ENSMUST00000047206	4242	-1	ENSMUST00000118966	3160	-1	ENSMUST00000154570	577	-1	ENSMUST00000029139	744	-1	ENSMUST00000106953	1109	-1	ENSMUST00000102083	26	-1
ENSMUST00000015333	2823	1	ENSMUST00000026978	2727	-1	ENSMUST00000079157	259	-1	ENSMUST00000034463	336	-1	ENSMUST00000039156	384	-1	ENSMUST00000047206	4702	-1	ENSMUST00000118966	736	-1	ENSMUST00000154570	667	-1	ENSMUST00000029139	828	-1	ENSMUST00000106953	1450	-1	ENSMUST00000102084	26	-1
ENSMUST00000015449	3012	1	ENSMUST00000026978	3146	-1	ENSMUST00000079157	4518	-1	ENSMUST00000034463	719	-1	ENSMUST00000039156	546	-1	ENSMUST00000047206	4744	-1	ENSMUST00000151231	1056	-1	ENSMUST00000120522	1678	-1	ENSMUST00000076514	125	-1	ENSMUST00000106953	1815	-1	ENSMUST00000102085	26	-1
ENSMUST00000015449	3044	1	ENSMUST00000026978	3831	-1	ENSMUST00000079157	4579	-1	ENSMUST00000034463	942	-1	ENSMUST00000039156	591	-1	ENSMUST00000047206	621	-1	ENSMUST00000151231	1598	-1	ENSMUST00000120522	1814	-1	ENSMUST00000076514	362	-1	ENSMUST00000094134	100	-1	ENSMUST00000102088	54	-1
ENSMUST00000015449	3851	1	ENSMUST00000026978	5621	-1	ENSMUST00000102628	1591	-1	ENSMUST00000034464	242	-1	ENSMUST00000039156	726	-1	ENSMUST00000047206	6690	-1	ENSMUST00000151231	1857	-1	ENSMUST00000120522	2464	-1	ENSMUST00000076514	411	-1	ENSMUST00000094134	1319	-1	ENSMUST00000102088	58	-1
ENSMUST00000015449	3858	1	ENSMUST00000026978	63	-1	ENSMUST00000102628	527	-1	ENSMUST00000034464	2444	-1	ENSMUST00000039156	894	-1	ENSMUST00000112334	1562	-1	ENSMUST00000151231	501	-1	ENSMUST00000120522	2628	-1	ENSMUST00000076514	539	-1	ENSMUST00000094134	510	-1	ENSMUST00000102088	81	-1
ENSMUST00000015449	3869	1	ENSMUST00000115073	2110	-1	ENSMUST00000102628	644	-1	ENSMUST00000034464	2655	-1	ENSMUST00000128860	1935	-1	ENSMUST00000112334	2361	-1	ENSMUST00000151231	784	-1	ENSMUST00000120522	2810	-1	ENSMUST00000076514	625	-1	ENSMUST00000094134	680	-1	ENSMUST00000102095	40	-1
ENSMUST00000015449	4317	1	ENSMUST00000115073	2445	-1	ENSMUST00000102628	666	-1	ENSMUST00000034464	729	-1	ENSMUST00000128860	3136	-1	ENSMUST00000112334	3302	-1	ENSMUST00000151231	977	-1	ENSMUST00000065668	139	-1	ENSMUST00000076514	841	-1	ENSMUST00000094134	829	-1	ENSMUST00000102095	57	-1
ENSMUST00000015481	977	1	ENSMUST00000115073	2843	-1	ENSMUST00000102628	824	-1	ENSMUST00000034464	924	-1	ENSMUST00000128860	4550	-1	ENSMUST00000112334	4306	-1	ENSMUST00000172939	1461	-1	ENSMUST00000065668	374	-1	ENSMUST00000074613	108	-1	ENSMUST00000071625	149	-1	ENSMUST00000102097	64	-1
ENSMUST00000015486	1172	1	ENSMUST00000115073	3817	-1	ENSMUST00000030723	302	-1	ENSMUST00000034465	934	-1	ENSMUST00000160959	2914	-1	ENSMUST00000112334	5736	-1	ENSMUST00000172939	3260	-1	ENSMUST00000065668	427	-1	ENSMUST00000074613	485	-1	ENSMUST00000071625	203	-1	ENSMUST00000102098	30	-1
ENSMUST00000015486	1475	1	ENSMUST00000115073	4145	-1	ENSMUST00000030723	4096	-1	ENSMUST00000034465	959	-1	ENSMUST00000160959	3325	-1	ENSMUST00000112334	602	-1	ENSMUST00000172939	3954	-1	ENSMUST00000065668	49	-1	ENSMUST00000074613	575	-1	ENSMUST00000071625	22	-1	ENSMUST00000102098	42	-1
ENSMUST00000015501	2310	1	ENSMUST00000115073	4813	-1	ENSMUST00000030723	4551	-1	ENSMUST00000034466	1191	-1	ENSMUST00000160959	3492	-1	ENSMUST00000056110	1970	-1	ENSMUST00000172939	4146	-1	ENSMUST00000065668	499	-1	ENSMUST00000074613	663	-1	ENSMUST00000071625	903	-1	ENSMUST00000102099	30	-1
ENSMUST00000015501	2321	1	ENSMUST00000026985	1703	-1	ENSMUST00000030723	4645	-1	ENSMUST00000034466	1615	-1	ENSMUST00000160959	374	-1	ENSMUST00000056110	2216	-1	ENSMUST00000172939	5065	-1	ENSMUST00000065679	1010	-1	ENSMUST00000074613	695	-1	ENSMUST00000169437	2319	-1	ENSMUST00000102099	42	-1
ENSMUST00000015511	6244	1	ENSMUST00000026985	2858	-1	ENSMUST00000030724	1385	-1	ENSMUST00000034466	2404	-1	ENSMUST00000160959	873	-1	ENSMUST00000056110	2960	-1	ENSMUST00000172939	5144	-1	ENSMUST00000065679	1227	-1	ENSMUST00000082104	1016	-1	ENSMUST00000169437	337	-1	ENSMUST00000102102	30	-1
ENSMUST00000015612	6118	1	ENSMUST00000026985	4005	-1	ENSMUST00000030724	1475	-1	ENSMUST00000034466	702	-1	ENSMUST00000038835	134	-1	ENSMUST00000056110	4104	-1	ENSMUST00000060711	1166	-1	ENSMUST00000065679	1394	-1	ENSMUST00000082104	10932	-1	ENSMUST00000169437	860	-1	ENSMUST00000102102	42	-1
ENSMUST00000015620	1875	1	ENSMUST00000026985	4700	-1	ENSMUST00000030724	2731	-1	ENSMUST00000034466	853	-1	ENSMUST00000038835	244	-1	ENSMUST00000045847	1198	-1	ENSMUST00000060711	1641	-1	ENSMUST00000065679	1472	-1	ENSMUST00000082104	13281	-1	ENSMUST00000078217	142	-1	ENSMUST00000102103	30	-1
ENSMUST00000015622	971	1	ENSMUST00000026985	4812	-1	ENSMUST00000030724	2804	-1	ENSMUST00000034467	1522	-1	ENSMUST00000038835	265	-1	ENSMUST00000045847	1230	-1	ENSMUST00000060711	2110	-1	ENSMUST00000065679	33	-1	ENSMUST00000082104	13993	-1	ENSMUST00000078217	203	-1	ENSMUST00000102104	30	-1
ENSMUST00000015645	1744	1	ENSMUST00000026986	186	-1	ENSMUST00000030724	2911	-1	ENSMUST00000034467	1575	-1	ENSMUST00000038835	352	-1	ENSMUST00000045847	1391	-1	ENSMUST00000060711	2777	-1	ENSMUST00000065679	403	-1	ENSMUST00000082104	8524	-1	ENSMUST00000078217	394	-1	ENSMUST00000102106	45	-1
ENSMUST00000015645	2023	1	ENSMUST00000026986	429	-1	ENSMUST00000105951	1338	-1	ENSMUST00000034467	1591	-1	ENSMUST00000038835	422	-1	ENSMUST00000045847	1739	-1	ENSMUST00000060711	7129	-1	ENSMUST00000001242	12	-1	ENSMUST00000082104	9353	-1	ENSMUST00000078217	533	-1	ENSMUST00000102106	73	-1
ENSMUST00000015645	2440	1	ENSMUST00000026986	449	-1	ENSMUST00000105951	1470	-1	ENSMUST00000034467	52	-1	ENSMUST00000048064	2574	-1	ENSMUST00000045847	2718	-1	ENSMUST00000061215	19	-1	ENSMUST00000001242	1355	-1	ENSMUST00000095383	1090	-1	ENSMUST00000078217	903	-1	ENSMUST00000102110	47	-1
ENSMUST00000015645	5213	1	ENSMUST00000026986	474	-1	ENSMUST00000105951	2225	-1	ENSMUST00000034467	569	-1	ENSMUST00000048064	2892	-1	ENSMUST00000045847	313	-1	ENSMUST00000061215	28	-1	ENSMUST00000001242	488	-1	ENSMUST00000095383	1148	-1	ENSMUST00000082220	1011	-1	ENSMUST00000102111	104	-1
ENSMUST00000015645	581	1	ENSMUST00000026987	1614	-1	ENSMUST00000105951	539	-1	ENSMUST00000034467	575	-1	ENSMUST00000048064	3240	-1	ENSMUST00000102491	2477	-1	ENSMUST00000061215	362	-1	ENSMUST00000001242	709	-1	ENSMUST00000095383	1550	-1	ENSMUST00000082220	231	-1	ENSMUST00000102112	50	-1
ENSMUST00000015645	607	1	ENSMUST00000026987	1659	-1	ENSMUST00000105951	57	-1	ENSMUST00000034469	2113	-1	ENSMUST00000048064	4832	-1	ENSMUST00000102491	3494	-1	ENSMUST00000061215	447	-1	ENSMUST00000001242	734	-1	ENSMUST00000095383	1806	-1	ENSMUST00000082220	285	-1	ENSMUST00000102113	16	-1
ENSMUST00000015645	627	1	ENSMUST00000026987	887	-1	ENSMUST00000030731	2292	-1	ENSMUST00000034469	2181	-1	ENSMUST00000048064	987	-1	ENSMUST00000102491	3502	-1	ENSMUST00000061215	596	-1	ENSMUST00000001242	947	-1	ENSMUST00000095383	3376	-1	ENSMUST00000082220	460	-1	ENSMUST00000102113	91	-1
ENSMUST00000015645	6760	1	ENSMUST00000026987	903	-1	ENSMUST00000030731	2885	-1	ENSMUST00000034469	2543	-1	ENSMUST00000085786	1020	-1	ENSMUST00000102491	4172	-1	ENSMUST00000053744	1597	-1	ENSMUST00000168237	1132	-1	ENSMUST00000101014	199	-1	ENSMUST00000082220	812	-1	ENSMUST00000160457	5853	-1
ENSMUST00000015645	6820	1	ENSMUST00000026988	202	-1	ENSMUST00000030731	3491	-1	ENSMUST00000034469	286	-1	ENSMUST00000085786	1097	-1	ENSMUST00000102491	5226	-1	ENSMUST00000053744	1688	-1	ENSMUST00000168237	2422	-1	ENSMUST00000101014	230	-1	ENSMUST00000094175	451	-1	ENSMUST00000160457	6075	-1
ENSMUST00000015645	6826	1	ENSMUST00000026988	478	-1	ENSMUST00000030731	372	-1	ENSMUST00000034469	3067	-1	ENSMUST00000085786	1208	-1	ENSMUST00000102491	6495	-1	ENSMUST00000053744	1823	-1	ENSMUST00000168237	363	-1	ENSMUST00000101014	237	-1	ENSMUST00000094175	603	-1	ENSMUST00000039431	1897	-1
ENSMUST00000015645	7150	1	ENSMUST00000026988	547	-1	ENSMUST00000168553	1619	-1	ENSMUST00000034469	3260	-1	ENSMUST00000085786	1703	-1	ENSMUST00000097718	11537	-1	ENSMUST00000094870	1190	-1	ENSMUST00000168237	442	-1	ENSMUST00000101014	537	-1	ENSMUST00000094175	814	-1	ENSMUST00000102163	13	-1
ENSMUST00000015645	7748	1	ENSMUST00000026988	640	-1	ENSMUST00000168553	177	-1	ENSMUST00000034470	2762	-1	ENSMUST00000085786	1778	-1	ENSMUST00000097718	13082	-1	ENSMUST00000094870	1549	-1	ENSMUST00000168237	737	-1	ENSMUST00000084947	1350	-1	ENSMUST00000094175	958	-1	ENSMUST00000102163	69	-1
ENSMUST00000015645	7831	1	ENSMUST00000026989	1441	-1	ENSMUST00000168553	1931	-1	ENSMUST00000034470	3738	-1	ENSMUST00000085786	3385	-1	ENSMUST00000097718	4645	-1	ENSMUST00000094870	35	-1	ENSMUST00000065698	1253	-1	ENSMUST00000084947	1374	-1	ENSMUST00000159611	1806	-1	ENSMUST00000102163	85	-1
ENSMUST00000015645	7895	1	ENSMUST00000026989	2278	-1	ENSMUST00000168553	2560	-1	ENSMUST00000034470	6033	-1	ENSMUST00000098134	106	-1	ENSMUST00000097718	5629	-1	ENSMUST00000062028	2309	-1	ENSMUST00000065698	1452	-1	ENSMUST00000084947	1916	-1	ENSMUST00000159611	1876	-1	ENSMUST00000084675	103	-1
ENSMUST00000015645	7989	1	ENSMUST00000026989	2443	-1	ENSMUST00000168553	4772	-1	ENSMUST00000034470	6298	-1	ENSMUST00000098134	1331	-1	ENSMUST00000035521	2067	-1	ENSMUST00000062028	2517	-1	ENSMUST00000065698	1739	-1	ENSMUST00000084947	2361	-1	ENSMUST00000159611	2455	-1	ENSMUST00000084675	99	-1
ENSMUST00000015645	9146	1	ENSMUST00000026989	567	-1	ENSMUST00000168553	5696	-1	ENSMUST00000034470	836	-1	ENSMUST00000098134	1739	-1	ENSMUST00000035521	2283	-1	ENSMUST00000062028	3080	-1	ENSMUST00000065698	1814	-1	ENSMUST00000077110	116	-1	ENSMUST00000159611	2478	-1	ENSMUST00000102164	48	-1
ENSMUST00000015645	9261	1	ENSMUST00000026989	848	-1	ENSMUST00000030734	1540	-1	ENSMUST00000034472	1027	-1	ENSMUST00000098134	2556	-1	ENSMUST00000035521	738	-1	ENSMUST00000062028	3311	-1	ENSMUST00000065707	1395	-1	ENSMUST00000077110	142	-1	ENSMUST00000077478	1048	-1	ENSMUST00000102164	71	-1
ENSMUST00000015645	9297	1	ENSMUST00000026989	905	-1	ENSMUST00000030734	1582	-1	ENSMUST00000034472	1514	-1	ENSMUST00000098134	442	-1	ENSMUST00000035521	917	-1	ENSMUST00000070481	1271	-1	ENSMUST00000065707	1408	-1	ENSMUST00000077110	146	-1	ENSMUST00000077478	105	-1	ENSMUST00000102165	37	-1
ENSMUST00000015749	1883	1	ENSMUST00000026990	1657	-1	ENSMUST00000030734	376	-1	ENSMUST00000034472	1523	-1	ENSMUST00000109324	1626	-1	ENSMUST00000035521	92	-1	ENSMUST00000070481	1899	-1	ENSMUST00000065707	1518	-1	ENSMUST00000148750	2142	-1	ENSMUST00000077478	1688	-1	ENSMUST00000102165	49	-1
ENSMUST00000015749	1936	1	ENSMUST00000026990	2134	-1	ENSMUST00000030734	948	-1	ENSMUST00000034472	1558	-1	ENSMUST00000109324	4211	-1	ENSMUST00000073156	1268	-1	ENSMUST00000070481	497	-1	ENSMUST00000065707	1677	-1	ENSMUST00000148750	3537	-1	ENSMUST00000077478	2002	-1	ENSMUST00000102165	92	-1
ENSMUST00000015749	1982	1	ENSMUST00000026990	2209	-1	ENSMUST00000030739	1051	-1	ENSMUST00000034472	715	-1	ENSMUST00000109324	5138	-1	ENSMUST00000073156	149	-1	ENSMUST00000070481	587	-1	ENSMUST00000065707	69	-1	ENSMUST00000148750	3690	-1	ENSMUST00000077478	2539	-1	ENSMUST00000102166	9	-1
ENSMUST00000015816	482	1	ENSMUST00000026990	274	-1	ENSMUST00000030739	1195	-1	ENSMUST00000034472	842	-1	ENSMUST00000109324	5203	-1	ENSMUST00000073156	1868	-1	ENSMUST00000060947	1858	-1	ENSMUST00000065703	409	-1	ENSMUST00000148750	4426	-1	ENSMUST00000077478	806	-1	ENSMUST00000102168	17	-1
ENSMUST00000015816	584	1	ENSMUST00000026990	350	-1	ENSMUST00000030739	2542	-1	ENSMUST00000034473	314	-1	ENSMUST00000109324	5405	-1	ENSMUST00000073156	219	-1	ENSMUST00000060947	1970	-1	ENSMUST00000065703	539	-1	ENSMUST00000148750	6926	-1	ENSMUST00000073468	259	-1	ENSMUST00000102169	49	-1
ENSMUST00000015829	1410	1	ENSMUST00000026990	834	-1	ENSMUST00000030739	3605	-1	ENSMUST00000034473	343	-1	ENSMUST00000068958	1493	-1	ENSMUST00000073156	2286	-1	ENSMUST00000060947	2098	-1	ENSMUST00000065703	709	-1	ENSMUST00000148750	7266	-1	ENSMUST00000073468	362	-1	ENSMUST00000102169	62	-1
ENSMUST00000015855	1613	1	ENSMUST00000126071	207	-1	ENSMUST00000030739	4777	-1	ENSMUST00000034473	588	-1	ENSMUST00000068958	311	-1	ENSMUST00000073156	2536	-1	ENSMUST00000060947	2390	-1	ENSMUST00000065703	742	-1	ENSMUST00000165887	1767	-1	ENSMUST00000073468	442	-1	ENSMUST00000102172	79	-1
ENSMUST00000015855	1619	1	ENSMUST00000126071	312	-1	ENSMUST00000030739	6561	-1	ENSMUST00000034473	593	-1	ENSMUST00000068958	485	-1	ENSMUST00000046627	1185	-1	ENSMUST00000060947	516	-1	ENSMUST00000055349	2507	-1	ENSMUST00000165887	1804	-1	ENSMUST00000073468	464	-1	ENSMUST00000102181	17	-1
ENSMUST00000015856	457	1	ENSMUST00000126071	3607	-1	ENSMUST00000105987	1432	-1	ENSMUST00000034473	91	-1	ENSMUST00000068958	565	-1	ENSMUST00000046627	1442	-1	ENSMUST00000060947	609	-1	ENSMUST00000055349	576	-1	ENSMUST00000165887	1854	-1	ENSMUST00000073468	56	-1	ENSMUST00000102181	32	-1
ENSMUST00000015856	63	1	ENSMUST00000126071	3642	-1	ENSMUST00000105987	2210	-1	ENSMUST00000034475	1769	-1	ENSMUST00000068958	573	-1	ENSMUST00000046627	331	-1	ENSMUST00000130293	331	-1	ENSMUST00000055349	804	-1	ENSMUST00000165887	1878	-1	ENSMUST00000078172	1028	-1	ENSMUST00000102182	17	-1
ENSMUST00000015856	81	1	ENSMUST00000126071	3707	-1	ENSMUST00000105987	3818	-1	ENSMUST00000034475	2618	-1	ENSMUST00000040481	1006	-1	ENSMUST00000046627	581	-1	ENSMUST00000130293	432	-1	ENSMUST00000055349	927	-1	ENSMUST00000165887	1949	-1	ENSMUST00000078172	468	-1	ENSMUST00000102182	3	-1
ENSMUST00000015889	1146	1	ENSMUST00000026993	104	-1	ENSMUST00000105987	5384	-1	ENSMUST00000034475	5563	-1	ENSMUST00000040481	1573	-1	ENSMUST00000046627	610	-1	ENSMUST00000130293	468	-1	ENSMUST00000065731	296	-1	ENSMUST00000165887	712	-1	ENSMUST00000078172	651	-1	ENSMUST00000102182	32	-1
ENSMUST00000015889	1185	1	ENSMUST00000026993	1092	-1	ENSMUST00000030742	1312	-1	ENSMUST00000034475	795	-1	ENSMUST00000040481	2165	-1	ENSMUST00000046627	997	-1	ENSMUST00000130293	486	-1	ENSMUST00000065731	300	-1	ENSMUST00000074232	112	-1	ENSMUST00000094214	1091	-1	ENSMUST00000102182	48	-1
ENSMUST00000015889	1369	1	ENSMUST00000026993	1443	-1	ENSMUST00000030742	218	-1	ENSMUST00000068135	1042	-1	ENSMUST00000040481	756	-1	ENSMUST00000167816	1172	-1	ENSMUST00000081035	1122	-1	ENSMUST00000065731	307	-1	ENSMUST00000074232	230	-1	ENSMUST00000094214	226	-1	ENSMUST00000102182	60	-1
ENSMUST00000015889	1376	1	ENSMUST00000026993	1567	-1	ENSMUST00000030742	55	-1	ENSMUST00000068135	124	-1	ENSMUST00000046433	1040	-1	ENSMUST00000167816	1370	-1	ENSMUST00000081035	1162	-1	ENSMUST00000065740	1532	-1	ENSMUST00000074232	430	-1	ENSMUST00000094214	236	-1	ENSMUST00000102183	3	-1
ENSMUST00000015889	1467	1	ENSMUST00000026993	484	-1	ENSMUST00000030742	986	-1	ENSMUST00000068135	2563	-1	ENSMUST00000046433	1142	-1	ENSMUST00000167816	1653	-1	ENSMUST00000081035	1268	-1	ENSMUST00000065740	750	-1	ENSMUST00000077337	1454	-1	ENSMUST00000094214	720	-1	ENSMUST00000102183	32	-1
ENSMUST00000015889	836	1	ENSMUST00000026993	706	-1	ENSMUST00000030743	1092	-1	ENSMUST00000068135	2842	-1	ENSMUST00000046433	763	-1	ENSMUST00000167816	2269	-1	ENSMUST00000055097	1673	-1	ENSMUST00000065740	808	-1	ENSMUST00000077337	1759	-1	ENSMUST00000094214	947	-1	ENSMUST00000102183	60	-1
ENSMUST00000015891	2522	1	ENSMUST00000026994	1423	-1	ENSMUST00000030743	1477	-1	ENSMUST00000068135	763	-1	ENSMUST00000046433	77	-1	ENSMUST00000167816	2627	-1	ENSMUST00000055097	2347	-1	ENSMUST00000065740	922	-1	ENSMUST00000077337	2013	-1	ENSMUST00000094216	2174	-1	ENSMUST00000102184	32	-1
ENSMUST00000015891	2536	1	ENSMUST00000026994	1580	-1	ENSMUST00000030743	149	-1	ENSMUST00000068135	903	-1	ENSMUST00000040523	2505	-1	ENSMUST00000167816	30	-1	ENSMUST00000055097	2424	-1	ENSMUST00000065741	256	-1	ENSMUST00000077337	534	-1	ENSMUST00000094216	3407	-1	ENSMUST00000102184	58	-1
ENSMUST00000015891	2549	1	ENSMUST00000026994	1755	-1	ENSMUST00000030743	197	-1	ENSMUST00000034478	1631	-1	ENSMUST00000040523	4657	-1	ENSMUST00000046831	735	-1	ENSMUST00000055097	3539	-1	ENSMUST00000065741	295	-1	ENSMUST00000077337	690	-1	ENSMUST00000094216	3778	-1	ENSMUST00000102186	67	-1
ENSMUST00000015987	141	1	ENSMUST00000026994	3003	-1	ENSMUST00000030743	2048	-1	ENSMUST00000034478	2822	-1	ENSMUST00000040523	5306	-1	ENSMUST00000046831	756	-1	ENSMUST00000055097	643	-1	ENSMUST00000065741	41	-1	ENSMUST00000074177	663	-1	ENSMUST00000094216	478	-1	ENSMUST00000102188	11	-1
ENSMUST00000015998	1503	1	ENSMUST00000026994	424	-1	ENSMUST00000030743	2124	-1	ENSMUST00000034478	352	-1	ENSMUST00000040523	6496	-1	ENSMUST00000046839	171	-1	ENSMUST00000051129	2336	-1	ENSMUST00000065741	764	-1	ENSMUST00000074177	72	-1	ENSMUST00000094226	263	-1	ENSMUST00000102188	52	-1
ENSMUST00000015998	1523	1	ENSMUST00000052949	1156	-1	ENSMUST00000030747	1040	-1	ENSMUST00000034478	765	-1	ENSMUST00000040523	6571	-1	ENSMUST00000046839	331	-1	ENSMUST00000051129	2445	-1	ENSMUST00000065741	816	-1	ENSMUST00000074177	86	-1	ENSMUST00000094226	272	-1	ENSMUST00000102189	18	-1
ENSMUST00000015998	689	1	ENSMUST00000052949	1342	-1	ENSMUST00000030747	1276	-1	ENSMUST00000034478	859	-1	ENSMUST00000098473	150	-1	ENSMUST00000046839	349	-1	ENSMUST00000051129	2488	-1	ENSMUST00000121024	239	-1	ENSMUST00000074177	867	-1	ENSMUST00000094227	2327	-1	ENSMUST00000102189	58	-1
ENSMUST00000016023	3096	1	ENSMUST00000052949	3117	-1	ENSMUST00000030747	1858	-1	ENSMUST00000071125	1806	-1	ENSMUST00000098473	3079	-1	ENSMUST00000046839	440	-1	ENSMUST00000051129	2841	-1	ENSMUST00000121024	300	-1	ENSMUST00000074177	912	-1	ENSMUST00000094227	2687	-1	ENSMUST00000102189	70	-1
ENSMUST00000016023	3120	1	ENSMUST00000052949	811	-1	ENSMUST00000030747	218	-1	ENSMUST00000071125	2060	-1	ENSMUST00000098473	3207	-1	ENSMUST00000046839	535	-1	ENSMUST00000051129	3283	-1	ENSMUST00000121024	37	-1	ENSMUST00000102972	228	-1	ENSMUST00000094227	385	-1	ENSMUST00000102189	80	-1
ENSMUST00000016023	3609	1	ENSMUST00000127195	1478	-1	ENSMUST00000030747	2984	-1	ENSMUST00000071125	2328	-1	ENSMUST00000098473	5675	-1	ENSMUST00000036018	252	-1	ENSMUST00000051129	3469	-1	ENSMUST00000121024	52	-1	ENSMUST00000102972	306	-1	ENSMUST00000173287	2880	-1	ENSMUST00000102190	45	-1
ENSMUST00000016023	3665	1	ENSMUST00000127195	1781	-1	ENSMUST00000030751	2024	-1	ENSMUST00000071125	2458	-1	ENSMUST00000098473	7620	-1	ENSMUST00000036018	573	-1	ENSMUST00000057685	187	-1	ENSMUST00000121024	881	-1	ENSMUST00000102972	452	-1	ENSMUST00000173287	5264	-1	ENSMUST00000102191	13	-1
ENSMUST00000016023	912	1	ENSMUST00000127195	296	-1	ENSMUST00000030751	2153	-1	ENSMUST00000071125	3020	-1	ENSMUST00000098473	7947	-1	ENSMUST00000036018	58	-1	ENSMUST00000057685	442	-1	ENSMUST00000121024	891	-1	ENSMUST00000112634	4240	-1	ENSMUST00000173287	532	-1	ENSMUST00000102191	24	-1
ENSMUST00000016072	5057	1	ENSMUST00000127195	309	-1	ENSMUST00000030751	2234	-1	ENSMUST00000071125	984	-1	ENSMUST00000046557	1485	-1	ENSMUST00000036018	597	-1	ENSMUST00000057685	617	-1	ENSMUST00000065758	17	-1	ENSMUST00000112634	4855	-1	ENSMUST00000173287	5432	-1	ENSMUST00000102192	55	-1
ENSMUST00000016086	1931	1	ENSMUST00000127195	566	-1	ENSMUST00000030751	2798	-1	ENSMUST00000050433	1986	-1	ENSMUST00000046557	1542	-1	ENSMUST00000036018	675	-1	ENSMUST00000057685	622	-1	ENSMUST00000065758	3	-1	ENSMUST00000112634	5517	-1	ENSMUST00000173287	6841	-1	ENSMUST00000102193	34	-1
ENSMUST00000016086	1956	1	ENSMUST00000026999	1437	-1	ENSMUST00000030751	3520	-1	ENSMUST00000050433	2742	-1	ENSMUST00000046557	1626	-1	ENSMUST00000098761	2386	-1	ENSMUST00000057454	34	-1	ENSMUST00000065758	648	-1	ENSMUST00000112634	5875	-1	ENSMUST00000041115	1821	-1	ENSMUST00000102208	101	-1
ENSMUST00000016086	2234	1	ENSMUST00000026999	410	-1	ENSMUST00000030751	977	-1	ENSMUST00000050433	2754	-1	ENSMUST00000046557	1747	-1	ENSMUST00000098761	3066	-1	ENSMUST00000057454	346	-1	ENSMUST00000065758	798	-1	ENSMUST00000112634	778	-1	ENSMUST00000041115	193	-1	ENSMUST00000102214	19	-1
ENSMUST00000016086	2255	1	ENSMUST00000026999	564	-1	ENSMUST00000006618	1073	-1	ENSMUST00000050433	377	-1	ENSMUST00000046557	319	-1	ENSMUST00000098761	6466	-1	ENSMUST00000057454	443	-1	ENSMUST00000065758	836	-1	ENSMUST00000072242	1099	-1	ENSMUST00000041115	606	-1	ENSMUST00000102214	75	-1
ENSMUST00000016088	1401	1	ENSMUST00000026999	663	-1	ENSMUST00000006618	218	-1	ENSMUST00000050433	611	-1	ENSMUST00000097393	2054	-1	ENSMUST00000098761	6796	-1	ENSMUST00000057454	455	-1	ENSMUST00000065785	113	-1	ENSMUST00000072242	152	-1	ENSMUST00000094245	1042	-1	ENSMUST00000102214	91	-1
ENSMUST00000016105	1536	1	ENSMUST00000026999	738	-1	ENSMUST00000006618	2519	-1	ENSMUST00000034483	1083	-1	ENSMUST00000097393	2073	-1	ENSMUST00000098761	6856	-1	ENSMUST00000053855	2053	-1	ENSMUST00000065785	626	-1	ENSMUST00000072242	1811	-1	ENSMUST00000094245	1120	-1	ENSMUST00000102219	19	-1
ENSMUST00000016105	1733	1	ENSMUST00000026999	747	-1	ENSMUST00000006618	305	-1	ENSMUST00000034483	264	-1	ENSMUST00000097393	2239	-1	ENSMUST00000098761	73	-1	ENSMUST00000053855	2191	-1	ENSMUST00000065785	849	-1	ENSMUST00000072242	2019	-1	ENSMUST00000094245	1208	-1	ENSMUST00000102219	75	-1
ENSMUST00000016138	11	1	ENSMUST00000074157	1710	-1	ENSMUST00000006618	599	-1	ENSMUST00000034483	291	-1	ENSMUST00000097393	2344	-1	ENSMUST00000097418	1046	-1	ENSMUST00000053855	261	-1	ENSMUST00000065781	178	-1	ENSMUST00000072242	71	-1	ENSMUST00000094245	910	-1	ENSMUST00000102225	19	-1
ENSMUST00000016138	1136	1	ENSMUST00000074157	2808	-1	ENSMUST00000030757	2240	-1	ENSMUST00000034483	769	-1	ENSMUST00000097393	56	-1	ENSMUST00000097418	32	-1	ENSMUST00000053855	705	-1	ENSMUST00000065781	547	-1	ENSMUST00000072242	83	-1	ENSMUST00000094245	942	-1	ENSMUST00000102225	75	-1
ENSMUST00000016143	1921	1	ENSMUST00000074157	3783	-1	ENSMUST00000030757	3179	-1	ENSMUST00000034483	88	-1	ENSMUST00000097393	903	-1	ENSMUST00000097418	415	-1	ENSMUST00000053855	855	-1	ENSMUST00000065781	683	-1	ENSMUST00000080014	23	-1	ENSMUST00000094251	1900	-1	ENSMUST00000102235	19	-1
ENSMUST00000016143	1945	1	ENSMUST00000074157	3876	-1	ENSMUST00000030757	4834	-1	ENSMUST00000115672	1302	-1	ENSMUST00000040609	128	-1	ENSMUST00000097418	523	-1	ENSMUST00000117276	1504	-1	ENSMUST00000065781	715	-1	ENSMUST00000080014	392	-1	ENSMUST00000094251	2192	-1	ENSMUST00000102235	75	-1
ENSMUST00000016144	1269	1	ENSMUST00000074157	4548	-1	ENSMUST00000030757	746	-1	ENSMUST00000115672	181	-1	ENSMUST00000040609	452	-1	ENSMUST00000097418	663	-1	ENSMUST00000117276	167	-1	ENSMUST00000065781	836	-1	ENSMUST00000080014	567	-1	ENSMUST00000094251	2513	-1	ENSMUST00000102235	91	-1
ENSMUST00000016172	10379	1	ENSMUST00000027009	1107	-1	ENSMUST00000030760	1793	-1	ENSMUST00000115672	2375	-1	ENSMUST00000040609	470	-1	ENSMUST00000097418	828	-1	ENSMUST00000117276	1800	-1	ENSMUST00000065786	11	-1	ENSMUST00000080014	769	-1	ENSMUST00000094251	2578	-1	ENSMUST00000102244	19	-1
ENSMUST00000107802	1354	1	ENSMUST00000027009	1198	-1	ENSMUST00000030760	240	-1	ENSMUST00000115672	2725	-1	ENSMUST00000040609	56	-1	ENSMUST00000065204	1038	-1	ENSMUST00000117276	3078	-1	ENSMUST00000065786	25	-1	ENSMUST00000080014	815	-1	ENSMUST00000094251	4525	-1	ENSMUST00000102244	75	-1
ENSMUST00000107802	1568	1	ENSMUST00000027009	1711	-1	ENSMUST00000030760	475	-1	ENSMUST00000115672	474	-1	ENSMUST00000039775	1375	-1	ENSMUST00000065204	2263	-1	ENSMUST00000058093	284	-1	ENSMUST00000065786	637	-1	ENSMUST00000079788	1457	-1	ENSMUST00000076317	1063	-1	ENSMUST00000102244	91	-1
ENSMUST00000107802	693	1	ENSMUST00000027009	2224	-1	ENSMUST00000030760	907	-1	ENSMUST00000115672	753	-1	ENSMUST00000039775	1431	-1	ENSMUST00000065204	2458	-1	ENSMUST00000058093	417	-1	ENSMUST00000065786	878	-1	ENSMUST00000079788	1771	-1	ENSMUST00000076317	1166	-1	ENSMUST00000102245	19	-1
ENSMUST00000107802	911	1	ENSMUST00000027009	649	-1	ENSMUST00000030760	975	-1	ENSMUST00000034499	1120	-1	ENSMUST00000039775	2536	-1	ENSMUST00000065204	754	-1	ENSMUST00000058093	471	-1	ENSMUST00000092351	106	-1	ENSMUST00000079788	356	-1	ENSMUST00000076317	160	-1	ENSMUST00000102245	91	-1
ENSMUST00000107802	914	1	ENSMUST00000027009	765	-1	ENSMUST00000115451	1140	-1	ENSMUST00000034499	458	-1	ENSMUST00000039775	3665	-1	ENSMUST00000065204	772	-1	ENSMUST00000058093	687	-1	ENSMUST00000092351	230	-1	ENSMUST00000079788	473	-1	ENSMUST00000076317	46	-1	ENSMUST00000102257	19	-1
ENSMUST00000107804	2257	1	ENSMUST00000027015	1099	-1	ENSMUST00000115451	1866	-1	ENSMUST00000034499	869	-1	ENSMUST00000039775	3791	-1	ENSMUST00000102858	1232	-1	ENSMUST00000058093	691	-1	ENSMUST00000092351	326	-1	ENSMUST00000077116	1006	-1	ENSMUST00000094287	1861	-1	ENSMUST00000102257	75	-1
ENSMUST00000107804	3957	1	ENSMUST00000027015	152	-1	ENSMUST00000115451	3301	-1	ENSMUST00000034499	937	-1	ENSMUST00000088788	1127	-1	ENSMUST00000102858	1820	-1	ENSMUST00000058093	972	-1	ENSMUST00000092351	332	-1	ENSMUST00000077116	1016	-1	ENSMUST00000094287	2320	-1	ENSMUST00000102257	90	-1
ENSMUST00000107804	4699	1	ENSMUST00000027015	332	-1	ENSMUST00000115451	3446	-1	ENSMUST00000034499	951	-1	ENSMUST00000088788	1154	-1	ENSMUST00000102858	2930	-1	ENSMUST00000054801	1614	-1	ENSMUST00000092351	70	-1	ENSMUST00000077116	1045	-1	ENSMUST00000094287	28	-1	ENSMUST00000102259	39	-1
ENSMUST00000107804	4966	1	ENSMUST00000027015	68	-1	ENSMUST00000115451	5003	-1	ENSMUST00000058692	1217	-1	ENSMUST00000088788	1760	-1	ENSMUST00000102858	488	-1	ENSMUST00000054801	1826	-1	ENSMUST00000065793	106	-1	ENSMUST00000077116	308	-1	ENSMUST00000094287	3085	-1	ENSMUST00000102261	31	-1
ENSMUST00000107804	4975	1	ENSMUST00000027015	87	-1	ENSMUST00000030765	1151	-1	ENSMUST00000058692	343	-1	ENSMUST00000088788	491	-1	ENSMUST00000046869	1011	-1	ENSMUST00000054801	2217	-1	ENSMUST00000065793	1072	-1	ENSMUST00000072079	1507	-1	ENSMUST00000094287	894	-1	ENSMUST00000102262	22	-1
ENSMUST00000107818	1224	1	ENSMUST00000114268	1000	-1	ENSMUST00000030765	1366	-1	ENSMUST00000058692	436	-1	ENSMUST00000088788	707	-1	ENSMUST00000046869	1236	-1	ENSMUST00000054801	2637	-1	ENSMUST00000065793	1863	-1	ENSMUST00000072079	1649	-1	ENSMUST00000031446	1063	-1	ENSMUST00000102262	30	-1
ENSMUST00000107818	1260	1	ENSMUST00000114268	170	-1	ENSMUST00000030765	2015	-1	ENSMUST00000034507	1164	-1	ENSMUST00000041318	1158	-1	ENSMUST00000046869	1500	-1	ENSMUST00000054801	2650	-1	ENSMUST00000065793	196	-1	ENSMUST00000072079	1742	-1	ENSMUST00000031446	1123	-1	ENSMUST00000102262	34	-1
ENSMUST00000107818	1281	1	ENSMUST00000114268	429	-1	ENSMUST00000030765	2870	-1	ENSMUST00000034507	1283	-1	ENSMUST00000041318	1244	-1	ENSMUST00000046869	894	-1	ENSMUST00000054801	3162	-1	ENSMUST00000065793	262	-1	ENSMUST00000072079	2030	-1	ENSMUST00000031446	333	-1	ENSMUST00000102263	28	-1
ENSMUST00000107818	1298	1	ENSMUST00000114268	474	-1	ENSMUST00000030765	4710	-1	ENSMUST00000034507	1513	-1	ENSMUST00000041318	2424	-1	ENSMUST00000044021	2038	-1	ENSMUST00000023790	1065	-1	ENSMUST00000065793	760	-1	ENSMUST00000072079	571	-1	ENSMUST00000031446	730	-1	ENSMUST00000102268	36	-1
ENSMUST00000107818	1317	1	ENSMUST00000114268	989	-1	ENSMUST00000160884	1924	-1	ENSMUST00000034507	1566	-1	ENSMUST00000041318	601	-1	ENSMUST00000044021	2926	-1	ENSMUST00000023790	1080	-1	ENSMUST00000093113	1224	-1	ENSMUST00000086298	1814	-1	ENSMUST00000031446	919	-1	ENSMUST00000102268	82	-1
ENSMUST00000107818	1337	1	ENSMUST00000063508	2472	-1	ENSMUST00000160884	2585	-1	ENSMUST00000034507	628	-1	ENSMUST00000041318	890	-1	ENSMUST00000044021	3005	-1	ENSMUST00000023790	1357	-1	ENSMUST00000093113	3291	-1	ENSMUST00000086298	184	-1	ENSMUST00000031446	97	-1	ENSMUST00000102268	94	-1
ENSMUST00000107818	1356	1	ENSMUST00000063508	3730	-1	ENSMUST00000160884	3061	-1	ENSMUST00000034507	654	-1	ENSMUST00000041318	948	-1	ENSMUST00000044021	3238	-1	ENSMUST00000023790	2400	-1	ENSMUST00000093113	4143	-1	ENSMUST00000086298	2486	-1	ENSMUST00000139092	2351	-1	ENSMUST00000102272	37	-1
ENSMUST00000107818	1377	1	ENSMUST00000063508	377	-1	ENSMUST00000160884	3096	-1	ENSMUST00000034508	2738	-1	ENSMUST00000042661	1319	-1	ENSMUST00000044021	69	-1	ENSMUST00000023790	739	-1	ENSMUST00000093113	4283	-1	ENSMUST00000086298	366	-1	ENSMUST00000139092	2694	-1	ENSMUST00000102272	58	-1
ENSMUST00000107818	1405	1	ENSMUST00000063508	3866	-1	ENSMUST00000160884	3499	-1	ENSMUST00000034508	3408	-1	ENSMUST00000042661	2613	-1	ENSMUST00000106061	1015	-1	ENSMUST00000053871	1332	-1	ENSMUST00000093113	5049	-1	ENSMUST00000086298	429	-1	ENSMUST00000139092	2836	-1	ENSMUST00000102273	37	-1
ENSMUST00000107818	1550	1	ENSMUST00000063508	4109	-1	ENSMUST00000160884	62	-1	ENSMUST00000034508	3761	-1	ENSMUST00000042661	3483	-1	ENSMUST00000106061	1342	-1	ENSMUST00000053871	189	-1	ENSMUST00000093113	5417	-1	ENSMUST00000086041	1486	-1	ENSMUST00000139092	408	-1	ENSMUST00000102274	23	-1
ENSMUST00000107818	1764	1	ENSMUST00000063508	5083	-1	ENSMUST00000030773	143	-1	ENSMUST00000114840	107	-1	ENSMUST00000042661	617	-1	ENSMUST00000106061	1405	-1	ENSMUST00000053871	2471	-1	ENSMUST00000065856	1342	-1	ENSMUST00000086041	1749	-1	ENSMUST00000139092	970	-1	ENSMUST00000102274	44	-1
ENSMUST00000107818	2165	1	ENSMUST00000049648	1384	-1	ENSMUST00000030773	187	-1	ENSMUST00000114840	1717	-1	ENSMUST00000042661	821	-1	ENSMUST00000106061	2168	-1	ENSMUST00000053871	645	-1	ENSMUST00000065856	2771	-1	ENSMUST00000086041	1773	-1	ENSMUST00000094303	1586	-1	ENSMUST00000102275	37	-1
ENSMUST00000107818	2189	1	ENSMUST00000049648	1655	-1	ENSMUST00000030773	1891	-1	ENSMUST00000114840	194	-1	ENSMUST00000040624	2030	-1	ENSMUST00000106061	2939	-1	ENSMUST00000053871	879	-1	ENSMUST00000065856	4023	-1	ENSMUST00000086041	409	-1	ENSMUST00000094303	1814	-1	ENSMUST00000102275	58	-1
ENSMUST00000107863	2561	1	ENSMUST00000049648	455	-1	ENSMUST00000030773	2684	-1	ENSMUST00000114840	591	-1	ENSMUST00000040624	2656	-1	ENSMUST00000165566	1528	-1	ENSMUST00000058056	11	-1	ENSMUST00000065856	4087	-1	ENSMUST00000086041	824	-1	ENSMUST00000094303	270	-1	ENSMUST00000102276	37	-1
ENSMUST00000107863	2656	1	ENSMUST00000049648	547	-1	ENSMUST00000030773	3245	-1	ENSMUST00000034510	1309	-1	ENSMUST00000040624	3991	-1	ENSMUST00000165566	5059	-1	ENSMUST00000058056	132	-1	ENSMUST00000065856	4513	-1	ENSMUST00000062678	1044	-1	ENSMUST00000094303	288	-1	ENSMUST00000102276	58	-1
ENSMUST00000107863	419	1	ENSMUST00000049648	556	-1	ENSMUST00000139685	1245	-1	ENSMUST00000034510	2696	-1	ENSMUST00000040624	5315	-1	ENSMUST00000165566	5263	-1	ENSMUST00000058056	180	-1	ENSMUST00000065856	649	-1	ENSMUST00000062678	1198	-1	ENSMUST00000094303	477	-1	ENSMUST00000102277	34	-1
ENSMUST00000107863	431	1	ENSMUST00000051589	1543	-1	ENSMUST00000139685	1899	-1	ENSMUST00000034510	2877	-1	ENSMUST00000040624	777	-1	ENSMUST00000165566	562	-1	ENSMUST00000058056	256	-1	ENSMUST00000065826	176	-1	ENSMUST00000062678	1908	-1	ENSMUST00000094312	1041	-1	ENSMUST00000102277	55	-1
ENSMUST00000107883	2887	1	ENSMUST00000051589	1961	-1	ENSMUST00000139685	298	-1	ENSMUST00000034510	4322	-1	ENSMUST00000039909	249	-1	ENSMUST00000165566	6195	-1	ENSMUST00000058056	6	-1	ENSMUST00000065826	336	-1	ENSMUST00000062678	1921	-1	ENSMUST00000094312	2166	-1	ENSMUST00000102278	37	-1
ENSMUST00000107883	5415	1	ENSMUST00000051589	348	-1	ENSMUST00000139685	370	-1	ENSMUST00000034510	4535	-1	ENSMUST00000039909	382	-1	ENSMUST00000038749	1437	-1	ENSMUST00000056949	1415	-1	ENSMUST00000065826	344	-1	ENSMUST00000062678	514	-1	ENSMUST00000094312	2330	-1	ENSMUST00000102278	58	-1
ENSMUST00000107883	5438	1	ENSMUST00000051589	769	-1	ENSMUST00000139685	737	-1	ENSMUST00000034510	4861	-1	ENSMUST00000039909	455	-1	ENSMUST00000038749	167	-1	ENSMUST00000056949	2538	-1	ENSMUST00000065826	420	-1	ENSMUST00000074740	1081	-1	ENSMUST00000094312	3086	-1	ENSMUST00000102279	37	-1
ENSMUST00000107883	765	1	ENSMUST00000051589	814	-1	ENSMUST00000167926	1029	-1	ENSMUST00000034511	1051	-1	ENSMUST00000039909	503	-1	ENSMUST00000038749	329	-1	ENSMUST00000056949	2675	-1	ENSMUST00000065826	640	-1	ENSMUST00000074740	1726	-1	ENSMUST00000094312	759	-1	ENSMUST00000102279	58	-1
ENSMUST00000107883	783	1	ENSMUST00000027027	1421	-1	ENSMUST00000167926	176	-1	ENSMUST00000034511	1560	-1	ENSMUST00000039909	65	-1	ENSMUST00000038749	558	-1	ENSMUST00000056949	2738	-1	ENSMUST00000114754	1213	-1	ENSMUST00000074740	1854	-1	ENSMUST00000094312	861	-1	ENSMUST00000102281	37	-1
ENSMUST00000107883	813	1	ENSMUST00000027027	1577	-1	ENSMUST00000167926	95	-1	ENSMUST00000034511	276	-1	ENSMUST00000073892	119	-1	ENSMUST00000038749	729	-1	ENSMUST00000056949	603	-1	ENSMUST00000114754	1573	-1	ENSMUST00000074740	606	-1	ENSMUST00000094315	1013	-1	ENSMUST00000102281	58	-1
ENSMUST00000107894	2775	1	ENSMUST00000027027	205	-1	ENSMUST00000167926	968	-1	ENSMUST00000034511	471	-1	ENSMUST00000073892	138	-1	ENSMUST00000126388	131	-1	ENSMUST00000050536	1211	-1	ENSMUST00000114754	2041	-1	ENSMUST00000074740	842	-1	ENSMUST00000094315	1223	-1	ENSMUST00000102282	35	-1
ENSMUST00000107894	3112	1	ENSMUST00000027027	2563	-1	ENSMUST00000030778	1356	-1	ENSMUST00000034511	918	-1	ENSMUST00000073892	393	-1	ENSMUST00000126388	1380	-1	ENSMUST00000050536	1607	-1	ENSMUST00000114754	2837	-1	ENSMUST00000163692	1516	-1	ENSMUST00000094315	1404	-1	ENSMUST00000102282	56	-1
ENSMUST00000107896	2042	1	ENSMUST00000027027	623	-1	ENSMUST00000030778	1366	-1	ENSMUST00000034512	169	-1	ENSMUST00000118118	1116	-1	ENSMUST00000126388	1639	-1	ENSMUST00000050536	489	-1	ENSMUST00000114754	3050	-1	ENSMUST00000163692	2501	-1	ENSMUST00000094315	1595	-1	ENSMUST00000102283	35	-1
ENSMUST00000107896	2062	1	ENSMUST00000053407	1071	-1	ENSMUST00000030778	195	-1	ENSMUST00000034512	2087	-1	ENSMUST00000118118	1705	-1	ENSMUST00000126388	321	-1	ENSMUST00000050536	6	-1	ENSMUST00000114754	810	-1	ENSMUST00000163692	2682	-1	ENSMUST00000094315	1771	-1	ENSMUST00000102283	56	-1
ENSMUST00000107896	2071	1	ENSMUST00000053407	1606	-1	ENSMUST00000030778	382	-1	ENSMUST00000034512	608	-1	ENSMUST00000118118	2807	-1	ENSMUST00000126388	509	-1	ENSMUST00000050067	247	-1	ENSMUST00000052907	1199	-1	ENSMUST00000163692	2850	-1	ENSMUST00000094315	2339	-1	ENSMUST00000102285	45	-1
ENSMUST00000107907	1655	1	ENSMUST00000053407	187	-1	ENSMUST00000030778	680	-1	ENSMUST00000176636	2142	-1	ENSMUST00000118118	3622	-1	ENSMUST00000098603	181	-1	ENSMUST00000050067	2510	-1	ENSMUST00000052907	1464	-1	ENSMUST00000163692	2897	-1	ENSMUST00000094331	2314	-1	ENSMUST00000102285	5	-1
ENSMUST00000107907	869	1	ENSMUST00000053407	2620	-1	ENSMUST00000030782	1245	-1	ENSMUST00000176636	2733	-1	ENSMUST00000042993	463	-1	ENSMUST00000098603	3181	-1	ENSMUST00000050067	2523	-1	ENSMUST00000052907	1937	-1	ENSMUST00000163692	3878	-1	ENSMUST00000094331	2609	-1	ENSMUST00000102286	51	-1
ENSMUST00000107909	1675	1	ENSMUST00000027032	3620	-1	ENSMUST00000030782	2428	-1	ENSMUST00000176636	2983	-1	ENSMUST00000042993	573	-1	ENSMUST00000098603	388	-1	ENSMUST00000050067	3129	-1	ENSMUST00000052907	3246	-1	ENSMUST00000079363	1078	-1	ENSMUST00000094331	3170	-1	ENSMUST00000102289	42	-1
ENSMUST00000107909	1689	1	ENSMUST00000027032	555	-1	ENSMUST00000030782	44	-1	ENSMUST00000176636	3318	-1	ENSMUST00000042993	76	-1	ENSMUST00000098603	7515	-1	ENSMUST00000050067	3207	-1	ENSMUST00000052907	4127	-1	ENSMUST00000079363	1350	-1	ENSMUST00000094331	5256	-1	ENSMUST00000102291	32	-1
ENSMUST00000107916	1002	1	ENSMUST00000027032	6336	-1	ENSMUST00000030782	644	-1	ENSMUST00000176636	3561	-1	ENSMUST00000042993	87	-1	ENSMUST00000071169	2395	-1	ENSMUST00000059790	1750	-1	ENSMUST00000052907	458	-1	ENSMUST00000079363	1704	-1	ENSMUST00000094335	1284	-1	ENSMUST00000102291	41	-1
ENSMUST00000107916	1355	1	ENSMUST00000027032	6814	-1	ENSMUST00000105659	1016	-1	ENSMUST00000176636	649	-1	ENSMUST00000114278	1808	-1	ENSMUST00000071169	702	-1	ENSMUST00000059790	3763	-1	ENSMUST00000065878	487	-1	ENSMUST00000079363	1750	-1	ENSMUST00000094335	1422	-1	ENSMUST00000102293	42	-1
ENSMUST00000107916	1384	1	ENSMUST00000027035	1351	-1	ENSMUST00000105659	1593	-1	ENSMUST00000114865	1203	-1	ENSMUST00000114278	1879	-1	ENSMUST00000071169	868	-1	ENSMUST00000059790	612	-1	ENSMUST00000065878	510	-1	ENSMUST00000079363	639	-1	ENSMUST00000094335	554	-1	ENSMUST00000102293	47	-1
ENSMUST00000107916	936	1	ENSMUST00000027035	2795	-1	ENSMUST00000105659	1790	-1	ENSMUST00000114865	3162	-1	ENSMUST00000114278	685	-1	ENSMUST00000165951	1044	-1	ENSMUST00000059790	667	-1	ENSMUST00000065878	532	-1	ENSMUST00000079363	691	-1	ENSMUST00000094335	769	-1	ENSMUST00000102294	33	-1
ENSMUST00000107938	5141	1	ENSMUST00000027035	2802	-1	ENSMUST00000105659	469	-1	ENSMUST00000114865	4867	-1	ENSMUST00000114278	811	-1	ENSMUST00000165951	1141	-1	ENSMUST00000059790	740	-1	ENSMUST00000065878	545	-1	ENSMUST00000079952	231	-1	ENSMUST00000094335	925	-1	ENSMUST00000102294	42	-1
ENSMUST00000107938	5269	1	ENSMUST00000027035	482	-1	ENSMUST00000105659	786	-1	ENSMUST00000114865	5470	-1	ENSMUST00000114594	1841	-1	ENSMUST00000165951	435	-1	ENSMUST00000059790	805	-1	ENSMUST00000065878	765	-1	ENSMUST00000079952	315	-1	ENSMUST00000094337	1210	-1	ENSMUST00000102295	33	-1
ENSMUST00000107938	5329	1	ENSMUST00000027035	947	-1	ENSMUST00000030784	2055	-1	ENSMUST00000114865	882	-1	ENSMUST00000114594	2039	-1	ENSMUST00000165951	514	-1	ENSMUST00000042405	1049	-1	ENSMUST00000065865	221	-1	ENSMUST00000079952	322	-1	ENSMUST00000094337	259	-1	ENSMUST00000102295	42	-1
ENSMUST00000107938	5362	1	ENSMUST00000160777	2907	-1	ENSMUST00000030784	2289	-1	ENSMUST00000052725	1227	-1	ENSMUST00000114594	2645	-1	ENSMUST00000165951	9	-1	ENSMUST00000042405	122	-1	ENSMUST00000065865	425	-1	ENSMUST00000079952	384	-1	ENSMUST00000094337	565	-1	ENSMUST00000102297	17	-1
ENSMUST00000107938	5395	1	ENSMUST00000160777	3481	-1	ENSMUST00000030784	262	-1	ENSMUST00000052725	1278	-1	ENSMUST00000114594	2806	-1	ENSMUST00000171109	1081	-1	ENSMUST00000042405	470	-1	ENSMUST00000065865	517	-1	ENSMUST00000043249	202	-1	ENSMUST00000094337	586	-1	ENSMUST00000102298	11	-1
ENSMUST00000107938	6400	1	ENSMUST00000160777	3581	-1	ENSMUST00000030784	2633	-1	ENSMUST00000052725	1829	-1	ENSMUST00000114594	4584	-1	ENSMUST00000171109	1542	-1	ENSMUST00000042405	8	-1	ENSMUST00000065906	1379	-1	ENSMUST00000043249	318	-1	ENSMUST00000094337	76	-1	ENSMUST00000102298	18	-1
ENSMUST00000107938	6410	1	ENSMUST00000160777	3856	-1	ENSMUST00000030784	320	-1	ENSMUST00000052725	1838	-1	ENSMUST00000114594	5092	-1	ENSMUST00000171109	2003	-1	ENSMUST00000042405	808	-1	ENSMUST00000065906	2270	-1	ENSMUST00000043249	648	-1	ENSMUST00000094337	986	-1	ENSMUST00000102298	41	-1
ENSMUST00000107938	6467	1	ENSMUST00000160777	633	-1	ENSMUST00000094438	1099	-1	ENSMUST00000052725	576	-1	ENSMUST00000040655	1082	-1	ENSMUST00000171109	816	-1	ENSMUST00000058098	1310	-1	ENSMUST00000065906	2703	-1	ENSMUST00000043249	982	-1	ENSMUST00000094339	1464	-1	ENSMUST00000102301	72	-1
ENSMUST00000107938	6512	1	ENSMUST00000027040	1523	-1	ENSMUST00000094438	1133	-1	ENSMUST00000044155	1048	-1	ENSMUST00000040655	1097	-1	ENSMUST00000102572	1006	-1	ENSMUST00000058098	1888	-1	ENSMUST00000065906	2819	-1	ENSMUST00000077247	519	-1	ENSMUST00000094339	1992	-1	ENSMUST00000102301	76	-1
ENSMUST00000107938	6521	1	ENSMUST00000027040	2039	-1	ENSMUST00000094438	315	-1	ENSMUST00000044155	1464	-1	ENSMUST00000040655	23	-1	ENSMUST00000102572	571	-1	ENSMUST00000058098	238	-1	ENSMUST00000065906	2843	-1	ENSMUST00000077247	797	-1	ENSMUST00000094339	2169	-1	ENSMUST00000102303	8	-1
ENSMUST00000107938	6554	1	ENSMUST00000027040	2487	-1	ENSMUST00000094438	363	-1	ENSMUST00000044155	1538	-1	ENSMUST00000040655	627	-1	ENSMUST00000102572	937	-1	ENSMUST00000058098	3089	-1	ENSMUST00000065906	847	-1	ENSMUST00000077247	927	-1	ENSMUST00000094339	2314	-1	ENSMUST00000102315	17	-1
ENSMUST00000107938	6665	1	ENSMUST00000027040	2904	-1	ENSMUST00000094438	550	-1	ENSMUST00000044155	3019	-1	ENSMUST00000040655	710	-1	ENSMUST00000105800	1752	-1	ENSMUST00000058098	3961	-1	ENSMUST00000065904	1266	-1	ENSMUST00000084727	1265	-1	ENSMUST00000094339	2412	-1	ENSMUST00000102315	81	-1
ENSMUST00000107938	6778	1	ENSMUST00000027040	7293	-1	ENSMUST00000094438	933	-1	ENSMUST00000044155	401	-1	ENSMUST00000040655	950	-1	ENSMUST00000105800	2878	-1	ENSMUST00000058098	4767	-1	ENSMUST00000065904	1372	-1	ENSMUST00000084727	1362	-1	ENSMUST00000094339	402	-1	ENSMUST00000102316	32	-1
ENSMUST00000107938	6809	1	ENSMUST00000140295	1307	-1	ENSMUST00000084116	1002	-1	ENSMUST00000044155	6017	-1	ENSMUST00000038676	1362	-1	ENSMUST00000105800	4096	-1	ENSMUST00000091628	2726	-1	ENSMUST00000065904	400	-1	ENSMUST00000084727	2108	-1	ENSMUST00000094340	1826	-1	ENSMUST00000102316	48	-1
ENSMUST00000107943	3919	1	ENSMUST00000140295	1434	-1	ENSMUST00000084116	149	-1	ENSMUST00000034519	1307	-1	ENSMUST00000038676	1470	-1	ENSMUST00000105800	417	-1	ENSMUST00000091628	3407	-1	ENSMUST00000065921	1189	-1	ENSMUST00000084727	2375	-1	ENSMUST00000094340	1939	-1	ENSMUST00000102316	76	-1
ENSMUST00000107943	4134	1	ENSMUST00000140295	2300	-1	ENSMUST00000084116	2423	-1	ENSMUST00000034519	1426	-1	ENSMUST00000038676	1939	-1	ENSMUST00000046959	1102	-1	ENSMUST00000091628	3735	-1	ENSMUST00000065921	138	-1	ENSMUST00000084727	2531	-1	ENSMUST00000094340	1993	-1	ENSMUST00000102319	27	-1
ENSMUST00000107943	5545	1	ENSMUST00000140295	3307	-1	ENSMUST00000084116	3327	-1	ENSMUST00000034519	1554	-1	ENSMUST00000038676	915	-1	ENSMUST00000046959	149	-1	ENSMUST00000091628	4311	-1	ENSMUST00000065921	539	-1	ENSMUST00000099761	2441	-1	ENSMUST00000094340	2549	-1	ENSMUST00000102320	13	-1
ENSMUST00000107943	9446	1	ENSMUST00000140295	3831	-1	ENSMUST00000084116	711	-1	ENSMUST00000034519	1812	-1	ENSMUST00000041569	202	-1	ENSMUST00000046959	1802	-1	ENSMUST00000091628	615	-1	ENSMUST00000065921	933	-1	ENSMUST00000099761	2667	-1	ENSMUST00000094340	657	-1	ENSMUST00000102320	39	-1
ENSMUST00000107958	842	1	ENSMUST00000144177	2722	-1	ENSMUST00000030795	1529	-1	ENSMUST00000034519	655	-1	ENSMUST00000041569	237	-1	ENSMUST00000046959	2065	-1	ENSMUST00000055735	15	-1	ENSMUST00000065921	992	-1	ENSMUST00000099761	4748	-1	ENSMUST00000094340	89	-1	ENSMUST00000102320	61	-1
ENSMUST00000107972	2545	1	ENSMUST00000144177	2772	-1	ENSMUST00000030795	2051	-1	ENSMUST00000034521	1402	-1	ENSMUST00000041569	798	-1	ENSMUST00000147041	1400	-1	ENSMUST00000055735	197	-1	ENSMUST00000065916	2430	-1	ENSMUST00000099761	6120	-1	ENSMUST00000109334	136	-1	ENSMUST00000102326	8	-1
ENSMUST00000107972	2715	1	ENSMUST00000144177	381	-1	ENSMUST00000030795	2270	-1	ENSMUST00000034521	172	-1	ENSMUST00000041569	86	-1	ENSMUST00000147041	2090	-1	ENSMUST00000055735	27	-1	ENSMUST00000065916	3397	-1	ENSMUST00000099761	6294	-1	ENSMUST00000109334	356	-1	ENSMUST00000102329	15	-1
ENSMUST00000107972	2977	1	ENSMUST00000144177	719	-1	ENSMUST00000030795	423	-1	ENSMUST00000034521	2422	-1	ENSMUST00000041569	92	-1	ENSMUST00000147041	301	-1	ENSMUST00000072666	1244	-1	ENSMUST00000065916	3406	-1	ENSMUST00000114843	145	-1	ENSMUST00000109334	395	-1	ENSMUST00000102329	5	-1
ENSMUST00000107972	3119	1	ENSMUST00000144177	764	-1	ENSMUST00000068825	1142	-1	ENSMUST00000034521	367	-1	ENSMUST00000043050	1350	-1	ENSMUST00000147041	47	-1	ENSMUST00000072666	1406	-1	ENSMUST00000065916	3412	-1	ENSMUST00000114843	353	-1	ENSMUST00000109336	210	-1	ENSMUST00000102332	12	-1
ENSMUST00000107972	842	1	ENSMUST00000088658	1178	-1	ENSMUST00000068825	1191	-1	ENSMUST00000034521	572	-1	ENSMUST00000043050	1644	-1	ENSMUST00000147041	5119	-1	ENSMUST00000072666	1897	-1	ENSMUST00000065916	6305	-1	ENSMUST00000114843	836	-1	ENSMUST00000109336	385	-1	ENSMUST00000102332	122	-1
ENSMUST00000107976	1480	1	ENSMUST00000088658	212	-1	ENSMUST00000068825	2327	-1	ENSMUST00000034522	2247	-1	ENSMUST00000043050	2080	-1	ENSMUST00000147041	825	-1	ENSMUST00000072666	745	-1	ENSMUST00000065916	6790	-1	ENSMUST00000114843	888	-1	ENSMUST00000109336	465	-1	ENSMUST00000102332	149	-1
ENSMUST00000107976	2739	1	ENSMUST00000088658	4091	-1	ENSMUST00000068825	341	-1	ENSMUST00000034522	2263	-1	ENSMUST00000043050	594	-1	ENSMUST00000039331	1532	-1	ENSMUST00000118729	295	-1	ENSMUST00000167220	1410	-1	ENSMUST00000114843	903	-1	ENSMUST00000109336	761	-1	ENSMUST00000102332	38	-1
ENSMUST00000107976	2747	1	ENSMUST00000088658	4096	-1	ENSMUST00000068825	580	-1	ENSMUST00000034522	2502	-1	ENSMUST00000043050	700	-1	ENSMUST00000039331	1889	-1	ENSMUST00000118729	421	-1	ENSMUST00000167220	2376	-1	ENSMUST00000114843	940	-1	ENSMUST00000109336	923	-1	ENSMUST00000102333	26	-1
ENSMUST00000107976	3014	1	ENSMUST00000088658	4356	-1	ENSMUST00000068825	801	-1	ENSMUST00000034522	3403	-1	ENSMUST00000167156	2032	-1	ENSMUST00000039331	261	-1	ENSMUST00000118729	912	-1	ENSMUST00000167220	3063	-1	ENSMUST00000074499	112	-1	ENSMUST00000094346	355	-1	ENSMUST00000102333	85	-1
ENSMUST00000107976	3263	1	ENSMUST00000088658	731	-1	ENSMUST00000030797	132	-1	ENSMUST00000034524	198	-1	ENSMUST00000167156	2078	-1	ENSMUST00000039331	561	-1	ENSMUST00000006660	3	-1	ENSMUST00000167220	3393	-1	ENSMUST00000074499	125	-1	ENSMUST00000094346	401	-1	ENSMUST00000102337	13	-1
ENSMUST00000107976	3457	1	ENSMUST00000168907	1619	-1	ENSMUST00000030797	1547	-1	ENSMUST00000034524	264	-1	ENSMUST00000167156	419	-1	ENSMUST00000039331	999	-1	ENSMUST00000006660	311	-1	ENSMUST00000167220	4186	-1	ENSMUST00000074499	362	-1	ENSMUST00000094346	602	-1	ENSMUST00000102337	17	-1
ENSMUST00000107976	3894	1	ENSMUST00000168907	1672	-1	ENSMUST00000030797	274	-1	ENSMUST00000034524	276	-1	ENSMUST00000167156	470	-1	ENSMUST00000043285	1105	-1	ENSMUST00000006660	469	-1	ENSMUST00000065927	1152	-1	ENSMUST00000074499	59	-1	ENSMUST00000094346	650	-1	ENSMUST00000102339	35	-1
ENSMUST00000107976	4452	1	ENSMUST00000168907	2407	-1	ENSMUST00000030797	452	-1	ENSMUST00000034524	330	-1	ENSMUST00000167156	708	-1	ENSMUST00000043285	1172	-1	ENSMUST00000006660	524	-1	ENSMUST00000065927	1168	-1	ENSMUST00000074499	65	-1	ENSMUST00000094346	870	-1	ENSMUST00000102341	23	-1
ENSMUST00000107976	4768	1	ENSMUST00000168907	3792	-1	ENSMUST00000030797	825	-1	ENSMUST00000034524	513	-1	ENSMUST00000171911	1049	-1	ENSMUST00000043285	1522	-1	ENSMUST00000057569	100	-1	ENSMUST00000065927	1371	-1	ENSMUST00000074499	844	-1	ENSMUST00000094346	884	-1	ENSMUST00000102348	17	-1
ENSMUST00000107976	4921	1	ENSMUST00000168907	4489	-1	ENSMUST00000103204	1005	-1	ENSMUST00000034524	917	-1	ENSMUST00000171911	150	-1	ENSMUST00000043285	2061	-1	ENSMUST00000057569	1121	-1	ENSMUST00000065927	1534	-1	ENSMUST00000079804	281	-1	ENSMUST00000094348	1270	-1	ENSMUST00000102348	32	-1
ENSMUST00000107977	2862	1	ENSMUST00000168907	705	-1	ENSMUST00000103204	2063	-1	ENSMUST00000034527	1584	-1	ENSMUST00000171911	2323	-1	ENSMUST00000043285	984	-1	ENSMUST00000057569	1231	-1	ENSMUST00000065927	60	-1	ENSMUST00000079804	32	-1	ENSMUST00000094348	1436	-1	ENSMUST00000102348	60	-1
ENSMUST00000108015	3483	1	ENSMUST00000027049	153	-1	ENSMUST00000103204	3711	-1	ENSMUST00000034527	1726	-1	ENSMUST00000040677	1458	-1	ENSMUST00000102909	125	-1	ENSMUST00000057569	1242	-1	ENSMUST00000114985	1348	-1	ENSMUST00000079804	507	-1	ENSMUST00000094348	1470	-1	ENSMUST00000102354	17	-1
ENSMUST00000108021	393	1	ENSMUST00000027049	203	-1	ENSMUST00000103204	3970	-1	ENSMUST00000034527	1848	-1	ENSMUST00000040677	1716	-1	ENSMUST00000102909	153	-1	ENSMUST00000057569	17	-1	ENSMUST00000114985	1664	-1	ENSMUST00000079804	67	-1	ENSMUST00000094348	492	-1	ENSMUST00000102354	31	-1
ENSMUST00000108021	399	1	ENSMUST00000027049	277	-1	ENSMUST00000103204	5968	-1	ENSMUST00000034527	1895	-1	ENSMUST00000040677	1881	-1	ENSMUST00000102909	260	-1	ENSMUST00000057569	656	-1	ENSMUST00000114985	1738	-1	ENSMUST00000076658	1024	-1	ENSMUST00000094348	504	-1	ENSMUST00000102357	19	-1
ENSMUST00000108021	456	1	ENSMUST00000027049	685	-1	ENSMUST00000115033	1524	-1	ENSMUST00000034527	2799	-1	ENSMUST00000040677	2101	-1	ENSMUST00000102909	959	-1	ENSMUST00000050207	1040	-1	ENSMUST00000114985	2008	-1	ENSMUST00000076658	531	-1	ENSMUST00000109339	2025	-1	ENSMUST00000102357	52	-1
ENSMUST00000108021	654	1	ENSMUST00000027049	731	-1	ENSMUST00000115033	1585	-1	ENSMUST00000034527	3153	-1	ENSMUST00000040677	2139	-1	ENSMUST00000072386	168	-1	ENSMUST00000050207	1084	-1	ENSMUST00000114985	3913	-1	ENSMUST00000076658	752	-1	ENSMUST00000109339	2346	-1	ENSMUST00000102358	4	-1
ENSMUST00000108021	680	1	ENSMUST00000027049	782	-1	ENSMUST00000115033	273	-1	ENSMUST00000163470	1453	-1	ENSMUST00000040677	2638	-1	ENSMUST00000072386	541	-1	ENSMUST00000050207	1132	-1	ENSMUST00000114985	665	-1	ENSMUST00000076658	758	-1	ENSMUST00000109339	3031	-1	ENSMUST00000102358	55	-1
ENSMUST00000108021	740	1	ENSMUST00000128957	1560	-1	ENSMUST00000115033	54	-1	ENSMUST00000163470	3031	-1	ENSMUST00000035657	1088	-1	ENSMUST00000072386	62	-1	ENSMUST00000050207	852	-1	ENSMUST00000048565	1937	-1	ENSMUST00000076658	839	-1	ENSMUST00000109339	704	-1	ENSMUST00000102363	49	-1
ENSMUST00000108021	770	1	ENSMUST00000128957	3196	-1	ENSMUST00000115033	629	-1	ENSMUST00000163470	3835	-1	ENSMUST00000035657	1175	-1	ENSMUST00000072386	742	-1	ENSMUST00000050207	919	-1	ENSMUST00000048565	2304	-1	ENSMUST00000023329	233	-1	ENSMUST00000109339	87	-1	ENSMUST00000102363	8	-1
ENSMUST00000108052	1967	1	ENSMUST00000128957	3474	-1	ENSMUST00000115033	812	-1	ENSMUST00000163470	5050	-1	ENSMUST00000035657	524	-1	ENSMUST00000112456	1402	-1	ENSMUST00000063144	119	-1	ENSMUST00000048565	711	-1	ENSMUST00000023329	256	-1	ENSMUST00000094371	256	-1	ENSMUST00000102365	3	-1
ENSMUST00000108074	2567	1	ENSMUST00000128957	539	-1	ENSMUST00000103212	1601	-1	ENSMUST00000163470	5273	-1	ENSMUST00000035657	934	-1	ENSMUST00000112456	1433	-1	ENSMUST00000063144	428	-1	ENSMUST00000048565	854	-1	ENSMUST00000023329	409	-1	ENSMUST00000094371	292	-1	ENSMUST00000102365	36	-1
ENSMUST00000108074	2663	1	ENSMUST00000128957	880	-1	ENSMUST00000103212	1680	-1	ENSMUST00000116615	1100	-1	ENSMUST00000044373	1609	-1	ENSMUST00000112456	3888	-1	ENSMUST00000063144	851	-1	ENSMUST00000048565	995	-1	ENSMUST00000023329	456	-1	ENSMUST00000094371	349	-1	ENSMUST00000102368	14	-1
ENSMUST00000108074	2705	1	ENSMUST00000027053	1242	-1	ENSMUST00000103212	5025	-1	ENSMUST00000116615	1383	-1	ENSMUST00000044373	310	-1	ENSMUST00000112456	4123	-1	ENSMUST00000063144	875	-1	ENSMUST00000065956	150	-1	ENSMUST00000023329	584	-1	ENSMUST00000109468	2339	-1	ENSMUST00000102368	37	-1
ENSMUST00000108074	3149	1	ENSMUST00000027053	1503	-1	ENSMUST00000103212	5132	-1	ENSMUST00000116615	1620	-1	ENSMUST00000044373	698	-1	ENSMUST00000112456	6103	-1	ENSMUST00000051809	1267	-1	ENSMUST00000065956	2090	-1	ENSMUST00000074053	140	-1	ENSMUST00000109468	2508	-1	ENSMUST00000102372	22	-1
ENSMUST00000108074	807	1	ENSMUST00000027053	2129	-1	ENSMUST00000103212	5490	-1	ENSMUST00000116615	755	-1	ENSMUST00000044373	872	-1	ENSMUST00000041197	1000	-1	ENSMUST00000051809	1273	-1	ENSMUST00000065956	2184	-1	ENSMUST00000074053	271	-1	ENSMUST00000109468	3034	-1	ENSMUST00000102372	74	-1
ENSMUST00000108075	4471	1	ENSMUST00000027053	737	-1	ENSMUST00000115047	1030	-1	ENSMUST00000116615	896	-1	ENSMUST00000044373	97	-1	ENSMUST00000041197	1090	-1	ENSMUST00000051809	1356	-1	ENSMUST00000065956	849	-1	ENSMUST00000074053	420	-1	ENSMUST00000094383	267	-1	ENSMUST00000102377	39	-1
ENSMUST00000108075	4590	1	ENSMUST00000027053	984	-1	ENSMUST00000115047	1076	-1	ENSMUST00000034533	1202	-1	ENSMUST00000114609	4791	-1	ENSMUST00000041197	1781	-1	ENSMUST00000051809	1951	-1	ENSMUST00000065978	244	-1	ENSMUST00000074053	468	-1	ENSMUST00000094383	313	-1	ENSMUST00000102377	6	-1
ENSMUST00000108075	4934	1	ENSMUST00000027054	329	-1	ENSMUST00000115047	1155	-1	ENSMUST00000034533	1889	-1	ENSMUST00000114609	5004	-1	ENSMUST00000041197	187	-1	ENSMUST00000051809	2692	-1	ENSMUST00000065978	505	-1	ENSMUST00000074053	604	-1	ENSMUST00000094383	417	-1	ENSMUST00000102378	29	-1
ENSMUST00000108075	4979	1	ENSMUST00000027054	482	-1	ENSMUST00000115047	1520	-1	ENSMUST00000034533	3504	-1	ENSMUST00000114609	5726	-1	ENSMUST00000041197	220	-1	ENSMUST00000051809	79	-1	ENSMUST00000065978	514	-1	ENSMUST00000071263	1025	-1	ENSMUST00000094383	800	-1	ENSMUST00000102378	42	-1
ENSMUST00000108100	1489	1	ENSMUST00000027054	579	-1	ENSMUST00000115047	2040	-1	ENSMUST00000034533	4053	-1	ENSMUST00000114609	908	-1	ENSMUST00000041197	557	-1	ENSMUST00000061796	1098	-1	ENSMUST00000065978	615	-1	ENSMUST00000071263	1105	-1	ENSMUST00000094384	1261	-1	ENSMUST00000102378	72	-1
ENSMUST00000108100	1724	1	ENSMUST00000027054	814	-1	ENSMUST00000115047	3377	-1	ENSMUST00000034533	4398	-1	ENSMUST00000041725	1040	-1	ENSMUST00000042744	1003	-1	ENSMUST00000061796	1350	-1	ENSMUST00000065977	1222	-1	ENSMUST00000071263	1156	-1	ENSMUST00000094384	1673	-1	ENSMUST00000102380	19	-1
ENSMUST00000108107	1013	1	ENSMUST00000027057	1008	-1	ENSMUST00000030803	110	-1	ENSMUST00000034533	807	-1	ENSMUST00000041725	1045	-1	ENSMUST00000042744	1429	-1	ENSMUST00000061796	1515	-1	ENSMUST00000065977	1273	-1	ENSMUST00000071263	154	-1	ENSMUST00000094384	2174	-1	ENSMUST00000102380	42	-1
ENSMUST00000108107	1629	1	ENSMUST00000027057	1099	-1	ENSMUST00000030803	22	-1	ENSMUST00000034534	1007	-1	ENSMUST00000041725	1282	-1	ENSMUST00000042744	3811	-1	ENSMUST00000061796	1594	-1	ENSMUST00000065977	1349	-1	ENSMUST00000071263	756	-1	ENSMUST00000094384	271	-1	ENSMUST00000102380	48	-1
ENSMUST00000108107	1662	1	ENSMUST00000027057	1121	-1	ENSMUST00000030803	354	-1	ENSMUST00000034534	1193	-1	ENSMUST00000041725	2229	-1	ENSMUST00000042744	4146	-1	ENSMUST00000061796	273	-1	ENSMUST00000065977	1492	-1	ENSMUST00000071263	787	-1	ENSMUST00000094384	3438	-1	ENSMUST00000102382	44	-1
ENSMUST00000108107	1717	1	ENSMUST00000027057	1268	-1	ENSMUST00000030803	41	-1	ENSMUST00000034534	2980	-1	ENSMUST00000041725	786	-1	ENSMUST00000042744	565	-1	ENSMUST00000061796	379	-1	ENSMUST00000065977	2096	-1	ENSMUST00000076052	1237	-1	ENSMUST00000094384	3619	-1	ENSMUST00000102382	51	-1
ENSMUST00000108107	2006	1	ENSMUST00000027057	1288	-1	ENSMUST00000030803	75	-1	ENSMUST00000034534	4093	-1	ENSMUST00000040548	1174	-1	ENSMUST00000035667	1108	-1	ENSMUST00000049819	127	-1	ENSMUST00000081457	359	-1	ENSMUST00000076052	1699	-1	ENSMUST00000094388	408	-1	ENSMUST00000102383	47	-1
ENSMUST00000108112	1168	1	ENSMUST00000027057	838	-1	ENSMUST00000105674	326	-1	ENSMUST00000034534	4455	-1	ENSMUST00000040548	1337	-1	ENSMUST00000035667	1211	-1	ENSMUST00000049819	175	-1	ENSMUST00000081457	419	-1	ENSMUST00000076052	2782	-1	ENSMUST00000094388	414	-1	ENSMUST00000102383	8	-1
ENSMUST00000108114	2099	1	ENSMUST00000064976	2665	-1	ENSMUST00000105674	396	-1	ENSMUST00000045091	244	-1	ENSMUST00000040548	1625	-1	ENSMUST00000035667	1663	-1	ENSMUST00000049819	545	-1	ENSMUST00000081457	450	-1	ENSMUST00000076052	2802	-1	ENSMUST00000094388	655	-1	ENSMUST00000102388	16	-1
ENSMUST00000108114	2141	1	ENSMUST00000064976	372	-1	ENSMUST00000105674	593	-1	ENSMUST00000045091	2653	-1	ENSMUST00000040548	2038	-1	ENSMUST00000035667	2082	-1	ENSMUST00000049819	684	-1	ENSMUST00000081457	6	-1	ENSMUST00000076052	814	-1	ENSMUST00000094388	951	-1	ENSMUST00000102388	24	-1
ENSMUST00000108124	2195	1	ENSMUST00000064976	4429	-1	ENSMUST00000105674	679	-1	ENSMUST00000045091	3672	-1	ENSMUST00000040548	941	-1	ENSMUST00000035667	2660	-1	ENSMUST00000057516	304	-1	ENSMUST00000081457	98	-1	ENSMUST00000003413	1364	-1	ENSMUST00000094389	28	-1	ENSMUST00000102400	24	-1
ENSMUST00000108124	2214	1	ENSMUST00000064976	5491	-1	ENSMUST00000116257	1468	-1	ENSMUST00000045091	3755	-1	ENSMUST00000040729	1483	-1	ENSMUST00000035667	383	-1	ENSMUST00000057516	778	-1	ENSMUST00000066005	144	-1	ENSMUST00000003413	1799	-1	ENSMUST00000094389	39	-1	ENSMUST00000102400	40	-1
ENSMUST00000108124	2220	1	ENSMUST00000027061	1143	-1	ENSMUST00000116257	1635	-1	ENSMUST00000045091	549	-1	ENSMUST00000040729	1767	-1	ENSMUST00000085111	112	-1	ENSMUST00000057516	85	-1	ENSMUST00000066005	20	-1	ENSMUST00000003413	1976	-1	ENSMUST00000094389	672	-1	ENSMUST00000102402	19	-1
ENSMUST00000108124	2223	1	ENSMUST00000027061	308	-1	ENSMUST00000116257	2055	-1	ENSMUST00000045091	829	-1	ENSMUST00000040729	3590	-1	ENSMUST00000085111	452	-1	ENSMUST00000057516	943	-1	ENSMUST00000066005	207	-1	ENSMUST00000003413	1982	-1	ENSMUST00000094389	687	-1	ENSMUST00000102402	33	-1
ENSMUST00000108124	2759	1	ENSMUST00000027061	56	-1	ENSMUST00000116257	33	-1	ENSMUST00000034537	1064	-1	ENSMUST00000040729	3829	-1	ENSMUST00000085111	498	-1	ENSMUST00000056085	1514	-1	ENSMUST00000066005	287	-1	ENSMUST00000003413	2399	-1	ENSMUST00000094389	931	-1	ENSMUST00000102405	11	-1
ENSMUST00000108124	843	1	ENSMUST00000027061	583	-1	ENSMUST00000116257	914	-1	ENSMUST00000034537	1159	-1	ENSMUST00000040729	4007	-1	ENSMUST00000085111	50	-1	ENSMUST00000056085	205	-1	ENSMUST00000066005	42	-1	ENSMUST00000112304	1019	-1	ENSMUST00000094390	1144	-1	ENSMUST00000102405	48	-1
ENSMUST00000108133	606	1	ENSMUST00000027061	779	-1	ENSMUST00000030811	1028	-1	ENSMUST00000034537	136	-1	ENSMUST00000050205	28	-1	ENSMUST00000085111	610	-1	ENSMUST00000056085	27	-1	ENSMUST00000066005	5	-1	ENSMUST00000112304	1619	-1	ENSMUST00000094390	14	-1	ENSMUST00000102406	22	-1
ENSMUST00000108153	2009	1	ENSMUST00000027062	1183	-1	ENSMUST00000030811	2324	-1	ENSMUST00000034537	1605	-1	ENSMUST00000050205	437	-1	ENSMUST00000085111	647	-1	ENSMUST00000056085	830	-1	ENSMUST00000066039	15	-1	ENSMUST00000112304	252	-1	ENSMUST00000094390	209	-1	ENSMUST00000102406	45	-1
ENSMUST00000108153	2091	1	ENSMUST00000027062	590	-1	ENSMUST00000030811	2854	-1	ENSMUST00000034537	5	-1	ENSMUST00000050205	539	-1	ENSMUST00000047013	381	-1	ENSMUST00000056085	924	-1	ENSMUST00000066039	2064	-1	ENSMUST00000112304	2551	-1	ENSMUST00000094390	399	-1	ENSMUST00000102409	42	-1
ENSMUST00000108153	2108	1	ENSMUST00000027062	597	-1	ENSMUST00000030811	321	-1	ENSMUST00000034537	871	-1	ENSMUST00000050205	640	-1	ENSMUST00000047013	53	-1	ENSMUST00000052283	1066	-1	ENSMUST00000066039	2373	-1	ENSMUST00000112304	730	-1	ENSMUST00000094390	790	-1	ENSMUST00000102411	22	-1
ENSMUST00000108153	2826	1	ENSMUST00000027062	865	-1	ENSMUST00000030811	751	-1	ENSMUST00000119847	1232	-1	ENSMUST00000050205	908	-1	ENSMUST00000047013	538	-1	ENSMUST00000052283	1447	-1	ENSMUST00000066039	2586	-1	ENSMUST00000076313	1775	-1	ENSMUST00000094412	1344	-1	ENSMUST00000102416	13	-1
ENSMUST00000108153	2862	1	ENSMUST00000068880	2298	-1	ENSMUST00000030811	958	-1	ENSMUST00000119847	1281	-1	ENSMUST00000101270	1194	-1	ENSMUST00000047013	701	-1	ENSMUST00000052283	166	-1	ENSMUST00000066023	2321	-1	ENSMUST00000076313	2458	-1	ENSMUST00000094412	1882	-1	ENSMUST00000102416	28	-1
ENSMUST00000108153	2980	1	ENSMUST00000068880	2507	-1	ENSMUST00000030814	263	-1	ENSMUST00000119847	152	-1	ENSMUST00000101270	2313	-1	ENSMUST00000047013	858	-1	ENSMUST00000052283	218	-1	ENSMUST00000066023	2757	-1	ENSMUST00000076313	4105	-1	ENSMUST00000094412	2051	-1	ENSMUST00000102421	78	-1
ENSMUST00000108180	1698	1	ENSMUST00000068880	3057	-1	ENSMUST00000030814	674	-1	ENSMUST00000119847	264	-1	ENSMUST00000101270	2442	-1	ENSMUST00000058145	1676	-1	ENSMUST00000052283	349	-1	ENSMUST00000066023	3060	-1	ENSMUST00000076313	4917	-1	ENSMUST00000094412	2184	-1	ENSMUST00000102430	28	-1
ENSMUST00000108180	1921	1	ENSMUST00000068880	4369	-1	ENSMUST00000030814	720	-1	ENSMUST00000119847	648	-1	ENSMUST00000101270	411	-1	ENSMUST00000058145	3018	-1	ENSMUST00000052283	489	-1	ENSMUST00000066023	576	-1	ENSMUST00000076313	5222	-1	ENSMUST00000094412	383	-1	ENSMUST00000102430	7	-1
ENSMUST00000108180	2003	1	ENSMUST00000068880	4711	-1	ENSMUST00000030814	934	-1	ENSMUST00000175765	2323	-1	ENSMUST00000101270	4738	-1	ENSMUST00000058145	3099	-1	ENSMUST00000140364	1750	-1	ENSMUST00000066023	676	-1	ENSMUST00000121440	2255	-1	ENSMUST00000094424	111	-1	ENSMUST00000102430	87	-1
ENSMUST00000108180	2966	1	ENSMUST00000027066	1337	-1	ENSMUST00000009058	190	-1	ENSMUST00000175765	2533	-1	ENSMUST00000101270	4773	-1	ENSMUST00000058145	3264	-1	ENSMUST00000140364	2414	-1	ENSMUST00000066041	1086	-1	ENSMUST00000121440	2544	-1	ENSMUST00000094424	292	-1	ENSMUST00000102430	98	-1
ENSMUST00000108180	3003	1	ENSMUST00000027066	1421	-1	ENSMUST00000009058	2715	-1	ENSMUST00000175765	2779	-1	ENSMUST00000042390	1639	-1	ENSMUST00000058145	3643	-1	ENSMUST00000140364	2961	-1	ENSMUST00000066041	2021	-1	ENSMUST00000121440	3168	-1	ENSMUST00000094424	624	-1	ENSMUST00000102434	37	-1
ENSMUST00000108180	3010	1	ENSMUST00000027066	200	-1	ENSMUST00000009058	3051	-1	ENSMUST00000175765	3477	-1	ENSMUST00000042390	172	-1	ENSMUST00000174078	1562	-1	ENSMUST00000140364	3524	-1	ENSMUST00000066041	2396	-1	ENSMUST00000121440	4538	-1	ENSMUST00000094424	634	-1	ENSMUST00000102434	58	-1
ENSMUST00000108180	3027	1	ENSMUST00000027066	2719	-1	ENSMUST00000009058	3133	-1	ENSMUST00000175765	817	-1	ENSMUST00000042390	2381	-1	ENSMUST00000174078	1979	-1	ENSMUST00000140364	665	-1	ENSMUST00000066041	2627	-1	ENSMUST00000121440	5758	-1	ENSMUST00000107742	1308	-1	ENSMUST00000102437	11	-1
ENSMUST00000108180	3356	1	ENSMUST00000027066	2740	-1	ENSMUST00000009058	3199	-1	ENSMUST00000034541	1198	-1	ENSMUST00000042390	3276	-1	ENSMUST00000174078	2080	-1	ENSMUST00000140364	951	-1	ENSMUST00000066041	2896	-1	ENSMUST00000121440	5774	-1	ENSMUST00000107742	205	-1	ENSMUST00000102437	26	-1
ENSMUST00000108180	3371	1	ENSMUST00000027066	4237	-1	ENSMUST00000030815	100	-1	ENSMUST00000034541	1938	-1	ENSMUST00000042390	460	-1	ENSMUST00000174078	4331	-1	ENSMUST00000021843	1962	-1	ENSMUST00000066041	3406	-1	ENSMUST00000081271	205	-1	ENSMUST00000107742	302	-1	ENSMUST00000102437	41	-1
ENSMUST00000108180	3659	1	ENSMUST00000027064	1037	-1	ENSMUST00000030815	230	-1	ENSMUST00000034541	2176	-1	ENSMUST00000040983	289	-1	ENSMUST00000174078	5134	-1	ENSMUST00000021843	3020	-1	ENSMUST00000110288	1555	-1	ENSMUST00000081271	285	-1	ENSMUST00000107742	325	-1	ENSMUST00000102437	50	-1
ENSMUST00000108180	8307	1	ENSMUST00000027064	249	-1	ENSMUST00000030815	413	-1	ENSMUST00000034541	2309	-1	ENSMUST00000040983	566	-1	ENSMUST00000174078	891	-1	ENSMUST00000021843	3104	-1	ENSMUST00000110288	2519	-1	ENSMUST00000081271	492	-1	ENSMUST00000107742	463	-1	ENSMUST00000102439	17	-1
ENSMUST00000108180	8426	1	ENSMUST00000027064	35	-1	ENSMUST00000030815	427	-1	ENSMUST00000034541	981	-1	ENSMUST00000040983	583	-1	ENSMUST00000165649	142	-1	ENSMUST00000021843	3740	-1	ENSMUST00000110288	2884	-1	ENSMUST00000081271	53	-1	ENSMUST00000107742	490	-1	ENSMUST00000102440	18	-1
ENSMUST00000108180	8435	1	ENSMUST00000027064	613	-1	ENSMUST00000030815	496	-1	ENSMUST00000034543	1217	-1	ENSMUST00000040983	806	-1	ENSMUST00000165649	1521	-1	ENSMUST00000050658	1383	-1	ENSMUST00000110288	763	-1	ENSMUST00000076759	221	-1	ENSMUST00000078308	1002	-1	ENSMUST00000102440	40	-1
ENSMUST00000108205	1031	1	ENSMUST00000027064	735	-1	ENSMUST00000030815	79	-1	ENSMUST00000034543	1448	-1	ENSMUST00000097399	317	-1	ENSMUST00000165649	1702	-1	ENSMUST00000050658	1432	-1	ENSMUST00000066052	1201	-1	ENSMUST00000076759	295	-1	ENSMUST00000078308	4730	-1	ENSMUST00000102441	58	-1
ENSMUST00000108205	1180	1	ENSMUST00000027067	201	-1	ENSMUST00000030817	1101	-1	ENSMUST00000034543	1750	-1	ENSMUST00000097399	331	-1	ENSMUST00000165649	1734	-1	ENSMUST00000050658	1584	-1	ENSMUST00000066052	44	-1	ENSMUST00000076759	370	-1	ENSMUST00000078308	5599	-1	ENSMUST00000102443	18	-1
ENSMUST00000108205	2504	1	ENSMUST00000027067	284	-1	ENSMUST00000030817	429	-1	ENSMUST00000056149	1087	-1	ENSMUST00000097399	493	-1	ENSMUST00000165649	318	-1	ENSMUST00000050658	280	-1	ENSMUST00000066052	742	-1	ENSMUST00000076759	703	-1	ENSMUST00000078308	6125	-1	ENSMUST00000102443	34	-1
ENSMUST00000108205	2522	1	ENSMUST00000027067	294	-1	ENSMUST00000030817	472	-1	ENSMUST00000056149	1307	-1	ENSMUST00000097399	603	-1	ENSMUST00000165649	556	-1	ENSMUST00000050658	700	-1	ENSMUST00000066052	768	-1	ENSMUST00000072419	164	-1	ENSMUST00000078308	8481	-1	ENSMUST00000102444	3	-1
ENSMUST00000108205	2580	1	ENSMUST00000027067	470	-1	ENSMUST00000030817	924	-1	ENSMUST00000056149	1641	-1	ENSMUST00000097399	681	-1	ENSMUST00000047057	1025	-1	ENSMUST00000050658	961	-1	ENSMUST00000066068	167	-1	ENSMUST00000072419	260	-1	ENSMUST00000176276	2352	-1	ENSMUST00000102452	47	-1
ENSMUST00000108205	2620	1	ENSMUST00000027067	481	-1	ENSMUST00000030817	966	-1	ENSMUST00000056149	542	-1	ENSMUST00000036136	1064	-1	ENSMUST00000047057	1117	-1	ENSMUST00000053635	1823	-1	ENSMUST00000066068	517	-1	ENSMUST00000072419	61	-1	ENSMUST00000176276	2455	-1	ENSMUST00000102473	26	-1
ENSMUST00000108205	2654	1	ENSMUST00000027068	1011	-1	ENSMUST00000115077	1072	-1	ENSMUST00000056149	603	-1	ENSMUST00000036136	1262	-1	ENSMUST00000047057	327	-1	ENSMUST00000053635	2320	-1	ENSMUST00000066068	582	-1	ENSMUST00000072419	866	-1	ENSMUST00000176276	2763	-1	ENSMUST00000102943	1061	-1
ENSMUST00000108205	2776	1	ENSMUST00000027068	1153	-1	ENSMUST00000115077	138	-1	ENSMUST00000034547	1060	-1	ENSMUST00000036136	298	-1	ENSMUST00000047057	39	-1	ENSMUST00000053635	2967	-1	ENSMUST00000066068	799	-1	ENSMUST00000167960	26	-1	ENSMUST00000176276	457	-1	ENSMUST00000102943	1121	-1
ENSMUST00000108205	2809	1	ENSMUST00000027068	1440	-1	ENSMUST00000115077	1535	-1	ENSMUST00000034547	1432	-1	ENSMUST00000036136	480	-1	ENSMUST00000049020	1005	-1	ENSMUST00000053635	342	-1	ENSMUST00000066068	99	-1	ENSMUST00000167960	76	-1	ENSMUST00000085374	1216	-1	ENSMUST00000102943	510	-1
ENSMUST00000108205	3030	1	ENSMUST00000027068	1486	-1	ENSMUST00000115077	1781	-1	ENSMUST00000034547	3101	-1	ENSMUST00000036136	703	-1	ENSMUST00000049020	2499	-1	ENSMUST00000051757	1144	-1	ENSMUST00000060427	1244	-1	ENSMUST00000167960	84	-1	ENSMUST00000085374	1304	-1	ENSMUST00000102943	662	-1
ENSMUST00000108218	1533	1	ENSMUST00000027068	459	-1	ENSMUST00000115077	2486	-1	ENSMUST00000034547	3194	-1	ENSMUST00000043081	112	-1	ENSMUST00000049020	3722	-1	ENSMUST00000051757	119	-1	ENSMUST00000060427	301	-1	ENSMUST00000167960	958	-1	ENSMUST00000085374	1879	-1	ENSMUST00000102943	981	-1
ENSMUST00000108218	1606	1	ENSMUST00000027068	789	-1	ENSMUST00000115077	983	-1	ENSMUST00000034547	527	-1	ENSMUST00000043081	524	-1	ENSMUST00000049020	536	-1	ENSMUST00000051757	3149	-1	ENSMUST00000060427	66	-1	ENSMUST00000167960	987	-1	ENSMUST00000085374	256	-1	ENSMUST00000067230	165	-1
ENSMUST00000108218	2370	1	ENSMUST00000082032	1087	-1	ENSMUST00000030816	1540	-1	ENSMUST00000034550	10	-1	ENSMUST00000043081	577	-1	ENSMUST00000049020	5615	-1	ENSMUST00000051757	3161	-1	ENSMUST00000060427	888	-1	ENSMUST00000133154	1094	-1	ENSMUST00000085374	86	-1	ENSMUST00000067230	2079	-1
ENSMUST00000108270	2263	1	ENSMUST00000082032	1118	-1	ENSMUST00000030816	1585	-1	ENSMUST00000034550	1119	-1	ENSMUST00000043081	881	-1	ENSMUST00000049020	767	-1	ENSMUST00000051757	3289	-1	ENSMUST00000098615	364	-1	ENSMUST00000133154	1462	-1	ENSMUST00000094460	340	-1	ENSMUST00000067230	3034	-1
ENSMUST00000108277	1231	1	ENSMUST00000082032	68	-1	ENSMUST00000030816	2148	-1	ENSMUST00000034550	1350	-1	ENSMUST00000043414	1751	-1	ENSMUST00000036540	1345	-1	ENSMUST00000061274	1212	-1	ENSMUST00000098615	529	-1	ENSMUST00000133154	1549	-1	ENSMUST00000094460	388	-1	ENSMUST00000067230	4269	-1
ENSMUST00000108277	1276	1	ENSMUST00000082032	733	-1	ENSMUST00000030816	2170	-1	ENSMUST00000034550	265	-1	ENSMUST00000043414	2039	-1	ENSMUST00000036540	1636	-1	ENSMUST00000061274	1346	-1	ENSMUST00000098615	650	-1	ENSMUST00000133154	3912	-1	ENSMUST00000094460	402	-1	ENSMUST00000067230	429	-1
ENSMUST00000108283	2200	1	ENSMUST00000082032	747	-1	ENSMUST00000030816	326	-1	ENSMUST00000034550	770	-1	ENSMUST00000043414	2891	-1	ENSMUST00000036540	1770	-1	ENSMUST00000061274	1441	-1	ENSMUST00000098615	785	-1	ENSMUST00000133154	7199	-1	ENSMUST00000094460	867	-1	ENSMUST00000067230	4457	-1
ENSMUST00000108283	2212	1	ENSMUST00000027071	1597	-1	ENSMUST00000030816	938	-1	ENSMUST00000172248	2690	-1	ENSMUST00000043414	3847	-1	ENSMUST00000036540	5417	-1	ENSMUST00000061274	1891	-1	ENSMUST00000098615	889	-1	ENSMUST00000059424	1412	-1	ENSMUST00000094463	254	-1	ENSMUST00000135088	1167	-1
ENSMUST00000108283	2232	1	ENSMUST00000027071	175	-1	ENSMUST00000030826	1306	-1	ENSMUST00000172248	3419	-1	ENSMUST00000043414	4026	-1	ENSMUST00000036540	886	-1	ENSMUST00000061274	3189	-1	ENSMUST00000066094	11571	-1	ENSMUST00000059424	195	-1	ENSMUST00000094463	4505	-1	ENSMUST00000135088	1231	-1
ENSMUST00000108288	1238	1	ENSMUST00000027071	2340	-1	ENSMUST00000030826	2098	-1	ENSMUST00000172248	4149	-1	ENSMUST00000043414	643	-1	ENSMUST00000120052	2695	-1	ENSMUST00000061274	706	-1	ENSMUST00000066094	2113	-1	ENSMUST00000059424	21	-1	ENSMUST00000094463	619	-1	ENSMUST00000135088	1897	-1
ENSMUST00000108288	1279	1	ENSMUST00000027071	383	-1	ENSMUST00000030826	2400	-1	ENSMUST00000172248	748	-1	ENSMUST00000045140	338	-1	ENSMUST00000120052	3260	-1	ENSMUST00000113734	1128	-1	ENSMUST00000066094	6424	-1	ENSMUST00000059424	269	-1	ENSMUST00000094463	6641	-1	ENSMUST00000135088	1936	-1
ENSMUST00000108288	1315	1	ENSMUST00000115403	1863	-1	ENSMUST00000030826	2717	-1	ENSMUST00000172248	913	-1	ENSMUST00000045140	3657	-1	ENSMUST00000120052	3914	-1	ENSMUST00000113734	1961	-1	ENSMUST00000066094	6800	-1	ENSMUST00000059424	366	-1	ENSMUST00000094463	738	-1	ENSMUST00000135088	2164	-1
ENSMUST00000108288	1453	1	ENSMUST00000115403	4976	-1	ENSMUST00000030826	437	-1	ENSMUST00000098775	1034	-1	ENSMUST00000045140	5165	-1	ENSMUST00000120052	3979	-1	ENSMUST00000113734	2870	-1	ENSMUST00000066094	8859	-1	ENSMUST00000041105	212	-1	ENSMUST00000094463	789	-1	ENSMUST00000103024	1004	-1
ENSMUST00000108288	1472	1	ENSMUST00000115403	6752	-1	ENSMUST00000030826	475	-1	ENSMUST00000098775	1054	-1	ENSMUST00000045140	544	-1	ENSMUST00000035890	1011	-1	ENSMUST00000113734	3235	-1	ENSMUST00000079996	1680	-1	ENSMUST00000041105	2915	-1	ENSMUST00000105698	1075	-1	ENSMUST00000103024	1599	-1
ENSMUST00000108288	2312	1	ENSMUST00000115403	6843	-1	ENSMUST00000122222	3469	-1	ENSMUST00000098775	1942	-1	ENSMUST00000040776	1196	-1	ENSMUST00000035890	119	-1	ENSMUST00000113734	4340	-1	ENSMUST00000079996	2182	-1	ENSMUST00000041105	3052	-1	ENSMUST00000105698	295	-1	ENSMUST00000103024	1771	-1
ENSMUST00000108288	2315	1	ENSMUST00000117146	1013	-1	ENSMUST00000122222	3972	-1	ENSMUST00000098775	2039	-1	ENSMUST00000040776	1223	-1	ENSMUST00000035890	1194	-1	ENSMUST00000113734	973	-1	ENSMUST00000079996	2925	-1	ENSMUST00000041105	563	-1	ENSMUST00000105698	918	-1	ENSMUST00000103024	585	-1
ENSMUST00000108288	2329	1	ENSMUST00000117146	1324	-1	ENSMUST00000122222	5253	-1	ENSMUST00000098775	912	-1	ENSMUST00000040776	1428	-1	ENSMUST00000035890	1709	-1	ENSMUST00000054651	1545	-1	ENSMUST00000079996	314	-1	ENSMUST00000041105	6515	-1	ENSMUST00000105698	922	-1	ENSMUST00000103024	59	-1
ENSMUST00000108288	2385	1	ENSMUST00000117146	1933	-1	ENSMUST00000122222	5653	-1	ENSMUST00000098775	998	-1	ENSMUST00000040776	191	-1	ENSMUST00000035890	261	-1	ENSMUST00000054651	185	-1	ENSMUST00000066092	118	-1	ENSMUST00000041105	6703	-1	ENSMUST00000105698	949	-1	ENSMUST00000103164	1579	-1
ENSMUST00000108288	2416	1	ENSMUST00000117146	2123	-1	ENSMUST00000122222	6121	-1	ENSMUST00000034554	1413	-1	ENSMUST00000040776	436	-1	ENSMUST00000047086	1380	-1	ENSMUST00000054651	2061	-1	ENSMUST00000066092	192	-1	ENSMUST00000102551	579	-1	ENSMUST00000094481	1192	-1	ENSMUST00000103164	1913	-1
ENSMUST00000108288	784	1	ENSMUST00000117146	780	-1	ENSMUST00000030834	1182	-1	ENSMUST00000034554	1474	-1	ENSMUST00000058154	1683	-1	ENSMUST00000047086	1415	-1	ENSMUST00000054651	372	-1	ENSMUST00000066092	230	-1	ENSMUST00000102551	614	-1	ENSMUST00000094481	65	-1	ENSMUST00000103164	2340	-1
ENSMUST00000108288	811	1	ENSMUST00000065373	1347	-1	ENSMUST00000030834	2565	-1	ENSMUST00000034554	517	-1	ENSMUST00000058154	1996	-1	ENSMUST00000047086	173	-1	ENSMUST00000054651	902	-1	ENSMUST00000066092	287	-1	ENSMUST00000102551	68	-1	ENSMUST00000094481	740	-1	ENSMUST00000103164	2411	-1
ENSMUST00000108288	871	1	ENSMUST00000065373	382	-1	ENSMUST00000030834	2616	-1	ENSMUST00000169493	1084	-1	ENSMUST00000058154	4185	-1	ENSMUST00000047086	1816	-1	ENSMUST00000054651	975	-1	ENSMUST00000066106	250	-1	ENSMUST00000102551	761	-1	ENSMUST00000094481	80	-1	ENSMUST00000103164	313	-1
ENSMUST00000108288	911	1	ENSMUST00000065373	70	-1	ENSMUST00000030834	3186	-1	ENSMUST00000169493	1105	-1	ENSMUST00000058154	4358	-1	ENSMUST00000047086	652	-1	ENSMUST00000050937	1745	-1	ENSMUST00000066106	66	-1	ENSMUST00000102551	88	-1	ENSMUST00000027612	1252	-1	ENSMUST00000103164	741	-1
ENSMUST00000108288	994	1	ENSMUST00000065373	763	-1	ENSMUST00000030834	3238	-1	ENSMUST00000169493	1141	-1	ENSMUST00000058154	732	-1	ENSMUST00000047086	869	-1	ENSMUST00000050937	261	-1	ENSMUST00000066106	71	-1	ENSMUST00000080474	236	-1	ENSMUST00000027612	1417	-1	ENSMUST00000102640	1749	-1
ENSMUST00000108297	1158	1	ENSMUST00000065373	839	-1	ENSMUST00000030834	4081	-1	ENSMUST00000169493	1360	-1	ENSMUST00000058154	785	-1	ENSMUST00000108246	1294	-1	ENSMUST00000050937	449	-1	ENSMUST00000114569	1026	-1	ENSMUST00000080474	538	-1	ENSMUST00000027612	1574	-1	ENSMUST00000102640	444	-1
ENSMUST00000108297	1173	1	ENSMUST00000065373	962	-1	ENSMUST00000052060	2453	-1	ENSMUST00000169493	910	-1	ENSMUST00000041208	1231	-1	ENSMUST00000108246	2032	-1	ENSMUST00000050937	533	-1	ENSMUST00000114569	1049	-1	ENSMUST00000080474	841	-1	ENSMUST00000027612	2010	-1	ENSMUST00000102640	938	-1
ENSMUST00000108297	1316	1	ENSMUST00000027082	152	-1	ENSMUST00000052060	2764	-1	ENSMUST00000034558	165	-1	ENSMUST00000041208	1355	-1	ENSMUST00000108246	4825	-1	ENSMUST00000050937	716	-1	ENSMUST00000114569	35	-1	ENSMUST00000080474	890	-1	ENSMUST00000027612	2888	-1	ENSMUST00000117299	375	-1
ENSMUST00000108297	243	1	ENSMUST00000027082	257	-1	ENSMUST00000052060	2812	-1	ENSMUST00000034558	690	-1	ENSMUST00000041208	292	-1	ENSMUST00000108246	6135	-1	ENSMUST00000055840	111	-1	ENSMUST00000114569	515	-1	ENSMUST00000080474	913	-1	ENSMUST00000094502	2165	-1	ENSMUST00000117299	426	-1
ENSMUST00000108297	569	1	ENSMUST00000027082	377	-1	ENSMUST00000052060	465	-1	ENSMUST00000034558	789	-1	ENSMUST00000040383	1129	-1	ENSMUST00000108246	623	-1	ENSMUST00000055840	120	-1	ENSMUST00000039132	1661	-1	ENSMUST00000078186	241	-1	ENSMUST00000094502	2845	-1	ENSMUST00000117299	442	-1
ENSMUST00000108297	709	1	ENSMUST00000027082	395	-1	ENSMUST00000052060	699	-1	ENSMUST00000034558	846	-1	ENSMUST00000040383	2400	-1	ENSMUST00000047098	1114	-1	ENSMUST00000055840	167	-1	ENSMUST00000039132	1671	-1	ENSMUST00000078186	259	-1	ENSMUST00000094502	462	-1	ENSMUST00000117299	449	-1
ENSMUST00000108297	835	1	ENSMUST00000027083	1524	-1	ENSMUST00000052060	94	-1	ENSMUST00000034560	1055	-1	ENSMUST00000040383	2592	-1	ENSMUST00000047098	114	-1	ENSMUST00000055840	550	-1	ENSMUST00000039132	2233	-1	ENSMUST00000078186	285	-1	ENSMUST00000094502	481	-1	ENSMUST00000117299	93	-1
ENSMUST00000108297	849	1	ENSMUST00000027083	1846	-1	ENSMUST00000030830	2793	-1	ENSMUST00000034560	1752	-1	ENSMUST00000040383	2767	-1	ENSMUST00000047098	1954	-1	ENSMUST00000055840	757	-1	ENSMUST00000039132	357	-1	ENSMUST00000078186	92	-1	ENSMUST00000107977	1026	-1	ENSMUST00000102648	1208	-1
ENSMUST00000108297	857	1	ENSMUST00000027083	1966	-1	ENSMUST00000030830	3548	-1	ENSMUST00000034560	1942	-1	ENSMUST00000040383	660	-1	ENSMUST00000047098	81	-1	ENSMUST00000060303	1312	-1	ENSMUST00000039132	618	-1	ENSMUST00000078057	184	-1	ENSMUST00000107977	2199	-1	ENSMUST00000102648	1358	-1
ENSMUST00000108297	932	1	ENSMUST00000027083	2049	-1	ENSMUST00000030830	3667	-1	ENSMUST00000034560	2179	-1	ENSMUST00000110832	1322	-1	ENSMUST00000047098	963	-1	ENSMUST00000060303	2039	-1	ENSMUST00000056086	223	-1	ENSMUST00000078057	191	-1	ENSMUST00000107977	3603	-1	ENSMUST00000102648	1509	-1
ENSMUST00000108307	1608	1	ENSMUST00000027083	2079	-1	ENSMUST00000030830	4478	-1	ENSMUST00000034560	2719	-1	ENSMUST00000110832	1397	-1	ENSMUST00000047098	976	-1	ENSMUST00000060303	330	-1	ENSMUST00000056086	29	-1	ENSMUST00000078057	270	-1	ENSMUST00000107977	980	-1	ENSMUST00000102648	825	-1
ENSMUST00000108307	1745	1	ENSMUST00000027083	691	-1	ENSMUST00000030830	4681	-1	ENSMUST00000034560	891	-1	ENSMUST00000110832	1421	-1	ENSMUST00000043266	1156	-1	ENSMUST00000060303	3831	-1	ENSMUST00000056086	872	-1	ENSMUST00000078057	539	-1	ENSMUST00000105733	1406	-1	ENSMUST00000102648	872	-1
ENSMUST00000108307	3086	1	ENSMUST00000097707	1527	-1	ENSMUST00000030830	516	-1	ENSMUST00000034561	1881	-1	ENSMUST00000110832	2801	-1	ENSMUST00000043266	267	-1	ENSMUST00000060303	4631	-1	ENSMUST00000056086	946	-1	ENSMUST00000075055	1038	-1	ENSMUST00000105733	2072	-1	ENSMUST00000102665	1069	-1
ENSMUST00000108307	3355	1	ENSMUST00000097707	193	-1	ENSMUST00000105686	1382	-1	ENSMUST00000034561	2213	-1	ENSMUST00000110832	3265	-1	ENSMUST00000043266	474	-1	ENSMUST00000055128	1606	-1	ENSMUST00000056086	970	-1	ENSMUST00000075055	142	-1	ENSMUST00000105733	2563	-1	ENSMUST00000102665	1607	-1
ENSMUST00000108307	3400	1	ENSMUST00000097707	2066	-1	ENSMUST00000105686	1553	-1	ENSMUST00000034561	2428	-1	ENSMUST00000041364	1021	-1	ENSMUST00000043266	53	-1	ENSMUST00000055128	2122	-1	ENSMUST00000066157	1267	-1	ENSMUST00000075055	329	-1	ENSMUST00000105733	345	-1	ENSMUST00000102665	289	-1
ENSMUST00000108307	5645	1	ENSMUST00000097707	5520	-1	ENSMUST00000105686	1861	-1	ENSMUST00000034561	2785	-1	ENSMUST00000041364	1592	-1	ENSMUST00000043266	768	-1	ENSMUST00000055128	225	-1	ENSMUST00000066157	713	-1	ENSMUST00000075055	75	-1	ENSMUST00000105733	963	-1	ENSMUST00000102665	453	-1
ENSMUST00000108322	1403	1	ENSMUST00000097707	6137	-1	ENSMUST00000105686	1870	-1	ENSMUST00000034562	266	-1	ENSMUST00000041364	182	-1	ENSMUST00000045713	3328	-1	ENSMUST00000055128	2445	-1	ENSMUST00000081619	342	-1	ENSMUST00000075055	881	-1	ENSMUST00000094510	1085	-1	ENSMUST00000102665	754	-1
ENSMUST00000108336	2675	1	ENSMUST00000097709	1408	-1	ENSMUST00000030841	1118	-1	ENSMUST00000034562	277	-1	ENSMUST00000041364	2497	-1	ENSMUST00000045713	3582	-1	ENSMUST00000055128	479	-1	ENSMUST00000081619	3494	-1	ENSMUST00000074086	339	-1	ENSMUST00000094510	251	-1	ENSMUST00000102804	138	-1
ENSMUST00000108336	2684	1	ENSMUST00000097709	2290	-1	ENSMUST00000030841	12	-1	ENSMUST00000034562	28	-1	ENSMUST00000041364	584	-1	ENSMUST00000045713	4510	-1	ENSMUST00000170386	1721	-1	ENSMUST00000081619	391	-1	ENSMUST00000074086	652	-1	ENSMUST00000094510	592	-1	ENSMUST00000102804	164	-1
ENSMUST00000108336	2723	1	ENSMUST00000097709	692	-1	ENSMUST00000030841	1346	-1	ENSMUST00000034562	414	-1	ENSMUST00000041364	838	-1	ENSMUST00000045713	4743	-1	ENSMUST00000170386	1972	-1	ENSMUST00000081619	5919	-1	ENSMUST00000074086	885	-1	ENSMUST00000094510	713	-1	ENSMUST00000102804	250	-1
ENSMUST00000108336	2727	1	ENSMUST00000097709	88	-1	ENSMUST00000030841	2660	-1	ENSMUST00000034562	53	-1	ENSMUST00000044113	2247	-1	ENSMUST00000114246	158	-1	ENSMUST00000170386	2051	-1	ENSMUST00000081619	5978	-1	ENSMUST00000078108	131	-1	ENSMUST00000094510	779	-1	ENSMUST00000102804	413	-1
ENSMUST00000108336	2754	1	ENSMUST00000027089	156	-1	ENSMUST00000030841	755	-1	ENSMUST00000034562	711	-1	ENSMUST00000044113	2963	-1	ENSMUST00000114246	1640	-1	ENSMUST00000170386	2276	-1	ENSMUST00000066193	1362	-1	ENSMUST00000078108	283	-1	ENSMUST00000166413	1494	-1	ENSMUST00000102804	74	-1
ENSMUST00000108336	2869	1	ENSMUST00000027089	163	-1	ENSMUST00000030839	1502	-1	ENSMUST00000034564	1153	-1	ENSMUST00000044113	3375	-1	ENSMUST00000114246	2326	-1	ENSMUST00000170386	334	-1	ENSMUST00000066193	1958	-1	ENSMUST00000078108	554	-1	ENSMUST00000166413	1544	-1	ENSMUST00000102804	85	-1
ENSMUST00000108336	2990	1	ENSMUST00000027089	266	-1	ENSMUST00000030839	2510	-1	ENSMUST00000034564	1183	-1	ENSMUST00000044113	3719	-1	ENSMUST00000114246	3454	-1	ENSMUST00000170386	656	-1	ENSMUST00000066193	345	-1	ENSMUST00000078108	869	-1	ENSMUST00000166413	564	-1	ENSMUST00000102840	1089	-1
ENSMUST00000108336	592	1	ENSMUST00000027089	743	-1	ENSMUST00000030839	738	-1	ENSMUST00000034564	132	-1	ENSMUST00000044113	5468	-1	ENSMUST00000114246	575	-1	ENSMUST00000061334	1190	-1	ENSMUST00000066166	2148	-1	ENSMUST00000078108	921	-1	ENSMUST00000166413	720	-1	ENSMUST00000102840	1667	-1
ENSMUST00000108336	931	1	ENSMUST00000027089	777	-1	ENSMUST00000030839	88	-1	ENSMUST00000034564	247	-1	ENSMUST00000115256	1406	-1	ENSMUST00000043349	1896	-1	ENSMUST00000061334	1529	-1	ENSMUST00000066166	3576	-1	ENSMUST00000080378	181	-1	ENSMUST00000073532	1244	-1	ENSMUST00000102840	169	-1
ENSMUST00000108346	1179	1	ENSMUST00000069142	17	-1	ENSMUST00000030839	887	-1	ENSMUST00000034564	507	-1	ENSMUST00000115256	1500	-1	ENSMUST00000043349	2559	-1	ENSMUST00000061334	1631	-1	ENSMUST00000066196	1124	-1	ENSMUST00000080378	335	-1	ENSMUST00000073532	1637	-1	ENSMUST00000102840	456	-1
ENSMUST00000108346	1346	1	ENSMUST00000069142	238	-1	ENSMUST00000030839	994	-1	ENSMUST00000034564	674	-1	ENSMUST00000115256	1997	-1	ENSMUST00000043349	3325	-1	ENSMUST00000061334	1656	-1	ENSMUST00000066196	296	-1	ENSMUST00000080378	63	-1	ENSMUST00000073532	1789	-1	ENSMUST00000102840	830	-1
ENSMUST00000108346	1441	1	ENSMUST00000069142	630	-1	ENSMUST00000030840	1234	-1	ENSMUST00000034568	319	-1	ENSMUST00000115256	470	-1	ENSMUST00000043349	4975	-1	ENSMUST00000061334	1842	-1	ENSMUST00000066196	701	-1	ENSMUST00000162175	1274	-1	ENSMUST00000073532	415	-1	ENSMUST00000102840	837	-1
ENSMUST00000108346	1447	1	ENSMUST00000069142	648	-1	ENSMUST00000030840	1279	-1	ENSMUST00000034568	348	-1	ENSMUST00000113360	1006	-1	ENSMUST00000043349	5001	-1	ENSMUST00000061334	750	-1	ENSMUST00000066196	834	-1	ENSMUST00000162175	1289	-1	ENSMUST00000073532	779	-1	ENSMUST00000103245	28	-1
ENSMUST00000108346	1538	1	ENSMUST00000053469	1119	-1	ENSMUST00000030840	1408	-1	ENSMUST00000034568	478	-1	ENSMUST00000113360	1144	-1	ENSMUST00000039101	1203	-1	ENSMUST00000061643	129	-1	ENSMUST00000066196	957	-1	ENSMUST00000162175	4329	-1	ENSMUST00000105774	1958	-1	ENSMUST00000103245	32	-1
ENSMUST00000108346	1570	1	ENSMUST00000053469	1210	-1	ENSMUST00000030840	1424	-1	ENSMUST00000034568	489	-1	ENSMUST00000113360	2344	-1	ENSMUST00000039101	1527	-1	ENSMUST00000061643	330	-1	ENSMUST00000038890	1935	-1	ENSMUST00000162175	4575	-1	ENSMUST00000105774	2034	-1	ENSMUST00000103245	70	-1
ENSMUST00000108346	1760	1	ENSMUST00000053469	1229	-1	ENSMUST00000030840	1664	-1	ENSMUST00000034568	57	-1	ENSMUST00000113360	258	-1	ENSMUST00000039101	1686	-1	ENSMUST00000061643	420	-1	ENSMUST00000038890	2840	-1	ENSMUST00000031175	1281	-1	ENSMUST00000105774	780	-1	ENSMUST00000103246	37	-1
ENSMUST00000108346	1924	1	ENSMUST00000053469	2092	-1	ENSMUST00000030840	1875	-1	ENSMUST00000119103	1376	-1	ENSMUST00000109626	2351	-1	ENSMUST00000039101	2006	-1	ENSMUST00000061643	453	-1	ENSMUST00000038890	5760	-1	ENSMUST00000031175	1674	-1	ENSMUST00000094526	1486	-1	ENSMUST00000103246	58	-1
ENSMUST00000108346	1948	1	ENSMUST00000053469	2617	-1	ENSMUST00000030842	107	-1	ENSMUST00000119103	246	-1	ENSMUST00000109626	4260	-1	ENSMUST00000039101	804	-1	ENSMUST00000061643	54	-1	ENSMUST00000038890	7849	-1	ENSMUST00000031175	2703	-1	ENSMUST00000094526	1558	-1	ENSMUST00000103249	51	-1
ENSMUST00000108346	2153	1	ENSMUST00000049932	385	-1	ENSMUST00000030842	1480	-1	ENSMUST00000119103	457	-1	ENSMUST00000109626	6206	-1	ENSMUST00000039101	874	-1	ENSMUST00000054551	1569	-1	ENSMUST00000174518	1962	-1	ENSMUST00000031175	491	-1	ENSMUST00000094526	1806	-1	ENSMUST00000103249	89	-1
ENSMUST00000108346	2311	1	ENSMUST00000049932	4540	-1	ENSMUST00000030842	1504	-1	ENSMUST00000119103	937	-1	ENSMUST00000109626	6469	-1	ENSMUST00000043937	1000	-1	ENSMUST00000054551	1761	-1	ENSMUST00000174518	2328	-1	ENSMUST00000031175	721	-1	ENSMUST00000094526	334	-1	ENSMUST00000103251	41	-1
ENSMUST00000108346	2401	1	ENSMUST00000049932	5426	-1	ENSMUST00000030842	1801	-1	ENSMUST00000034570	277	-1	ENSMUST00000109626	7938	-1	ENSMUST00000043937	383	-1	ENSMUST00000054551	2003	-1	ENSMUST00000174518	2402	-1	ENSMUST00000031175	735	-1	ENSMUST00000094526	448	-1	ENSMUST00000103251	52	-1
ENSMUST00000108346	2427	1	ENSMUST00000049932	580	-1	ENSMUST00000030842	701	-1	ENSMUST00000034570	611	-1	ENSMUST00000044642	1428	-1	ENSMUST00000043937	401	-1	ENSMUST00000054551	2568	-1	ENSMUST00000174518	3730	-1	ENSMUST00000073478	148	-1	ENSMUST00000094526	549	-1	ENSMUST00000103254	26	-1
ENSMUST00000108346	609	1	ENSMUST00000049932	7529	-1	ENSMUST00000103221	2618	-1	ENSMUST00000034570	669	-1	ENSMUST00000044642	2029	-1	ENSMUST00000043937	411	-1	ENSMUST00000054551	506	-1	ENSMUST00000174518	540	-1	ENSMUST00000073478	186	-1	ENSMUST00000094541	267	-1	ENSMUST00000103254	41	-1
ENSMUST00000108346	620	1	ENSMUST00000049932	7543	-1	ENSMUST00000103221	5148	-1	ENSMUST00000034570	848	-1	ENSMUST00000044642	2356	-1	ENSMUST00000043937	68	-1	ENSMUST00000054551	968	-1	ENSMUST00000072093	4125	-1	ENSMUST00000073478	240	-1	ENSMUST00000094541	368	-1	ENSMUST00000103254	50	-1
ENSMUST00000108346	710	1	ENSMUST00000114086	2688	-1	ENSMUST00000103221	567	-1	ENSMUST00000034570	919	-1	ENSMUST00000044642	2432	-1	ENSMUST00000072519	1535	-1	ENSMUST00000049877	19	-1	ENSMUST00000072093	5119	-1	ENSMUST00000073478	268	-1	ENSMUST00000094541	473	-1	ENSMUST00000103255	63	-1
ENSMUST00000108346	776	1	ENSMUST00000114086	3238	-1	ENSMUST00000103221	5717	-1	ENSMUST00000114474	351	-1	ENSMUST00000044642	2635	-1	ENSMUST00000072519	1918	-1	ENSMUST00000049877	47	-1	ENSMUST00000072093	5469	-1	ENSMUST00000073478	84	-1	ENSMUST00000094544	31	-1	ENSMUST00000103256	50	-1
ENSMUST00000108346	921	1	ENSMUST00000114086	623	-1	ENSMUST00000103221	7431	-1	ENSMUST00000114474	534	-1	ENSMUST00000044642	3089	-1	ENSMUST00000072519	1936	-1	ENSMUST00000049877	83	-1	ENSMUST00000072093	6915	-1	ENSMUST00000059899	1154	-1	ENSMUST00000094544	315	-1	ENSMUST00000103256	96	-1
ENSMUST00000108346	926	1	ENSMUST00000027102	1013	-1	ENSMUST00000119921	152	-1	ENSMUST00000114474	559	-1	ENSMUST00000099720	1278	-1	ENSMUST00000072519	3324	-1	ENSMUST00000054555	1913	-1	ENSMUST00000072093	847	-1	ENSMUST00000059899	1230	-1	ENSMUST00000094544	522	-1	ENSMUST00000103257	106	-1
ENSMUST00000108346	966	1	ENSMUST00000027102	1461	-1	ENSMUST00000119921	2314	-1	ENSMUST00000114474	740	-1	ENSMUST00000099720	134	-1	ENSMUST00000112605	2024	-1	ENSMUST00000054555	1984	-1	ENSMUST00000066211	2283	-1	ENSMUST00000059899	2154	-1	ENSMUST00000094544	643	-1	ENSMUST00000103258	24	-1
ENSMUST00000108372	1455	1	ENSMUST00000027102	1607	-1	ENSMUST00000119921	2368	-1	ENSMUST00000114474	997	-1	ENSMUST00000099720	1387	-1	ENSMUST00000112605	2092	-1	ENSMUST00000054555	3005	-1	ENSMUST00000066211	234	-1	ENSMUST00000059899	3085	-1	ENSMUST00000094544	84	-1	ENSMUST00000103260	20	-1
ENSMUST00000108372	1475	1	ENSMUST00000027102	326	-1	ENSMUST00000119921	2436	-1	ENSMUST00000156440	1282	-1	ENSMUST00000099720	1708	-1	ENSMUST00000112605	5219	-1	ENSMUST00000054555	3495	-1	ENSMUST00000066211	2533	-1	ENSMUST00000059899	3322	-1	ENSMUST00000112707	1011	-1	ENSMUST00000103260	55	-1
ENSMUST00000108372	917	1	ENSMUST00000027102	354	-1	ENSMUST00000119921	245	-1	ENSMUST00000156440	1804	-1	ENSMUST00000043379	190	-1	ENSMUST00000112605	5252	-1	ENSMUST00000054555	868	-1	ENSMUST00000066211	889	-1	ENSMUST00000059899	3414	-1	ENSMUST00000112707	201	-1	ENSMUST00000103260	68	-1
ENSMUST00000108375	1058	1	ENSMUST00000027103	1358	-1	ENSMUST00000119921	2611	-1	ENSMUST00000156440	1988	-1	ENSMUST00000043379	197	-1	ENSMUST00000094805	1686	-1	ENSMUST00000161078	3168	-1	ENSMUST00000066211	970	-1	ENSMUST00000073857	324	-1	ENSMUST00000112707	2156	-1	ENSMUST00000103261	29	-1
ENSMUST00000108375	1117	1	ENSMUST00000027103	2944	-1	ENSMUST00000030849	2631	-1	ENSMUST00000156440	2730	-1	ENSMUST00000043379	316	-1	ENSMUST00000094805	199	-1	ENSMUST00000161078	3197	-1	ENSMUST00000017270	1007	-1	ENSMUST00000073857	397	-1	ENSMUST00000112707	2740	-1	ENSMUST00000103261	58	-1
ENSMUST00000108375	454	1	ENSMUST00000027103	4194	-1	ENSMUST00000030849	338	-1	ENSMUST00000156440	376	-1	ENSMUST00000043379	337	-1	ENSMUST00000094805	3740	-1	ENSMUST00000161078	3231	-1	ENSMUST00000017270	308	-1	ENSMUST00000073857	42	-1	ENSMUST00000153799	1426	-1	ENSMUST00000103261	82	-1
ENSMUST00000108375	460	1	ENSMUST00000027103	459	-1	ENSMUST00000030849	3439	-1	ENSMUST00000156440	426	-1	ENSMUST00000043379	685	-1	ENSMUST00000094805	418	-1	ENSMUST00000161078	3618	-1	ENSMUST00000017270	439	-1	ENSMUST00000073857	849	-1	ENSMUST00000153799	1831	-1	ENSMUST00000103349	130	-1
ENSMUST00000108375	466	1	ENSMUST00000027103	477	-1	ENSMUST00000030849	594	-1	ENSMUST00000121598	1086	-1	ENSMUST00000042726	118	-1	ENSMUST00000047168	1222	-1	ENSMUST00000161078	3837	-1	ENSMUST00000017270	458	-1	ENSMUST00000073857	967	-1	ENSMUST00000153799	2179	-1	ENSMUST00000103349	198	-1
ENSMUST00000108375	6440	1	ENSMUST00000027103	716	-1	ENSMUST00000030848	108	-1	ENSMUST00000121598	1330	-1	ENSMUST00000042726	1274	-1	ENSMUST00000047168	155	-1	ENSMUST00000161078	4654	-1	ENSMUST00000053686	3	-1	ENSMUST00000079634	124	-1	ENSMUST00000153799	2445	-1	ENSMUST00000103349	212	-1
ENSMUST00000108375	6484	1	ENSMUST00000114094	1043	-1	ENSMUST00000030848	19	-1	ENSMUST00000121598	1585	-1	ENSMUST00000042726	1495	-1	ENSMUST00000047168	1582	-1	ENSMUST00000055156	1033	-1	ENSMUST00000169511	1454	-1	ENSMUST00000079634	24	-1	ENSMUST00000153799	2629	-1	ENSMUST00000103349	66	-1
ENSMUST00000108375	678	1	ENSMUST00000114094	1136	-1	ENSMUST00000030848	207	-1	ENSMUST00000121598	1953	-1	ENSMUST00000042726	412	-1	ENSMUST00000047168	164	-1	ENSMUST00000055156	3010	-1	ENSMUST00000169511	1618	-1	ENSMUST00000079634	423	-1	ENSMUST00000094556	1194	-1	ENSMUST00000103416	359	-1
ENSMUST00000108375	737	1	ENSMUST00000114094	1700	-1	ENSMUST00000030848	267	-1	ENSMUST00000121598	2174	-1	ENSMUST00000042726	816	-1	ENSMUST00000047168	625	-1	ENSMUST00000055156	3141	-1	ENSMUST00000169511	2738	-1	ENSMUST00000079634	562	-1	ENSMUST00000094556	482	-1	ENSMUST00000103416	4	-1
ENSMUST00000108375	968	1	ENSMUST00000114094	287	-1	ENSMUST00000030848	307	-1	ENSMUST00000121598	2502	-1	ENSMUST00000040853	2742	-1	ENSMUST00000047168	794	-1	ENSMUST00000055156	3370	-1	ENSMUST00000169511	2754	-1	ENSMUST00000079634	962	-1	ENSMUST00000094556	672	-1	ENSMUST00000103416	500	-1
ENSMUST00000108403	761	1	ENSMUST00000114094	847	-1	ENSMUST00000030848	570	-1	ENSMUST00000034585	1102	-1	ENSMUST00000040853	3023	-1	ENSMUST00000042844	1259	-1	ENSMUST00000094844	2470	-1	ENSMUST00000169511	4029	-1	ENSMUST00000111978	2023	-1	ENSMUST00000094556	680	-1	ENSMUST00000103416	532	-1
ENSMUST00000108403	829	1	ENSMUST00000114107	1605	-1	ENSMUST00000030851	1037	-1	ENSMUST00000034585	117	-1	ENSMUST00000040853	3386	-1	ENSMUST00000042844	1300	-1	ENSMUST00000094844	3577	-1	ENSMUST00000169511	4837	-1	ENSMUST00000111978	2653	-1	ENSMUST00000094556	707	-1	ENSMUST00000103416	857	-1
ENSMUST00000108403	925	1	ENSMUST00000114107	4573	-1	ENSMUST00000030851	260	-1	ENSMUST00000034585	194	-1	ENSMUST00000040853	4133	-1	ENSMUST00000042844	440	-1	ENSMUST00000094844	4056	-1	ENSMUST00000028721	1753	-1	ENSMUST00000111978	3074	-1	ENSMUST00000116094	809	-1	ENSMUST00000103479	205	-1
ENSMUST00000108409	2069	1	ENSMUST00000114107	4699	-1	ENSMUST00000030851	319	-1	ENSMUST00000034585	819	-1	ENSMUST00000040853	4214	-1	ENSMUST00000042844	670	-1	ENSMUST00000094844	5617	-1	ENSMUST00000028721	1864	-1	ENSMUST00000111978	4421	-1	ENSMUST00000116094	935	-1	ENSMUST00000103479	233	-1
ENSMUST00000108425	1016	1	ENSMUST00000114107	5230	-1	ENSMUST00000030851	688	-1	ENSMUST00000034585	838	-1	ENSMUST00000040860	1412	-1	ENSMUST00000047173	1886	-1	ENSMUST00000060703	1413	-1	ENSMUST00000028721	1993	-1	ENSMUST00000111978	995	-1	ENSMUST00000116094	991	-1	ENSMUST00000103479	24	-1
ENSMUST00000108425	1021	1	ENSMUST00000129339	1317	-1	ENSMUST00000057907	1630	-1	ENSMUST00000121916	230	-1	ENSMUST00000040860	1476	-1	ENSMUST00000047173	1892	-1	ENSMUST00000060703	1731	-1	ENSMUST00000028721	2354	-1	ENSMUST00000035571	1251	-1	ENSMUST00000116094	996	-1	ENSMUST00000103479	340	-1
ENSMUST00000108425	1283	1	ENSMUST00000129339	141	-1	ENSMUST00000057907	186	-1	ENSMUST00000121916	382	-1	ENSMUST00000040860	585	-1	ENSMUST00000047173	2636	-1	ENSMUST00000060703	1775	-1	ENSMUST00000028721	2411	-1	ENSMUST00000035571	1666	-1	ENSMUST00000088339	1011	-1	ENSMUST00000103479	49	-1
ENSMUST00000108425	1357	1	ENSMUST00000129339	236	-1	ENSMUST00000057907	488	-1	ENSMUST00000121916	40	-1	ENSMUST00000040860	637	-1	ENSMUST00000047173	2698	-1	ENSMUST00000060703	233	-1	ENSMUST00000028721	377	-1	ENSMUST00000035571	461	-1	ENSMUST00000088339	1252	-1	ENSMUST00000103603	1112	-1
ENSMUST00000108425	1363	1	ENSMUST00000129339	449	-1	ENSMUST00000057907	548	-1	ENSMUST00000121916	552	-1	ENSMUST00000040860	707	-1	ENSMUST00000047173	33	-1	ENSMUST00000060703	804	-1	ENSMUST00000066258	214	-1	ENSMUST00000035571	916	-1	ENSMUST00000088339	1571	-1	ENSMUST00000103603	1119	-1
ENSMUST00000108425	1384	1	ENSMUST00000129339	853	-1	ENSMUST00000057907	745	-1	ENSMUST00000121916	656	-1	ENSMUST00000040860	897	-1	ENSMUST00000047173	887	-1	ENSMUST00000047045	1301	-1	ENSMUST00000066258	362	-1	ENSMUST00000111509	1031	-1	ENSMUST00000088339	670	-1	ENSMUST00000103603	1365	-1
ENSMUST00000108425	1684	1	ENSMUST00000168099	1239	-1	ENSMUST00000030860	1515	-1	ENSMUST00000034588	1019	-1	ENSMUST00000075414	1429	-1	ENSMUST00000060240	102	-1	ENSMUST00000047045	135	-1	ENSMUST00000066258	386	-1	ENSMUST00000111509	154	-1	ENSMUST00000088339	759	-1	ENSMUST00000103603	418	-1
ENSMUST00000108425	277	1	ENSMUST00000168099	2013	-1	ENSMUST00000030860	829	-1	ENSMUST00000034588	216	-1	ENSMUST00000075414	146	-1	ENSMUST00000060240	1123	-1	ENSMUST00000047045	747	-1	ENSMUST00000065600	1144	-1	ENSMUST00000111509	889	-1	ENSMUST00000094593	1842	-1	ENSMUST00000103630	1112	-1
ENSMUST00000108425	2985	1	ENSMUST00000168099	2322	-1	ENSMUST00000030860	886	-1	ENSMUST00000034588	391	-1	ENSMUST00000075414	178	-1	ENSMUST00000060240	1345	-1	ENSMUST00000057627	1989	-1	ENSMUST00000065600	1334	-1	ENSMUST00000111509	916	-1	ENSMUST00000094593	2293	-1	ENSMUST00000103630	456	-1
ENSMUST00000108425	3042	1	ENSMUST00000168099	2732	-1	ENSMUST00000115128	1345	-1	ENSMUST00000034588	715	-1	ENSMUST00000075414	2157	-1	ENSMUST00000060240	1413	-1	ENSMUST00000057627	2881	-1	ENSMUST00000065600	1489	-1	ENSMUST00000111509	94	-1	ENSMUST00000094593	29	-1	ENSMUST00000103630	860	-1
ENSMUST00000108425	469	1	ENSMUST00000168099	2882	-1	ENSMUST00000115128	5943	-1	ENSMUST00000034588	954	-1	ENSMUST00000075414	368	-1	ENSMUST00000060240	1458	-1	ENSMUST00000057627	3440	-1	ENSMUST00000065600	1683	-1	ENSMUST00000072044	158	-1	ENSMUST00000094593	46	-1	ENSMUST00000103630	960	-1
ENSMUST00000108425	565	1	ENSMUST00000075144	1516	-1	ENSMUST00000115128	6251	-1	ENSMUST00000034588	960	-1	ENSMUST00000075414	754	-1	ENSMUST00000060240	219	-1	ENSMUST00000057627	618	-1	ENSMUST00000065600	2594	-1	ENSMUST00000072044	193	-1	ENSMUST00000094593	82	-1	ENSMUST00000103630	974	-1
ENSMUST00000108425	858	1	ENSMUST00000075144	1561	-1	ENSMUST00000115128	7259	-1	ENSMUST00000034590	1371	-1	ENSMUST00000166662	2885	-1	ENSMUST00000047179	3002	-1	ENSMUST00000057627	665	-1	ENSMUST00000065600	461	-1	ENSMUST00000072044	670	-1	ENSMUST00000162964	1715	-1	ENSMUST00000103743	197	-1
ENSMUST00000108425	916	1	ENSMUST00000075144	1833	-1	ENSMUST00000030862	1522	-1	ENSMUST00000034590	562	-1	ENSMUST00000166662	4493	-1	ENSMUST00000047179	530	-1	ENSMUST00000057627	893	-1	ENSMUST00000109741	1110	-1	ENSMUST00000148038	1344	-1	ENSMUST00000162964	2286	-1	ENSMUST00000103743	317	-1
ENSMUST00000108436	1833	1	ENSMUST00000075144	4171	-1	ENSMUST00000030862	1709	-1	ENSMUST00000034590	584	-1	ENSMUST00000166662	4739	-1	ENSMUST00000047179	799	-1	ENSMUST00000058362	285	-1	ENSMUST00000109741	1303	-1	ENSMUST00000148038	1996	-1	ENSMUST00000162964	2672	-1	ENSMUST00000103743	478	-1
ENSMUST00000108436	727	1	ENSMUST00000075144	6396	-1	ENSMUST00000030862	2560	-1	ENSMUST00000034590	950	-1	ENSMUST00000166662	4768	-1	ENSMUST00000016279	1011	-1	ENSMUST00000058362	485	-1	ENSMUST00000109741	3426	-1	ENSMUST00000148038	3636	-1	ENSMUST00000162964	2755	-1	ENSMUST00000103743	494	-1
ENSMUST00000108439	645	1	ENSMUST00000027114	1411	-1	ENSMUST00000030862	3815	-1	ENSMUST00000034591	4029	-1	ENSMUST00000166662	5431	-1	ENSMUST00000016279	1419	-1	ENSMUST00000058362	940	-1	ENSMUST00000109741	4330	-1	ENSMUST00000148038	3940	-1	ENSMUST00000162964	444	-1	ENSMUST00000103749	218	-1
ENSMUST00000108476	1942	1	ENSMUST00000027114	1576	-1	ENSMUST00000030862	977	-1	ENSMUST00000034591	4044	-1	ENSMUST00000166662	5632	-1	ENSMUST00000016279	1442	-1	ENSMUST00000058362	952	-1	ENSMUST00000109741	672	-1	ENSMUST00000148038	514	-1	ENSMUST00000088677	2043	-1	ENSMUST00000103749	431	-1
ENSMUST00000108493	1963	1	ENSMUST00000027114	1830	-1	ENSMUST00000030865	1260	-1	ENSMUST00000034591	4738	-1	ENSMUST00000167861	1812	-1	ENSMUST00000016279	1446	-1	ENSMUST00000050034	1601	-1	ENSMUST00000109741	907	-1	ENSMUST00000074192	135	-1	ENSMUST00000088677	2309	-1	ENSMUST00000103749	499	-1
ENSMUST00000108493	2559	1	ENSMUST00000027114	2258	-1	ENSMUST00000030865	2923	-1	ENSMUST00000034591	4802	-1	ENSMUST00000167861	348	-1	ENSMUST00000016279	1776	-1	ENSMUST00000050034	2417	-1	ENSMUST00000066282	183	-1	ENSMUST00000074192	151	-1	ENSMUST00000088677	2318	-1	ENSMUST00000103749	517	-1
ENSMUST00000108506	4402	1	ENSMUST00000173983	1099	-1	ENSMUST00000030865	3616	-1	ENSMUST00000034591	5267	-1	ENSMUST00000167861	443	-1	ENSMUST00000016279	493	-1	ENSMUST00000050034	2495	-1	ENSMUST00000066282	284	-1	ENSMUST00000074192	24	-1	ENSMUST00000088677	389	-1	ENSMUST00000103753	13	-1
ENSMUST00000108506	765	1	ENSMUST00000173983	1136	-1	ENSMUST00000030865	3658	-1	ENSMUST00000034592	1354	-1	ENSMUST00000167861	636	-1	ENSMUST00000045312	119	-1	ENSMUST00000050034	258	-1	ENSMUST00000066282	304	-1	ENSMUST00000074192	388	-1	ENSMUST00000094615	456	-1	ENSMUST00000103753	85	-1
ENSMUST00000108506	811	1	ENSMUST00000173983	1446	-1	ENSMUST00000069604	1732	-1	ENSMUST00000034592	3190	-1	ENSMUST00000035757	10	-1	ENSMUST00000045312	1318	-1	ENSMUST00000163488	296	-1	ENSMUST00000124270	1569	-1	ENSMUST00000074192	538	-1	ENSMUST00000094615	528	-1	ENSMUST00000103758	39	-1
ENSMUST00000108510	2242	1	ENSMUST00000173983	2065	-1	ENSMUST00000069604	2487	-1	ENSMUST00000034592	3948	-1	ENSMUST00000035757	1760	-1	ENSMUST00000045312	3504	-1	ENSMUST00000163488	310	-1	ENSMUST00000124270	1574	-1	ENSMUST00000103018	184	-1	ENSMUST00000094615	546	-1	ENSMUST00000103758	49	-1
ENSMUST00000108510	2413	1	ENSMUST00000173983	82	-1	ENSMUST00000069604	596	-1	ENSMUST00000034592	5316	-1	ENSMUST00000035757	1772	-1	ENSMUST00000045312	3800	-1	ENSMUST00000163488	410	-1	ENSMUST00000124270	2337	-1	ENSMUST00000103018	1948	-1	ENSMUST00000094615	942	-1	ENSMUST00000103758	58	-1
ENSMUST00000108510	2824	1	ENSMUST00000027121	3666	-1	ENSMUST00000069604	691	-1	ENSMUST00000034592	5707	-1	ENSMUST00000035757	178	-1	ENSMUST00000045312	4411	-1	ENSMUST00000163488	513	-1	ENSMUST00000124270	2375	-1	ENSMUST00000103018	4063	-1	ENSMUST00000056977	1070	-1	ENSMUST00000103758	66	-1
ENSMUST00000108510	2853	1	ENSMUST00000027121	516	-1	ENSMUST00000030878	1912	-1	ENSMUST00000034592	5969	-1	ENSMUST00000035757	544	-1	ENSMUST00000114174	2797	-1	ENSMUST00000163488	97	-1	ENSMUST00000124270	3661	-1	ENSMUST00000078494	1353	-1	ENSMUST00000056977	2383	-1	ENSMUST00000103760	84	-1
ENSMUST00000108510	413	1	ENSMUST00000027121	535	-1	ENSMUST00000030878	2291	-1	ENSMUST00000034594	1055	-1	ENSMUST00000035757	906	-1	ENSMUST00000114174	3460	-1	ENSMUST00000056467	1308	-1	ENSMUST00000066298	3084	-1	ENSMUST00000078494	3183	-1	ENSMUST00000056977	2653	-1	ENSMUST00000103761	69	-1
ENSMUST00000108527	2244	1	ENSMUST00000027121	726	-1	ENSMUST00000030878	232	-1	ENSMUST00000034594	1291	-1	ENSMUST00000075738	149	-1	ENSMUST00000114174	3875	-1	ENSMUST00000056467	205	-1	ENSMUST00000066298	3586	-1	ENSMUST00000078494	4547	-1	ENSMUST00000056977	2709	-1	ENSMUST00000103761	85	-1
ENSMUST00000108527	2360	1	ENSMUST00000027123	1783	-1	ENSMUST00000030878	2773	-1	ENSMUST00000034594	1476	-1	ENSMUST00000075738	183	-1	ENSMUST00000114174	4055	-1	ENSMUST00000056467	2410	-1	ENSMUST00000066298	519	-1	ENSMUST00000078494	549	-1	ENSMUST00000056977	3257	-1	ENSMUST00000103762	19	-1
ENSMUST00000108527	2411	1	ENSMUST00000027123	1887	-1	ENSMUST00000030878	616	-1	ENSMUST00000034594	3190	-1	ENSMUST00000075738	370	-1	ENSMUST00000114174	4626	-1	ENSMUST00000056467	2929	-1	ENSMUST00000066298	979	-1	ENSMUST00000078494	842	-1	ENSMUST00000056977	3325	-1	ENSMUST00000103762	91	-1
ENSMUST00000108527	2449	1	ENSMUST00000027123	2069	-1	ENSMUST00000137724	157	-1	ENSMUST00000034594	648	-1	ENSMUST00000043584	1487	-1	ENSMUST00000114174	800	-1	ENSMUST00000056467	614	-1	ENSMUST00000066316	341	-1	ENSMUST00000078494	930	-1	ENSMUST00000043725	1693	-1	ENSMUST00000103763	13	-1
ENSMUST00000108527	2496	1	ENSMUST00000027123	559	-1	ENSMUST00000137724	2234	-1	ENSMUST00000034599	1321	-1	ENSMUST00000043584	1553	-1	ENSMUST00000091763	1588	-1	ENSMUST00000052204	1590	-1	ENSMUST00000066316	392	-1	ENSMUST00000033975	1504	-1	ENSMUST00000043725	3357	-1	ENSMUST00000103763	69	-1
ENSMUST00000108527	4628	1	ENSMUST00000027123	728	-1	ENSMUST00000137724	4912	-1	ENSMUST00000034599	1354	-1	ENSMUST00000043584	408	-1	ENSMUST00000091763	1639	-1	ENSMUST00000052204	2439	-1	ENSMUST00000066316	58	-1	ENSMUST00000033975	2166	-1	ENSMUST00000043725	3520	-1	ENSMUST00000103763	85	-1
ENSMUST00000108527	4648	1	ENSMUST00000027123	735	-1	ENSMUST00000137724	5061	-1	ENSMUST00000034599	179	-1	ENSMUST00000043584	707	-1	ENSMUST00000091763	1809	-1	ENSMUST00000052204	2591	-1	ENSMUST00000172306	1765	-1	ENSMUST00000033975	3939	-1	ENSMUST00000043725	4312	-1	ENSMUST00000103764	19	-1
ENSMUST00000108527	4775	1	ENSMUST00000027125	1024	-1	ENSMUST00000103231	143	-1	ENSMUST00000034599	1841	-1	ENSMUST00000043584	752	-1	ENSMUST00000091763	2108	-1	ENSMUST00000052204	654	-1	ENSMUST00000172306	2071	-1	ENSMUST00000033975	4047	-1	ENSMUST00000043725	4868	-1	ENSMUST00000103764	76	-1
ENSMUST00000108527	4866	1	ENSMUST00000027125	1190	-1	ENSMUST00000103231	153	-1	ENSMUST00000034599	34	-1	ENSMUST00000044624	1175	-1	ENSMUST00000091763	875	-1	ENSMUST00000061081	14	-1	ENSMUST00000172306	2085	-1	ENSMUST00000033975	534	-1	ENSMUST00000043725	632	-1	ENSMUST00000103764	92	-1
ENSMUST00000108527	4908	1	ENSMUST00000027125	1295	-1	ENSMUST00000103231	34	-1	ENSMUST00000034599	362	-1	ENSMUST00000044624	481	-1	ENSMUST00000038163	1087	-1	ENSMUST00000061081	404	-1	ENSMUST00000172306	2314	-1	ENSMUST00000092048	2445	-1	ENSMUST00000090413	1298	-1	ENSMUST00000103767	76	-1
ENSMUST00000108527	4913	1	ENSMUST00000027125	771	-1	ENSMUST00000103231	468	-1	ENSMUST00000034600	2105	-1	ENSMUST00000044624	586	-1	ENSMUST00000038163	1452	-1	ENSMUST00000061081	621	-1	ENSMUST00000048945	209	-1	ENSMUST00000092048	2720	-1	ENSMUST00000090413	1361	-1	ENSMUST00000103768	75	-1
ENSMUST00000108527	4930	1	ENSMUST00000027125	933	-1	ENSMUST00000103231	68	-1	ENSMUST00000034600	2241	-1	ENSMUST00000044624	592	-1	ENSMUST00000038163	760	-1	ENSMUST00000107636	1962	-1	ENSMUST00000048945	31	-1	ENSMUST00000092048	3224	-1	ENSMUST00000090413	1493	-1	ENSMUST00000103768	87	-1
ENSMUST00000108527	4944	1	ENSMUST00000027127	1058	-1	ENSMUST00000030884	1716	-1	ENSMUST00000034600	2678	-1	ENSMUST00000044624	697	-1	ENSMUST00000038163	800	-1	ENSMUST00000107636	2159	-1	ENSMUST00000048945	389	-1	ENSMUST00000092048	584	-1	ENSMUST00000090413	490	-1	ENSMUST00000103769	75	-1
ENSMUST00000108527	4966	1	ENSMUST00000027127	1299	-1	ENSMUST00000030884	1869	-1	ENSMUST00000034600	2716	-1	ENSMUST00000044624	742	-1	ENSMUST00000050949	1079	-1	ENSMUST00000107636	2311	-1	ENSMUST00000048945	401	-1	ENSMUST00000092048	905	-1	ENSMUST00000094632	1026	-1	ENSMUST00000103769	91	-1
ENSMUST00000108533	1393	1	ENSMUST00000027127	131	-1	ENSMUST00000030884	1884	-1	ENSMUST00000034600	2729	-1	ENSMUST00000049126	1161	-1	ENSMUST00000050949	1094	-1	ENSMUST00000107636	2423	-1	ENSMUST00000066317	1001	-1	ENSMUST00000102963	1557	-1	ENSMUST00000094632	1346	-1	ENSMUST00000103770	19	-1
ENSMUST00000108533	1415	1	ENSMUST00000027127	3671	-1	ENSMUST00000030884	2228	-1	ENSMUST00000034600	989	-1	ENSMUST00000049126	2906	-1	ENSMUST00000050949	1220	-1	ENSMUST00000107636	2475	-1	ENSMUST00000066317	1690	-1	ENSMUST00000102963	2052	-1	ENSMUST00000094632	1616	-1	ENSMUST00000103770	75	-1
ENSMUST00000108533	1564	1	ENSMUST00000027127	4014	-1	ENSMUST00000030884	56	-1	ENSMUST00000102832	308	-1	ENSMUST00000049126	3169	-1	ENSMUST00000050949	2540	-1	ENSMUST00000107636	523	-1	ENSMUST00000066317	2037	-1	ENSMUST00000102963	2388	-1	ENSMUST00000094632	1633	-1	ENSMUST00000103771	95	-1
ENSMUST00000108533	2774	1	ENSMUST00000027127	5923	-1	ENSMUST00000030892	2463	-1	ENSMUST00000102832	401	-1	ENSMUST00000049126	813	-1	ENSMUST00000050949	721	-1	ENSMUST00000062753	1046	-1	ENSMUST00000066317	2497	-1	ENSMUST00000102963	627	-1	ENSMUST00000094632	399	-1	ENSMUST00000103773	13	-1
ENSMUST00000108533	2778	1	ENSMUST00000027128	1096	-1	ENSMUST00000030892	2950	-1	ENSMUST00000102832	520	-1	ENSMUST00000040717	1340	-1	ENSMUST00000069293	12070	-1	ENSMUST00000062753	1317	-1	ENSMUST00000066317	561	-1	ENSMUST00000072265	125	-1	ENSMUST00000094632	848	-1	ENSMUST00000103773	69	-1
ENSMUST00000108533	2782	1	ENSMUST00000027128	2037	-1	ENSMUST00000030892	3885	-1	ENSMUST00000102832	677	-1	ENSMUST00000040717	2279	-1	ENSMUST00000069293	12314	-1	ENSMUST00000062753	576	-1	ENSMUST00000066324	1383	-1	ENSMUST00000072265	436	-1	ENSMUST00000094641	1211	-1	ENSMUST00000103773	85	-1
ENSMUST00000108533	2788	1	ENSMUST00000027128	2170	-1	ENSMUST00000030892	3970	-1	ENSMUST00000102832	821	-1	ENSMUST00000040717	3094	-1	ENSMUST00000069293	2164	-1	ENSMUST00000062753	695	-1	ENSMUST00000066324	1585	-1	ENSMUST00000072265	469	-1	ENSMUST00000094641	168	-1	ENSMUST00000103776	19	-1
ENSMUST00000108533	2980	1	ENSMUST00000027128	318	-1	ENSMUST00000030892	4393	-1	ENSMUST00000034602	1127	-1	ENSMUST00000040717	3483	-1	ENSMUST00000069293	3706	-1	ENSMUST00000062753	721	-1	ENSMUST00000066324	1834	-1	ENSMUST00000072265	56	-1	ENSMUST00000094641	240	-1	ENSMUST00000103776	75	-1
ENSMUST00000108533	2991	1	ENSMUST00000027128	3186	-1	ENSMUST00000030893	1175	-1	ENSMUST00000034602	185	-1	ENSMUST00000040717	605	-1	ENSMUST00000069293	4239	-1	ENSMUST00000112896	2007	-1	ENSMUST00000066324	1861	-1	ENSMUST00000079599	258	-1	ENSMUST00000094641	311	-1	ENSMUST00000103776	91	-1
ENSMUST00000108533	2998	1	ENSMUST00000027128	400	-1	ENSMUST00000030893	1785	-1	ENSMUST00000034602	392	-1	ENSMUST00000035766	2233	-1	ENSMUST00000044620	10351	-1	ENSMUST00000112896	2275	-1	ENSMUST00000066324	2132	-1	ENSMUST00000079599	504	-1	ENSMUST00000094641	417	-1	ENSMUST00000103778	72	-1
ENSMUST00000108533	3376	1	ENSMUST00000027131	4249	-1	ENSMUST00000030893	397	-1	ENSMUST00000034602	425	-1	ENSMUST00000035766	2271	-1	ENSMUST00000044620	2354	-1	ENSMUST00000112896	4530	-1	ENSMUST00000066328	288	-1	ENSMUST00000079599	8	-1	ENSMUST00000094641	795	-1	ENSMUST00000103786	13	-1
ENSMUST00000108536	2016	1	ENSMUST00000027131	5252	-1	ENSMUST00000030893	5	-1	ENSMUST00000034602	474	-1	ENSMUST00000035766	2696	-1	ENSMUST00000044620	3490	-1	ENSMUST00000112896	518	-1	ENSMUST00000066328	389	-1	ENSMUST00000079599	892	-1	ENSMUST00000094649	1078	-1	ENSMUST00000103786	69	-1
ENSMUST00000108544	2977	1	ENSMUST00000027131	5268	-1	ENSMUST00000030893	559	-1	ENSMUST00000034607	295	-1	ENSMUST00000035766	3363	-1	ENSMUST00000044620	5515	-1	ENSMUST00000112896	721	-1	ENSMUST00000066328	458	-1	ENSMUST00000079599	91	-1	ENSMUST00000094649	1820	-1	ENSMUST00000103786	85	-1
ENSMUST00000108578	802	1	ENSMUST00000027144	1246	-1	ENSMUST00000169622	1032	-1	ENSMUST00000034607	2950	-1	ENSMUST00000035766	580	-1	ENSMUST00000044620	5573	-1	ENSMUST00000062665	210	-1	ENSMUST00000066328	542	-1	ENSMUST00000082307	609	-1	ENSMUST00000094649	257	-1	ENSMUST00000103787	69	-1
ENSMUST00000108588	2643	1	ENSMUST00000027144	1988	-1	ENSMUST00000169622	1572	-1	ENSMUST00000034607	3355	-1	ENSMUST00000040907	1440	-1	ENSMUST00000044620	8422	-1	ENSMUST00000062665	328	-1	ENSMUST00000066378	1320	-1	ENSMUST00000082307	699	-1	ENSMUST00000094649	520	-1	ENSMUST00000103787	85	-1
ENSMUST00000108593	1320	1	ENSMUST00000027144	2067	-1	ENSMUST00000169622	170	-1	ENSMUST00000034607	3833	-1	ENSMUST00000040907	1550	-1	ENSMUST00000043226	1080	-1	ENSMUST00000062665	362	-1	ENSMUST00000066378	1447	-1	ENSMUST00000082307	736	-1	ENSMUST00000094649	915	-1	ENSMUST00000103788	75	-1
ENSMUST00000108593	1341	1	ENSMUST00000027144	2411	-1	ENSMUST00000169622	2891	-1	ENSMUST00000034607	800	-1	ENSMUST00000040907	592	-1	ENSMUST00000043226	1268	-1	ENSMUST00000062665	536	-1	ENSMUST00000066378	150	-1	ENSMUST00000082307	857	-1	ENSMUST00000094651	1003	-1	ENSMUST00000103788	87	-1
ENSMUST00000108593	1358	1	ENSMUST00000027144	2450	-1	ENSMUST00000169622	3221	-1	ENSMUST00000170489	1245	-1	ENSMUST00000040907	661	-1	ENSMUST00000043226	1532	-1	ENSMUST00000062665	91	-1	ENSMUST00000066378	618	-1	ENSMUST00000082307	881	-1	ENSMUST00000094651	1068	-1	ENSMUST00000103789	19	-1
ENSMUST00000108593	1391	1	ENSMUST00000027144	3002	-1	ENSMUST00000169622	707	-1	ENSMUST00000170489	255	-1	ENSMUST00000040907	984	-1	ENSMUST00000043226	442	-1	ENSMUST00000057755	130	-1	ENSMUST00000066378	948	-1	ENSMUST00000073043	1793	-1	ENSMUST00000094651	1236	-1	ENSMUST00000103789	75	-1
ENSMUST00000108631	3070	1	ENSMUST00000027137	1019	-1	ENSMUST00000030896	441	-1	ENSMUST00000170489	357	-1	ENSMUST00000040912	1197	-1	ENSMUST00000109786	1183	-1	ENSMUST00000057755	295	-1	ENSMUST00000108017	1124	-1	ENSMUST00000073043	273	-1	ENSMUST00000094651	850	-1	ENSMUST00000103791	76	-1
ENSMUST00000108634	2946	1	ENSMUST00000027137	2479	-1	ENSMUST00000030896	54	-1	ENSMUST00000170489	586	-1	ENSMUST00000040912	174	-1	ENSMUST00000109786	168	-1	ENSMUST00000057755	515	-1	ENSMUST00000108017	1643	-1	ENSMUST00000073043	3773	-1	ENSMUST00000094653	36	-1	ENSMUST00000103794	13	-1
ENSMUST00000108634	3555	1	ENSMUST00000027137	309	-1	ENSMUST00000030896	573	-1	ENSMUST00000034609	1478	-1	ENSMUST00000040912	2843	-1	ENSMUST00000109786	3149	-1	ENSMUST00000057755	52	-1	ENSMUST00000108017	1674	-1	ENSMUST00000073043	4082	-1	ENSMUST00000094653	592	-1	ENSMUST00000103794	69	-1
ENSMUST00000108634	3679	1	ENSMUST00000027137	3122	-1	ENSMUST00000030896	626	-1	ENSMUST00000034609	1585	-1	ENSMUST00000040912	3640	-1	ENSMUST00000109786	3958	-1	ENSMUST00000057755	910	-1	ENSMUST00000108017	2135	-1	ENSMUST00000073043	461	-1	ENSMUST00000094653	700	-1	ENSMUST00000103795	87	-1
ENSMUST00000108634	5443	1	ENSMUST00000027137	387	-1	ENSMUST00000105584	1373	-1	ENSMUST00000034609	801	-1	ENSMUST00000040912	3785	-1	ENSMUST00000109786	745	-1	ENSMUST00000050660	396	-1	ENSMUST00000100180	238	-1	ENSMUST00000150897	1061	-1	ENSMUST00000094653	729	-1	ENSMUST00000103796	19	-1
ENSMUST00000108639	2238	1	ENSMUST00000027137	846	-1	ENSMUST00000105584	2084	-1	ENSMUST00000034610	328	-1	ENSMUST00000119033	3290	-1	ENSMUST00000045771	127	-1	ENSMUST00000050660	78	-1	ENSMUST00000100180	380	-1	ENSMUST00000150897	1205	-1	ENSMUST00000050485	1714	-1	ENSMUST00000103796	75	-1
ENSMUST00000108639	2271	1	ENSMUST00000027146	2373	-1	ENSMUST00000105584	2703	-1	ENSMUST00000034610	434	-1	ENSMUST00000119033	3319	-1	ENSMUST00000045771	285	-1	ENSMUST00000050660	802	-1	ENSMUST00000100180	498	-1	ENSMUST00000150897	1213	-1	ENSMUST00000050485	5042	-1	ENSMUST00000103799	13	-1
ENSMUST00000108639	2290	1	ENSMUST00000027146	3598	-1	ENSMUST00000105584	3438	-1	ENSMUST00000034610	540	-1	ENSMUST00000119033	4470	-1	ENSMUST00000045771	667	-1	ENSMUST00000050660	96	-1	ENSMUST00000100180	880	-1	ENSMUST00000150897	1309	-1	ENSMUST00000050485	5059	-1	ENSMUST00000103799	69	-1
ENSMUST00000108639	2316	1	ENSMUST00000027146	3748	-1	ENSMUST00000105584	881	-1	ENSMUST00000034610	548	-1	ENSMUST00000119033	652	-1	ENSMUST00000045771	75	-1	ENSMUST00000054395	2377	-1	ENSMUST00000167949	275	-1	ENSMUST00000150897	2664	-1	ENSMUST00000075602	199	-1	ENSMUST00000103799	85	-1
ENSMUST00000108639	2322	1	ENSMUST00000027146	4340	-1	ENSMUST00000030901	1040	-1	ENSMUST00000034612	1633	-1	ENSMUST00000119033	917	-1	ENSMUST00000047226	1775	-1	ENSMUST00000054395	964	-1	ENSMUST00000167949	452	-1	ENSMUST00000023117	679	-1	ENSMUST00000075602	555	-1	ENSMUST00000103804	74	-1
ENSMUST00000108639	2351	1	ENSMUST00000027146	8090	-1	ENSMUST00000030901	2004	-1	ENSMUST00000034612	1662	-1	ENSMUST00000119033	984	-1	ENSMUST00000047226	1802	-1	ENSMUST00000060913	237	-1	ENSMUST00000167949	533	-1	ENSMUST00000023117	732	-1	ENSMUST00000075602	797	-1	ENSMUST00000103805	13	-1
ENSMUST00000108639	2504	1	ENSMUST00000113979	1589	-1	ENSMUST00000030901	319	-1	ENSMUST00000034612	721	-1	ENSMUST00000127896	138	-1	ENSMUST00000047226	2753	-1	ENSMUST00000060913	582	-1	ENSMUST00000089752	2964	-1	ENSMUST00000023117	771	-1	ENSMUST00000075602	990	-1	ENSMUST00000103805	69	-1
ENSMUST00000108639	802	1	ENSMUST00000113979	1762	-1	ENSMUST00000030901	568	-1	ENSMUST00000034612	746	-1	ENSMUST00000127896	238	-1	ENSMUST00000047226	2819	-1	ENSMUST00000060913	696	-1	ENSMUST00000089752	5416	-1	ENSMUST00000023117	776	-1	ENSMUST00000094662	1090	-1	ENSMUST00000103805	85	-1
ENSMUST00000108653	3394	1	ENSMUST00000113979	3258	-1	ENSMUST00000030901	907	-1	ENSMUST00000034612	834	-1	ENSMUST00000127896	487	-1	ENSMUST00000047226	562	-1	ENSMUST00000060913	731	-1	ENSMUST00000089752	5867	-1	ENSMUST00000078554	313	-1	ENSMUST00000094662	1518	-1	ENSMUST00000103806	72	-1
ENSMUST00000108653	3437	1	ENSMUST00000113979	406	-1	ENSMUST00000030903	1179	-1	ENSMUST00000034612	924	-1	ENSMUST00000115319	1108	-1	ENSMUST00000047247	2431	-1	ENSMUST00000060913	975	-1	ENSMUST00000089752	7700	-1	ENSMUST00000078554	742	-1	ENSMUST00000094662	217	-1	ENSMUST00000103807	19	-1
ENSMUST00000108653	3717	1	ENSMUST00000113979	4426	-1	ENSMUST00000030903	1410	-1	ENSMUST00000034618	1132	-1	ENSMUST00000115319	190	-1	ENSMUST00000047247	2440	-1	ENSMUST00000062695	468	-1	ENSMUST00000057814	1044	-1	ENSMUST00000078554	901	-1	ENSMUST00000094662	498	-1	ENSMUST00000103807	75	-1
ENSMUST00000108671	3694	1	ENSMUST00000027153	1043	-1	ENSMUST00000030903	1894	-1	ENSMUST00000034618	1279	-1	ENSMUST00000115319	2396	-1	ENSMUST00000047247	2449	-1	ENSMUST00000062695	487	-1	ENSMUST00000057814	1396	-1	ENSMUST00000078554	933	-1	ENSMUST00000094662	827	-1	ENSMUST00000103808	19	-1
ENSMUST00000108671	3849	1	ENSMUST00000027153	1097	-1	ENSMUST00000030903	1916	-1	ENSMUST00000034618	137	-1	ENSMUST00000115319	3200	-1	ENSMUST00000047247	255	-1	ENSMUST00000062695	598	-1	ENSMUST00000057814	367	-1	ENSMUST00000078914	109	-1	ENSMUST00000094665	2106	-1	ENSMUST00000103808	91	-1
ENSMUST00000108671	4139	1	ENSMUST00000027153	1158	-1	ENSMUST00000030903	561	-1	ENSMUST00000034618	1483	-1	ENSMUST00000115319	3269	-1	ENSMUST00000047247	4452	-1	ENSMUST00000062695	681	-1	ENSMUST00000057814	942	-1	ENSMUST00000078914	121	-1	ENSMUST00000094665	2591	-1	ENSMUST00000103810	13	-1
ENSMUST00000108671	4193	1	ENSMUST00000027153	1815	-1	ENSMUST00000030910	141	-1	ENSMUST00000034618	1540	-1	ENSMUST00000166241	1869	-1	ENSMUST00000047247	654	-1	ENSMUST00000058667	1280	-1	ENSMUST00000066379	1380	-1	ENSMUST00000078914	160	-1	ENSMUST00000094665	306	-1	ENSMUST00000103810	69	-1
ENSMUST00000108671	4221	1	ENSMUST00000027153	1911	-1	ENSMUST00000030910	201	-1	ENSMUST00000034618	224	-1	ENSMUST00000166241	1952	-1	ENSMUST00000086104	1116	-1	ENSMUST00000058667	2540	-1	ENSMUST00000066379	770	-1	ENSMUST00000078914	19	-1	ENSMUST00000094665	3181	-1	ENSMUST00000103810	85	-1
ENSMUST00000108671	4224	1	ENSMUST00000027153	366	-1	ENSMUST00000030910	456	-1	ENSMUST00000034619	104	-1	ENSMUST00000166241	2684	-1	ENSMUST00000086104	1669	-1	ENSMUST00000058667	2635	-1	ENSMUST00000066379	781	-1	ENSMUST00000078914	500	-1	ENSMUST00000094665	847	-1	ENSMUST00000103811	37	-1
ENSMUST00000108671	4240	1	ENSMUST00000042389	1085	-1	ENSMUST00000030910	477	-1	ENSMUST00000034619	1221	-1	ENSMUST00000166241	3955	-1	ENSMUST00000086104	1912	-1	ENSMUST00000058667	750	-1	ENSMUST00000066379	915	-1	ENSMUST00000105313	1102	-1	ENSMUST00000094666	300	-1	ENSMUST00000103811	58	-1
ENSMUST00000108671	4252	1	ENSMUST00000042389	2885	-1	ENSMUST00000030917	1075	-1	ENSMUST00000034619	225	-1	ENSMUST00000166241	830	-1	ENSMUST00000086104	2646	-1	ENSMUST00000058667	804	-1	ENSMUST00000066379	943	-1	ENSMUST00000105313	1186	-1	ENSMUST00000094666	362	-1	ENSMUST00000103814	13	-1
ENSMUST00000108671	4279	1	ENSMUST00000042389	3786	-1	ENSMUST00000030917	2075	-1	ENSMUST00000034619	331	-1	ENSMUST00000047413	1467	-1	ENSMUST00000086104	3370	-1	ENSMUST00000058667	813	-1	ENSMUST00000066379	974	-1	ENSMUST00000105313	1455	-1	ENSMUST00000094666	499	-1	ENSMUST00000103814	69	-1
ENSMUST00000108674	1313	1	ENSMUST00000042389	4676	-1	ENSMUST00000030917	2529	-1	ENSMUST00000034619	346	-1	ENSMUST00000047413	157	-1	ENSMUST00000086104	372	-1	ENSMUST00000054635	1018	-1	ENSMUST00000066386	1372	-1	ENSMUST00000105313	783	-1	ENSMUST00000094666	506	-1	ENSMUST00000103814	85	-1
ENSMUST00000108674	2105	1	ENSMUST00000102827	2385	-1	ENSMUST00000030917	3056	-1	ENSMUST00000169651	1001	-1	ENSMUST00000047413	2884	-1	ENSMUST00000045971	1180	-1	ENSMUST00000054635	172	-1	ENSMUST00000066386	1382	-1	ENSMUST00000165320	1693	-1	ENSMUST00000094666	658	-1	ENSMUST00000103815	13	-1
ENSMUST00000108674	2114	1	ENSMUST00000102827	2689	-1	ENSMUST00000030917	3528	-1	ENSMUST00000169651	2727	-1	ENSMUST00000047413	3625	-1	ENSMUST00000045971	1671	-1	ENSMUST00000054635	2056	-1	ENSMUST00000066386	1490	-1	ENSMUST00000165320	2267	-1	ENSMUST00000094666	797	-1	ENSMUST00000103815	69	-1
ENSMUST00000108682	1515	1	ENSMUST00000102827	614	-1	ENSMUST00000030917	5195	-1	ENSMUST00000169651	3077	-1	ENSMUST00000047413	4024	-1	ENSMUST00000045971	1698	-1	ENSMUST00000054635	2496	-1	ENSMUST00000066386	1699	-1	ENSMUST00000165320	2392	-1	ENSMUST00000094695	1684	-1	ENSMUST00000103815	85	-1
ENSMUST00000108682	1534	1	ENSMUST00000102827	960	-1	ENSMUST00000103178	2249	-1	ENSMUST00000169651	3145	-1	ENSMUST00000047413	4822	-1	ENSMUST00000045971	1889	-1	ENSMUST00000054635	312	-1	ENSMUST00000066386	1942	-1	ENSMUST00000165320	481	-1	ENSMUST00000094695	1823	-1	ENSMUST00000103822	18	-1
ENSMUST00000108682	1681	1	ENSMUST00000027164	1544	-1	ENSMUST00000103178	2399	-1	ENSMUST00000169651	854	-1	ENSMUST00000022953	1144	-1	ENSMUST00000045971	1918	-1	ENSMUST00000019443	1051	-1	ENSMUST00000066386	747	-1	ENSMUST00000165320	86	-1	ENSMUST00000094695	2020	-1	ENSMUST00000103823	19	-1
ENSMUST00000108682	1739	1	ENSMUST00000027164	1667	-1	ENSMUST00000103178	2505	-1	ENSMUST00000034620	282	-1	ENSMUST00000022953	208	-1	ENSMUST00000045971	447	-1	ENSMUST00000019443	1986	-1	ENSMUST00000066387	1012	-1	ENSMUST00000076180	120	-1	ENSMUST00000094695	698	-1	ENSMUST00000103823	75	-1
ENSMUST00000108709	6450	1	ENSMUST00000027164	1769	-1	ENSMUST00000103178	3183	-1	ENSMUST00000034620	511	-1	ENSMUST00000022953	3658	-1	ENSMUST00000102513	1278	-1	ENSMUST00000019443	2078	-1	ENSMUST00000066387	175	-1	ENSMUST00000076180	148	-1	ENSMUST00000094695	830	-1	ENSMUST00000103823	91	-1
ENSMUST00000108709	6632	1	ENSMUST00000027164	1836	-1	ENSMUST00000103178	3672	-1	ENSMUST00000034620	825	-1	ENSMUST00000022953	577	-1	ENSMUST00000102513	1604	-1	ENSMUST00000019443	2163	-1	ENSMUST00000066387	629	-1	ENSMUST00000076180	218	-1	ENSMUST00000094698	1852	-1	ENSMUST00000103826	19	-1
ENSMUST00000108709	6652	1	ENSMUST00000027164	514	-1	ENSMUST00000103178	892	-1	ENSMUST00000034620	857	-1	ENSMUST00000044018	1377	-1	ENSMUST00000102513	1728	-1	ENSMUST00000019443	2896	-1	ENSMUST00000066387	699	-1	ENSMUST00000076180	230	-1	ENSMUST00000094698	2035	-1	ENSMUST00000103826	75	-1
ENSMUST00000108709	737	1	ENSMUST00000027164	628	-1	ENSMUST00000176194	2013	-1	ENSMUST00000034620	905	-1	ENSMUST00000044018	1575	-1	ENSMUST00000102513	2097	-1	ENSMUST00000019443	3039	-1	ENSMUST00000066387	815	-1	ENSMUST00000076180	354	-1	ENSMUST00000094698	2322	-1	ENSMUST00000103827	13	-1
ENSMUST00000108709	756	1	ENSMUST00000027165	1374	-1	ENSMUST00000176194	2256	-1	ENSMUST00000170082	1063	-1	ENSMUST00000044018	572	-1	ENSMUST00000047273	1005	-1	ENSMUST00000052558	158	-1	ENSMUST00000066387	978	-1	ENSMUST00000076180	743	-1	ENSMUST00000094698	2994	-1	ENSMUST00000103827	69	-1
ENSMUST00000108712	3785	1	ENSMUST00000027165	3142	-1	ENSMUST00000176194	2543	-1	ENSMUST00000170082	154	-1	ENSMUST00000044018	707	-1	ENSMUST00000047273	1311	-1	ENSMUST00000052558	542	-1	ENSMUST00000115151	2486	-1	ENSMUST00000080162	151	-1	ENSMUST00000094698	3225	-1	ENSMUST00000103827	85	-1
ENSMUST00000108712	428	1	ENSMUST00000027165	3790	-1	ENSMUST00000176194	3624	-1	ENSMUST00000170082	415	-1	ENSMUST00000044018	863	-1	ENSMUST00000047273	213	-1	ENSMUST00000052558	610	-1	ENSMUST00000115151	3407	-1	ENSMUST00000080162	157	-1	ENSMUST00000094698	914	-1	ENSMUST00000103831	13	-1
ENSMUST00000108712	476	1	ENSMUST00000027165	3946	-1	ENSMUST00000176194	4333	-1	ENSMUST00000170082	679	-1	ENSMUST00000121097	1049	-1	ENSMUST00000047273	560	-1	ENSMUST00000057686	160	-1	ENSMUST00000115151	4092	-1	ENSMUST00000080162	681	-1	ENSMUST00000101127	2325	-1	ENSMUST00000103831	69	-1
ENSMUST00000108712	505	1	ENSMUST00000027165	490	-1	ENSMUST00000176194	938	-1	ENSMUST00000170082	734	-1	ENSMUST00000121097	1418	-1	ENSMUST00000030528	1110	-1	ENSMUST00000057686	668	-1	ENSMUST00000115151	4151	-1	ENSMUST00000101057	1214	-1	ENSMUST00000101127	2710	-1	ENSMUST00000103831	85	-1
ENSMUST00000108712	573	1	ENSMUST00000090293	1091	-1	ENSMUST00000070953	1293	-1	ENSMUST00000034625	1009	-1	ENSMUST00000121097	1695	-1	ENSMUST00000030528	1552	-1	ENSMUST00000057686	677	-1	ENSMUST00000115151	5898	-1	ENSMUST00000101057	202	-1	ENSMUST00000101127	3046	-1	ENSMUST00000103832	19	-1
ENSMUST00000108712	593	1	ENSMUST00000090293	1728	-1	ENSMUST00000070953	1716	-1	ENSMUST00000034625	1245	-1	ENSMUST00000121097	830	-1	ENSMUST00000030528	441	-1	ENSMUST00000057686	698	-1	ENSMUST00000066408	169	-1	ENSMUST00000101057	648	-1	ENSMUST00000101127	4797	-1	ENSMUST00000103832	74	-1
ENSMUST00000108712	629	1	ENSMUST00000090293	1737	-1	ENSMUST00000070953	1994	-1	ENSMUST00000034625	1375	-1	ENSMUST00000121097	951	-1	ENSMUST00000030528	741	-1	ENSMUST00000050471	11	-1	ENSMUST00000066408	363	-1	ENSMUST00000101057	904	-1	ENSMUST00000101127	7779	-1	ENSMUST00000103833	83	-1
ENSMUST00000108712	707	1	ENSMUST00000090293	2407	-1	ENSMUST00000070953	495	-1	ENSMUST00000034625	2566	-1	ENSMUST00000114380	1028	-1	ENSMUST00000047281	616	-1	ENSMUST00000050471	186	-1	ENSMUST00000066408	434	-1	ENSMUST00000071965	116	-1	ENSMUST00000101127	87	-1	ENSMUST00000103834	75	-1
ENSMUST00000108717	1390	1	ENSMUST00000090293	547	-1	ENSMUST00000070953	626	-1	ENSMUST00000034625	607	-1	ENSMUST00000114380	1726	-1	ENSMUST00000047281	716	-1	ENSMUST00000050471	234	-1	ENSMUST00000066408	481	-1	ENSMUST00000071965	165	-1	ENSMUST00000106097	1261	-1	ENSMUST00000103834	91	-1
ENSMUST00000108717	1699	1	ENSMUST00000027172	1955	-1	ENSMUST00000030935	119	-1	ENSMUST00000034625	739	-1	ENSMUST00000114380	515	-1	ENSMUST00000047281	729	-1	ENSMUST00000050471	330	-1	ENSMUST00000066408	837	-1	ENSMUST00000071965	296	-1	ENSMUST00000106097	430	-1	ENSMUST00000103838	13	-1
ENSMUST00000108717	2138	1	ENSMUST00000027172	1998	-1	ENSMUST00000030935	290	-1	ENSMUST00000034624	1447	-1	ENSMUST00000114380	665	-1	ENSMUST00000047281	763	-1	ENSMUST00000050471	383	-1	ENSMUST00000066416	111	-1	ENSMUST00000082048	1083	-1	ENSMUST00000106097	852	-1	ENSMUST00000103838	69	-1
ENSMUST00000108717	676	1	ENSMUST00000027172	2881	-1	ENSMUST00000030935	611	-1	ENSMUST00000034624	1521	-1	ENSMUST00000114380	688	-1	ENSMUST00000040880	2214	-1	ENSMUST00000050471	405	-1	ENSMUST00000066416	281	-1	ENSMUST00000082048	1176	-1	ENSMUST00000027517	1414	-1	ENSMUST00000103838	85	-1
ENSMUST00000108756	1042	1	ENSMUST00000027172	747	-1	ENSMUST00000030935	728	-1	ENSMUST00000034624	1528	-1	ENSMUST00000114380	989	-1	ENSMUST00000040880	2419	-1	ENSMUST00000057236	1082	-1	ENSMUST00000103126	1007	-1	ENSMUST00000082048	487	-1	ENSMUST00000027517	1498	-1	ENSMUST00000103840	76	-1
ENSMUST00000108775	113	1	ENSMUST00000027172	894	-1	ENSMUST00000030935	763	-1	ENSMUST00000034624	1965	-1	ENSMUST00000040960	1064	-1	ENSMUST00000040880	2804	-1	ENSMUST00000057236	1091	-1	ENSMUST00000103126	300	-1	ENSMUST00000082048	510	-1	ENSMUST00000027517	255	-1	ENSMUST00000103842	19	-1
ENSMUST00000108775	1383	1	ENSMUST00000117438	1097	-1	ENSMUST00000103176	1135	-1	ENSMUST00000034624	2086	-1	ENSMUST00000040960	1995	-1	ENSMUST00000040880	621	-1	ENSMUST00000057236	336	-1	ENSMUST00000103126	428	-1	ENSMUST00000082048	851	-1	ENSMUST00000027517	3994	-1	ENSMUST00000103842	74	-1
ENSMUST00000108775	182	1	ENSMUST00000117438	2029	-1	ENSMUST00000103176	1141	-1	ENSMUST00000034624	642	-1	ENSMUST00000040960	465	-1	ENSMUST00000115560	2101	-1	ENSMUST00000057236	976	-1	ENSMUST00000103126	458	-1	ENSMUST00000035093	178	-1	ENSMUST00000027517	5294	-1	ENSMUST00000103846	13	-1
ENSMUST00000108775	2561	1	ENSMUST00000117438	2580	-1	ENSMUST00000103176	2094	-1	ENSMUST00000120381	1194	-1	ENSMUST00000035420	120	-1	ENSMUST00000115560	3538	-1	ENSMUST00000050962	1338	-1	ENSMUST00000103126	512	-1	ENSMUST00000035093	389	-1	ENSMUST00000027517	805	-1	ENSMUST00000103846	69	-1
ENSMUST00000108775	2585	1	ENSMUST00000117438	2751	-1	ENSMUST00000103176	3154	-1	ENSMUST00000120381	1470	-1	ENSMUST00000035420	1428	-1	ENSMUST00000115560	614	-1	ENSMUST00000050962	289	-1	ENSMUST00000066439	1201	-1	ENSMUST00000035093	590	-1	ENSMUST00000094753	1008	-1	ENSMUST00000103846	85	-1
ENSMUST00000108775	2813	1	ENSMUST00000117438	2899	-1	ENSMUST00000030937	708	-1	ENSMUST00000120381	2625	-1	ENSMUST00000035420	2638	-1	ENSMUST00000115560	765	-1	ENSMUST00000050962	656	-1	ENSMUST00000066439	1326	-1	ENSMUST00000035093	606	-1	ENSMUST00000094753	1563	-1	ENSMUST00000103847	76	-1
ENSMUST00000108775	380	1	ENSMUST00000027174	1333	-1	ENSMUST00000030937	942	-1	ENSMUST00000120381	2796	-1	ENSMUST00000035420	3578	-1	ENSMUST00000040215	129	-1	ENSMUST00000060561	1547	-1	ENSMUST00000066439	2420	-1	ENSMUST00000035093	647	-1	ENSMUST00000094753	1759	-1	ENSMUST00000103848	19	-1
ENSMUST00000108775	485	1	ENSMUST00000027174	1780	-1	ENSMUST00000030937	977	-1	ENSMUST00000120381	3845	-1	ENSMUST00000035420	901	-1	ENSMUST00000040215	1551	-1	ENSMUST00000060561	2031	-1	ENSMUST00000066439	284	-1	ENSMUST00000035093	878	-1	ENSMUST00000094753	471	-1	ENSMUST00000103848	75	-1
ENSMUST00000108775	515	1	ENSMUST00000027174	1813	-1	ENSMUST00000105600	1713	-1	ENSMUST00000120381	734	-1	ENSMUST00000044059	173	-1	ENSMUST00000040215	2931	-1	ENSMUST00000060561	371	-1	ENSMUST00000066439	628	-1	ENSMUST00000097989	329	-1	ENSMUST00000094753	848	-1	ENSMUST00000103848	91	-1
ENSMUST00000108775	5592	1	ENSMUST00000027174	1915	-1	ENSMUST00000105600	2673	-1	ENSMUST00000034630	1535	-1	ENSMUST00000044059	18	-1	ENSMUST00000040215	669	-1	ENSMUST00000055607	1630	-1	ENSMUST00000066439	652	-1	ENSMUST00000097989	389	-1	ENSMUST00000094754	254	-1	ENSMUST00000103849	13	-1
ENSMUST00000108775	5617	1	ENSMUST00000027174	1928	-1	ENSMUST00000105600	549	-1	ENSMUST00000034630	500	-1	ENSMUST00000044059	221	-1	ENSMUST00000071402	1053	-1	ENSMUST00000055607	197	-1	ENSMUST00000131384	1174	-1	ENSMUST00000097989	438	-1	ENSMUST00000094754	283	-1	ENSMUST00000103849	69	-1
ENSMUST00000108775	902	1	ENSMUST00000091374	1195	-1	ENSMUST00000105600	563	-1	ENSMUST00000034630	539	-1	ENSMUST00000044059	308	-1	ENSMUST00000071402	2361	-1	ENSMUST00000055607	2016	-1	ENSMUST00000131384	125	-1	ENSMUST00000097989	666	-1	ENSMUST00000094754	328	-1	ENSMUST00000103849	85	-1
ENSMUST00000108775	935	1	ENSMUST00000091374	264	-1	ENSMUST00000105613	1103	-1	ENSMUST00000034630	677	-1	ENSMUST00000058716	1651	-1	ENSMUST00000071402	4356	-1	ENSMUST00000055607	2440	-1	ENSMUST00000131384	156	-1	ENSMUST00000097989	84	-1	ENSMUST00000094754	695	-1	ENSMUST00000103850	94	-1
ENSMUST00000108789	2934	1	ENSMUST00000091374	281	-1	ENSMUST00000105613	1119	-1	ENSMUST00000034629	1006	-1	ENSMUST00000058716	1939	-1	ENSMUST00000071402	4436	-1	ENSMUST00000055607	821	-1	ENSMUST00000131384	1895	-1	ENSMUST00000023799	1156	-1	ENSMUST00000094754	74	-1	ENSMUST00000103851	19	-1
ENSMUST00000108789	3390	1	ENSMUST00000091374	860	-1	ENSMUST00000105613	1421	-1	ENSMUST00000034629	1257	-1	ENSMUST00000058716	2016	-1	ENSMUST00000071402	5498	-1	ENSMUST00000060879	251	-1	ENSMUST00000131384	494	-1	ENSMUST00000023799	166	-1	ENSMUST00000113726	2652	-1	ENSMUST00000103851	52	-1
ENSMUST00000108789	4585	1	ENSMUST00000091374	977	-1	ENSMUST00000105613	2241	-1	ENSMUST00000034629	1429	-1	ENSMUST00000058716	2722	-1	ENSMUST00000071402	5734	-1	ENSMUST00000060879	28	-1	ENSMUST00000066457	484	-1	ENSMUST00000023799	201	-1	ENSMUST00000113726	4869	-1	ENSMUST00000103851	91	-1
ENSMUST00000108809	3338	1	ENSMUST00000160662	1057	-1	ENSMUST00000105613	227	-1	ENSMUST00000034629	424	-1	ENSMUST00000058716	915	-1	ENSMUST00000077128	1230	-1	ENSMUST00000060879	316	-1	ENSMUST00000066457	60	-1	ENSMUST00000023799	601	-1	ENSMUST00000113726	549	-1	ENSMUST00000103852	19	-1
ENSMUST00000108809	3446	1	ENSMUST00000160662	1065	-1	ENSMUST00000105613	2984	-1	ENSMUST00000034629	455	-1	ENSMUST00000042575	1378	-1	ENSMUST00000077128	1368	-1	ENSMUST00000060879	362	-1	ENSMUST00000066457	960	-1	ENSMUST00000023799	784	-1	ENSMUST00000113726	727	-1	ENSMUST00000103852	91	-1
ENSMUST00000108817	1408	1	ENSMUST00000160662	244	-1	ENSMUST00000165335	1692	-1	ENSMUST00000065080	140	-1	ENSMUST00000042575	1895	-1	ENSMUST00000077128	2765	-1	ENSMUST00000060879	572	-1	ENSMUST00000106397	1610	-1	ENSMUST00000046386	2843	-1	ENSMUST00000113726	776	-1	ENSMUST00000103855	13	-1
ENSMUST00000108829	1883	1	ENSMUST00000160662	745	-1	ENSMUST00000165335	2388	-1	ENSMUST00000065080	2674	-1	ENSMUST00000042575	2116	-1	ENSMUST00000077128	3087	-1	ENSMUST00000058136	2449	-1	ENSMUST00000106397	2339	-1	ENSMUST00000046386	3651	-1	ENSMUST00000153797	207	-1	ENSMUST00000103855	69	-1
ENSMUST00000108829	2005	1	ENSMUST00000160662	784	-1	ENSMUST00000165335	413	-1	ENSMUST00000065080	2927	-1	ENSMUST00000042575	3260	-1	ENSMUST00000077128	4651	-1	ENSMUST00000058136	2564	-1	ENSMUST00000106397	2459	-1	ENSMUST00000046386	3801	-1	ENSMUST00000153797	234	-1	ENSMUST00000103855	85	-1
ENSMUST00000108829	798	1	ENSMUST00000027178	2305	-1	ENSMUST00000165335	448	-1	ENSMUST00000065080	4061	-1	ENSMUST00000042575	695	-1	ENSMUST00000077128	860	-1	ENSMUST00000058136	2883	-1	ENSMUST00000106397	578	-1	ENSMUST00000046386	4020	-1	ENSMUST00000153797	268	-1	ENSMUST00000103856	19	-1
ENSMUST00000108831	3747	1	ENSMUST00000027178	2456	-1	ENSMUST00000165335	557	-1	ENSMUST00000065080	4091	-1	ENSMUST00000106153	1014	-1	ENSMUST00000168501	1987	-1	ENSMUST00000058136	57	-1	ENSMUST00000066460	173	-1	ENSMUST00000046386	4865	-1	ENSMUST00000153797	415	-1	ENSMUST00000103856	91	-1
ENSMUST00000108831	3790	1	ENSMUST00000027178	4622	-1	ENSMUST00000030942	308	-1	ENSMUST00000065080	947	-1	ENSMUST00000106153	1729	-1	ENSMUST00000168501	2460	-1	ENSMUST00000058136	765	-1	ENSMUST00000066460	194	-1	ENSMUST00000046386	6343	-1	ENSMUST00000153797	475	-1	ENSMUST00000103860	19	-1
ENSMUST00000108831	4310	1	ENSMUST00000027178	5414	-1	ENSMUST00000030942	31	-1	ENSMUST00000034632	26	-1	ENSMUST00000106153	1744	-1	ENSMUST00000168501	3836	-1	ENSMUST00000103186	1688	-1	ENSMUST00000066460	328	-1	ENSMUST00000035346	1731	-1	ENSMUST00000153797	672	-1	ENSMUST00000103860	91	-1
ENSMUST00000108831	512	1	ENSMUST00000027178	723	-1	ENSMUST00000030942	76	-1	ENSMUST00000034632	437	-1	ENSMUST00000106153	2420	-1	ENSMUST00000168501	4868	-1	ENSMUST00000103186	2966	-1	ENSMUST00000066460	408	-1	ENSMUST00000035346	2013	-1	ENSMUST00000094793	1281	-1	ENSMUST00000103861	83	-1
ENSMUST00000108831	5594	1	ENSMUST00000027186	2125	-1	ENSMUST00000030947	1327	-1	ENSMUST00000034632	45	-1	ENSMUST00000106153	2625	-1	ENSMUST00000102795	1229	-1	ENSMUST00000103186	3056	-1	ENSMUST00000066461	134	-1	ENSMUST00000035346	2115	-1	ENSMUST00000094793	1362	-1	ENSMUST00000103862	19	-1
ENSMUST00000108831	5626	1	ENSMUST00000027186	2873	-1	ENSMUST00000030947	1348	-1	ENSMUST00000034632	452	-1	ENSMUST00000106153	760	-1	ENSMUST00000102795	1951	-1	ENSMUST00000103186	5161	-1	ENSMUST00000066461	181	-1	ENSMUST00000035346	2916	-1	ENSMUST00000094793	1637	-1	ENSMUST00000103862	75	-1
ENSMUST00000108831	6968	1	ENSMUST00000027186	3459	-1	ENSMUST00000030947	2027	-1	ENSMUST00000034632	564	-1	ENSMUST00000172251	188	-1	ENSMUST00000102795	2086	-1	ENSMUST00000103186	5420	-1	ENSMUST00000066461	394	-1	ENSMUST00000035346	2938	-1	ENSMUST00000094793	214	-1	ENSMUST00000103862	91	-1
ENSMUST00000108831	9238	1	ENSMUST00000027186	4311	-1	ENSMUST00000030947	297	-1	ENSMUST00000034632	848	-1	ENSMUST00000172251	243	-1	ENSMUST00000102795	963	-1	ENSMUST00000103186	6018	-1	ENSMUST00000029404	1222	-1	ENSMUST00000035346	3699	-1	ENSMUST00000094793	360	-1	ENSMUST00000103863	13	-1
ENSMUST00000108832	1685	1	ENSMUST00000027189	1216	-1	ENSMUST00000030947	7	-1	ENSMUST00000115068	2359	-1	ENSMUST00000172251	87	-1	ENSMUST00000051558	10048	-1	ENSMUST00000169849	187	-1	ENSMUST00000029404	2015	-1	ENSMUST00000071563	1007	-1	ENSMUST00000094793	803	-1	ENSMUST00000103863	69	-1
ENSMUST00000108836	1112	1	ENSMUST00000027189	1307	-1	ENSMUST00000030947	92	-1	ENSMUST00000115068	2712	-1	ENSMUST00000039164	240	-1	ENSMUST00000051558	1571	-1	ENSMUST00000169849	71	-1	ENSMUST00000029404	4654	-1	ENSMUST00000071563	518	-1	ENSMUST00000094794	1243	-1	ENSMUST00000103863	85	-1
ENSMUST00000108836	939	1	ENSMUST00000027189	1729	-1	ENSMUST00000030949	2715	-1	ENSMUST00000115068	3707	-1	ENSMUST00000039164	2450	-1	ENSMUST00000051558	709	-1	ENSMUST00000169849	833	-1	ENSMUST00000029404	5237	-1	ENSMUST00000071563	630	-1	ENSMUST00000094794	1266	-1	ENSMUST00000103864	19	-1
ENSMUST00000108840	2195	1	ENSMUST00000027189	2240	-1	ENSMUST00000030949	2789	-1	ENSMUST00000115068	4294	-1	ENSMUST00000039164	267	-1	ENSMUST00000051558	7128	-1	ENSMUST00000169849	842	-1	ENSMUST00000029404	5291	-1	ENSMUST00000071563	783	-1	ENSMUST00000094794	1329	-1	ENSMUST00000103864	75	-1
ENSMUST00000108872	1737	1	ENSMUST00000027189	2350	-1	ENSMUST00000030949	2866	-1	ENSMUST00000054708	1131	-1	ENSMUST00000039164	857	-1	ENSMUST00000051558	8668	-1	ENSMUST00000058714	1036	-1	ENSMUST00000113760	1066	-1	ENSMUST00000161779	1814	-1	ENSMUST00000094794	543	-1	ENSMUST00000103864	91	-1
ENSMUST00000108872	2631	1	ENSMUST00000114313	2144	-1	ENSMUST00000030949	555	-1	ENSMUST00000054708	1174	-1	ENSMUST00000159676	2075	-1	ENSMUST00000051558	9999	-1	ENSMUST00000058714	1505	-1	ENSMUST00000113760	1617	-1	ENSMUST00000161779	4031	-1	ENSMUST00000094794	554	-1	ENSMUST00000103867	19	-1
ENSMUST00000108872	2646	1	ENSMUST00000114313	2918	-1	ENSMUST00000030949	948	-1	ENSMUST00000054708	1276	-1	ENSMUST00000159676	2518	-1	ENSMUST00000072961	1229	-1	ENSMUST00000058714	1781	-1	ENSMUST00000113760	2125	-1	ENSMUST00000161779	5538	-1	ENSMUST00000094794	87	-1	ENSMUST00000103867	41	-1
ENSMUST00000108872	5008	1	ENSMUST00000114313	3129	-1	ENSMUST00000030950	1172	-1	ENSMUST00000054708	1284	-1	ENSMUST00000159676	2630	-1	ENSMUST00000072961	139	-1	ENSMUST00000058714	195	-1	ENSMUST00000113760	759	-1	ENSMUST00000161779	5845	-1	ENSMUST00000094795	1246	-1	ENSMUST00000103868	56	-1
ENSMUST00000108905	2284	1	ENSMUST00000114313	3693	-1	ENSMUST00000030950	1216	-1	ENSMUST00000054708	1579	-1	ENSMUST00000159676	3504	-1	ENSMUST00000072961	1541	-1	ENSMUST00000058714	403	-1	ENSMUST00000066496	1614	-1	ENSMUST00000161779	7244	-1	ENSMUST00000094795	197	-1	ENSMUST00000103869	13	-1
ENSMUST00000108913	1922	1	ENSMUST00000114313	3857	-1	ENSMUST00000030950	2242	-1	ENSMUST00000054708	836	-1	ENSMUST00000159676	4394	-1	ENSMUST00000072961	2856	-1	ENSMUST00000052588	1360	-1	ENSMUST00000066496	3108	-1	ENSMUST00000077066	2759	-1	ENSMUST00000094795	2525	-1	ENSMUST00000103869	69	-1
ENSMUST00000108913	1948	1	ENSMUST00000114313	5351	-1	ENSMUST00000030950	2610	-1	ENSMUST00000077353	1066	-1	ENSMUST00000159676	4940	-1	ENSMUST00000072961	49	-1	ENSMUST00000052588	1545	-1	ENSMUST00000066496	3667	-1	ENSMUST00000077066	3199	-1	ENSMUST00000094795	2874	-1	ENSMUST00000103869	85	-1
ENSMUST00000108917	1952	1	ENSMUST00000027193	301	-1	ENSMUST00000030950	826	-1	ENSMUST00000077353	1151	-1	ENSMUST00000043898	125	-1	ENSMUST00000107482	1632	-1	ENSMUST00000052588	2220	-1	ENSMUST00000066505	1265	-1	ENSMUST00000077066	3380	-1	ENSMUST00000094795	2971	-1	ENSMUST00000103870	19	-1
ENSMUST00000108917	2079	1	ENSMUST00000027193	313	-1	ENSMUST00000051509	1440	-1	ENSMUST00000077353	1396	-1	ENSMUST00000043898	484	-1	ENSMUST00000107482	166	-1	ENSMUST00000052588	3160	-1	ENSMUST00000066505	1310	-1	ENSMUST00000077066	740	-1	ENSMUST00000094798	1548	-1	ENSMUST00000103870	75	-1
ENSMUST00000109057	441	1	ENSMUST00000027193	331	-1	ENSMUST00000051509	1591	-1	ENSMUST00000077353	368	-1	ENSMUST00000043898	592	-1	ENSMUST00000107482	2883	-1	ENSMUST00000052588	3710	-1	ENSMUST00000066505	1775	-1	ENSMUST00000075421	253	-1	ENSMUST00000094798	234	-1	ENSMUST00000103870	91	-1
ENSMUST00000109057	474	1	ENSMUST00000027193	367	-1	ENSMUST00000051509	1686	-1	ENSMUST00000077353	458	-1	ENSMUST00000045296	1318	-1	ENSMUST00000107482	671	-1	ENSMUST00000052588	4251	-1	ENSMUST00000066505	2198	-1	ENSMUST00000075421	329	-1	ENSMUST00000094798	742	-1	ENSMUST00000103872	76	-1
ENSMUST00000109057	567	1	ENSMUST00000027193	717	-1	ENSMUST00000051509	1855	-1	ENSMUST00000077353	692	-1	ENSMUST00000045296	1443	-1	ENSMUST00000115861	1439	-1	ENSMUST00000061187	1510	-1	ENSMUST00000066505	2273	-1	ENSMUST00000107720	1426	-1	ENSMUST00000094798	85	-1	ENSMUST00000103875	13	-1
ENSMUST00000109097	669	1	ENSMUST00000117069	1085	-1	ENSMUST00000051509	1861	-1	ENSMUST00000034644	1974	-1	ENSMUST00000045296	268	-1	ENSMUST00000115861	2477	-1	ENSMUST00000061187	1921	-1	ENSMUST00000066532	1008	-1	ENSMUST00000107720	3089	-1	ENSMUST00000094798	865	-1	ENSMUST00000103875	85	-1
ENSMUST00000109098	348	1	ENSMUST00000117069	1093	-1	ENSMUST00000050078	1486	-1	ENSMUST00000034644	2437	-1	ENSMUST00000045296	396	-1	ENSMUST00000115861	2534	-1	ENSMUST00000061187	2148	-1	ENSMUST00000066532	1082	-1	ENSMUST00000107720	3418	-1	ENSMUST00000094807	1034	-1	ENSMUST00000103878	13	-1
ENSMUST00000109098	363	1	ENSMUST00000117069	1119	-1	ENSMUST00000050078	2357	-1	ENSMUST00000034644	2770	-1	ENSMUST00000045296	895	-1	ENSMUST00000115861	2907	-1	ENSMUST00000061187	2664	-1	ENSMUST00000066532	2260	-1	ENSMUST00000107720	3721	-1	ENSMUST00000094807	1219	-1	ENSMUST00000103878	69	-1
ENSMUST00000109098	395	1	ENSMUST00000117069	1216	-1	ENSMUST00000050078	2761	-1	ENSMUST00000034644	2803	-1	ENSMUST00000045296	971	-1	ENSMUST00000115861	726	-1	ENSMUST00000061187	488	-1	ENSMUST00000066532	3400	-1	ENSMUST00000107720	5080	-1	ENSMUST00000094807	1736	-1	ENSMUST00000103881	19	-1
ENSMUST00000109098	402	1	ENSMUST00000117069	565	-1	ENSMUST00000050078	3028	-1	ENSMUST00000034644	2834	-1	ENSMUST00000108164	1051	-1	ENSMUST00000105813	2787	-1	ENSMUST00000061187	567	-1	ENSMUST00000066532	542	-1	ENSMUST00000107720	5665	-1	ENSMUST00000094807	178	-1	ENSMUST00000103881	67	-1
ENSMUST00000109098	556	1	ENSMUST00000117069	637	-1	ENSMUST00000050078	3746	-1	ENSMUST00000034644	637	-1	ENSMUST00000108164	1220	-1	ENSMUST00000105813	2872	-1	ENSMUST00000174189	12489	-1	ENSMUST00000066532	699	-1	ENSMUST00000073122	1001	-1	ENSMUST00000094807	2052	-1	ENSMUST00000103881	75	-1
ENSMUST00000109098	627	1	ENSMUST00000087521	1363	-1	ENSMUST00000101237	1095	-1	ENSMUST00000161354	1256	-1	ENSMUST00000108164	440	-1	ENSMUST00000105813	397	-1	ENSMUST00000174189	13176	-1	ENSMUST00000153784	2907	-1	ENSMUST00000073122	1031	-1	ENSMUST00000094807	568	-1	ENSMUST00000103883	75	-1
ENSMUST00000109098	642	1	ENSMUST00000087521	1518	-1	ENSMUST00000101237	1889	-1	ENSMUST00000161354	229	-1	ENSMUST00000108164	450	-1	ENSMUST00000105813	977	-1	ENSMUST00000174189	3550	-1	ENSMUST00000153784	4050	-1	ENSMUST00000073122	506	-1	ENSMUST00000094814	24	-1	ENSMUST00000103884	56	-1
ENSMUST00000109099	1400	1	ENSMUST00000087521	233	-1	ENSMUST00000101237	210	-1	ENSMUST00000161354	3982	-1	ENSMUST00000045604	256	-1	ENSMUST00000081880	1222	-1	ENSMUST00000174189	4964	-1	ENSMUST00000153784	4324	-1	ENSMUST00000046011	1381	-1	ENSMUST00000094814	406	-1	ENSMUST00000103885	19	-1
ENSMUST00000109099	1527	1	ENSMUST00000087521	2402	-1	ENSMUST00000101237	249	-1	ENSMUST00000161354	681	-1	ENSMUST00000045604	487	-1	ENSMUST00000081880	2301	-1	ENSMUST00000174189	8395	-1	ENSMUST00000153784	6192	-1	ENSMUST00000046011	1770	-1	ENSMUST00000094814	749	-1	ENSMUST00000103885	75	-1
ENSMUST00000109099	1640	1	ENSMUST00000087521	653	-1	ENSMUST00000101237	324	-1	ENSMUST00000161354	809	-1	ENSMUST00000045604	550	-1	ENSMUST00000081880	233	-1	ENSMUST00000174189	9122	-1	ENSMUST00000153784	7758	-1	ENSMUST00000046011	1820	-1	ENSMUST00000094814	813	-1	ENSMUST00000103885	91	-1
ENSMUST00000109099	1646	1	ENSMUST00000027198	1070	-1	ENSMUST00000101237	498	-1	ENSMUST00000161354	861	-1	ENSMUST00000045604	563	-1	ENSMUST00000081880	2502	-1	ENSMUST00000054746	266	-1	ENSMUST00000153784	8958	-1	ENSMUST00000046011	2608	-1	ENSMUST00000094814	99	-1	ENSMUST00000103885	95	-1
ENSMUST00000109099	1964	1	ENSMUST00000027198	1282	-1	ENSMUST00000030964	1597	-1	ENSMUST00000034653	128	-1	ENSMUST00000039450	1004	-1	ENSMUST00000081880	3305	-1	ENSMUST00000054746	458	-1	ENSMUST00000066544	1078	-1	ENSMUST00000046011	2689	-1	ENSMUST00000094819	1006	-1	ENSMUST00000103887	19	-1
ENSMUST00000109099	1970	1	ENSMUST00000027198	2368	-1	ENSMUST00000030964	2319	-1	ENSMUST00000034653	22	-1	ENSMUST00000039450	1681	-1	ENSMUST00000081880	877	-1	ENSMUST00000054746	473	-1	ENSMUST00000066544	1136	-1	ENSMUST00000121042	1081	-1	ENSMUST00000094819	212	-1	ENSMUST00000103887	75	-1
ENSMUST00000109099	2135	1	ENSMUST00000027198	2607	-1	ENSMUST00000030964	2377	-1	ENSMUST00000034653	533	-1	ENSMUST00000039450	1890	-1	ENSMUST00000172015	1493	-1	ENSMUST00000054746	53	-1	ENSMUST00000066544	1401	-1	ENSMUST00000121042	451	-1	ENSMUST00000094819	694	-1	ENSMUST00000103889	75	-1
ENSMUST00000109099	2145	1	ENSMUST00000027198	716	-1	ENSMUST00000030964	321	-1	ENSMUST00000034653	560	-1	ENSMUST00000039450	2146	-1	ENSMUST00000172015	1640	-1	ENSMUST00000054746	737	-1	ENSMUST00000066544	261	-1	ENSMUST00000121042	572	-1	ENSMUST00000094819	701	-1	ENSMUST00000103889	91	-1
ENSMUST00000109099	2220	1	ENSMUST00000027198	927	-1	ENSMUST00000030964	735	-1	ENSMUST00000034653	68	-1	ENSMUST00000039450	831	-1	ENSMUST00000172015	1674	-1	ENSMUST00000054746	808	-1	ENSMUST00000066544	342	-1	ENSMUST00000121042	5899	-1	ENSMUST00000094819	859	-1	ENSMUST00000103892	13	-1
ENSMUST00000109099	2237	1	ENSMUST00000027202	1092	-1	ENSMUST00000074113	1038	-1	ENSMUST00000034650	1156	-1	ENSMUST00000041007	1069	-1	ENSMUST00000172015	2075	-1	ENSMUST00000061885	1239	-1	ENSMUST00000066583	300	-1	ENSMUST00000121042	660	-1	ENSMUST00000094821	196	-1	ENSMUST00000103892	69	-1
ENSMUST00000109099	2367	1	ENSMUST00000027202	1143	-1	ENSMUST00000074113	1406	-1	ENSMUST00000034650	1502	-1	ENSMUST00000041007	1310	-1	ENSMUST00000172015	714	-1	ENSMUST00000061885	240	-1	ENSMUST00000066583	305	-1	ENSMUST00000121042	795	-1	ENSMUST00000094821	3162	-1	ENSMUST00000103892	85	-1
ENSMUST00000109099	2372	1	ENSMUST00000027202	1732	-1	ENSMUST00000074113	185	-1	ENSMUST00000034650	2704	-1	ENSMUST00000041007	1575	-1	ENSMUST00000040856	1232	-1	ENSMUST00000061885	268	-1	ENSMUST00000066583	326	-1	ENSMUST00000047441	12797	-1	ENSMUST00000094821	4044	-1	ENSMUST00000103893	19	-1
ENSMUST00000109099	2530	1	ENSMUST00000027202	2326	-1	ENSMUST00000074113	1854	-1	ENSMUST00000034650	832	-1	ENSMUST00000041007	1793	-1	ENSMUST00000040856	16	-1	ENSMUST00000061885	504	-1	ENSMUST00000066583	4	-1	ENSMUST00000047441	20579	-1	ENSMUST00000094821	4249	-1	ENSMUST00000103893	91	-1
ENSMUST00000109099	3762	1	ENSMUST00000027202	3176	-1	ENSMUST00000074113	3374	-1	ENSMUST00000034650	954	-1	ENSMUST00000041007	2190	-1	ENSMUST00000040856	227	-1	ENSMUST00000061885	573	-1	ENSMUST00000066583	471	-1	ENSMUST00000047441	21567	-1	ENSMUST00000094821	520	-1	ENSMUST00000103894	16	-1
ENSMUST00000109099	989	1	ENSMUST00000086430	1454	-1	ENSMUST00000074113	853	-1	ENSMUST00000034689	2489	-1	ENSMUST00000045747	1304	-1	ENSMUST00000040856	544	-1	ENSMUST00000061885	914	-1	ENSMUST00000066583	477	-1	ENSMUST00000047441	6478	-1	ENSMUST00000076576	209	-1	ENSMUST00000103895	54	-1
ENSMUST00000109102	1639	1	ENSMUST00000086430	2927	-1	ENSMUST00000175660	1108	-1	ENSMUST00000034689	2819	-1	ENSMUST00000045747	2084	-1	ENSMUST00000040856	821	-1	ENSMUST00000022831	2119	-1	ENSMUST00000065894	199	-1	ENSMUST00000047441	7160	-1	ENSMUST00000076576	614	-1	ENSMUST00000103895	75	-1
ENSMUST00000109102	576	1	ENSMUST00000086430	3063	-1	ENSMUST00000175660	1300	-1	ENSMUST00000034689	2843	-1	ENSMUST00000045747	3082	-1	ENSMUST00000171071	1490	-1	ENSMUST00000022831	2947	-1	ENSMUST00000065894	296	-1	ENSMUST00000047441	7777	-1	ENSMUST00000076576	792	-1	ENSMUST00000103896	13	-1
ENSMUST00000109104	1002	1	ENSMUST00000086430	3748	-1	ENSMUST00000175660	1684	-1	ENSMUST00000034689	3591	-1	ENSMUST00000045747	3219	-1	ENSMUST00000171071	1918	-1	ENSMUST00000022831	3053	-1	ENSMUST00000065894	314	-1	ENSMUST00000109333	168	-1	ENSMUST00000076576	902	-1	ENSMUST00000103896	69	-1
ENSMUST00000109104	1947	1	ENSMUST00000086430	3928	-1	ENSMUST00000175660	1727	-1	ENSMUST00000034689	3741	-1	ENSMUST00000045747	3332	-1	ENSMUST00000171071	2582	-1	ENSMUST00000022831	3168	-1	ENSMUST00000065894	378	-1	ENSMUST00000109333	349	-1	ENSMUST00000086148	291	-1	ENSMUST00000103896	85	-1
ENSMUST00000109104	2426	1	ENSMUST00000086430	6542	-1	ENSMUST00000175660	200	-1	ENSMUST00000034692	118	-1	ENSMUST00000045747	564	-1	ENSMUST00000171071	6762	-1	ENSMUST00000022831	325	-1	ENSMUST00000065894	422	-1	ENSMUST00000109333	531	-1	ENSMUST00000086148	342	-1	ENSMUST00000103897	19	-1
ENSMUST00000109104	2879	1	ENSMUST00000087883	2736	-1	ENSMUST00000175660	75	-1	ENSMUST00000034692	1201	-1	ENSMUST00000045697	192	-1	ENSMUST00000066674	1043	-1	ENSMUST00000022831	3703	-1	ENSMUST00000065894	56	-1	ENSMUST00000109333	638	-1	ENSMUST00000086148	460	-1	ENSMUST00000103898	61	-1
ENSMUST00000109104	3107	1	ENSMUST00000087883	3195	-1	ENSMUST00000030968	1143	-1	ENSMUST00000034692	1655	-1	ENSMUST00000045697	570	-1	ENSMUST00000066674	2170	-1	ENSMUST00000106545	109	-1	ENSMUST00000066207	1239	-1	ENSMUST00000074267	502	-1	ENSMUST00000086148	538	-1	ENSMUST00000103898	81	-1
ENSMUST00000109104	3199	1	ENSMUST00000087883	4176	-1	ENSMUST00000030968	1246	-1	ENSMUST00000034692	91	-1	ENSMUST00000045697	638	-1	ENSMUST00000066674	2205	-1	ENSMUST00000106545	2330	-1	ENSMUST00000066207	182	-1	ENSMUST00000074267	583	-1	ENSMUST00000086148	64	-1	ENSMUST00000103900	74	-1
ENSMUST00000109104	3209	1	ENSMUST00000087883	5007	-1	ENSMUST00000030968	213	-1	ENSMUST00000019616	1029	-1	ENSMUST00000045697	826	-1	ENSMUST00000066674	716	-1	ENSMUST00000106545	26	-1	ENSMUST00000066207	31	-1	ENSMUST00000074267	828	-1	ENSMUST00000086148	667	-1	ENSMUST00000103903	69	-1
ENSMUST00000109104	3930	1	ENSMUST00000087883	5562	-1	ENSMUST00000030968	749	-1	ENSMUST00000019616	1473	-1	ENSMUST00000144189	1033	-1	ENSMUST00000066674	905	-1	ENSMUST00000106545	34	-1	ENSMUST00000066207	368	-1	ENSMUST00000080356	1073	-1	ENSMUST00000094827	570	-1	ENSMUST00000103903	85	-1
ENSMUST00000109104	4094	1	ENSMUST00000065767	1130	-1	ENSMUST00000030968	986	-1	ENSMUST00000019616	2253	-1	ENSMUST00000144189	1361	-1	ENSMUST00000066674	972	-1	ENSMUST00000106545	3491	-1	ENSMUST00000066207	568	-1	ENSMUST00000080356	1133	-1	ENSMUST00000094827	816	-1	ENSMUST00000103905	19	-1
ENSMUST00000109104	943	1	ENSMUST00000065767	1284	-1	ENSMUST00000030971	1921	-1	ENSMUST00000019616	2388	-1	ENSMUST00000144189	141	-1	ENSMUST00000090929	2405	-1	ENSMUST00000106864	257	-1	ENSMUST00000066207	752	-1	ENSMUST00000080356	1307	-1	ENSMUST00000094827	848	-1	ENSMUST00000103905	75	-1
ENSMUST00000109104	954	1	ENSMUST00000065767	1899	-1	ENSMUST00000030971	2875	-1	ENSMUST00000019616	817	-1	ENSMUST00000144189	3870	-1	ENSMUST00000090929	3393	-1	ENSMUST00000106864	322	-1	ENSMUST00000066558	227	-1	ENSMUST00000080356	590	-1	ENSMUST00000094828	344	-1	ENSMUST00000103905	91	-1
ENSMUST00000109109	2324	1	ENSMUST00000065767	699	-1	ENSMUST00000030971	2930	-1	ENSMUST00000001036	2580	-1	ENSMUST00000144189	5830	-1	ENSMUST00000090929	649	-1	ENSMUST00000106864	4	-1	ENSMUST00000066558	473	-1	ENSMUST00000102968	167	-1	ENSMUST00000094828	515	-1	ENSMUST00000103906	19	-1
ENSMUST00000109109	2332	1	ENSMUST00000065767	80	-1	ENSMUST00000030971	3259	-1	ENSMUST00000001036	2631	-1	ENSMUST00000039517	1125	-1	ENSMUST00000090929	788	-1	ENSMUST00000106864	464	-1	ENSMUST00000066558	500	-1	ENSMUST00000102968	3	-1	ENSMUST00000094828	668	-1	ENSMUST00000103906	27	-1
ENSMUST00000109109	2342	1	ENSMUST00000147571	186	-1	ENSMUST00000030971	4085	-1	ENSMUST00000001036	3721	-1	ENSMUST00000039517	1347	-1	ENSMUST00000090929	934	-1	ENSMUST00000106864	57	-1	ENSMUST00000066558	512	-1	ENSMUST00000102968	347	-1	ENSMUST00000094828	68	-1	ENSMUST00000103906	75	-1
ENSMUST00000109122	1113	1	ENSMUST00000147571	334	-1	ENSMUST00000030971	744	-1	ENSMUST00000001036	3846	-1	ENSMUST00000039517	1894	-1	ENSMUST00000118163	1188	-1	ENSMUST00000106864	965	-1	ENSMUST00000066558	521	-1	ENSMUST00000075382	146	-1	ENSMUST00000094828	755	-1	ENSMUST00000103906	91	-1
ENSMUST00000109122	2044	1	ENSMUST00000147571	431	-1	ENSMUST00000030975	104	-1	ENSMUST00000001036	731	-1	ENSMUST00000039517	2630	-1	ENSMUST00000118163	3902	-1	ENSMUST00000058636	1262	-1	ENSMUST00000066558	582	-1	ENSMUST00000075382	287	-1	ENSMUST00000094828	829	-1	ENSMUST00000103907	58	-1
ENSMUST00000109122	2492	1	ENSMUST00000147571	878	-1	ENSMUST00000030975	117	-1	ENSMUST00000039413	1743	-1	ENSMUST00000039517	2872	-1	ENSMUST00000118163	5476	-1	ENSMUST00000058636	39	-1	ENSMUST00000066568	1381	-1	ENSMUST00000075382	292	-1	ENSMUST00000094829	129	-1	ENSMUST00000103910	75	-1
ENSMUST00000109122	756	1	ENSMUST00000027217	101	-1	ENSMUST00000030975	131	-1	ENSMUST00000039413	1893	-1	ENSMUST00000039517	3110	-1	ENSMUST00000118163	5687	-1	ENSMUST00000058636	396	-1	ENSMUST00000066568	1644	-1	ENSMUST00000075382	390	-1	ENSMUST00000094829	175	-1	ENSMUST00000103912	13	-1
ENSMUST00000109122	785	1	ENSMUST00000027217	133	-1	ENSMUST00000030975	68	-1	ENSMUST00000039413	2286	-1	ENSMUST00000108165	1711	-1	ENSMUST00000118163	8115	-1	ENSMUST00000058636	701	-1	ENSMUST00000066568	1965	-1	ENSMUST00000078103	224	-1	ENSMUST00000094829	572	-1	ENSMUST00000103912	69	-1
ENSMUST00000109122	906	1	ENSMUST00000027217	412	-1	ENSMUST00000037370	1572	-1	ENSMUST00000039413	2691	-1	ENSMUST00000108165	1858	-1	ENSMUST00000118163	8772	-1	ENSMUST00000056946	1145	-1	ENSMUST00000066568	3107	-1	ENSMUST00000078103	394	-1	ENSMUST00000094829	755	-1	ENSMUST00000103916	66	-1
ENSMUST00000109124	1995	1	ENSMUST00000027217	428	-1	ENSMUST00000037370	2312	-1	ENSMUST00000039413	2948	-1	ENSMUST00000108165	1920	-1	ENSMUST00000039987	1053	-1	ENSMUST00000056946	33	-1	ENSMUST00000066568	3135	-1	ENSMUST00000078103	56	-1	ENSMUST00000094832	280	-1	ENSMUST00000103919	76	-1
ENSMUST00000109124	850	1	ENSMUST00000027217	633	-1	ENSMUST00000037370	3034	-1	ENSMUST00000039413	663	-1	ENSMUST00000108165	790	-1	ENSMUST00000039987	2541	-1	ENSMUST00000056946	553	-1	ENSMUST00000066573	154	-1	ENSMUST00000078103	88	-1	ENSMUST00000094832	456	-1	ENSMUST00000103919	83	-1
ENSMUST00000109135	1183	1	ENSMUST00000027217	723	-1	ENSMUST00000037370	3065	-1	ENSMUST00000115414	110	-1	ENSMUST00000041029	1391	-1	ENSMUST00000039987	2976	-1	ENSMUST00000056946	833	-1	ENSMUST00000066573	161	-1	ENSMUST00000078103	956	-1	ENSMUST00000094832	596	-1	ENSMUST00000103920	19	-1
ENSMUST00000109135	1298	1	ENSMUST00000027226	1233	-1	ENSMUST00000037370	3183	-1	ENSMUST00000115414	139	-1	ENSMUST00000041029	161	-1	ENSMUST00000039987	3057	-1	ENSMUST00000055947	1291	-1	ENSMUST00000066582	1201	-1	ENSMUST00000075109	125	-1	ENSMUST00000094832	828	-1	ENSMUST00000103920	91	-1
ENSMUST00000109135	1428	1	ENSMUST00000027226	369	-1	ENSMUST00000037370	4457	-1	ENSMUST00000115414	2306	-1	ENSMUST00000041029	172	-1	ENSMUST00000039987	3648	-1	ENSMUST00000055947	1605	-1	ENSMUST00000066582	258	-1	ENSMUST00000075109	157	-1	ENSMUST00000094832	922	-1	ENSMUST00000103922	19	-1
ENSMUST00000109135	1435	1	ENSMUST00000027226	443	-1	ENSMUST00000064571	2046	-1	ENSMUST00000115414	2649	-1	ENSMUST00000041029	604	-1	ENSMUST00000039987	441	-1	ENSMUST00000055947	1802	-1	ENSMUST00000066582	386	-1	ENSMUST00000075109	27	-1	ENSMUST00000094834	274	-1	ENSMUST00000103922	75	-1
ENSMUST00000109135	1761	1	ENSMUST00000027226	992	-1	ENSMUST00000064571	2136	-1	ENSMUST00000115414	2845	-1	ENSMUST00000041029	977	-1	ENSMUST00000109278	1043	-1	ENSMUST00000055947	2105	-1	ENSMUST00000066594	1015	-1	ENSMUST00000075109	292	-1	ENSMUST00000094834	37	-1	ENSMUST00000103925	75	-1
ENSMUST00000109135	1828	1	ENSMUST00000027231	1438	-1	ENSMUST00000064571	2741	-1	ENSMUST00000115414	2992	-1	ENSMUST00000131422	2033	-1	ENSMUST00000109278	1276	-1	ENSMUST00000055947	754	-1	ENSMUST00000066594	1057	-1	ENSMUST00000075109	35	-1	ENSMUST00000094834	68	-1	ENSMUST00000103926	13	-1
ENSMUST00000109135	1984	1	ENSMUST00000027231	2796	-1	ENSMUST00000064571	3089	-1	ENSMUST00000012281	1835	-1	ENSMUST00000131422	2093	-1	ENSMUST00000109278	140	-1	ENSMUST00000057314	1196	-1	ENSMUST00000066594	1263	-1	ENSMUST00000075109	72	-1	ENSMUST00000094834	938	-1	ENSMUST00000103926	69	-1
ENSMUST00000109135	2058	1	ENSMUST00000027231	2868	-1	ENSMUST00000064571	3544	-1	ENSMUST00000012281	3118	-1	ENSMUST00000131422	2430	-1	ENSMUST00000109278	1606	-1	ENSMUST00000057314	1213	-1	ENSMUST00000066594	2422	-1	ENSMUST00000074862	1290	-1	ENSMUST00000046245	1652	-1	ENSMUST00000103927	54	-1
ENSMUST00000109135	2354	1	ENSMUST00000027231	2873	-1	ENSMUST00000064571	6015	-1	ENSMUST00000012281	688	-1	ENSMUST00000131422	2877	-1	ENSMUST00000109278	447	-1	ENSMUST00000057314	1273	-1	ENSMUST00000066594	2673	-1	ENSMUST00000074862	1854	-1	ENSMUST00000046245	1932	-1	ENSMUST00000103927	75	-1
ENSMUST00000109135	555	1	ENSMUST00000027231	3278	-1	ENSMUST00000054598	1003	-1	ENSMUST00000012281	739	-1	ENSMUST00000131422	3351	-1	ENSMUST00000047373	182	-1	ENSMUST00000057314	2250	-1	ENSMUST00000102713	110	-1	ENSMUST00000074862	2181	-1	ENSMUST00000046245	2708	-1	ENSMUST00000103927	91	-1
ENSMUST00000109135	806	1	ENSMUST00000027231	3410	-1	ENSMUST00000054598	1202	-1	ENSMUST00000034698	1470	-1	ENSMUST00000131422	3721	-1	ENSMUST00000047373	694	-1	ENSMUST00000057314	358	-1	ENSMUST00000102713	319	-1	ENSMUST00000074862	2202	-1	ENSMUST00000046245	2832	-1	ENSMUST00000103937	13	-1
ENSMUST00000109152	601	1	ENSMUST00000027230	1083	-1	ENSMUST00000054598	2591	-1	ENSMUST00000034698	468	-1	ENSMUST00000053771	2583	-1	ENSMUST00000047373	744	-1	ENSMUST00000060232	1231	-1	ENSMUST00000102713	335	-1	ENSMUST00000170662	2192	-1	ENSMUST00000046245	3578	-1	ENSMUST00000103937	69	-1
ENSMUST00000109157	2722	1	ENSMUST00000027230	669	-1	ENSMUST00000054598	3312	-1	ENSMUST00000034698	497	-1	ENSMUST00000053771	2633	-1	ENSMUST00000047373	755	-1	ENSMUST00000060232	1280	-1	ENSMUST00000102713	394	-1	ENSMUST00000170662	3320	-1	ENSMUST00000046245	456	-1	ENSMUST00000103937	85	-1
ENSMUST00000109157	2805	1	ENSMUST00000027230	722	-1	ENSMUST00000054598	983	-1	ENSMUST00000034698	573	-1	ENSMUST00000053771	3487	-1	ENSMUST00000047399	1077	-1	ENSMUST00000060232	1668	-1	ENSMUST00000066264	1140	-1	ENSMUST00000170662	3455	-1	ENSMUST00000094840	1230	-1	ENSMUST00000103939	43	-1
ENSMUST00000109157	2811	1	ENSMUST00000027230	759	-1	ENSMUST00000054598	997	-1	ENSMUST00000034698	815	-1	ENSMUST00000053771	4010	-1	ENSMUST00000047399	1412	-1	ENSMUST00000060232	326	-1	ENSMUST00000066264	296	-1	ENSMUST00000170662	3782	-1	ENSMUST00000094840	1342	-1	ENSMUST00000103941	19	-1
ENSMUST00000109157	2841	1	ENSMUST00000027230	794	-1	ENSMUST00000101286	1252	-1	ENSMUST00000034698	917	-1	ENSMUST00000053771	4218	-1	ENSMUST00000047399	1964	-1	ENSMUST00000140466	1991	-1	ENSMUST00000066264	443	-1	ENSMUST00000081180	182	-1	ENSMUST00000094840	310	-1	ENSMUST00000103941	75	-1
ENSMUST00000109157	2916	1	ENSMUST00000027230	800	-1	ENSMUST00000101286	1323	-1	ENSMUST00000034699	1032	-1	ENSMUST00000053771	5267	-1	ENSMUST00000047399	2387	-1	ENSMUST00000140466	5114	-1	ENSMUST00000066264	794	-1	ENSMUST00000081180	279	-1	ENSMUST00000094840	764	-1	ENSMUST00000103941	91	-1
ENSMUST00000109157	3056	1	ENSMUST00000027232	1290	-1	ENSMUST00000101286	1581	-1	ENSMUST00000034699	1380	-1	ENSMUST00000041053	1074	-1	ENSMUST00000042365	2256	-1	ENSMUST00000140466	7174	-1	ENSMUST00000170659	1227	-1	ENSMUST00000081180	387	-1	ENSMUST00000094840	797	-1	ENSMUST00000103943	100	-1
ENSMUST00000109157	3082	1	ENSMUST00000027232	2300	-1	ENSMUST00000101286	2079	-1	ENSMUST00000034699	524	-1	ENSMUST00000041053	1342	-1	ENSMUST00000042365	4034	-1	ENSMUST00000140466	8819	-1	ENSMUST00000170659	1278	-1	ENSMUST00000081180	525	-1	ENSMUST00000053134	137	-1	ENSMUST00000103943	82	-1
ENSMUST00000109157	3291	1	ENSMUST00000027232	3101	-1	ENSMUST00000030980	1085	-1	ENSMUST00000034699	877	-1	ENSMUST00000041053	201	-1	ENSMUST00000042365	4931	-1	ENSMUST00000140466	9917	-1	ENSMUST00000170659	2367	-1	ENSMUST00000081180	9	-1	ENSMUST00000053134	369	-1	ENSMUST00000103944	19	-1
ENSMUST00000109157	3496	1	ENSMUST00000027232	376	-1	ENSMUST00000030980	1359	-1	ENSMUST00000034700	1409	-1	ENSMUST00000041053	732	-1	ENSMUST00000042365	5061	-1	ENSMUST00000062931	164	-1	ENSMUST00000170659	249	-1	ENSMUST00000077471	1093	-1	ENSMUST00000053134	434	-1	ENSMUST00000103944	75	-1
ENSMUST00000109175	3552	1	ENSMUST00000027232	425	-1	ENSMUST00000030980	2495	-1	ENSMUST00000034700	421	-1	ENSMUST00000166635	2550	-1	ENSMUST00000041638	1073	-1	ENSMUST00000062931	190	-1	ENSMUST00000170659	2883	-1	ENSMUST00000077471	253	-1	ENSMUST00000053134	681	-1	ENSMUST00000103944	91	-1
ENSMUST00000109191	1780	1	ENSMUST00000027232	589	-1	ENSMUST00000030980	2539	-1	ENSMUST00000034700	628	-1	ENSMUST00000166635	3261	-1	ENSMUST00000041638	1287	-1	ENSMUST00000062931	488	-1	ENSMUST00000115150	256	-1	ENSMUST00000077471	295	-1	ENSMUST00000053134	709	-1	ENSMUST00000103945	69	-1
ENSMUST00000109191	1807	1	ENSMUST00000027233	1074	-1	ENSMUST00000030980	747	-1	ENSMUST00000034700	783	-1	ENSMUST00000166635	4256	-1	ENSMUST00000041638	1587	-1	ENSMUST00000062931	824	-1	ENSMUST00000115150	333	-1	ENSMUST00000077471	502	-1	ENSMUST00000094850	1106	-1	ENSMUST00000103945	85	-1
ENSMUST00000109191	1873	1	ENSMUST00000027233	1548	-1	ENSMUST00000030980	863	-1	ENSMUST00000034702	1032	-1	ENSMUST00000079300	1070	-1	ENSMUST00000041638	1717	-1	ENSMUST00000058039	146	-1	ENSMUST00000115150	488	-1	ENSMUST00000077471	6	-1	ENSMUST00000094850	1204	-1	ENSMUST00000103946	19	-1
ENSMUST00000109191	1900	1	ENSMUST00000027233	224	-1	ENSMUST00000068947	1490	-1	ENSMUST00000034702	1068	-1	ENSMUST00000079300	3763	-1	ENSMUST00000041638	2524	-1	ENSMUST00000058039	18	-1	ENSMUST00000115150	557	-1	ENSMUST00000077471	640	-1	ENSMUST00000094850	167	-1	ENSMUST00000103946	67	-1
ENSMUST00000109191	2162	1	ENSMUST00000027233	2253	-1	ENSMUST00000068947	1510	-1	ENSMUST00000034702	347	-1	ENSMUST00000079300	4163	-1	ENSMUST00000041638	537	-1	ENSMUST00000058039	568	-1	ENSMUST00000115150	78	-1	ENSMUST00000110682	1117	-1	ENSMUST00000094850	296	-1	ENSMUST00000103946	75	-1
ENSMUST00000109191	3771	1	ENSMUST00000027233	2910	-1	ENSMUST00000068947	2602	-1	ENSMUST00000034702	597	-1	ENSMUST00000079300	4329	-1	ENSMUST00000047425	1958	-1	ENSMUST00000058039	687	-1	ENSMUST00000058796	2548	-1	ENSMUST00000110682	1179	-1	ENSMUST00000094850	623	-1	ENSMUST00000103948	76	-1
ENSMUST00000109191	3862	1	ENSMUST00000027233	3240	-1	ENSMUST00000068947	2724	-1	ENSMUST00000034702	880	-1	ENSMUST00000079300	5444	-1	ENSMUST00000047425	2430	-1	ENSMUST00000058039	922	-1	ENSMUST00000058796	258	-1	ENSMUST00000110682	1419	-1	ENSMUST00000091440	1013	-1	ENSMUST00000103950	108	-1
ENSMUST00000109191	470	1	ENSMUST00000027237	199	-1	ENSMUST00000068947	2876	-1	ENSMUST00000098552	244	-1	ENSMUST00000079300	828	-1	ENSMUST00000047425	2713	-1	ENSMUST00000055931	2715	-1	ENSMUST00000058796	768	-1	ENSMUST00000110682	1968	-1	ENSMUST00000091440	167	-1	ENSMUST00000103950	19	-1
ENSMUST00000109202	1246	1	ENSMUST00000027237	2736	-1	ENSMUST00000068947	3341	-1	ENSMUST00000098552	3963	-1	ENSMUST00000046285	246	-1	ENSMUST00000047425	3602	-1	ENSMUST00000055931	3439	-1	ENSMUST00000066640	1185	-1	ENSMUST00000110682	446	-1	ENSMUST00000091440	749	-1	ENSMUST00000103950	75	-1
ENSMUST00000109202	524	1	ENSMUST00000027237	3486	-1	ENSMUST00000030984	129	-1	ENSMUST00000098552	6421	-1	ENSMUST00000046285	359	-1	ENSMUST00000047425	717	-1	ENSMUST00000055931	4467	-1	ENSMUST00000066640	1326	-1	ENSMUST00000110682	953	-1	ENSMUST00000091440	987	-1	ENSMUST00000103952	76	-1
ENSMUST00000109202	777	1	ENSMUST00000027237	4602	-1	ENSMUST00000030984	1447	-1	ENSMUST00000098552	7687	-1	ENSMUST00000046285	502	-1	ENSMUST00000048116	2547	-1	ENSMUST00000055931	4491	-1	ENSMUST00000066640	335	-1	ENSMUST00000080132	1081	-1	ENSMUST00000086248	161	-1	ENSMUST00000057373	1380	-1
ENSMUST00000109221	1224	1	ENSMUST00000027237	4851	-1	ENSMUST00000030984	3190	-1	ENSMUST00000098552	823	-1	ENSMUST00000046285	637	-1	ENSMUST00000048116	339	-1	ENSMUST00000055931	4623	-1	ENSMUST00000066640	638	-1	ENSMUST00000080132	1754	-1	ENSMUST00000086248	341	-1	ENSMUST00000057373	1534	-1
ENSMUST00000109221	1274	1	ENSMUST00000027237	567	-1	ENSMUST00000030984	364	-1	ENSMUST00000098948	1052	-1	ENSMUST00000046285	965	-1	ENSMUST00000048116	3560	-1	ENSMUST00000061669	312	-1	ENSMUST00000081291	1131	-1	ENSMUST00000080132	1904	-1	ENSMUST00000086248	438	-1	ENSMUST00000057373	1587	-1
ENSMUST00000109221	1307	1	ENSMUST00000097772	1272	-1	ENSMUST00000030984	4237	-1	ENSMUST00000098948	236	-1	ENSMUST00000058280	1240	-1	ENSMUST00000048116	387	-1	ENSMUST00000061669	411	-1	ENSMUST00000081291	214	-1	ENSMUST00000080132	351	-1	ENSMUST00000086248	48	-1	ENSMUST00000057373	2043	-1
ENSMUST00000109221	1402	1	ENSMUST00000097772	3311	-1	ENSMUST00000030984	85	-1	ENSMUST00000098948	3334	-1	ENSMUST00000058280	454	-1	ENSMUST00000048116	4482	-1	ENSMUST00000061669	636	-1	ENSMUST00000081291	2246	-1	ENSMUST00000023709	1550	-1	ENSMUST00000086248	587	-1	ENSMUST00000057373	275	-1
ENSMUST00000109221	1424	1	ENSMUST00000097772	376	-1	ENSMUST00000030985	1128	-1	ENSMUST00000098948	4062	-1	ENSMUST00000058280	523	-1	ENSMUST00000048116	4914	-1	ENSMUST00000061669	674	-1	ENSMUST00000081291	3834	-1	ENSMUST00000023709	1953	-1	ENSMUST00000086248	775	-1	ENSMUST00000104321	19	-1
ENSMUST00000109226	1138	1	ENSMUST00000097772	3779	-1	ENSMUST00000030985	160	-1	ENSMUST00000098948	784	-1	ENSMUST00000058280	661	-1	ENSMUST00000040876	1124	-1	ENSMUST00000061669	835	-1	ENSMUST00000081291	810	-1	ENSMUST00000023709	326	-1	ENSMUST00000173459	2204	-1	ENSMUST00000104321	75	-1
ENSMUST00000109226	1154	1	ENSMUST00000097772	4351	-1	ENSMUST00000030985	1729	-1	ENSMUST00000034709	1096	-1	ENSMUST00000058280	796	-1	ENSMUST00000040876	1199	-1	ENSMUST00000108346	1921	-1	ENSMUST00000123454	4107	-1	ENSMUST00000023709	785	-1	ENSMUST00000173459	2675	-1	ENSMUST00000104362	13	-1
ENSMUST00000109226	1270	1	ENSMUST00000108044	3936	-1	ENSMUST00000030985	2007	-1	ENSMUST00000034709	1116	-1	ENSMUST00000102938	198	-1	ENSMUST00000040876	1219	-1	ENSMUST00000108346	2153	-1	ENSMUST00000123454	5047	-1	ENSMUST00000023709	917	-1	ENSMUST00000173459	3339	-1	ENSMUST00000104362	69	-1
ENSMUST00000109226	1347	1	ENSMUST00000108044	4023	-1	ENSMUST00000030985	622	-1	ENSMUST00000034709	281	-1	ENSMUST00000102938	3031	-1	ENSMUST00000040876	2579	-1	ENSMUST00000108346	2228	-1	ENSMUST00000123454	610	-1	ENSMUST00000077517	1057	-1	ENSMUST00000173459	3455	-1	ENSMUST00000104362	85	-1
ENSMUST00000109226	1385	1	ENSMUST00000108044	482	-1	ENSMUST00000030986	1075	-1	ENSMUST00000034709	390	-1	ENSMUST00000102938	3426	-1	ENSMUST00000040876	2855	-1	ENSMUST00000108346	2236	-1	ENSMUST00000123454	6200	-1	ENSMUST00000077517	2129	-1	ENSMUST00000173459	741	-1	ENSMUST00000104627	20	-1
ENSMUST00000109226	1393	1	ENSMUST00000108044	972	-1	ENSMUST00000030986	1115	-1	ENSMUST00000034709	516	-1	ENSMUST00000102938	425	-1	ENSMUST00000040876	974	-1	ENSMUST00000094626	1770	-1	ENSMUST00000123454	6311	-1	ENSMUST00000077517	3003	-1	ENSMUST00000142934	1537	-1	ENSMUST00000104632	3	-1
ENSMUST00000109226	301	1	ENSMUST00000114795	1591	-1	ENSMUST00000030986	2234	-1	ENSMUST00000034709	774	-1	ENSMUST00000102938	4648	-1	ENSMUST00000042603	151	-1	ENSMUST00000094626	1923	-1	ENSMUST00000123454	6657	-1	ENSMUST00000077517	3078	-1	ENSMUST00000142934	2416	-1	ENSMUST00000104639	44	-1
ENSMUST00000109226	578	1	ENSMUST00000114795	1978	-1	ENSMUST00000030986	2455	-1	ENSMUST00000076889	1103	-1	ENSMUST00000102938	715	-1	ENSMUST00000042603	1858	-1	ENSMUST00000094626	2977	-1	ENSMUST00000029773	1538	-1	ENSMUST00000077517	3334	-1	ENSMUST00000142934	2595	-1	ENSMUST00000104639	68	-1
ENSMUST00000109232	1002	1	ENSMUST00000114795	2782	-1	ENSMUST00000030986	2798	-1	ENSMUST00000076889	1196	-1	ENSMUST00000049064	1234	-1	ENSMUST00000042603	405	-1	ENSMUST00000094626	441	-1	ENSMUST00000029773	411	-1	ENSMUST00000099414	1116	-1	ENSMUST00000142934	2922	-1	ENSMUST00000104647	52	-1
ENSMUST00000109232	1043	1	ENSMUST00000114795	3767	-1	ENSMUST00000030986	656	-1	ENSMUST00000076889	1658	-1	ENSMUST00000049064	1776	-1	ENSMUST00000042603	552	-1	ENSMUST00000094626	984	-1	ENSMUST00000029773	769	-1	ENSMUST00000099414	1284	-1	ENSMUST00000142934	2993	-1	ENSMUST00000104654	44	-1
ENSMUST00000109232	1203	1	ENSMUST00000114795	630	-1	ENSMUST00000080036	12260	-1	ENSMUST00000076889	57	-1	ENSMUST00000049064	2998	-1	ENSMUST00000042603	836	-1	ENSMUST00000076592	247	-1	ENSMUST00000029773	822	-1	ENSMUST00000099414	1383	-1	ENSMUST00000142934	3517	-1	ENSMUST00000104664	13	-1
ENSMUST00000109232	645	1	ENSMUST00000027243	1294	-1	ENSMUST00000080036	1757	-1	ENSMUST00000076889	634	-1	ENSMUST00000049064	690	-1	ENSMUST00000119954	1726	-1	ENSMUST00000076592	2498	-1	ENSMUST00000066689	1896	-1	ENSMUST00000099414	515	-1	ENSMUST00000174368	1228	-1	ENSMUST00000104664	69	-1
ENSMUST00000109232	805	1	ENSMUST00000027243	349	-1	ENSMUST00000080036	416	-1	ENSMUST00000034713	1431	-1	ENSMUST00000046332	155	-1	ENSMUST00000119954	2791	-1	ENSMUST00000076592	2526	-1	ENSMUST00000066689	2335	-1	ENSMUST00000141429	1675	-1	ENSMUST00000174368	1345	-1	ENSMUST00000104664	85	-1
ENSMUST00000109241	1644	1	ENSMUST00000027243	400	-1	ENSMUST00000080036	5683	-1	ENSMUST00000034713	2045	-1	ENSMUST00000046332	178	-1	ENSMUST00000119954	2953	-1	ENSMUST00000076592	2537	-1	ENSMUST00000066689	2559	-1	ENSMUST00000141429	2007	-1	ENSMUST00000174368	2183	-1	ENSMUST00000104677	49	-1
ENSMUST00000109241	1683	1	ENSMUST00000027243	691	-1	ENSMUST00000080036	6390	-1	ENSMUST00000034713	2640	-1	ENSMUST00000046332	519	-1	ENSMUST00000119954	3660	-1	ENSMUST00000076592	687	-1	ENSMUST00000066689	45	-1	ENSMUST00000141429	2455	-1	ENSMUST00000174368	3524	-1	ENSMUST00000104677	60	-1
ENSMUST00000109241	2007	1	ENSMUST00000163854	1021	-1	ENSMUST00000114335	2635	-1	ENSMUST00000034713	3301	-1	ENSMUST00000046332	774	-1	ENSMUST00000119954	3796	-1	ENSMUST00000076592	854	-1	ENSMUST00000066689	716	-1	ENSMUST00000141429	2769	-1	ENSMUST00000174433	1974	-1	ENSMUST00000104678	40	-1
ENSMUST00000109241	2020	1	ENSMUST00000163854	1060	-1	ENSMUST00000114335	3907	-1	ENSMUST00000034713	3653	-1	ENSMUST00000085856	1038	-1	ENSMUST00000119954	453	-1	ENSMUST00000056045	2108	-1	ENSMUST00000066689	840	-1	ENSMUST00000141429	3011	-1	ENSMUST00000174433	2051	-1	ENSMUST00000104680	30	-1
ENSMUST00000109241	2032	1	ENSMUST00000163854	4096	-1	ENSMUST00000114335	4475	-1	ENSMUST00000034713	4438	-1	ENSMUST00000085856	1637	-1	ENSMUST00000075973	239	-1	ENSMUST00000056045	2152	-1	ENSMUST00000066743	2038	-1	ENSMUST00000141429	3104	-1	ENSMUST00000174433	3168	-1	ENSMUST00000104680	39	-1
ENSMUST00000109241	2055	1	ENSMUST00000163854	5249	-1	ENSMUST00000114335	74	-1	ENSMUST00000034717	1528	-1	ENSMUST00000085856	2440	-1	ENSMUST00000075973	446	-1	ENSMUST00000056045	2770	-1	ENSMUST00000066743	4346	-1	ENSMUST00000076939	1201	-1	ENSMUST00000174433	3272	-1	ENSMUST00000104680	52	-1
ENSMUST00000109241	2123	1	ENSMUST00000163854	685	-1	ENSMUST00000114335	971	-1	ENSMUST00000034717	2122	-1	ENSMUST00000085856	4815	-1	ENSMUST00000075973	496	-1	ENSMUST00000056045	329	-1	ENSMUST00000066743	4350	-1	ENSMUST00000076939	2263	-1	ENSMUST00000174433	504	-1	ENSMUST00000104684	46	-1
ENSMUST00000109249	3159	1	ENSMUST00000056815	2088	-1	ENSMUST00000114335	991	-1	ENSMUST00000034717	3947	-1	ENSMUST00000031901	1267	-1	ENSMUST00000075973	694	-1	ENSMUST00000056045	840	-1	ENSMUST00000066743	4911	-1	ENSMUST00000076939	2649	-1	ENSMUST00000174433	937	-1	ENSMUST00000104694	32	-1
ENSMUST00000109249	3167	1	ENSMUST00000056815	2105	-1	ENSMUST00000068110	2808	-1	ENSMUST00000034717	424	-1	ENSMUST00000031901	173	-1	ENSMUST00000041055	6281	-1	ENSMUST00000061936	233	-1	ENSMUST00000066743	937	-1	ENSMUST00000076939	371	-1	ENSMUST00000094866	1838	-1	ENSMUST00000104694	7	-1
ENSMUST00000109249	3299	1	ENSMUST00000056815	41	-1	ENSMUST00000068110	3552	-1	ENSMUST00000034717	99	-1	ENSMUST00000031901	185	-1	ENSMUST00000041055	6578	-1	ENSMUST00000061936	409	-1	ENSMUST00000066719	286	-1	ENSMUST00000078547	3368	-1	ENSMUST00000094866	328	-1	ENSMUST00000104704	64	-1
ENSMUST00000109249	3350	1	ENSMUST00000056815	777	-1	ENSMUST00000068110	4135	-1	ENSMUST00000034728	4279	-1	ENSMUST00000031901	2164	-1	ENSMUST00000041055	7654	-1	ENSMUST00000061936	464	-1	ENSMUST00000066719	332	-1	ENSMUST00000078547	3927	-1	ENSMUST00000094866	944	-1	ENSMUST00000104728	32	-1
ENSMUST00000109249	3540	1	ENSMUST00000056815	910	-1	ENSMUST00000068110	470	-1	ENSMUST00000034728	4364	-1	ENSMUST00000031901	773	-1	ENSMUST00000041055	7746	-1	ENSMUST00000061936	633	-1	ENSMUST00000066719	48	-1	ENSMUST00000078547	480	-1	ENSMUST00000062555	277	-1	ENSMUST00000104728	53	-1
ENSMUST00000109255	2066	1	ENSMUST00000027247	1013	-1	ENSMUST00000068110	5600	-1	ENSMUST00000034728	4420	-1	ENSMUST00000109686	1768	-1	ENSMUST00000041055	8676	-1	ENSMUST00000061936	675	-1	ENSMUST00000066719	705	-1	ENSMUST00000078547	5260	-1	ENSMUST00000062555	46	-1	ENSMUST00000104728	73	-1
ENSMUST00000109255	2234	1	ENSMUST00000027247	1332	-1	ENSMUST00000030992	1112	-1	ENSMUST00000034728	6146	-1	ENSMUST00000109686	2292	-1	ENSMUST00000041055	9024	-1	ENSMUST00000060893	368	-1	ENSMUST00000136521	1829	-1	ENSMUST00000078547	5541	-1	ENSMUST00000062555	576	-1	ENSMUST00000104735	55	-1
ENSMUST00000109255	2277	1	ENSMUST00000027247	649	-1	ENSMUST00000030992	1379	-1	ENSMUST00000034728	93	-1	ENSMUST00000109686	2720	-1	ENSMUST00000048139	1119	-1	ENSMUST00000060893	533	-1	ENSMUST00000136521	2376	-1	ENSMUST00000078547	738	-1	ENSMUST00000062555	6	-1	ENSMUST00000104738	22	-1
ENSMUST00000109255	2411	1	ENSMUST00000027247	777	-1	ENSMUST00000030992	2039	-1	ENSMUST00000034720	1126	-1	ENSMUST00000109686	2773	-1	ENSMUST00000048139	1458	-1	ENSMUST00000060893	619	-1	ENSMUST00000136521	3603	-1	ENSMUST00000075341	104	-1	ENSMUST00000058737	103	-1	ENSMUST00000104738	50	-1
ENSMUST00000109255	2758	1	ENSMUST00000027249	1628	-1	ENSMUST00000030992	2637	-1	ENSMUST00000034720	183	-1	ENSMUST00000109686	2792	-1	ENSMUST00000048139	1801	-1	ENSMUST00000060893	920	-1	ENSMUST00000136521	633	-1	ENSMUST00000075341	163	-1	ENSMUST00000058737	111	-1	ENSMUST00000104738	58	-1
ENSMUST00000109255	2781	1	ENSMUST00000027249	1927	-1	ENSMUST00000030992	680	-1	ENSMUST00000034720	2029	-1	ENSMUST00000109686	4277	-1	ENSMUST00000048139	551	-1	ENSMUST00000058135	1316	-1	ENSMUST00000015291	1041	-1	ENSMUST00000075341	196	-1	ENSMUST00000058737	516	-1	ENSMUST00000104746	28	-1
ENSMUST00000109255	2842	1	ENSMUST00000027249	2862	-1	ENSMUST00000030993	2143	-1	ENSMUST00000034720	2096	-1	ENSMUST00000041080	1494	-1	ENSMUST00000048139	780	-1	ENSMUST00000058135	24	-1	ENSMUST00000015291	380	-1	ENSMUST00000075341	304	-1	ENSMUST00000058737	66	-1	ENSMUST00000104746	7	-1
ENSMUST00000109255	3060	1	ENSMUST00000027249	303	-1	ENSMUST00000030993	2751	-1	ENSMUST00000034720	310	-1	ENSMUST00000041080	1547	-1	ENSMUST00000048139	839	-1	ENSMUST00000058135	326	-1	ENSMUST00000015291	534	-1	ENSMUST00000075341	677	-1	ENSMUST00000058737	846	-1	ENSMUST00000104751	47	-1
ENSMUST00000109255	3079	1	ENSMUST00000027249	383	-1	ENSMUST00000030993	2820	-1	ENSMUST00000034720	754	-1	ENSMUST00000041080	2331	-1	ENSMUST00000041229	1068	-1	ENSMUST00000058135	332	-1	ENSMUST00000015291	603	-1	ENSMUST00000065871	1095	-1	ENSMUST00000081986	1025	-1	ENSMUST00000104763	18	-1
ENSMUST00000109267	2696	1	ENSMUST00000027251	1871	-1	ENSMUST00000030993	3540	-1	ENSMUST00000034722	1298	-1	ENSMUST00000041080	2529	-1	ENSMUST00000041229	1282	-1	ENSMUST00000058135	627	-1	ENSMUST00000015291	634	-1	ENSMUST00000065871	2003	-1	ENSMUST00000081986	65	-1	ENSMUST00000104763	51	-1
ENSMUST00000109267	2731	1	ENSMUST00000027251	2507	-1	ENSMUST00000030993	462	-1	ENSMUST00000034722	2882	-1	ENSMUST00000041080	2948	-1	ENSMUST00000041229	340	-1	ENSMUST00000060574	1509	-1	ENSMUST00000015291	987	-1	ENSMUST00000065871	2706	-1	ENSMUST00000081986	683	-1	ENSMUST00000104769	36	-1
ENSMUST00000109267	4567	1	ENSMUST00000027251	3328	-1	ENSMUST00000030993	514	-1	ENSMUST00000034722	576	-1	ENSMUST00000041080	360	-1	ENSMUST00000041229	508	-1	ENSMUST00000060574	157	-1	ENSMUST00000066728	1389	-1	ENSMUST00000065871	2807	-1	ENSMUST00000079966	66	-1	ENSMUST00000104769	62	-1
ENSMUST00000109267	4578	1	ENSMUST00000027251	3906	-1	ENSMUST00000173348	362	-1	ENSMUST00000034722	585	-1	ENSMUST00000046384	1001	-1	ENSMUST00000041229	849	-1	ENSMUST00000060574	1671	-1	ENSMUST00000066728	1800	-1	ENSMUST00000065871	526	-1	ENSMUST00000079966	733	-1	ENSMUST00000104778	40	-1
ENSMUST00000109267	4742	1	ENSMUST00000027251	3956	-1	ENSMUST00000173348	617	-1	ENSMUST00000034722	738	-1	ENSMUST00000046384	1025	-1	ENSMUST00000041229	955	-1	ENSMUST00000060574	1800	-1	ENSMUST00000066728	1818	-1	ENSMUST00000174362	1050	-1	ENSMUST00000079966	848	-1	ENSMUST00000104784	75	-1
ENSMUST00000109267	6730	1	ENSMUST00000027251	3961	-1	ENSMUST00000173348	926	-1	ENSMUST00000093819	1149	-1	ENSMUST00000046384	43	-1	ENSMUST00000105835	1468	-1	ENSMUST00000060574	3372	-1	ENSMUST00000066728	4020	-1	ENSMUST00000174362	629	-1	ENSMUST00000114384	123	-1	ENSMUST00000104784	91	-1
ENSMUST00000109267	6816	1	ENSMUST00000027252	3492	-1	ENSMUST00000173348	938	-1	ENSMUST00000093819	1701	-1	ENSMUST00000046384	774	-1	ENSMUST00000105835	2071	-1	ENSMUST00000060574	782	-1	ENSMUST00000066728	6071	-1	ENSMUST00000174362	700	-1	ENSMUST00000114384	171	-1	ENSMUST00000104787	32	-1
ENSMUST00000109269	4193	1	ENSMUST00000027252	3669	-1	ENSMUST00000031002	1115	-1	ENSMUST00000093819	2032	-1	ENSMUST00000046384	855	-1	ENSMUST00000105835	2722	-1	ENSMUST00000054889	1774	-1	ENSMUST00000066728	714	-1	ENSMUST00000174362	9	-1	ENSMUST00000114384	556	-1	ENSMUST00000104787	64	-1
ENSMUST00000109269	4238	1	ENSMUST00000027252	5345	-1	ENSMUST00000031002	1267	-1	ENSMUST00000093819	2634	-1	ENSMUST00000037286	139	-1	ENSMUST00000105835	3678	-1	ENSMUST00000054889	2028	-1	ENSMUST00000066747	1707	-1	ENSMUST00000118771	1345	-1	ENSMUST00000047527	2227	-1	ENSMUST00000104797	47	-1
ENSMUST00000109269	5903	1	ENSMUST00000027252	5354	-1	ENSMUST00000031002	1501	-1	ENSMUST00000093819	820	-1	ENSMUST00000037286	637	-1	ENSMUST00000047503	1133	-1	ENSMUST00000054889	2061	-1	ENSMUST00000066747	1791	-1	ENSMUST00000118771	1378	-1	ENSMUST00000047527	3421	-1	ENSMUST00000104797	68	-1
ENSMUST00000109269	5978	1	ENSMUST00000027252	6764	-1	ENSMUST00000031002	1520	-1	ENSMUST00000034731	1477	-1	ENSMUST00000037286	665	-1	ENSMUST00000047503	1238	-1	ENSMUST00000054889	2723	-1	ENSMUST00000066747	2353	-1	ENSMUST00000118771	2690	-1	ENSMUST00000047527	3726	-1	ENSMUST00000104798	79	-1
ENSMUST00000109269	6134	1	ENSMUST00000027252	7177	-1	ENSMUST00000031002	1818	-1	ENSMUST00000034731	1554	-1	ENSMUST00000037286	890	-1	ENSMUST00000047503	2518	-1	ENSMUST00000054889	2965	-1	ENSMUST00000066747	345	-1	ENSMUST00000118771	526	-1	ENSMUST00000047527	3903	-1	ENSMUST00000104803	44	-1
ENSMUST00000109272	1661	1	ENSMUST00000027254	15	-1	ENSMUST00000031002	3241	-1	ENSMUST00000034731	1734	-1	ENSMUST00000037286	900	-1	ENSMUST00000047503	2951	-1	ENSMUST00000120329	1014	-1	ENSMUST00000066747	446	-1	ENSMUST00000118771	86	-1	ENSMUST00000047527	836	-1	ENSMUST00000104805	83	-1
ENSMUST00000109272	1664	1	ENSMUST00000027254	384	-1	ENSMUST00000031003	203	-1	ENSMUST00000034731	247	-1	ENSMUST00000162708	1081	-1	ENSMUST00000035785	1069	-1	ENSMUST00000120329	1999	-1	ENSMUST00000066747	685	-1	ENSMUST00000074540	155	-1	ENSMUST00000094894	175	-1	ENSMUST00000104813	39	-1
ENSMUST00000109272	1676	1	ENSMUST00000027254	439	-1	ENSMUST00000031003	2454	-1	ENSMUST00000034731	92	-1	ENSMUST00000162708	1459	-1	ENSMUST00000035785	325	-1	ENSMUST00000120329	2176	-1	ENSMUST00000066740	102	-1	ENSMUST00000074540	264	-1	ENSMUST00000094894	1759	-1	ENSMUST00000104822	68	-1
ENSMUST00000109272	1830	1	ENSMUST00000027254	44	-1	ENSMUST00000031003	2883	-1	ENSMUST00000034731	976	-1	ENSMUST00000162708	1474	-1	ENSMUST00000035785	56	-1	ENSMUST00000120329	366	-1	ENSMUST00000066740	231	-1	ENSMUST00000074540	702	-1	ENSMUST00000094894	204	-1	ENSMUST00000104822	76	-1
ENSMUST00000109272	1845	1	ENSMUST00000027254	563	-1	ENSMUST00000031003	372	-1	ENSMUST00000049263	205	-1	ENSMUST00000162708	1873	-1	ENSMUST00000035785	628	-1	ENSMUST00000120329	415	-1	ENSMUST00000066740	669	-1	ENSMUST00000074540	736	-1	ENSMUST00000094894	359	-1	ENSMUST00000104824	47	-1
ENSMUST00000109272	2016	1	ENSMUST00000027254	638	-1	ENSMUST00000031003	3758	-1	ENSMUST00000049263	2195	-1	ENSMUST00000162708	680	-1	ENSMUST00000035785	678	-1	ENSMUST00000051484	1012	-1	ENSMUST00000066742	2331	-1	ENSMUST00000122171	2078	-1	ENSMUST00000094894	537	-1	ENSMUST00000104829	19	-1
ENSMUST00000109272	2576	1	ENSMUST00000027256	267	-1	ENSMUST00000031003	679	-1	ENSMUST00000049263	2608	-1	ENSMUST00000162708	922	-1	ENSMUST00000043970	126	-1	ENSMUST00000051484	1266	-1	ENSMUST00000066742	2339	-1	ENSMUST00000122171	23	-1	ENSMUST00000094894	950	-1	ENSMUST00000104829	75	-1
ENSMUST00000109278	1043	1	ENSMUST00000027256	485	-1	ENSMUST00000114158	1260	-1	ENSMUST00000049263	2628	-1	ENSMUST00000115644	1960	-1	ENSMUST00000043970	1484	-1	ENSMUST00000051484	386	-1	ENSMUST00000066742	2388	-1	ENSMUST00000122171	4121	-1	ENSMUST00000170945	134	-1	ENSMUST00000104829	91	-1
ENSMUST00000109308	1291	1	ENSMUST00000027256	520	-1	ENSMUST00000114158	1982	-1	ENSMUST00000049263	3282	-1	ENSMUST00000115644	2500	-1	ENSMUST00000043970	2677	-1	ENSMUST00000051484	803	-1	ENSMUST00000066742	2513	-1	ENSMUST00000122171	4168	-1	ENSMUST00000170945	143	-1	ENSMUST00000103766	19	-1
ENSMUST00000109308	3163	1	ENSMUST00000027256	739	-1	ENSMUST00000114158	2126	-1	ENSMUST00000049263	542	-1	ENSMUST00000115644	2827	-1	ENSMUST00000043970	420	-1	ENSMUST00000055497	1766	-1	ENSMUST00000066742	430	-1	ENSMUST00000111949	1052	-1	ENSMUST00000170945	2285	-1	ENSMUST00000103766	75	-1
ENSMUST00000109309	4516	1	ENSMUST00000027256	858	-1	ENSMUST00000114158	2580	-1	ENSMUST00000034738	252	-1	ENSMUST00000115644	2966	-1	ENSMUST00000043970	454	-1	ENSMUST00000055497	1816	-1	ENSMUST00000077787	1086	-1	ENSMUST00000111949	2009	-1	ENSMUST00000170945	3182	-1	ENSMUST00000103766	91	-1
ENSMUST00000109309	5303	1	ENSMUST00000027256	893	-1	ENSMUST00000114158	50	-1	ENSMUST00000034738	320	-1	ENSMUST00000115644	56	-1	ENSMUST00000043970	786	-1	ENSMUST00000055497	1834	-1	ENSMUST00000077787	1355	-1	ENSMUST00000111949	2022	-1	ENSMUST00000170945	485	-1	ENSMUST00000104830	49	-1
ENSMUST00000109315	1364	1	ENSMUST00000027257	1129	-1	ENSMUST00000031005	1323	-1	ENSMUST00000034738	594	-1	ENSMUST00000115644	836	-1	ENSMUST00000041316	406	-1	ENSMUST00000055497	1874	-1	ENSMUST00000077787	163	-1	ENSMUST00000111949	2438	-1	ENSMUST00000161960	124	-1	ENSMUST00000104831	54	-1
ENSMUST00000109315	3638	1	ENSMUST00000027257	682	-1	ENSMUST00000031005	2599	-1	ENSMUST00000034740	1242	-1	ENSMUST00000167588	3018	-1	ENSMUST00000041316	436	-1	ENSMUST00000055497	576	-1	ENSMUST00000077787	239	-1	ENSMUST00000111949	2856	-1	ENSMUST00000161960	214	-1	ENSMUST00000104832	70	-1
ENSMUST00000109353	2930	1	ENSMUST00000027257	787	-1	ENSMUST00000031005	4145	-1	ENSMUST00000034740	1439	-1	ENSMUST00000167588	3158	-1	ENSMUST00000041316	784	-1	ENSMUST00000055497	649	-1	ENSMUST00000077787	292	-1	ENSMUST00000111949	817	-1	ENSMUST00000161960	439	-1	ENSMUST00000104833	3	-1
ENSMUST00000109353	5780	1	ENSMUST00000027257	817	-1	ENSMUST00000031005	4192	-1	ENSMUST00000034740	4096	-1	ENSMUST00000167588	5007	-1	ENSMUST00000041316	943	-1	ENSMUST00000051091	140	-1	ENSMUST00000066758	112	-1	ENSMUST00000078307	1474	-1	ENSMUST00000161960	457	-1	ENSMUST00000104841	20	-1
ENSMUST00000109353	5916	1	ENSMUST00000027257	915	-1	ENSMUST00000031005	760	-1	ENSMUST00000034740	995	-1	ENSMUST00000167588	5854	-1	ENSMUST00000076219	1802	-1	ENSMUST00000051091	1843	-1	ENSMUST00000066758	537	-1	ENSMUST00000078307	2432	-1	ENSMUST00000161960	656	-1	ENSMUST00000104841	28	-1
ENSMUST00000109368	1726	1	ENSMUST00000162875	1367	-1	ENSMUST00000094836	1164	-1	ENSMUST00000034739	1369	-1	ENSMUST00000167588	7555	-1	ENSMUST00000076219	1883	-1	ENSMUST00000051091	1907	-1	ENSMUST00000066758	90	-1	ENSMUST00000078307	2450	-1	ENSMUST00000114077	1182	-1	ENSMUST00000104844	25	-1
ENSMUST00000109381	1169	1	ENSMUST00000162875	1626	-1	ENSMUST00000094836	1296	-1	ENSMUST00000034739	2294	-1	ENSMUST00000076635	1939	-1	ENSMUST00000076219	2264	-1	ENSMUST00000051091	2361	-1	ENSMUST00000066758	906	-1	ENSMUST00000078307	572	-1	ENSMUST00000114077	1518	-1	ENSMUST00000104844	48	-1
ENSMUST00000109381	1269	1	ENSMUST00000162875	1809	-1	ENSMUST00000094836	2057	-1	ENSMUST00000034739	2783	-1	ENSMUST00000076635	2020	-1	ENSMUST00000076219	275	-1	ENSMUST00000051091	726	-1	ENSMUST00000066774	369	-1	ENSMUST00000105336	1797	-1	ENSMUST00000114077	2157	-1	ENSMUST00000104847	18	-1
ENSMUST00000109381	584	1	ENSMUST00000162875	2229	-1	ENSMUST00000094836	2097	-1	ENSMUST00000034739	3144	-1	ENSMUST00000076635	2591	-1	ENSMUST00000047511	1842	-1	ENSMUST00000170936	1249	-1	ENSMUST00000066774	390	-1	ENSMUST00000105336	5172	-1	ENSMUST00000114077	600	-1	ENSMUST00000104850	42	-1
ENSMUST00000109381	960	1	ENSMUST00000162875	2897	-1	ENSMUST00000094836	2952	-1	ENSMUST00000034739	598	-1	ENSMUST00000041110	1899	-1	ENSMUST00000047511	2798	-1	ENSMUST00000170936	2834	-1	ENSMUST00000066774	458	-1	ENSMUST00000105336	553	-1	ENSMUST00000117550	1076	-1	ENSMUST00000104863	17	-1
ENSMUST00000109411	1754	1	ENSMUST00000162875	3054	-1	ENSMUST00000114126	2649	-1	ENSMUST00000034742	270	-1	ENSMUST00000041110	3135	-1	ENSMUST00000047511	3218	-1	ENSMUST00000170936	2839	-1	ENSMUST00000066774	734	-1	ENSMUST00000105336	5579	-1	ENSMUST00000117550	1680	-1	ENSMUST00000104863	54	-1
ENSMUST00000109411	1859	1	ENSMUST00000027263	1022	-1	ENSMUST00000114126	2841	-1	ENSMUST00000034742	470	-1	ENSMUST00000041110	3663	-1	ENSMUST00000047511	3861	-1	ENSMUST00000170936	5115	-1	ENSMUST00000079009	1075	-1	ENSMUST00000105336	963	-1	ENSMUST00000117550	1857	-1	ENSMUST00000104863	68	-1
ENSMUST00000109412	1027	1	ENSMUST00000027263	1165	-1	ENSMUST00000114126	2952	-1	ENSMUST00000034742	626	-1	ENSMUST00000041110	4064	-1	ENSMUST00000057283	1700	-1	ENSMUST00000062069	1072	-1	ENSMUST00000079009	1186	-1	ENSMUST00000030691	10054	-1	ENSMUST00000117550	308	-1	ENSMUST00000104881	178	-1
ENSMUST00000109412	1038	1	ENSMUST00000027263	1437	-1	ENSMUST00000114126	2984	-1	ENSMUST00000034742	698	-1	ENSMUST00000041110	652	-1	ENSMUST00000057283	1865	-1	ENSMUST00000062069	1161	-1	ENSMUST00000079009	1558	-1	ENSMUST00000030691	13332	-1	ENSMUST00000117550	484	-1	ENSMUST00000104881	611	-1
ENSMUST00000109412	1048	1	ENSMUST00000027263	1522	-1	ENSMUST00000114126	977	-1	ENSMUST00000074318	1139	-1	ENSMUST00000046647	218	-1	ENSMUST00000057283	2561	-1	ENSMUST00000062069	2391	-1	ENSMUST00000079009	2111	-1	ENSMUST00000030691	15252	-1	ENSMUST00000117550	960	-1	ENSMUST00000080355	325	-1
ENSMUST00000109418	751	1	ENSMUST00000027263	995	-1	ENSMUST00000031009	1034	-1	ENSMUST00000074318	1302	-1	ENSMUST00000046647	224	-1	ENSMUST00000057283	3083	-1	ENSMUST00000062069	2521	-1	ENSMUST00000079009	2477	-1	ENSMUST00000030691	4614	-1	ENSMUST00000094913	35	-1	ENSMUST00000080355	335	-1
ENSMUST00000109418	789	1	ENSMUST00000027267	1167	-1	ENSMUST00000031009	1603	-1	ENSMUST00000074318	1649	-1	ENSMUST00000046647	264	-1	ENSMUST00000057283	827	-1	ENSMUST00000062069	944	-1	ENSMUST00000079009	4753	-1	ENSMUST00000030691	6946	-1	ENSMUST00000094913	494	-1	ENSMUST00000080355	380	-1
ENSMUST00000109418	814	1	ENSMUST00000027267	1346	-1	ENSMUST00000031009	1849	-1	ENSMUST00000074318	420	-1	ENSMUST00000046647	307	-1	ENSMUST00000112711	135	-1	ENSMUST00000054532	145	-1	ENSMUST00000066780	1797	-1	ENSMUST00000078039	202	-1	ENSMUST00000094913	542	-1	ENSMUST00000080355	421	-1
ENSMUST00000109418	853	1	ENSMUST00000027267	1865	-1	ENSMUST00000031009	429	-1	ENSMUST00000074318	615	-1	ENSMUST00000046647	458	-1	ENSMUST00000112711	40	-1	ENSMUST00000054532	506	-1	ENSMUST00000066780	1864	-1	ENSMUST00000078039	462	-1	ENSMUST00000094913	786	-1	ENSMUST00000104891	1120	-1
ENSMUST00000109418	861	1	ENSMUST00000027267	2600	-1	ENSMUST00000031009	840	-1	ENSMUST00000034745	2699	-1	ENSMUST00000133371	1153	-1	ENSMUST00000112711	576	-1	ENSMUST00000054532	603	-1	ENSMUST00000066780	859	-1	ENSMUST00000078039	473	-1	ENSMUST00000094916	1006	-1	ENSMUST00000104891	1432	-1
ENSMUST00000109418	869	1	ENSMUST00000027267	2884	-1	ENSMUST00000094833	1215	-1	ENSMUST00000034745	3114	-1	ENSMUST00000133371	3205	-1	ENSMUST00000112711	95	-1	ENSMUST00000054532	680	-1	ENSMUST00000066780	99	-1	ENSMUST00000078039	709	-1	ENSMUST00000094916	1032	-1	ENSMUST00000104891	40	-1
ENSMUST00000109420	1445	1	ENSMUST00000027267	320	-1	ENSMUST00000094833	2282	-1	ENSMUST00000034745	3254	-1	ENSMUST00000133371	874	-1	ENSMUST00000043577	1262	-1	ENSMUST00000011391	1150	-1	ENSMUST00000066785	1175	-1	ENSMUST00000110722	101	-1	ENSMUST00000094916	106	-1	ENSMUST00000104891	478	-1
ENSMUST00000109420	1579	1	ENSMUST00000027269	1215	-1	ENSMUST00000094833	2389	-1	ENSMUST00000034745	4106	-1	ENSMUST00000133371	942	-1	ENSMUST00000043577	246	-1	ENSMUST00000011391	482	-1	ENSMUST00000066785	1579	-1	ENSMUST00000110722	10247	-1	ENSMUST00000094916	135	-1	ENSMUST00000104891	5	-1
ENSMUST00000109420	1613	1	ENSMUST00000027269	1664	-1	ENSMUST00000094833	2443	-1	ENSMUST00000034745	4123	-1	ENSMUST00000046589	249	-1	ENSMUST00000043577	960	-1	ENSMUST00000011391	569	-1	ENSMUST00000066785	2129	-1	ENSMUST00000110722	2069	-1	ENSMUST00000094916	43	-1	ENSMUST00000104891	786	-1
ENSMUST00000109422	1793	1	ENSMUST00000027269	1811	-1	ENSMUST00000094833	2922	-1	ENSMUST00000034745	4473	-1	ENSMUST00000046589	298	-1	ENSMUST00000043577	991	-1	ENSMUST00000011391	654	-1	ENSMUST00000066785	3108	-1	ENSMUST00000110722	3693	-1	ENSMUST00000094916	47	-1	ENSMUST00000023534	19	-1
ENSMUST00000109422	2028	1	ENSMUST00000027269	2647	-1	ENSMUST00000031011	205	-1	ENSMUST00000034746	1177	-1	ENSMUST00000046589	446	-1	ENSMUST00000096299	1329	-1	ENSMUST00000011391	669	-1	ENSMUST00000066785	5331	-1	ENSMUST00000110722	5155	-1	ENSMUST00000094942	1168	-1	ENSMUST00000023534	198	-1
ENSMUST00000109422	2075	1	ENSMUST00000027269	824	-1	ENSMUST00000031011	513	-1	ENSMUST00000034746	1791	-1	ENSMUST00000046589	654	-1	ENSMUST00000096299	137	-1	ENSMUST00000057942	1174	-1	ENSMUST00000066791	1791	-1	ENSMUST00000110722	9734	-1	ENSMUST00000094942	1212	-1	ENSMUST00000023534	302	-1
ENSMUST00000109424	1292	1	ENSMUST00000027269	993	-1	ENSMUST00000031011	588	-1	ENSMUST00000034746	36	-1	ENSMUST00000046589	80	-1	ENSMUST00000096299	3064	-1	ENSMUST00000057942	1366	-1	ENSMUST00000066791	2055	-1	ENSMUST00000082337	2038	-1	ENSMUST00000094942	1612	-1	ENSMUST00000023534	493	-1
ENSMUST00000109424	1754	1	ENSMUST00000027271	1135	-1	ENSMUST00000031011	808	-1	ENSMUST00000034746	436	-1	ENSMUST00000046177	103	-1	ENSMUST00000096299	3501	-1	ENSMUST00000057942	1877	-1	ENSMUST00000066791	2126	-1	ENSMUST00000082337	2338	-1	ENSMUST00000094942	1831	-1	ENSMUST00000104912	1389	-1
ENSMUST00000109424	2106	1	ENSMUST00000027271	385	-1	ENSMUST00000008733	1423	-1	ENSMUST00000034746	498	-1	ENSMUST00000046177	1501	-1	ENSMUST00000045694	1396	-1	ENSMUST00000057942	2238	-1	ENSMUST00000066791	2194	-1	ENSMUST00000082337	3946	-1	ENSMUST00000094942	88	-1	ENSMUST00000104912	2157	-1
ENSMUST00000109424	2169	1	ENSMUST00000027271	486	-1	ENSMUST00000008733	1559	-1	ENSMUST00000034746	841	-1	ENSMUST00000046177	1735	-1	ENSMUST00000045694	190	-1	ENSMUST00000057942	2533	-1	ENSMUST00000066791	640	-1	ENSMUST00000082337	5035	-1	ENSMUST00000094942	915	-1	ENSMUST00000104912	2461	-1
ENSMUST00000109424	2196	1	ENSMUST00000027271	724	-1	ENSMUST00000008733	2635	-1	ENSMUST00000034749	1060	-1	ENSMUST00000046177	375	-1	ENSMUST00000045694	433	-1	ENSMUST00000057942	617	-1	ENSMUST00000165213	1020	-1	ENSMUST00000014684	219	-1	ENSMUST00000094945	1183	-1	ENSMUST00000104912	3353	-1
ENSMUST00000109424	2327	1	ENSMUST00000027271	904	-1	ENSMUST00000008733	491	-1	ENSMUST00000034749	1470	-1	ENSMUST00000046177	623	-1	ENSMUST00000045694	59	-1	ENSMUST00000054952	371	-1	ENSMUST00000165213	318	-1	ENSMUST00000014684	378	-1	ENSMUST00000094945	1657	-1	ENSMUST00000104914	14	-1
ENSMUST00000109424	2387	1	ENSMUST00000027271	912	-1	ENSMUST00000008733	530	-1	ENSMUST00000034749	2348	-1	ENSMUST00000046177	925	-1	ENSMUST00000045694	961	-1	ENSMUST00000054952	534	-1	ENSMUST00000165213	406	-1	ENSMUST00000014684	453	-1	ENSMUST00000094945	198	-1	ENSMUST00000104914	142	-1
ENSMUST00000109426	4905	1	ENSMUST00000114510	1522	-1	ENSMUST00000008733	553	-1	ENSMUST00000034749	301	-1	ENSMUST00000047749	1029	-1	ENSMUST00000048893	104	-1	ENSMUST00000054952	774	-1	ENSMUST00000165213	456	-1	ENSMUST00000014684	469	-1	ENSMUST00000094945	276	-1	ENSMUST00000104914	155	-1
ENSMUST00000109430	1114	1	ENSMUST00000114510	2713	-1	ENSMUST00000101377	2037	-1	ENSMUST00000034749	558	-1	ENSMUST00000047749	1306	-1	ENSMUST00000048893	109	-1	ENSMUST00000054952	908	-1	ENSMUST00000099396	254	-1	ENSMUST00000014684	828	-1	ENSMUST00000094950	1389	-1	ENSMUST00000104914	512	-1
ENSMUST00000109430	1130	1	ENSMUST00000114510	3633	-1	ENSMUST00000101377	205	-1	ENSMUST00000034751	2089	-1	ENSMUST00000047749	1394	-1	ENSMUST00000048893	201	-1	ENSMUST00000102817	1039	-1	ENSMUST00000099396	2974	-1	ENSMUST00000071259	128	-1	ENSMUST00000094950	206	-1	ENSMUST00000104914	52	-1
ENSMUST00000109430	1682	1	ENSMUST00000114510	3820	-1	ENSMUST00000101377	2514	-1	ENSMUST00000034751	4179	-1	ENSMUST00000047749	284	-1	ENSMUST00000048893	232	-1	ENSMUST00000102817	1310	-1	ENSMUST00000099396	362	-1	ENSMUST00000071259	145	-1	ENSMUST00000094950	2640	-1	ENSMUST00000104915	1205	-1
ENSMUST00000109430	1956	1	ENSMUST00000114510	5569	-1	ENSMUST00000101377	2648	-1	ENSMUST00000034751	640	-1	ENSMUST00000047749	570	-1	ENSMUST00000048893	754	-1	ENSMUST00000102817	171	-1	ENSMUST00000099396	3684	-1	ENSMUST00000071259	262	-1	ENSMUST00000094950	2651	-1	ENSMUST00000104915	1238	-1
ENSMUST00000109430	1997	1	ENSMUST00000070968	1036	-1	ENSMUST00000101377	3444	-1	ENSMUST00000034751	756	-1	ENSMUST00000047749	596	-1	ENSMUST00000048893	819	-1	ENSMUST00000102817	199	-1	ENSMUST00000099396	4682	-1	ENSMUST00000071259	814	-1	ENSMUST00000094950	808	-1	ENSMUST00000104915	1254	-1
ENSMUST00000109430	522	1	ENSMUST00000070968	2044	-1	ENSMUST00000101377	4128	-1	ENSMUST00000034755	1687	-1	ENSMUST00000101480	264	-1	ENSMUST00000097493	1008	-1	ENSMUST00000102817	767	-1	ENSMUST00000099396	4763	-1	ENSMUST00000071259	860	-1	ENSMUST00000052027	1063	-1	ENSMUST00000104915	1465	-1
ENSMUST00000109462	4164	1	ENSMUST00000070968	2389	-1	ENSMUST00000031017	1826	-1	ENSMUST00000034755	2083	-1	ENSMUST00000101480	299	-1	ENSMUST00000097493	1642	-1	ENSMUST00000061508	118	-1	ENSMUST00000066813	1172	-1	ENSMUST00000071259	90	-1	ENSMUST00000052027	1163	-1	ENSMUST00000104915	2602	-1
ENSMUST00000109462	4445	1	ENSMUST00000070968	2791	-1	ENSMUST00000031017	2984	-1	ENSMUST00000034755	3981	-1	ENSMUST00000101480	407	-1	ENSMUST00000097493	2024	-1	ENSMUST00000061508	1395	-1	ENSMUST00000066813	1266	-1	ENSMUST00000078369	406	-1	ENSMUST00000052027	476	-1	ENSMUST00000104915	2966	-1
ENSMUST00000109468	584	1	ENSMUST00000070968	4940	-1	ENSMUST00000031017	3906	-1	ENSMUST00000034755	450	-1	ENSMUST00000101480	609	-1	ENSMUST00000097493	2832	-1	ENSMUST00000061508	1806	-1	ENSMUST00000066813	2040	-1	ENSMUST00000078369	480	-1	ENSMUST00000052027	932	-1	ENSMUST00000104917	100	-1
ENSMUST00000109470	1105	1	ENSMUST00000027279	1638	-1	ENSMUST00000031017	4164	-1	ENSMUST00000072899	1133	-1	ENSMUST00000105847	1686	-1	ENSMUST00000097493	2875	-1	ENSMUST00000057311	1073	-1	ENSMUST00000066813	30	-1	ENSMUST00000081274	1047	-1	ENSMUST00000052027	939	-1	ENSMUST00000104917	20	-1
ENSMUST00000109470	1233	1	ENSMUST00000027279	2117	-1	ENSMUST00000031017	4958	-1	ENSMUST00000072899	169	-1	ENSMUST00000105847	1982	-1	ENSMUST00000097493	606	-1	ENSMUST00000057311	1558	-1	ENSMUST00000066813	454	-1	ENSMUST00000081274	572	-1	ENSMUST00000094955	290	-1	ENSMUST00000104917	55	-1
ENSMUST00000109470	1706	1	ENSMUST00000027279	2820	-1	ENSMUST00000031017	5137	-1	ENSMUST00000072899	1757	-1	ENSMUST00000105847	2401	-1	ENSMUST00000048263	2304	-1	ENSMUST00000057311	161	-1	ENSMUST00000066814	129	-1	ENSMUST00000081274	636	-1	ENSMUST00000094955	328	-1	ENSMUST00000104917	850	-1
ENSMUST00000109470	1784	1	ENSMUST00000027279	590	-1	ENSMUST00000031018	105	-1	ENSMUST00000072899	2937	-1	ENSMUST00000105847	2582	-1	ENSMUST00000048263	2845	-1	ENSMUST00000057311	710	-1	ENSMUST00000066814	1939	-1	ENSMUST00000081274	963	-1	ENSMUST00000094955	608	-1	ENSMUST00000104917	969	-1
ENSMUST00000109470	1818	1	ENSMUST00000027279	743	-1	ENSMUST00000031018	586	-1	ENSMUST00000072899	3068	-1	ENSMUST00000105847	415	-1	ENSMUST00000048263	4233	-1	ENSMUST00000057311	923	-1	ENSMUST00000066814	411	-1	ENSMUST00000114578	26	-1	ENSMUST00000094955	684	-1	ENSMUST00000080330	122	-1
ENSMUST00000109470	1862	1	ENSMUST00000081851	1074	-1	ENSMUST00000031018	835	-1	ENSMUST00000072899	3702	-1	ENSMUST00000041138	1527	-1	ENSMUST00000048263	4488	-1	ENSMUST00000061837	1425	-1	ENSMUST00000066814	750	-1	ENSMUST00000114578	359	-1	ENSMUST00000094955	96	-1	ENSMUST00000080330	230	-1
ENSMUST00000109470	3050	1	ENSMUST00000081851	1209	-1	ENSMUST00000031018	998	-1	ENSMUST00000034766	10029	-1	ENSMUST00000041138	1950	-1	ENSMUST00000048263	4725	-1	ENSMUST00000061837	225	-1	ENSMUST00000066814	986	-1	ENSMUST00000114578	470	-1	ENSMUST00000094956	136	-1	ENSMUST00000080330	299	-1
ENSMUST00000109470	3057	1	ENSMUST00000081851	1912	-1	ENSMUST00000031020	1076	-1	ENSMUST00000034766	106	-1	ENSMUST00000041138	2219	-1	ENSMUST00000048263	5808	-1	ENSMUST00000061837	2409	-1	ENSMUST00000066819	1027	-1	ENSMUST00000114578	55	-1	ENSMUST00000094956	2240	-1	ENSMUST00000080330	427	-1
ENSMUST00000109470	3064	1	ENSMUST00000081851	2859	-1	ENSMUST00000031020	1215	-1	ENSMUST00000034766	1895	-1	ENSMUST00000041138	2755	-1	ENSMUST00000169400	1725	-1	ENSMUST00000061837	3023	-1	ENSMUST00000066819	1039	-1	ENSMUST00000072513	312	-1	ENSMUST00000094956	2246	-1	ENSMUST00000080330	63	-1
ENSMUST00000109486	4692	1	ENSMUST00000081851	469	-1	ENSMUST00000031020	412	-1	ENSMUST00000034766	482	-1	ENSMUST00000041138	3876	-1	ENSMUST00000169400	2264	-1	ENSMUST00000061837	4633	-1	ENSMUST00000066819	160	-1	ENSMUST00000072513	43	-1	ENSMUST00000094956	508	-1	ENSMUST00000104925	275	-1
ENSMUST00000109486	4799	1	ENSMUST00000081851	917	-1	ENSMUST00000031020	792	-1	ENSMUST00000115301	1157	-1	ENSMUST00000041139	1643	-1	ENSMUST00000169400	3169	-1	ENSMUST00000058609	208	-1	ENSMUST00000066819	640	-1	ENSMUST00000072513	842	-1	ENSMUST00000094956	668	-1	ENSMUST00000104925	330	-1
ENSMUST00000109486	4971	1	ENSMUST00000151952	303	-1	ENSMUST00000031020	94	-1	ENSMUST00000115301	1292	-1	ENSMUST00000041139	2111	-1	ENSMUST00000169400	4341	-1	ENSMUST00000058609	304	-1	ENSMUST00000066819	944	-1	ENSMUST00000074608	156	-1	ENSMUST00000094956	680	-1	ENSMUST00000104925	345	-1
ENSMUST00000109486	4993	1	ENSMUST00000151952	3520	-1	ENSMUST00000031020	986	-1	ENSMUST00000115301	476	-1	ENSMUST00000041139	2315	-1	ENSMUST00000169400	4418	-1	ENSMUST00000058609	70	-1	ENSMUST00000050451	20	-1	ENSMUST00000074608	179	-1	ENSMUST00000085632	151	-1	ENSMUST00000104925	353	-1
ENSMUST00000109486	7063	1	ENSMUST00000151952	3610	-1	ENSMUST00000117262	1340	-1	ENSMUST00000115301	738	-1	ENSMUST00000041139	2923	-1	ENSMUST00000169400	9458	-1	ENSMUST00000058609	934	-1	ENSMUST00000050451	362	-1	ENSMUST00000074608	338	-1	ENSMUST00000085632	206	-1	ENSMUST00000104926	1413	-1
ENSMUST00000109486	7092	1	ENSMUST00000151952	5896	-1	ENSMUST00000117262	1654	-1	ENSMUST00000034774	153	-1	ENSMUST00000041139	3325	-1	ENSMUST00000055518	1257	-1	ENSMUST00000089318	291	-1	ENSMUST00000050451	37	-1	ENSMUST00000074608	909	-1	ENSMUST00000085632	284	-1	ENSMUST00000104926	1443	-1
ENSMUST00000109488	5161	1	ENSMUST00000151952	7035	-1	ENSMUST00000117262	2348	-1	ENSMUST00000034774	2740	-1	ENSMUST00000041139	386	-1	ENSMUST00000055518	3148	-1	ENSMUST00000089318	561	-1	ENSMUST00000050451	542	-1	ENSMUST00000074608	993	-1	ENSMUST00000085632	339	-1	ENSMUST00000104926	1500	-1
ENSMUST00000109488	5224	1	ENSMUST00000027285	1062	-1	ENSMUST00000117262	903	-1	ENSMUST00000034774	3650	-1	ENSMUST00000048372	1214	-1	ENSMUST00000055518	4011	-1	ENSMUST00000089318	994	-1	ENSMUST00000119798	1037	-1	ENSMUST00000075170	158	-1	ENSMUST00000085632	70	-1	ENSMUST00000104926	460	-1
ENSMUST00000109510	2035	1	ENSMUST00000027285	1122	-1	ENSMUST00000077693	1181	-1	ENSMUST00000034774	4954	-1	ENSMUST00000048372	1638	-1	ENSMUST00000055518	4134	-1	ENSMUST00000088555	1366	-1	ENSMUST00000119798	1103	-1	ENSMUST00000075170	250	-1	ENSMUST00000094969	144	-1	ENSMUST00000104926	692	-1
ENSMUST00000109510	2358	1	ENSMUST00000027285	1224	-1	ENSMUST00000077693	1251	-1	ENSMUST00000034774	996	-1	ENSMUST00000048372	260	-1	ENSMUST00000055518	5543	-1	ENSMUST00000088555	1651	-1	ENSMUST00000119798	1182	-1	ENSMUST00000075170	31	-1	ENSMUST00000094969	212	-1	ENSMUST00000104926	863	-1
ENSMUST00000109510	2894	1	ENSMUST00000027285	264	-1	ENSMUST00000077693	316	-1	ENSMUST00000034775	1902	-1	ENSMUST00000048372	2797	-1	ENSMUST00000147991	1032	-1	ENSMUST00000088555	1719	-1	ENSMUST00000119798	324	-1	ENSMUST00000075170	575	-1	ENSMUST00000094969	515	-1	ENSMUST00000104927	211	-1
ENSMUST00000109510	2908	1	ENSMUST00000027285	545	-1	ENSMUST00000077693	398	-1	ENSMUST00000034775	2424	-1	ENSMUST00000048372	423	-1	ENSMUST00000147991	1071	-1	ENSMUST00000088555	298	-1	ENSMUST00000119798	645	-1	ENSMUST00000075170	763	-1	ENSMUST00000107129	1985	-1	ENSMUST00000104927	269	-1
ENSMUST00000109510	2930	1	ENSMUST00000027286	1009	-1	ENSMUST00000077693	752	-1	ENSMUST00000034775	4355	-1	ENSMUST00000082290	1331	-1	ENSMUST00000147991	1276	-1	ENSMUST00000056708	387	-1	ENSMUST00000119798	992	-1	ENSMUST00000081980	1498	-1	ENSMUST00000107129	811	-1	ENSMUST00000104927	53	-1
ENSMUST00000109510	3565	1	ENSMUST00000027286	1185	-1	ENSMUST00000031032	1013	-1	ENSMUST00000034775	4827	-1	ENSMUST00000082290	1665	-1	ENSMUST00000147991	1420	-1	ENSMUST00000056708	4584	-1	ENSMUST00000066837	1116	-1	ENSMUST00000081980	1770	-1	ENSMUST00000107129	986	-1	ENSMUST00000104927	73	-1
ENSMUST00000109510	4225	1	ENSMUST00000027286	2912	-1	ENSMUST00000031032	1343	-1	ENSMUST00000034775	6287	-1	ENSMUST00000082290	2455	-1	ENSMUST00000147991	220	-1	ENSMUST00000056708	5048	-1	ENSMUST00000066837	1462	-1	ENSMUST00000081980	306	-1	ENSMUST00000107129	992	-1	ENSMUST00000104927	80	-1
ENSMUST00000109510	4249	1	ENSMUST00000027286	3752	-1	ENSMUST00000031032	1799	-1	ENSMUST00000034775	804	-1	ENSMUST00000082290	263	-1	ENSMUST00000147991	32	-1	ENSMUST00000056915	1030	-1	ENSMUST00000066837	1569	-1	ENSMUST00000081980	428	-1	ENSMUST00000094972	101	-1	ENSMUST00000104928	1359	-1
ENSMUST00000109510	5195	1	ENSMUST00000027286	917	-1	ENSMUST00000031032	509	-1	ENSMUST00000034776	1090	-1	ENSMUST00000082290	416	-1	ENSMUST00000044478	1394	-1	ENSMUST00000056915	225	-1	ENSMUST00000066837	373	-1	ENSMUST00000075797	331	-1	ENSMUST00000094972	138	-1	ENSMUST00000104928	1436	-1
ENSMUST00000109510	5798	1	ENSMUST00000027287	1615	-1	ENSMUST00000078312	1704	-1	ENSMUST00000034776	1292	-1	ENSMUST00000082290	639	-1	ENSMUST00000044478	1639	-1	ENSMUST00000056915	2335	-1	ENSMUST00000066837	711	-1	ENSMUST00000075797	375	-1	ENSMUST00000094972	164	-1	ENSMUST00000104928	510	-1
ENSMUST00000109514	1734	1	ENSMUST00000027287	1753	-1	ENSMUST00000078312	180	-1	ENSMUST00000034776	1310	-1	ENSMUST00000049476	2024	-1	ENSMUST00000044478	1765	-1	ENSMUST00000056915	263	-1	ENSMUST00000066837	989	-1	ENSMUST00000075797	447	-1	ENSMUST00000094972	173	-1	ENSMUST00000104928	61	-1
ENSMUST00000109514	1753	1	ENSMUST00000027287	2325	-1	ENSMUST00000078312	261	-1	ENSMUST00000034776	1992	-1	ENSMUST00000049476	2445	-1	ENSMUST00000044478	391	-1	ENSMUST00000056915	761	-1	ENSMUST00000066834	16	-1	ENSMUST00000075797	478	-1	ENSMUST00000094972	250	-1	ENSMUST00000104928	883	-1
ENSMUST00000109514	1981	1	ENSMUST00000027287	4041	-1	ENSMUST00000078312	397	-1	ENSMUST00000034776	539	-1	ENSMUST00000049476	2558	-1	ENSMUST00000047611	366	-1	ENSMUST00000056915	867	-1	ENSMUST00000066834	6	-1	ENSMUST00000024709	1857	-1	ENSMUST00000094972	74	-1	ENSMUST00000104928	947	-1
ENSMUST00000109514	2011	1	ENSMUST00000027287	801	-1	ENSMUST00000078312	541	-1	ENSMUST00000034777	474	-1	ENSMUST00000049476	308	-1	ENSMUST00000047611	543	-1	ENSMUST00000061899	1430	-1	ENSMUST00000066834	703	-1	ENSMUST00000024709	2058	-1	ENSMUST00000094973	122	-1	ENSMUST00000104929	148	-1
ENSMUST00000109514	2299	1	ENSMUST00000027288	1013	-1	ENSMUST00000031037	1178	-1	ENSMUST00000034777	693	-1	ENSMUST00000049476	983	-1	ENSMUST00000047611	75	-1	ENSMUST00000061899	194	-1	ENSMUST00000066834	900	-1	ENSMUST00000024709	2120	-1	ENSMUST00000094973	212	-1	ENSMUST00000104929	268	-1
ENSMUST00000109514	2338	1	ENSMUST00000027288	1152	-1	ENSMUST00000031037	1474	-1	ENSMUST00000085519	1504	-1	ENSMUST00000162759	1285	-1	ENSMUST00000047611	788	-1	ENSMUST00000061899	2009	-1	ENSMUST00000066834	971	-1	ENSMUST00000024709	4068	-1	ENSMUST00000094973	365	-1	ENSMUST00000104929	328	-1
ENSMUST00000109514	2435	1	ENSMUST00000027288	1220	-1	ENSMUST00000031037	2084	-1	ENSMUST00000085519	1656	-1	ENSMUST00000162759	1654	-1	ENSMUST00000047611	800	-1	ENSMUST00000061899	5	-1	ENSMUST00000066834	991	-1	ENSMUST00000024709	5223	-1	ENSMUST00000094973	436	-1	ENSMUST00000104929	38	-1
ENSMUST00000109514	2476	1	ENSMUST00000027288	1431	-1	ENSMUST00000031037	317	-1	ENSMUST00000085519	1755	-1	ENSMUST00000162759	2266	-1	ENSMUST00000072119	148	-1	ENSMUST00000057262	1166	-1	ENSMUST00000066807	3685	-1	ENSMUST00000020804	1100	-1	ENSMUST00000094973	466	-1	ENSMUST00000104929	506	-1
ENSMUST00000109514	2611	1	ENSMUST00000027288	2758	-1	ENSMUST00000031037	859	-1	ENSMUST00000085519	886	-1	ENSMUST00000162759	2638	-1	ENSMUST00000072119	1825	-1	ENSMUST00000057262	1736	-1	ENSMUST00000066807	599	-1	ENSMUST00000020804	1761	-1	ENSMUST00000094973	641	-1	ENSMUST00000104929	623	-1
ENSMUST00000109514	343	1	ENSMUST00000027288	786	-1	ENSMUST00000166823	1838	-1	ENSMUST00000085519	924	-1	ENSMUST00000046351	1505	-1	ENSMUST00000072119	2424	-1	ENSMUST00000057262	2075	-1	ENSMUST00000066807	6480	-1	ENSMUST00000020804	190	-1	ENSMUST00000170428	132	-1	ENSMUST00000104930	279	-1
ENSMUST00000109514	394	1	ENSMUST00000027289	1135	-1	ENSMUST00000166823	3054	-1	ENSMUST00000113245	1010	-1	ENSMUST00000046351	2694	-1	ENSMUST00000072119	647	-1	ENSMUST00000057262	2388	-1	ENSMUST00000066807	7660	-1	ENSMUST00000020804	240	-1	ENSMUST00000170428	34	-1	ENSMUST00000104930	520	-1
ENSMUST00000109514	4563	1	ENSMUST00000027289	1491	-1	ENSMUST00000166823	942	-1	ENSMUST00000113245	1081	-1	ENSMUST00000046351	2722	-1	ENSMUST00000072119	835	-1	ENSMUST00000057262	522	-1	ENSMUST00000066807	828	-1	ENSMUST00000020804	757	-1	ENSMUST00000170428	372	-1	ENSMUST00000104930	544	-1
ENSMUST00000109514	866	1	ENSMUST00000027289	547	-1	ENSMUST00000087195	1200	-1	ENSMUST00000113245	296	-1	ENSMUST00000046351	357	-1	ENSMUST00000047629	1346	-1	ENSMUST00000054654	1578	-1	ENSMUST00000077530	130	-1	ENSMUST00000081679	224	-1	ENSMUST00000170428	443	-1	ENSMUST00000104930	622	-1
ENSMUST00000109539	1529	1	ENSMUST00000027289	56	-1	ENSMUST00000087195	1389	-1	ENSMUST00000113245	805	-1	ENSMUST00000046351	709	-1	ENSMUST00000047629	1898	-1	ENSMUST00000054654	1833	-1	ENSMUST00000077530	1473	-1	ENSMUST00000081679	403	-1	ENSMUST00000170428	592	-1	ENSMUST00000104931	155	-1
ENSMUST00000109539	1548	1	ENSMUST00000027289	561	-1	ENSMUST00000087195	2110	-1	ENSMUST00000113245	901	-1	ENSMUST00000028934	21	-1	ENSMUST00000047629	1984	-1	ENSMUST00000054654	2175	-1	ENSMUST00000077530	1569	-1	ENSMUST00000081679	74	-1	ENSMUST00000105143	287	-1	ENSMUST00000104931	270	-1
ENSMUST00000109539	1568	1	ENSMUST00000027290	3948	-1	ENSMUST00000087195	72	-1	ENSMUST00000034785	1691	-1	ENSMUST00000028934	233	-1	ENSMUST00000047629	206	-1	ENSMUST00000054654	708	-1	ENSMUST00000077530	1692	-1	ENSMUST00000081679	89	-1	ENSMUST00000105143	335	-1	ENSMUST00000104931	4	-1
ENSMUST00000109539	958	1	ENSMUST00000027290	4535	-1	ENSMUST00000031040	1030	-1	ENSMUST00000034785	2008	-1	ENSMUST00000028934	383	-1	ENSMUST00000047629	2166	-1	ENSMUST00000054654	993	-1	ENSMUST00000077530	479	-1	ENSMUST00000075467	14	-1	ENSMUST00000105143	356	-1	ENSMUST00000104931	77	-1
ENSMUST00000109553	1261	1	ENSMUST00000027290	4740	-1	ENSMUST00000031040	1206	-1	ENSMUST00000034785	3064	-1	ENSMUST00000028934	46	-1	ENSMUST00000156876	1228	-1	ENSMUST00000069763	1281	-1	ENSMUST00000077530	526	-1	ENSMUST00000075467	295	-1	ENSMUST00000105143	436	-1	ENSMUST00000104933	183	-1
ENSMUST00000109553	1283	1	ENSMUST00000027290	4916	-1	ENSMUST00000031040	1713	-1	ENSMUST00000034785	3416	-1	ENSMUST00000136348	3063	-1	ENSMUST00000156876	1741	-1	ENSMUST00000069763	1908	-1	ENSMUST00000174158	1262	-1	ENSMUST00000075467	362	-1	ENSMUST00000105143	77	-1	ENSMUST00000104933	350	-1
ENSMUST00000109553	1300	1	ENSMUST00000027290	5479	-1	ENSMUST00000031040	2397	-1	ENSMUST00000034785	3864	-1	ENSMUST00000136348	3295	-1	ENSMUST00000156876	1932	-1	ENSMUST00000069763	2523	-1	ENSMUST00000174158	1307	-1	ENSMUST00000075467	524	-1	ENSMUST00000094977	1161	-1	ENSMUST00000104933	424	-1
ENSMUST00000109553	1370	1	ENSMUST00000027291	1419	-1	ENSMUST00000031040	608	-1	ENSMUST00000034785	943	-1	ENSMUST00000136348	3978	-1	ENSMUST00000156876	2103	-1	ENSMUST00000069763	2876	-1	ENSMUST00000174158	194	-1	ENSMUST00000075467	60	-1	ENSMUST00000094977	204	-1	ENSMUST00000104937	2885	-1
ENSMUST00000109553	2744	1	ENSMUST00000027291	1994	-1	ENSMUST00000071077	1320	-1	ENSMUST00000034787	10102	-1	ENSMUST00000136348	4452	-1	ENSMUST00000156876	3970	-1	ENSMUST00000069763	2919	-1	ENSMUST00000174158	910	-1	ENSMUST00000169464	1458	-1	ENSMUST00000094977	2186	-1	ENSMUST00000104937	3010	-1
ENSMUST00000109560	1925	1	ENSMUST00000027291	2177	-1	ENSMUST00000071077	1456	-1	ENSMUST00000034787	373	-1	ENSMUST00000136348	5596	-1	ENSMUST00000122383	1014	-1	ENSMUST00000051363	1161	-1	ENSMUST00000174158	974	-1	ENSMUST00000169464	1989	-1	ENSMUST00000094977	858	-1	ENSMUST00000104937	3017	-1
ENSMUST00000109563	115	1	ENSMUST00000027291	29	-1	ENSMUST00000071077	1798	-1	ENSMUST00000034787	4931	-1	ENSMUST00000136348	6519	-1	ENSMUST00000122383	1442	-1	ENSMUST00000051363	2195	-1	ENSMUST00000066163	1561	-1	ENSMUST00000169464	3577	-1	ENSMUST00000094993	2097	-1	ENSMUST00000104937	3718	-1
ENSMUST00000109563	1876	1	ENSMUST00000114990	2623	-1	ENSMUST00000071077	1890	-1	ENSMUST00000034787	7874	-1	ENSMUST00000040465	1412	-1	ENSMUST00000122383	1545	-1	ENSMUST00000051363	2783	-1	ENSMUST00000066163	2794	-1	ENSMUST00000169464	4638	-1	ENSMUST00000094993	2404	-1	ENSMUST00000104937	4597	-1
ENSMUST00000109587	527	1	ENSMUST00000114990	3253	-1	ENSMUST00000081170	2018	-1	ENSMUST00000034787	8982	-1	ENSMUST00000040465	1569	-1	ENSMUST00000122383	1917	-1	ENSMUST00000169307	1138	-1	ENSMUST00000066163	3044	-1	ENSMUST00000164985	12	-1	ENSMUST00000094993	2947	-1	ENSMUST00000104942	134	-1
ENSMUST00000109594	2122	1	ENSMUST00000114990	3539	-1	ENSMUST00000081170	2716	-1	ENSMUST00000034787	9521	-1	ENSMUST00000040465	2584	-1	ENSMUST00000122383	657	-1	ENSMUST00000169307	2075	-1	ENSMUST00000066163	360	-1	ENSMUST00000164985	49	-1	ENSMUST00000094993	3806	-1	ENSMUST00000104942	1346	-1
ENSMUST00000109594	2271	1	ENSMUST00000114990	3853	-1	ENSMUST00000081170	3041	-1	ENSMUST00000034815	1357	-1	ENSMUST00000040465	940	-1	ENSMUST00000174641	5330	-1	ENSMUST00000169307	2163	-1	ENSMUST00000066163	914	-1	ENSMUST00000164985	508	-1	ENSMUST00000094993	3910	-1	ENSMUST00000104942	394	-1
ENSMUST00000109594	2527	1	ENSMUST00000114990	420	-1	ENSMUST00000081170	3312	-1	ENSMUST00000034815	2737	-1	ENSMUST00000040465	997	-1	ENSMUST00000174641	6373	-1	ENSMUST00000169307	52	-1	ENSMUST00000098303	1858	-1	ENSMUST00000164985	73	-1	ENSMUST00000094993	4168	-1	ENSMUST00000104942	708	-1
ENSMUST00000109594	2680	1	ENSMUST00000114990	584	-1	ENSMUST00000031045	111	-1	ENSMUST00000034815	3226	-1	ENSMUST00000041163	1239	-1	ENSMUST00000174641	6806	-1	ENSMUST00000169307	972	-1	ENSMUST00000098303	1865	-1	ENSMUST00000164985	8	-1	ENSMUST00000095006	1137	-1	ENSMUST00000104942	867	-1
ENSMUST00000109594	2947	1	ENSMUST00000027298	434	-1	ENSMUST00000031045	1135	-1	ENSMUST00000034815	815	-1	ENSMUST00000041163	1618	-1	ENSMUST00000174641	8347	-1	ENSMUST00000058912	14	-1	ENSMUST00000098303	2062	-1	ENSMUST00000164985	878	-1	ENSMUST00000095006	346	-1	ENSMUST00000104942	876	-1
ENSMUST00000109594	3269	1	ENSMUST00000027298	5	-1	ENSMUST00000031045	704	-1	ENSMUST00000034815	947	-1	ENSMUST00000041163	2170	-1	ENSMUST00000111908	1375	-1	ENSMUST00000058912	354	-1	ENSMUST00000098303	267	-1	ENSMUST00000071421	154	-1	ENSMUST00000095006	682	-1	ENSMUST00000104944	128	-1
ENSMUST00000109594	3281	1	ENSMUST00000027298	93	-1	ENSMUST00000031045	842	-1	ENSMUST00000034792	1144	-1	ENSMUST00000041163	382	-1	ENSMUST00000111908	2557	-1	ENSMUST00000058912	40	-1	ENSMUST00000098303	957	-1	ENSMUST00000071421	25	-1	ENSMUST00000095006	946	-1	ENSMUST00000104944	174	-1
ENSMUST00000109594	3808	1	ENSMUST00000027299	1059	-1	ENSMUST00000031045	983	-1	ENSMUST00000034792	1466	-1	ENSMUST00000041163	458	-1	ENSMUST00000111908	278	-1	ENSMUST00000058912	654	-1	ENSMUST00000106039	1050	-1	ENSMUST00000071421	512	-1	ENSMUST00000091064	307	-1	ENSMUST00000104947	566	-1
ENSMUST00000109614	6138	1	ENSMUST00000027299	142	-1	ENSMUST00000031051	1071	-1	ENSMUST00000034792	2065	-1	ENSMUST00000174370	1274	-1	ENSMUST00000111908	742	-1	ENSMUST00000114243	1130	-1	ENSMUST00000106039	1083	-1	ENSMUST00000071421	53	-1	ENSMUST00000091064	431	-1	ENSMUST00000104947	695	-1
ENSMUST00000109614	8400	1	ENSMUST00000027299	161	-1	ENSMUST00000031051	1175	-1	ENSMUST00000034792	2134	-1	ENSMUST00000174370	1449	-1	ENSMUST00000035983	1016	-1	ENSMUST00000114243	1776	-1	ENSMUST00000106039	1176	-1	ENSMUST00000071421	722	-1	ENSMUST00000091064	446	-1	ENSMUST00000104947	863	-1
ENSMUST00000109614	8538	1	ENSMUST00000027302	134	-1	ENSMUST00000031051	407	-1	ENSMUST00000034792	878	-1	ENSMUST00000174370	1496	-1	ENSMUST00000035983	1463	-1	ENSMUST00000114243	2571	-1	ENSMUST00000106039	1412	-1	ENSMUST00000078694	1076	-1	ENSMUST00000091064	99	-1	ENSMUST00000104958	19	-1
ENSMUST00000109614	8575	1	ENSMUST00000027302	257	-1	ENSMUST00000031051	755	-1	ENSMUST00000034791	1375	-1	ENSMUST00000174370	304	-1	ENSMUST00000035983	1566	-1	ENSMUST00000114243	2586	-1	ENSMUST00000106039	1851	-1	ENSMUST00000078694	1208	-1	ENSMUST00000095014	1219	-1	ENSMUST00000104958	266	-1
ENSMUST00000109614	8913	1	ENSMUST00000027302	289	-1	ENSMUST00000031053	1175	-1	ENSMUST00000034791	1669	-1	ENSMUST00000174370	586	-1	ENSMUST00000035983	475	-1	ENSMUST00000114243	3129	-1	ENSMUST00000066875	373	-1	ENSMUST00000078694	1251	-1	ENSMUST00000095014	1440	-1	ENSMUST00000104958	314	-1
ENSMUST00000109614	9025	1	ENSMUST00000027302	668	-1	ENSMUST00000031053	196	-1	ENSMUST00000034791	2211	-1	ENSMUST00000047697	1704	-1	ENSMUST00000035983	810	-1	ENSMUST00000102853	377	-1	ENSMUST00000066875	400	-1	ENSMUST00000078694	1599	-1	ENSMUST00000095014	2178	-1	ENSMUST00000104958	535	-1
ENSMUST00000109614	9083	1	ENSMUST00000027302	835	-1	ENSMUST00000031053	422	-1	ENSMUST00000034791	2490	-1	ENSMUST00000047697	3038	-1	ENSMUST00000084125	3073	-1	ENSMUST00000102853	61	-1	ENSMUST00000066875	556	-1	ENSMUST00000078694	695	-1	ENSMUST00000095014	3955	-1	ENSMUST00000104958	556	-1
ENSMUST00000109621	1556	1	ENSMUST00000027303	1054	-1	ENSMUST00000031053	619	-1	ENSMUST00000034791	3974	-1	ENSMUST00000047697	3577	-1	ENSMUST00000084125	5431	-1	ENSMUST00000102853	611	-1	ENSMUST00000066875	568	-1	ENSMUST00000078497	1070	-1	ENSMUST00000095015	27	-1	ENSMUST00000104959	1080	-1
ENSMUST00000109621	2084	1	ENSMUST00000027303	276	-1	ENSMUST00000031053	751	-1	ENSMUST00000075764	1397	-1	ENSMUST00000047697	480	-1	ENSMUST00000084125	5457	-1	ENSMUST00000102853	773	-1	ENSMUST00000066875	70	-1	ENSMUST00000078497	250	-1	ENSMUST00000095015	322	-1	ENSMUST00000104959	328	-1
ENSMUST00000109621	2090	1	ENSMUST00000027303	383	-1	ENSMUST00000031055	1520	-1	ENSMUST00000075764	179	-1	ENSMUST00000047697	574	-1	ENSMUST00000084125	7458	-1	ENSMUST00000102853	813	-1	ENSMUST00000032473	1744	-1	ENSMUST00000078497	943	-1	ENSMUST00000095015	406	-1	ENSMUST00000104959	460	-1
ENSMUST00000109621	2174	1	ENSMUST00000027303	598	-1	ENSMUST00000031055	1829	-1	ENSMUST00000075764	1969	-1	ENSMUST00000110934	1071	-1	ENSMUST00000084125	774	-1	ENSMUST00000052556	1616	-1	ENSMUST00000032473	1879	-1	ENSMUST00000023469	1019	-1	ENSMUST00000095015	559	-1	ENSMUST00000104959	948	-1
ENSMUST00000109621	2180	1	ENSMUST00000027303	748	-1	ENSMUST00000031055	1940	-1	ENSMUST00000075764	2311	-1	ENSMUST00000110934	1353	-1	ENSMUST00000037434	1562	-1	ENSMUST00000052556	2135	-1	ENSMUST00000032473	2081	-1	ENSMUST00000023469	1132	-1	ENSMUST00000095015	824	-1	ENSMUST00000104962	1231	-1
ENSMUST00000109621	2658	1	ENSMUST00000097789	17316	-1	ENSMUST00000031055	2472	-1	ENSMUST00000075764	662	-1	ENSMUST00000110934	281	-1	ENSMUST00000037434	3458	-1	ENSMUST00000052556	427	-1	ENSMUST00000032473	2135	-1	ENSMUST00000023469	1249	-1	ENSMUST00000095020	1023	-1	ENSMUST00000104962	1433	-1
ENSMUST00000109626	276	1	ENSMUST00000097789	19439	-1	ENSMUST00000031055	3008	-1	ENSMUST00000113215	1543	-1	ENSMUST00000110934	800	-1	ENSMUST00000037434	3900	-1	ENSMUST00000052556	650	-1	ENSMUST00000032473	2226	-1	ENSMUST00000023469	1272	-1	ENSMUST00000095020	1064	-1	ENSMUST00000104962	2014	-1
ENSMUST00000109626	325	1	ENSMUST00000097789	19771	-1	ENSMUST00000031055	3125	-1	ENSMUST00000113215	1704	-1	ENSMUST00000110934	822	-1	ENSMUST00000037434	3916	-1	ENSMUST00000052556	935	-1	ENSMUST00000091420	1989	-1	ENSMUST00000023469	614	-1	ENSMUST00000095020	1501	-1	ENSMUST00000104962	2451	-1
ENSMUST00000109626	363	1	ENSMUST00000097789	19811	-1	ENSMUST00000031057	1071	-1	ENSMUST00000113215	2003	-1	ENSMUST00000110934	962	-1	ENSMUST00000037434	572	-1	ENSMUST00000160345	1984	-1	ENSMUST00000091420	2565	-1	ENSMUST00000023469	630	-1	ENSMUST00000095020	188	-1	ENSMUST00000104964	1549	-1
ENSMUST00000109626	831	1	ENSMUST00000027312	1463	-1	ENSMUST00000031057	2213	-1	ENSMUST00000113215	2660	-1	ENSMUST00000066384	2933	-1	ENSMUST00000037434	839	-1	ENSMUST00000160345	355	-1	ENSMUST00000091420	3133	-1	ENSMUST00000077273	1194	-1	ENSMUST00000095020	368	-1	ENSMUST00000104964	1985	-1
ENSMUST00000109627	1346	1	ENSMUST00000027312	1538	-1	ENSMUST00000031057	3248	-1	ENSMUST00000113215	2718	-1	ENSMUST00000066384	3043	-1	ENSMUST00000036211	122	-1	ENSMUST00000160345	503	-1	ENSMUST00000091420	3682	-1	ENSMUST00000077273	2837	-1	ENSMUST00000095020	759	-1	ENSMUST00000104964	281	-1
ENSMUST00000109627	1553	1	ENSMUST00000027312	160	-1	ENSMUST00000031057	3365	-1	ENSMUST00000034796	1694	-1	ENSMUST00000066384	3688	-1	ENSMUST00000036211	1422	-1	ENSMUST00000160345	574	-1	ENSMUST00000091420	4109	-1	ENSMUST00000077273	4046	-1	ENSMUST00000095021	14	-1	ENSMUST00000104964	452	-1
ENSMUST00000109627	1875	1	ENSMUST00000027312	219	-1	ENSMUST00000031057	3512	-1	ENSMUST00000034796	2186	-1	ENSMUST00000066384	888	-1	ENSMUST00000036211	1695	-1	ENSMUST00000057611	192	-1	ENSMUST00000091420	4334	-1	ENSMUST00000077273	4072	-1	ENSMUST00000095021	194	-1	ENSMUST00000104964	838	-1
ENSMUST00000109627	4745	1	ENSMUST00000027312	468	-1	ENSMUST00000031057	799	-1	ENSMUST00000034796	2312	-1	ENSMUST00000037906	1081	-1	ENSMUST00000036211	252	-1	ENSMUST00000057611	330	-1	ENSMUST00000066880	1453	-1	ENSMUST00000077273	5589	-1	ENSMUST00000095021	259	-1	ENSMUST00000098496	1938	-1
ENSMUST00000109648	2255	1	ENSMUST00000027312	80	-1	ENSMUST00000132734	1368	-1	ENSMUST00000034796	281	-1	ENSMUST00000037906	134	-1	ENSMUST00000036211	625	-1	ENSMUST00000057611	82	-1	ENSMUST00000066880	1788	-1	ENSMUST00000023083	1859	-1	ENSMUST00000095021	512	-1	ENSMUST00000098496	227	-1
ENSMUST00000109655	1637	1	ENSMUST00000113737	1027	-1	ENSMUST00000132734	210	-1	ENSMUST00000034796	352	-1	ENSMUST00000037906	2364	-1	ENSMUST00000036211	918	-1	ENSMUST00000170568	1012	-1	ENSMUST00000066880	1833	-1	ENSMUST00000023083	1932	-1	ENSMUST00000095021	619	-1	ENSMUST00000098496	2704	-1
ENSMUST00000109670	1499	1	ENSMUST00000113737	3353	-1	ENSMUST00000132734	416	-1	ENSMUST00000034796	536	-1	ENSMUST00000037906	2400	-1	ENSMUST00000111917	1128	-1	ENSMUST00000170568	1148	-1	ENSMUST00000066880	2098	-1	ENSMUST00000023083	2092	-1	ENSMUST00000095021	857	-1	ENSMUST00000098496	3359	-1
ENSMUST00000109670	1563	1	ENSMUST00000113737	4396	-1	ENSMUST00000132734	4657	-1	ENSMUST00000034801	1421	-1	ENSMUST00000037906	887	-1	ENSMUST00000111917	2052	-1	ENSMUST00000170568	300	-1	ENSMUST00000066880	351	-1	ENSMUST00000023083	2461	-1	ENSMUST00000084475	113	-1	ENSMUST00000098496	5388	-1
ENSMUST00000109670	2311	1	ENSMUST00000113737	979	-1	ENSMUST00000132734	4863	-1	ENSMUST00000034801	246	-1	ENSMUST00000048147	1052	-1	ENSMUST00000111917	233	-1	ENSMUST00000170568	732	-1	ENSMUST00000066901	1209	-1	ENSMUST00000023083	755	-1	ENSMUST00000084475	619	-1	ENSMUST00000098560	1157	-1
ENSMUST00000109670	2318	1	ENSMUST00000054588	1600	-1	ENSMUST00000132734	819	-1	ENSMUST00000034801	349	-1	ENSMUST00000048147	2041	-1	ENSMUST00000111917	2707	-1	ENSMUST00000170568	945	-1	ENSMUST00000066901	1441	-1	ENSMUST00000023083	854	-1	ENSMUST00000084475	71	-1	ENSMUST00000098560	466	-1
ENSMUST00000109670	2410	1	ENSMUST00000054588	1760	-1	ENSMUST00000114729	1158	-1	ENSMUST00000034801	683	-1	ENSMUST00000048147	2142	-1	ENSMUST00000111917	2798	-1	ENSMUST00000170568	951	-1	ENSMUST00000066901	1678	-1	ENSMUST00000113451	1145	-1	ENSMUST00000084475	826	-1	ENSMUST00000098560	5	-1
ENSMUST00000109670	2658	1	ENSMUST00000054588	1852	-1	ENSMUST00000114729	4220	-1	ENSMUST00000034801	831	-1	ENSMUST00000048147	2627	-1	ENSMUST00000111917	811	-1	ENSMUST00000053705	1450	-1	ENSMUST00000066901	417	-1	ENSMUST00000113451	1447	-1	ENSMUST00000145903	1168	-1	ENSMUST00000098560	603	-1
ENSMUST00000109670	2677	1	ENSMUST00000054588	2276	-1	ENSMUST00000114729	5169	-1	ENSMUST00000034803	1061	-1	ENSMUST00000048147	5	-1	ENSMUST00000035351	1623	-1	ENSMUST00000053705	1501	-1	ENSMUST00000066901	497	-1	ENSMUST00000113451	2118	-1	ENSMUST00000145903	1273	-1	ENSMUST00000098560	958	-1
ENSMUST00000109670	3063	1	ENSMUST00000054588	2915	-1	ENSMUST00000114729	657	-1	ENSMUST00000034803	133	-1	ENSMUST00000041003	340	-1	ENSMUST00000035351	2362	-1	ENSMUST00000053705	1508	-1	ENSMUST00000066901	812	-1	ENSMUST00000113451	264	-1	ENSMUST00000145903	2001	-1	ENSMUST00000104965	220	-1
ENSMUST00000109670	3078	1	ENSMUST00000054588	603	-1	ENSMUST00000031061	1238	-1	ENSMUST00000034803	1848	-1	ENSMUST00000041003	381	-1	ENSMUST00000035351	2620	-1	ENSMUST00000053705	2002	-1	ENSMUST00000106429	175	-1	ENSMUST00000113451	940	-1	ENSMUST00000145903	2597	-1	ENSMUST00000104965	228	-1
ENSMUST00000109670	4123	1	ENSMUST00000027331	1169	-1	ENSMUST00000031061	1686	-1	ENSMUST00000034803	1991	-1	ENSMUST00000041003	78	-1	ENSMUST00000035351	378	-1	ENSMUST00000053705	423	-1	ENSMUST00000106429	296	-1	ENSMUST00000074924	1729	-1	ENSMUST00000145903	509	-1	ENSMUST00000057431	1102	-1
ENSMUST00000109670	4641	1	ENSMUST00000027331	1444	-1	ENSMUST00000031061	2469	-1	ENSMUST00000034803	2024	-1	ENSMUST00000041003	93	-1	ENSMUST00000035351	539	-1	ENSMUST00000054653	140	-1	ENSMUST00000106429	523	-1	ENSMUST00000074924	3133	-1	ENSMUST00000145903	924	-1	ENSMUST00000057431	278	-1
ENSMUST00000109670	4674	1	ENSMUST00000027331	288	-1	ENSMUST00000031061	2503	-1	ENSMUST00000034802	1201	-1	ENSMUST00000041209	1685	-1	ENSMUST00000043315	1459	-1	ENSMUST00000054653	167	-1	ENSMUST00000106429	606	-1	ENSMUST00000074924	3691	-1	ENSMUST00000095070	2937	-1	ENSMUST00000057431	552	-1
ENSMUST00000109670	5178	1	ENSMUST00000027331	439	-1	ENSMUST00000031061	2590	-1	ENSMUST00000034802	3320	-1	ENSMUST00000041209	207	-1	ENSMUST00000043315	1680	-1	ENSMUST00000054653	455	-1	ENSMUST00000106429	690	-1	ENSMUST00000074924	6247	-1	ENSMUST00000095070	3531	-1	ENSMUST00000057431	655	-1
ENSMUST00000109670	5186	1	ENSMUST00000027331	535	-1	ENSMUST00000087324	1631	-1	ENSMUST00000034802	4229	-1	ENSMUST00000041209	2240	-1	ENSMUST00000043315	496	-1	ENSMUST00000054653	745	-1	ENSMUST00000066921	2445	-1	ENSMUST00000074924	6598	-1	ENSMUST00000095070	3535	-1	ENSMUST00000057431	904	-1
ENSMUST00000109670	5301	1	ENSMUST00000027331	66	-1	ENSMUST00000087324	2120	-1	ENSMUST00000034802	4660	-1	ENSMUST00000041209	3459	-1	ENSMUST00000043315	567	-1	ENSMUST00000054653	776	-1	ENSMUST00000066921	314	-1	ENSMUST00000050556	2002	-1	ENSMUST00000095070	670	-1	ENSMUST00000057431	911	-1
ENSMUST00000109670	5856	1	ENSMUST00000162003	1927	-1	ENSMUST00000087324	38	-1	ENSMUST00000034802	5368	-1	ENSMUST00000041209	706	-1	ENSMUST00000043315	579	-1	ENSMUST00000057543	1332	-1	ENSMUST00000066921	533	-1	ENSMUST00000050556	2262	-1	ENSMUST00000095070	943	-1	ENSMUST00000104977	122	-1
ENSMUST00000109670	5926	1	ENSMUST00000162003	2071	-1	ENSMUST00000087324	710	-1	ENSMUST00000034802	548	-1	ENSMUST00000057525	1166	-1	ENSMUST00000047480	10017	-1	ENSMUST00000057543	1462	-1	ENSMUST00000066921	743	-1	ENSMUST00000050556	7485	-1	ENSMUST00000095079	219	-1	ENSMUST00000104977	251	-1
ENSMUST00000109670	5948	1	ENSMUST00000162003	287	-1	ENSMUST00000087324	73	-1	ENSMUST00000047349	1033	-1	ENSMUST00000057525	1830	-1	ENSMUST00000047480	1769	-1	ENSMUST00000057543	296	-1	ENSMUST00000108387	2101	-1	ENSMUST00000050556	831	-1	ENSMUST00000095079	263	-1	ENSMUST00000104977	405	-1
ENSMUST00000109670	5975	1	ENSMUST00000162003	723	-1	ENSMUST00000031069	1167	-1	ENSMUST00000047349	2060	-1	ENSMUST00000057525	2121	-1	ENSMUST00000047480	3946	-1	ENSMUST00000057543	389	-1	ENSMUST00000108387	2382	-1	ENSMUST00000038383	1008	-1	ENSMUST00000095079	728	-1	ENSMUST00000104977	455	-1
ENSMUST00000109670	5993	1	ENSMUST00000027337	1199	-1	ENSMUST00000031069	1235	-1	ENSMUST00000047349	3241	-1	ENSMUST00000057525	495	-1	ENSMUST00000047480	4606	-1	ENSMUST00000109099	1876	-1	ENSMUST00000108387	2544	-1	ENSMUST00000038383	1324	-1	ENSMUST00000095079	922	-1	ENSMUST00000104977	692	-1
ENSMUST00000109670	6018	1	ENSMUST00000027337	1225	-1	ENSMUST00000031069	2609	-1	ENSMUST00000047349	689	-1	ENSMUST00000173078	1548	-1	ENSMUST00000047480	4848	-1	ENSMUST00000109099	3021	-1	ENSMUST00000108387	2627	-1	ENSMUST00000038383	55	-1	ENSMUST00000095079	956	-1	ENSMUST00000104979	1054	-1
ENSMUST00000109685	3017	1	ENSMUST00000027337	2091	-1	ENSMUST00000031069	5192	-1	ENSMUST00000165088	1023	-1	ENSMUST00000173078	5671	-1	ENSMUST00000047480	9192	-1	ENSMUST00000109099	3870	-1	ENSMUST00000031913	141	-1	ENSMUST00000038383	639	-1	ENSMUST00000095080	652	-1	ENSMUST00000104979	195	-1
ENSMUST00000109686	1098	1	ENSMUST00000027337	4429	-1	ENSMUST00000043893	1776	-1	ENSMUST00000165088	1504	-1	ENSMUST00000173078	5857	-1	ENSMUST00000112046	1172	-1	ENSMUST00000109099	481	-1	ENSMUST00000031913	323	-1	ENSMUST00000038383	942	-1	ENSMUST00000095080	678	-1	ENSMUST00000104979	619	-1
ENSMUST00000109686	1120	1	ENSMUST00000027337	4572	-1	ENSMUST00000043893	302	-1	ENSMUST00000165088	1694	-1	ENSMUST00000173078	5863	-1	ENSMUST00000112046	2050	-1	ENSMUST00000109099	4815	-1	ENSMUST00000031913	352	-1	ENSMUST00000118544	2852	-1	ENSMUST00000095080	917	-1	ENSMUST00000104979	66	-1
ENSMUST00000109686	1129	1	ENSMUST00000027337	5336	-1	ENSMUST00000043893	3321	-1	ENSMUST00000165088	62	-1	ENSMUST00000173078	6330	-1	ENSMUST00000112046	3363	-1	ENSMUST00000057076	221	-1	ENSMUST00000031913	368	-1	ENSMUST00000118544	296	-1	ENSMUST00000095084	487	-1	ENSMUST00000104983	1014	-1
ENSMUST00000109686	1281	1	ENSMUST00000027338	220	-1	ENSMUST00000043893	3362	-1	ENSMUST00000165088	788	-1	ENSMUST00000109961	451	-1	ENSMUST00000112046	4037	-1	ENSMUST00000057076	231	-1	ENSMUST00000031913	726	-1	ENSMUST00000118544	4599	-1	ENSMUST00000095084	558	-1	ENSMUST00000104983	1027	-1
ENSMUST00000109686	1338	1	ENSMUST00000027338	305	-1	ENSMUST00000043893	4684	-1	ENSMUST00000003826	1272	-1	ENSMUST00000109961	797	-1	ENSMUST00000112046	4839	-1	ENSMUST00000057076	292	-1	ENSMUST00000031913	753	-1	ENSMUST00000118544	4618	-1	ENSMUST00000095084	736	-1	ENSMUST00000104983	604	-1
ENSMUST00000109686	1428	1	ENSMUST00000027338	337	-1	ENSMUST00000043893	6214	-1	ENSMUST00000003826	1345	-1	ENSMUST00000109961	966	-1	ENSMUST00000112046	994	-1	ENSMUST00000049968	271	-1	ENSMUST00000110585	2342	-1	ENSMUST00000118544	956	-1	ENSMUST00000095086	218	-1	ENSMUST00000104983	65	-1
ENSMUST00000109686	1442	1	ENSMUST00000027338	663	-1	ENSMUST00000062962	1634	-1	ENSMUST00000003826	1748	-1	ENSMUST00000047526	2068	-1	ENSMUST00000069285	1946	-1	ENSMUST00000049968	385	-1	ENSMUST00000110585	3613	-1	ENSMUST00000090679	337	-1	ENSMUST00000095086	348	-1	ENSMUST00000104983	714	-1
ENSMUST00000109686	1458	1	ENSMUST00000027338	90	-1	ENSMUST00000062962	1994	-1	ENSMUST00000003826	280	-1	ENSMUST00000047526	2357	-1	ENSMUST00000069285	2051	-1	ENSMUST00000049968	488	-1	ENSMUST00000110585	4049	-1	ENSMUST00000090679	415	-1	ENSMUST00000095086	448	-1	ENSMUST00000104984	113	-1
ENSMUST00000109686	1485	1	ENSMUST00000027339	1225	-1	ENSMUST00000062962	2429	-1	ENSMUST00000003826	84	-1	ENSMUST00000047526	4050	-1	ENSMUST00000069285	2327	-1	ENSMUST00000049968	717	-1	ENSMUST00000110585	5872	-1	ENSMUST00000090679	773	-1	ENSMUST00000095097	1719	-1	ENSMUST00000104984	1330	-1
ENSMUST00000109686	1542	1	ENSMUST00000027339	952	-1	ENSMUST00000062962	2487	-1	ENSMUST00000034808	312	-1	ENSMUST00000047526	4093	-1	ENSMUST00000069285	651	-1	ENSMUST00000049968	797	-1	ENSMUST00000110585	6161	-1	ENSMUST00000090679	930	-1	ENSMUST00000095097	1910	-1	ENSMUST00000104984	182	-1
ENSMUST00000109691	3207	1	ENSMUST00000027339	981	-1	ENSMUST00000031072	1745	-1	ENSMUST00000034808	366	-1	ENSMUST00000047526	951	-1	ENSMUST00000069285	735	-1	ENSMUST00000166395	1246	-1	ENSMUST00000066959	1471	-1	ENSMUST00000074056	1077	-1	ENSMUST00000095097	2120	-1	ENSMUST00000104984	819	-1
ENSMUST00000109691	3551	1	ENSMUST00000063663	1987	-1	ENSMUST00000031072	1757	-1	ENSMUST00000034808	464	-1	ENSMUST00000076638	248	-1	ENSMUST00000047704	1349	-1	ENSMUST00000166395	1422	-1	ENSMUST00000066959	1732	-1	ENSMUST00000074056	162	-1	ENSMUST00000095097	255	-1	ENSMUST00000104984	979	-1
ENSMUST00000109725	1696	1	ENSMUST00000063663	4130	-1	ENSMUST00000031072	1940	-1	ENSMUST00000034808	710	-1	ENSMUST00000076638	343	-1	ENSMUST00000047704	2256	-1	ENSMUST00000166395	696	-1	ENSMUST00000066959	1905	-1	ENSMUST00000074056	258	-1	ENSMUST00000095097	995	-1	ENSMUST00000104985	107	-1
ENSMUST00000109725	1912	1	ENSMUST00000063663	4161	-1	ENSMUST00000031072	2489	-1	ENSMUST00000034808	740	-1	ENSMUST00000076638	604	-1	ENSMUST00000047704	240	-1	ENSMUST00000166395	944	-1	ENSMUST00000066959	1916	-1	ENSMUST00000074056	559	-1	ENSMUST00000150112	1231	-1	ENSMUST00000104985	128	-1
ENSMUST00000109725	5588	1	ENSMUST00000063663	4504	-1	ENSMUST00000031072	3463	-1	ENSMUST00000034811	1114	-1	ENSMUST00000076638	85	-1	ENSMUST00000047704	46	-1	ENSMUST00000166395	994	-1	ENSMUST00000066959	213	-1	ENSMUST00000074056	589	-1	ENSMUST00000150112	2228	-1	ENSMUST00000104985	32	-1
ENSMUST00000109741	3934	1	ENSMUST00000063663	5164	-1	ENSMUST00000031072	3808	-1	ENSMUST00000034811	1219	-1	ENSMUST00000102703	1205	-1	ENSMUST00000047817	3179	-1	ENSMUST00000073109	1436	-1	ENSMUST00000066959	2703	-1	ENSMUST00000074056	748	-1	ENSMUST00000150112	286	-1	ENSMUST00000104985	457	-1
ENSMUST00000109741	4265	1	ENSMUST00000063663	5504	-1	ENSMUST00000144742	1121	-1	ENSMUST00000034811	468	-1	ENSMUST00000102703	1441	-1	ENSMUST00000047817	3437	-1	ENSMUST00000073109	1630	-1	ENSMUST00000102675	1072	-1	ENSMUST00000076936	56	-1	ENSMUST00000150112	546	-1	ENSMUST00000101008	1176	-1
ENSMUST00000109741	4544	1	ENSMUST00000027343	1329	-1	ENSMUST00000144742	161	-1	ENSMUST00000034811	99	-1	ENSMUST00000102703	1816	-1	ENSMUST00000047817	673	-1	ENSMUST00000073109	2680	-1	ENSMUST00000102675	294	-1	ENSMUST00000076936	794	-1	ENSMUST00000150112	815	-1	ENSMUST00000101008	181	-1
ENSMUST00000109741	4558	1	ENSMUST00000027343	1434	-1	ENSMUST00000144742	182	-1	ENSMUST00000034817	1382	-1	ENSMUST00000102703	3755	-1	ENSMUST00000047817	817	-1	ENSMUST00000073109	2864	-1	ENSMUST00000102675	427	-1	ENSMUST00000076936	812	-1	ENSMUST00000095105	1316	-1	ENSMUST00000101008	472	-1
ENSMUST00000109743	1122	1	ENSMUST00000027343	1750	-1	ENSMUST00000144742	22	-1	ENSMUST00000034817	2330	-1	ENSMUST00000102703	635	-1	ENSMUST00000036715	176	-1	ENSMUST00000073109	3967	-1	ENSMUST00000102675	485	-1	ENSMUST00000061653	492	-1	ENSMUST00000095105	319	-1	ENSMUST00000101008	562	-1
ENSMUST00000109743	1657	1	ENSMUST00000027343	1838	-1	ENSMUST00000144742	251	-1	ENSMUST00000034817	2424	-1	ENSMUST00000046144	1833	-1	ENSMUST00000036715	280	-1	ENSMUST00000073109	4001	-1	ENSMUST00000102675	934	-1	ENSMUST00000061653	696	-1	ENSMUST00000095105	510	-1	ENSMUST00000101008	67	-1
ENSMUST00000109743	2033	1	ENSMUST00000027343	3540	-1	ENSMUST00000144742	539	-1	ENSMUST00000034817	2587	-1	ENSMUST00000046144	35	-1	ENSMUST00000036715	402	-1	ENSMUST00000115222	2293	-1	ENSMUST00000114555	3051	-1	ENSMUST00000061653	825	-1	ENSMUST00000095105	797	-1	ENSMUST00000102782	417	-1
ENSMUST00000109743	2050	1	ENSMUST00000113444	2625	-1	ENSMUST00000031074	1286	-1	ENSMUST00000034817	944	-1	ENSMUST00000046144	3724	-1	ENSMUST00000036715	502	-1	ENSMUST00000115222	4379	-1	ENSMUST00000114555	3346	-1	ENSMUST00000061653	858	-1	ENSMUST00000095105	822	-1	ENSMUST00000102782	442	-1
ENSMUST00000109743	2074	1	ENSMUST00000113444	2635	-1	ENSMUST00000031074	30	-1	ENSMUST00000167866	1460	-1	ENSMUST00000046144	664	-1	ENSMUST00000036821	170	-1	ENSMUST00000115222	4657	-1	ENSMUST00000114555	3426	-1	ENSMUST00000061653	867	-1	ENSMUST00000095107	1337	-1	ENSMUST00000102782	63	-1
ENSMUST00000109743	2214	1	ENSMUST00000113444	2694	-1	ENSMUST00000031074	486	-1	ENSMUST00000167866	1468	-1	ENSMUST00000046144	749	-1	ENSMUST00000036821	178	-1	ENSMUST00000115222	5429	-1	ENSMUST00000114555	4125	-1	ENSMUST00000076289	121	-1	ENSMUST00000095107	1437	-1	ENSMUST00000102782	9	-1
ENSMUST00000109743	2338	1	ENSMUST00000113444	965	-1	ENSMUST00000031074	630	-1	ENSMUST00000167866	2028	-1	ENSMUST00000046144	769	-1	ENSMUST00000036821	297	-1	ENSMUST00000115222	561	-1	ENSMUST00000114555	585	-1	ENSMUST00000076289	23	-1	ENSMUST00000095107	147	-1	ENSMUST00000102782	97	-1
ENSMUST00000109743	684	1	ENSMUST00000152855	1034	-1	ENSMUST00000031077	1092	-1	ENSMUST00000034822	1266	-1	ENSMUST00000077775	1332	-1	ENSMUST00000036821	70	-1	ENSMUST00000115222	6684	-1	ENSMUST00000066988	1713	-1	ENSMUST00000076289	815	-1	ENSMUST00000095107	1859	-1	ENSMUST00000104994	66	-1
ENSMUST00000109764	1815	1	ENSMUST00000152855	355	-1	ENSMUST00000031077	188	-1	ENSMUST00000034822	2254	-1	ENSMUST00000077775	2468	-1	ENSMUST00000047740	131	-1	ENSMUST00000057324	1342	-1	ENSMUST00000066988	2008	-1	ENSMUST00000076289	866	-1	ENSMUST00000095107	195	-1	ENSMUST00000104994	87	-1
ENSMUST00000109764	1819	1	ENSMUST00000152855	362	-1	ENSMUST00000031077	2861	-1	ENSMUST00000034822	2398	-1	ENSMUST00000077775	3235	-1	ENSMUST00000047740	182	-1	ENSMUST00000057324	222	-1	ENSMUST00000066988	826	-1	ENSMUST00000079849	29	-1	ENSMUST00000095108	1095	-1	ENSMUST00000104994	97	-1
ENSMUST00000109764	1842	1	ENSMUST00000152855	486	-1	ENSMUST00000031077	4658	-1	ENSMUST00000034822	2855	-1	ENSMUST00000077775	3239	-1	ENSMUST00000047740	333	-1	ENSMUST00000057324	3519	-1	ENSMUST00000066991	266	-1	ENSMUST00000079849	330	-1	ENSMUST00000095108	216	-1	ENSMUST00000104995	317	-1
ENSMUST00000109764	1923	1	ENSMUST00000152855	533	-1	ENSMUST00000031077	4966	-1	ENSMUST00000034822	953	-1	ENSMUST00000077775	3403	-1	ENSMUST00000047740	86	-1	ENSMUST00000057324	4530	-1	ENSMUST00000066991	819	-1	ENSMUST00000079849	56	-1	ENSMUST00000095108	782	-1	ENSMUST00000104995	563	-1
ENSMUST00000109764	1940	1	ENSMUST00000160953	1647	-1	ENSMUST00000031077	857	-1	ENSMUST00000070070	1392	-1	ENSMUST00000049393	163	-1	ENSMUST00000162355	2227	-1	ENSMUST00000057324	5983	-1	ENSMUST00000066991	882	-1	ENSMUST00000078631	14	-1	ENSMUST00000095108	843	-1	ENSMUST00000104995	66	-1
ENSMUST00000109764	285	1	ENSMUST00000160953	3224	-1	ENSMUST00000031078	296	-1	ENSMUST00000070070	1730	-1	ENSMUST00000049393	2041	-1	ENSMUST00000162355	3510	-1	ENSMUST00000110066	1632	-1	ENSMUST00000066997	201	-1	ENSMUST00000078631	289	-1	ENSMUST00000095108	964	-1	ENSMUST00000104995	803	-1
ENSMUST00000109764	369	1	ENSMUST00000160953	4540	-1	ENSMUST00000031078	303	-1	ENSMUST00000070070	277	-1	ENSMUST00000049393	5327	-1	ENSMUST00000162355	4513	-1	ENSMUST00000110066	1645	-1	ENSMUST00000066997	41	-1	ENSMUST00000078631	518	-1	ENSMUST00000095109	1168	-1	ENSMUST00000104995	835	-1
ENSMUST00000109764	387	1	ENSMUST00000160953	4733	-1	ENSMUST00000031078	572	-1	ENSMUST00000070070	696	-1	ENSMUST00000049393	6085	-1	ENSMUST00000162355	504	-1	ENSMUST00000110066	1887	-1	ENSMUST00000066997	615	-1	ENSMUST00000078631	662	-1	ENSMUST00000095109	1294	-1	ENSMUST00000104998	556	-1
ENSMUST00000109764	405	1	ENSMUST00000160953	6037	-1	ENSMUST00000031078	630	-1	ENSMUST00000070070	745	-1	ENSMUST00000049393	866	-1	ENSMUST00000162355	784	-1	ENSMUST00000110066	2386	-1	ENSMUST00000066997	648	-1	ENSMUST00000078631	923	-1	ENSMUST00000095109	31	-1	ENSMUST00000104998	704	-1
ENSMUST00000109790	1703	1	ENSMUST00000027351	1002	-1	ENSMUST00000031078	669	-1	ENSMUST00000034827	49	-1	ENSMUST00000049393	950	-1	ENSMUST00000097888	3220	-1	ENSMUST00000110066	2501	-1	ENSMUST00000066997	963	-1	ENSMUST00000081275	1260	-1	ENSMUST00000095109	785	-1	ENSMUST00000104998	840	-1
ENSMUST00000109790	1707	1	ENSMUST00000027351	1067	-1	ENSMUST00000031078	690	-1	ENSMUST00000034827	492	-1	ENSMUST00000039026	1086	-1	ENSMUST00000097888	4810	-1	ENSMUST00000110066	3044	-1	ENSMUST00000066998	118	-1	ENSMUST00000081275	2399	-1	ENSMUST00000095109	977	-1	ENSMUST00000104998	885	-1
ENSMUST00000109790	1850	1	ENSMUST00000027351	237	-1	ENSMUST00000031086	156	-1	ENSMUST00000034827	657	-1	ENSMUST00000039026	17	-1	ENSMUST00000097888	497	-1	ENSMUST00000057910	1390	-1	ENSMUST00000066998	285	-1	ENSMUST00000081275	3453	-1	ENSMUST00000095114	231	-1	ENSMUST00000104998	904	-1
ENSMUST00000109790	2806	1	ENSMUST00000027351	528	-1	ENSMUST00000031086	188	-1	ENSMUST00000034827	672	-1	ENSMUST00000039026	1805	-1	ENSMUST00000097888	6152	-1	ENSMUST00000057910	1797	-1	ENSMUST00000066998	549	-1	ENSMUST00000081275	672	-1	ENSMUST00000095114	329	-1	ENSMUST00000104999	1106	-1
ENSMUST00000109790	2839	1	ENSMUST00000006718	1114	-1	ENSMUST00000031086	356	-1	ENSMUST00000034827	802	-1	ENSMUST00000039026	501	-1	ENSMUST00000097888	975	-1	ENSMUST00000057910	1912	-1	ENSMUST00000107411	1092	-1	ENSMUST00000075312	1015	-1	ENSMUST00000095114	392	-1	ENSMUST00000104999	2226	-1
ENSMUST00000109790	2901	1	ENSMUST00000006718	2280	-1	ENSMUST00000031086	8	-1	ENSMUST00000098660	417	-1	ENSMUST00000039026	659	-1	ENSMUST00000035695	1575	-1	ENSMUST00000057910	2713	-1	ENSMUST00000107411	1230	-1	ENSMUST00000075312	1193	-1	ENSMUST00000095114	448	-1	ENSMUST00000104999	510	-1
ENSMUST00000109790	3100	1	ENSMUST00000006718	2317	-1	ENSMUST00000031080	1374	-1	ENSMUST00000098660	4640	-1	ENSMUST00000039026	936	-1	ENSMUST00000035695	2907	-1	ENSMUST00000057910	5229	-1	ENSMUST00000107411	371	-1	ENSMUST00000075312	470	-1	ENSMUST00000095128	260	-1	ENSMUST00000104999	646	-1
ENSMUST00000109790	3363	1	ENSMUST00000006718	972	-1	ENSMUST00000031080	1527	-1	ENSMUST00000098660	636	-1	ENSMUST00000099691	1300	-1	ENSMUST00000035695	298	-1	ENSMUST00000057910	940	-1	ENSMUST00000107411	411	-1	ENSMUST00000075312	637	-1	ENSMUST00000095128	503	-1	ENSMUST00000105004	309	-1
ENSMUST00000109790	3521	1	ENSMUST00000006718	989	-1	ENSMUST00000031080	2229	-1	ENSMUST00000098660	8619	-1	ENSMUST00000099691	1689	-1	ENSMUST00000035695	4948	-1	ENSMUST00000062122	10166	-1	ENSMUST00000107411	46	-1	ENSMUST00000075312	759	-1	ENSMUST00000095128	629	-1	ENSMUST00000105004	329	-1
ENSMUST00000109790	3554	1	ENSMUST00000027356	1036	-1	ENSMUST00000031080	2318	-1	ENSMUST00000034832	1281	-1	ENSMUST00000099691	1755	-1	ENSMUST00000021496	110	-1	ENSMUST00000062122	1152	-1	ENSMUST00000095439	2670	-1	ENSMUST00000080453	1033	-1	ENSMUST00000095128	633	-1	ENSMUST00000105004	421	-1
ENSMUST00000109790	4034	1	ENSMUST00000027356	352	-1	ENSMUST00000031080	2652	-1	ENSMUST00000034832	1351	-1	ENSMUST00000099691	3280	-1	ENSMUST00000021496	1184	-1	ENSMUST00000062122	3030	-1	ENSMUST00000095439	3499	-1	ENSMUST00000080453	1076	-1	ENSMUST00000095129	1011	-1	ENSMUST00000105004	617	-1
ENSMUST00000109790	4051	1	ENSMUST00000027356	549	-1	ENSMUST00000031080	2839	-1	ENSMUST00000034832	1827	-1	ENSMUST00000099691	760	-1	ENSMUST00000021496	1261	-1	ENSMUST00000062122	5331	-1	ENSMUST00000095439	431	-1	ENSMUST00000080453	257	-1	ENSMUST00000095129	459	-1	ENSMUST00000105004	672	-1
ENSMUST00000109790	4056	1	ENSMUST00000027356	632	-1	ENSMUST00000031081	1007	-1	ENSMUST00000034832	3537	-1	ENSMUST00000040964	150	-1	ENSMUST00000021496	134	-1	ENSMUST00000062122	68	-1	ENSMUST00000095439	48	-1	ENSMUST00000080453	361	-1	ENSMUST00000095129	513	-1	ENSMUST00000105004	704	-1
ENSMUST00000109790	4314	1	ENSMUST00000027358	1194	-1	ENSMUST00000031081	1082	-1	ENSMUST00000034830	449	-1	ENSMUST00000040964	201	-1	ENSMUST00000021496	545	-1	ENSMUST00000062122	9548	-1	ENSMUST00000095439	4850	-1	ENSMUST00000080453	496	-1	ENSMUST00000108383	1011	-1	ENSMUST00000105006	184	-1
ENSMUST00000109790	4433	1	ENSMUST00000027358	1407	-1	ENSMUST00000031081	1832	-1	ENSMUST00000034830	476	-1	ENSMUST00000040964	3239	-1	ENSMUST00000021496	658	-1	ENSMUST00000051176	137	-1	ENSMUST00000095439	954	-1	ENSMUST00000080453	671	-1	ENSMUST00000108383	1115	-1	ENSMUST00000105006	271	-1
ENSMUST00000109790	4469	1	ENSMUST00000027358	649	-1	ENSMUST00000031081	1978	-1	ENSMUST00000034830	485	-1	ENSMUST00000040964	3496	-1	ENSMUST00000095342	1051	-1	ENSMUST00000051176	565	-1	ENSMUST00000067007	171	-1	ENSMUST00000080167	1144	-1	ENSMUST00000108383	1761	-1	ENSMUST00000105006	295	-1
ENSMUST00000109790	4522	1	ENSMUST00000027358	757	-1	ENSMUST00000031081	3098	-1	ENSMUST00000034830	596	-1	ENSMUST00000040964	3838	-1	ENSMUST00000095342	1586	-1	ENSMUST00000051176	606	-1	ENSMUST00000067007	217	-1	ENSMUST00000080167	2069	-1	ENSMUST00000108383	1795	-1	ENSMUST00000105006	64	-1
ENSMUST00000109790	5270	1	ENSMUST00000027358	893	-1	ENSMUST00000094787	1984	-1	ENSMUST00000034830	705	-1	ENSMUST00000040964	823	-1	ENSMUST00000095342	1887	-1	ENSMUST00000051176	783	-1	ENSMUST00000067007	67	-1	ENSMUST00000080167	622	-1	ENSMUST00000108383	359	-1	ENSMUST00000105006	658	-1
ENSMUST00000109790	5662	1	ENSMUST00000087215	1385	-1	ENSMUST00000094787	2339	-1	ENSMUST00000034843	2973	-1	ENSMUST00000047292	1186	-1	ENSMUST00000095342	2523	-1	ENSMUST00000051176	963	-1	ENSMUST00000067020	1113	-1	ENSMUST00000080167	693	-1	ENSMUST00000095183	296	-1	ENSMUST00000105007	1006	-1
ENSMUST00000109824	951	1	ENSMUST00000087215	1433	-1	ENSMUST00000094787	3371	-1	ENSMUST00000034843	3072	-1	ENSMUST00000047292	1790	-1	ENSMUST00000095342	312	-1	ENSMUST00000170271	110	-1	ENSMUST00000067020	1305	-1	ENSMUST00000027151	26	-1	ENSMUST00000095183	323	-1	ENSMUST00000105007	1084	-1
ENSMUST00000109862	2945	1	ENSMUST00000087215	2860	-1	ENSMUST00000031090	1197	-1	ENSMUST00000034843	3104	-1	ENSMUST00000047292	2046	-1	ENSMUST00000038815	1625	-1	ENSMUST00000170271	1440	-1	ENSMUST00000067020	1420	-1	ENSMUST00000027151	381	-1	ENSMUST00000095183	473	-1	ENSMUST00000105007	1517	-1
ENSMUST00000109862	3145	1	ENSMUST00000087215	3021	-1	ENSMUST00000031090	1478	-1	ENSMUST00000034843	3371	-1	ENSMUST00000047292	621	-1	ENSMUST00000038815	2485	-1	ENSMUST00000170271	1478	-1	ENSMUST00000067020	319	-1	ENSMUST00000027151	408	-1	ENSMUST00000095183	479	-1	ENSMUST00000105007	249	-1
ENSMUST00000109862	3987	1	ENSMUST00000087215	765	-1	ENSMUST00000031090	1588	-1	ENSMUST00000034843	4181	-1	ENSMUST00000091137	3766	-1	ENSMUST00000038815	4289	-1	ENSMUST00000170271	538	-1	ENSMUST00000067020	846	-1	ENSMUST00000027151	673	-1	ENSMUST00000095186	1099	-1	ENSMUST00000105007	330	-1
ENSMUST00000109865	1384	1	ENSMUST00000027366	1153	-1	ENSMUST00000031090	2287	-1	ENSMUST00000163694	130	-1	ENSMUST00000091137	4413	-1	ENSMUST00000038815	5441	-1	ENSMUST00000055389	1083	-1	ENSMUST00000129507	1627	-1	ENSMUST00000027151	966	-1	ENSMUST00000095186	1871	-1	ENSMUST00000105009	1557	-1
ENSMUST00000109865	1392	1	ENSMUST00000027366	2485	-1	ENSMUST00000031090	637	-1	ENSMUST00000163694	1801	-1	ENSMUST00000091137	477	-1	ENSMUST00000038815	594	-1	ENSMUST00000055389	1574	-1	ENSMUST00000129507	210	-1	ENSMUST00000055052	1686	-1	ENSMUST00000095186	1935	-1	ENSMUST00000105009	1858	-1
ENSMUST00000109865	1423	1	ENSMUST00000027366	2736	-1	ENSMUST00000031091	2489	-1	ENSMUST00000163694	575	-1	ENSMUST00000091137	5079	-1	ENSMUST00000038815	6081	-1	ENSMUST00000055389	1676	-1	ENSMUST00000129507	363	-1	ENSMUST00000055052	1732	-1	ENSMUST00000095186	1992	-1	ENSMUST00000105009	432	-1
ENSMUST00000109865	1429	1	ENSMUST00000027366	2949	-1	ENSMUST00000031091	3008	-1	ENSMUST00000160147	1211	-1	ENSMUST00000091137	6702	-1	ENSMUST00000047720	2399	-1	ENSMUST00000055389	2558	-1	ENSMUST00000129507	624	-1	ENSMUST00000055052	45	-1	ENSMUST00000095186	774	-1	ENSMUST00000105009	942	-1
ENSMUST00000109865	1453	1	ENSMUST00000027366	620	-1	ENSMUST00000031091	3465	-1	ENSMUST00000160147	1284	-1	ENSMUST00000091137	7033	-1	ENSMUST00000047720	3035	-1	ENSMUST00000055389	909	-1	ENSMUST00000129507	662	-1	ENSMUST00000055052	982	-1	ENSMUST00000112293	174	-1	ENSMUST00000105011	1110	-1
ENSMUST00000109865	974	1	ENSMUST00000087226	1494	-1	ENSMUST00000031091	5897	-1	ENSMUST00000160147	438	-1	ENSMUST00000110959	1026	-1	ENSMUST00000047720	3568	-1	ENSMUST00000058725	1130	-1	ENSMUST00000119068	1863	-1	ENSMUST00000074252	216	-1	ENSMUST00000112293	1815	-1	ENSMUST00000105011	1484	-1
ENSMUST00000109867	1854	1	ENSMUST00000087226	1814	-1	ENSMUST00000031091	6307	-1	ENSMUST00000098692	220	-1	ENSMUST00000110959	1118	-1	ENSMUST00000047720	390	-1	ENSMUST00000058725	1191	-1	ENSMUST00000119068	2443	-1	ENSMUST00000074252	391	-1	ENSMUST00000112293	241	-1	ENSMUST00000105011	164	-1
ENSMUST00000109867	2583	1	ENSMUST00000087226	960	-1	ENSMUST00000031092	1089	-1	ENSMUST00000098692	691	-1	ENSMUST00000110959	2185	-1	ENSMUST00000047720	5192	-1	ENSMUST00000058725	1316	-1	ENSMUST00000119068	2668	-1	ENSMUST00000074252	661	-1	ENSMUST00000112293	509	-1	ENSMUST00000105011	347	-1
ENSMUST00000109867	2944	1	ENSMUST00000087226	972	-1	ENSMUST00000031092	2885	-1	ENSMUST00000098692	799	-1	ENSMUST00000110959	2246	-1	ENSMUST00000036991	277	-1	ENSMUST00000058725	188	-1	ENSMUST00000119068	2870	-1	ENSMUST00000074252	68	-1	ENSMUST00000112293	785	-1	ENSMUST00000105011	968	-1
ENSMUST00000109871	2900	1	ENSMUST00000106899	1014	-1	ENSMUST00000031092	3073	-1	ENSMUST00000098692	993	-1	ENSMUST00000110959	227	-1	ENSMUST00000036991	572	-1	ENSMUST00000058725	847	-1	ENSMUST00000119068	776	-1	ENSMUST00000074252	823	-1	ENSMUST00000164192	2621	-1	ENSMUST00000105013	1201	-1
ENSMUST00000109875	1329	1	ENSMUST00000106899	104	-1	ENSMUST00000031092	3775	-1	ENSMUST00000065358	21	-1	ENSMUST00000110959	2563	-1	ENSMUST00000036991	757	-1	ENSMUST00000086861	1116	-1	ENSMUST00000067018	1043	-1	ENSMUST00000073005	1001	-1	ENSMUST00000164192	3133	-1	ENSMUST00000105013	1397	-1
ENSMUST00000109875	1512	1	ENSMUST00000106899	1294	-1	ENSMUST00000140607	2576	-1	ENSMUST00000065358	441	-1	ENSMUST00000048718	1223	-1	ENSMUST00000036991	951	-1	ENSMUST00000086861	2134	-1	ENSMUST00000067018	1172	-1	ENSMUST00000073005	379	-1	ENSMUST00000164192	3373	-1	ENSMUST00000105013	1517	-1
ENSMUST00000109875	1516	1	ENSMUST00000106899	1524	-1	ENSMUST00000140607	2909	-1	ENSMUST00000065358	586	-1	ENSMUST00000048718	1456	-1	ENSMUST00000021495	1010	-1	ENSMUST00000086861	2179	-1	ENSMUST00000067018	1274	-1	ENSMUST00000073005	920	-1	ENSMUST00000164192	3591	-1	ENSMUST00000105014	1442	-1
ENSMUST00000109875	1597	1	ENSMUST00000106899	1643	-1	ENSMUST00000140607	3629	-1	ENSMUST00000065358	602	-1	ENSMUST00000048718	1583	-1	ENSMUST00000021495	1482	-1	ENSMUST00000086861	551	-1	ENSMUST00000067018	460	-1	ENSMUST00000073005	944	-1	ENSMUST00000164192	3739	-1	ENSMUST00000105014	1670	-1
ENSMUST00000109875	1639	1	ENSMUST00000106899	2448	-1	ENSMUST00000140607	4377	-1	ENSMUST00000065358	812	-1	ENSMUST00000047315	1481	-1	ENSMUST00000021495	1742	-1	ENSMUST00000086861	926	-1	ENSMUST00000038069	123	-1	ENSMUST00000079847	1021	-1	ENSMUST00000164192	4293	-1	ENSMUST00000105014	1762	-1
ENSMUST00000109875	1745	1	ENSMUST00000027373	169	-1	ENSMUST00000140607	697	-1	ENSMUST00000034846	1387	-1	ENSMUST00000047315	1873	-1	ENSMUST00000021495	561	-1	ENSMUST00000050678	218	-1	ENSMUST00000038069	455	-1	ENSMUST00000079847	2636	-1	ENSMUST00000095211	12	-1	ENSMUST00000105014	914	-1
ENSMUST00000109875	3625	1	ENSMUST00000027373	2628	-1	ENSMUST00000140607	757	-1	ENSMUST00000034846	1771	-1	ENSMUST00000047315	233	-1	ENSMUST00000021495	711	-1	ENSMUST00000050678	23	-1	ENSMUST00000038069	643	-1	ENSMUST00000079847	2733	-1	ENSMUST00000095211	1310	-1	ENSMUST00000105015	1064	-1
ENSMUST00000109885	433	1	ENSMUST00000027373	29	-1	ENSMUST00000163385	1538	-1	ENSMUST00000034846	2517	-1	ENSMUST00000047315	302	-1	ENSMUST00000038665	1085	-1	ENSMUST00000050678	548	-1	ENSMUST00000038069	968	-1	ENSMUST00000079847	410	-1	ENSMUST00000095211	662	-1	ENSMUST00000105015	1201	-1
ENSMUST00000109885	495	1	ENSMUST00000027373	4685	-1	ENSMUST00000163385	1883	-1	ENSMUST00000034846	3865	-1	ENSMUST00000075999	1166	-1	ENSMUST00000038665	1627	-1	ENSMUST00000050678	75	-1	ENSMUST00000067077	1169	-1	ENSMUST00000079847	414	-1	ENSMUST00000095211	730	-1	ENSMUST00000105015	1655	-1
ENSMUST00000109885	753	1	ENSMUST00000027373	486	-1	ENSMUST00000163385	2702	-1	ENSMUST00000034846	667	-1	ENSMUST00000075999	1172	-1	ENSMUST00000038665	1981	-1	ENSMUST00000050678	769	-1	ENSMUST00000067077	1388	-1	ENSMUST00000079847	439	-1	ENSMUST00000095218	138	-1	ENSMUST00000105015	1800	-1
ENSMUST00000109896	4462	1	ENSMUST00000027373	490	-1	ENSMUST00000163385	3117	-1	ENSMUST00000034846	821	-1	ENSMUST00000075999	1196	-1	ENSMUST00000038665	2259	-1	ENSMUST00000050678	890	-1	ENSMUST00000067077	1558	-1	ENSMUST00000078121	101	-1	ENSMUST00000095218	254	-1	ENSMUST00000105015	698	-1
ENSMUST00000109901	2415	1	ENSMUST00000027374	275	-1	ENSMUST00000031096	2551	-1	ENSMUST00000034848	136	-1	ENSMUST00000075999	1373	-1	ENSMUST00000038665	470	-1	ENSMUST00000110388	1007	-1	ENSMUST00000067077	422	-1	ENSMUST00000078121	19	-1	ENSMUST00000095218	283	-1	ENSMUST00000140300	1136	-1
ENSMUST00000109901	2421	1	ENSMUST00000027374	299	-1	ENSMUST00000031096	3159	-1	ENSMUST00000034848	155	-1	ENSMUST00000075999	71	-1	ENSMUST00000038665	903	-1	ENSMUST00000110388	1557	-1	ENSMUST00000067060	1277	-1	ENSMUST00000078121	266	-1	ENSMUST00000095218	598	-1	ENSMUST00000140300	1424	-1
ENSMUST00000109901	2538	1	ENSMUST00000027374	404	-1	ENSMUST00000031096	886	-1	ENSMUST00000034848	163	-1	ENSMUST00000075999	864	-1	ENSMUST00000047951	1118	-1	ENSMUST00000110388	2733	-1	ENSMUST00000067060	1436	-1	ENSMUST00000078121	322	-1	ENSMUST00000095218	786	-1	ENSMUST00000140300	1756	-1
ENSMUST00000109901	2557	1	ENSMUST00000027374	61	-1	ENSMUST00000031097	1164	-1	ENSMUST00000034848	691	-1	ENSMUST00000062181	1033	-1	ENSMUST00000047951	404	-1	ENSMUST00000110388	3133	-1	ENSMUST00000067060	378	-1	ENSMUST00000075504	101	-1	ENSMUST00000095224	115	-1	ENSMUST00000140300	18	-1
ENSMUST00000109901	2752	1	ENSMUST00000027374	86	-1	ENSMUST00000031097	1196	-1	ENSMUST00000034848	855	-1	ENSMUST00000062181	1209	-1	ENSMUST00000047951	542	-1	ENSMUST00000110388	513	-1	ENSMUST00000067060	870	-1	ENSMUST00000075504	158	-1	ENSMUST00000095224	320	-1	ENSMUST00000140300	26	-1
ENSMUST00000109901	3435	1	ENSMUST00000027377	3726	-1	ENSMUST00000031097	2072	-1	ENSMUST00000034851	1259	-1	ENSMUST00000062181	147	-1	ENSMUST00000047951	695	-1	ENSMUST00000150602	106	-1	ENSMUST00000067060	89	-1	ENSMUST00000075504	245	-1	ENSMUST00000095224	462	-1	ENSMUST00000140300	660	-1
ENSMUST00000109901	48	1	ENSMUST00000027377	4070	-1	ENSMUST00000031097	3291	-1	ENSMUST00000034851	1348	-1	ENSMUST00000062181	976	-1	ENSMUST00000048183	1093	-1	ENSMUST00000150602	397	-1	ENSMUST00000067072	1161	-1	ENSMUST00000072779	132	-1	ENSMUST00000095224	569	-1	ENSMUST00000105017	1195	-1
ENSMUST00000109905	806	1	ENSMUST00000027377	4345	-1	ENSMUST00000031099	1231	-1	ENSMUST00000034851	164	-1	ENSMUST00000047883	1720	-1	ENSMUST00000048183	2386	-1	ENSMUST00000150602	580	-1	ENSMUST00000067072	176	-1	ENSMUST00000072779	210	-1	ENSMUST00000095224	675	-1	ENSMUST00000105017	1201	-1
ENSMUST00000109905	921	1	ENSMUST00000027377	4748	-1	ENSMUST00000031099	1740	-1	ENSMUST00000034851	1658	-1	ENSMUST00000047883	3256	-1	ENSMUST00000048183	2646	-1	ENSMUST00000150602	60	-1	ENSMUST00000067072	252	-1	ENSMUST00000072779	343	-1	ENSMUST00000098614	1185	-1	ENSMUST00000105017	1557	-1
ENSMUST00000109905	947	1	ENSMUST00000027377	4792	-1	ENSMUST00000031099	1758	-1	ENSMUST00000034851	2309	-1	ENSMUST00000047883	464	-1	ENSMUST00000048183	2978	-1	ENSMUST00000151029	1332	-1	ENSMUST00000067072	582	-1	ENSMUST00000072779	70	-1	ENSMUST00000098614	2280	-1	ENSMUST00000105017	1575	-1
ENSMUST00000109913	2051	1	ENSMUST00000027379	1200	-1	ENSMUST00000031099	2556	-1	ENSMUST00000034851	2662	-1	ENSMUST00000047883	596	-1	ENSMUST00000048183	55	-1	ENSMUST00000151029	1373	-1	ENSMUST00000067072	798	-1	ENSMUST00000041284	1573	-1	ENSMUST00000098614	2319	-1	ENSMUST00000105017	1670	-1
ENSMUST00000109913	3457	1	ENSMUST00000027379	2085	-1	ENSMUST00000031099	2634	-1	ENSMUST00000114200	1185	-1	ENSMUST00000081165	1420	-1	ENSMUST00000044158	111	-1	ENSMUST00000151029	1621	-1	ENSMUST00000067072	985	-1	ENSMUST00000041284	3448	-1	ENSMUST00000098614	423	-1	ENSMUST00000105017	698	-1
ENSMUST00000109934	1305	1	ENSMUST00000027379	490	-1	ENSMUST00000031099	366	-1	ENSMUST00000114200	1688	-1	ENSMUST00000081165	1566	-1	ENSMUST00000044158	1174	-1	ENSMUST00000151029	1843	-1	ENSMUST00000090942	4195	-1	ENSMUST00000041284	3698	-1	ENSMUST00000098614	71	-1	ENSMUST00000105018	1006	-1
ENSMUST00000109934	1334	1	ENSMUST00000027379	683	-1	ENSMUST00000031101	2432	-1	ENSMUST00000114200	1889	-1	ENSMUST00000081165	1735	-1	ENSMUST00000044158	1361	-1	ENSMUST00000151029	1975	-1	ENSMUST00000090942	5270	-1	ENSMUST00000041284	3894	-1	ENSMUST00000105225	163	-1	ENSMUST00000105018	1201	-1
ENSMUST00000109934	1726	1	ENSMUST00000027380	1141	-1	ENSMUST00000031101	2672	-1	ENSMUST00000114200	1905	-1	ENSMUST00000081165	2324	-1	ENSMUST00000044158	346	-1	ENSMUST00000151029	2414	-1	ENSMUST00000090942	6844	-1	ENSMUST00000041284	4005	-1	ENSMUST00000105225	511	-1	ENSMUST00000105018	1718	-1
ENSMUST00000109934	336	1	ENSMUST00000027380	1232	-1	ENSMUST00000031101	2712	-1	ENSMUST00000114200	2469	-1	ENSMUST00000081165	907	-1	ENSMUST00000044158	411	-1	ENSMUST00000074653	1222	-1	ENSMUST00000090942	7003	-1	ENSMUST00000098757	123	-1	ENSMUST00000105225	533	-1	ENSMUST00000105018	330	-1
ENSMUST00000109934	959	1	ENSMUST00000027380	2416	-1	ENSMUST00000031101	2747	-1	ENSMUST00000114200	2881	-1	ENSMUST00000081165	998	-1	ENSMUST00000044158	535	-1	ENSMUST00000074653	2045	-1	ENSMUST00000090942	731	-1	ENSMUST00000098757	139	-1	ENSMUST00000105225	931	-1	ENSMUST00000105018	563	-1
ENSMUST00000109961	656	1	ENSMUST00000027380	2468	-1	ENSMUST00000031101	395	-1	ENSMUST00000034856	1075	-1	ENSMUST00000159989	1774	-1	ENSMUST00000093007	1271	-1	ENSMUST00000074653	2129	-1	ENSMUST00000067098	101	-1	ENSMUST00000098757	1426	-1	ENSMUST00000170941	116	-1	ENSMUST00000105019	1517	-1
ENSMUST00000109961	744	1	ENSMUST00000027380	638	-1	ENSMUST00000031104	1014	-1	ENSMUST00000034856	1170	-1	ENSMUST00000159989	2286	-1	ENSMUST00000093007	1393	-1	ENSMUST00000074653	2321	-1	ENSMUST00000067098	1134	-1	ENSMUST00000098757	1616	-1	ENSMUST00000170941	1712	-1	ENSMUST00000105019	1599	-1
ENSMUST00000109961	752	1	ENSMUST00000027381	1152	-1	ENSMUST00000031104	1316	-1	ENSMUST00000034856	1613	-1	ENSMUST00000159989	319	-1	ENSMUST00000093007	1453	-1	ENSMUST00000074653	396	-1	ENSMUST00000067098	1156	-1	ENSMUST00000098757	290	-1	ENSMUST00000170941	1869	-1	ENSMUST00000105019	1800	-1
ENSMUST00000109961	978	1	ENSMUST00000027381	21	-1	ENSMUST00000031104	2102	-1	ENSMUST00000034856	355	-1	ENSMUST00000159989	3289	-1	ENSMUST00000093007	786	-1	ENSMUST00000087157	1371	-1	ENSMUST00000067098	349	-1	ENSMUST00000098757	719	-1	ENSMUST00000170941	3770	-1	ENSMUST00000105019	1952	-1
ENSMUST00000109971	488	1	ENSMUST00000027381	256	-1	ENSMUST00000031104	2219	-1	ENSMUST00000034856	939	-1	ENSMUST00000159989	766	-1	ENSMUST00000046937	1394	-1	ENSMUST00000087157	1695	-1	ENSMUST00000067098	685	-1	ENSMUST00000077580	284	-1	ENSMUST00000052798	399	-1	ENSMUST00000105020	1064	-1
ENSMUST00000109971	494	1	ENSMUST00000027381	260	-1	ENSMUST00000031104	386	-1	ENSMUST00000059555	1031	-1	ENSMUST00000159989	937	-1	ENSMUST00000046937	45	-1	ENSMUST00000087157	1799	-1	ENSMUST00000059226	1306	-1	ENSMUST00000077580	343	-1	ENSMUST00000052798	599	-1	ENSMUST00000105020	1517	-1
ENSMUST00000109986	4858	1	ENSMUST00000027381	705	-1	ENSMUST00000142407	3450	-1	ENSMUST00000059555	1248	-1	ENSMUST00000109968	1285	-1	ENSMUST00000046937	584	-1	ENSMUST00000087157	290	-1	ENSMUST00000059226	340	-1	ENSMUST00000077580	557	-1	ENSMUST00000052798	654	-1	ENSMUST00000105020	1557	-1
ENSMUST00000109986	6331	1	ENSMUST00000027381	730	-1	ENSMUST00000142407	3624	-1	ENSMUST00000059555	1516	-1	ENSMUST00000109968	1612	-1	ENSMUST00000046937	953	-1	ENSMUST00000087157	519	-1	ENSMUST00000059226	429	-1	ENSMUST00000077580	801	-1	ENSMUST00000052798	666	-1	ENSMUST00000105020	1599	-1
ENSMUST00000109995	2505	1	ENSMUST00000027384	2163	-1	ENSMUST00000142407	4127	-1	ENSMUST00000059555	2689	-1	ENSMUST00000109968	2216	-1	ENSMUST00000043915	1358	-1	ENSMUST00000050983	1411	-1	ENSMUST00000059226	841	-1	ENSMUST00000077580	830	-1	ENSMUST00000095262	1087	-1	ENSMUST00000105020	330	-1
ENSMUST00000109995	2591	1	ENSMUST00000027384	2388	-1	ENSMUST00000142407	4210	-1	ENSMUST00000059555	2811	-1	ENSMUST00000109968	2228	-1	ENSMUST00000043915	1713	-1	ENSMUST00000050983	2543	-1	ENSMUST00000067087	1225	-1	ENSMUST00000077580	862	-1	ENSMUST00000095262	1144	-1	ENSMUST00000105030	1055	-1
ENSMUST00000109995	2687	1	ENSMUST00000027384	37	-1	ENSMUST00000142407	4632	-1	ENSMUST00000059555	3057	-1	ENSMUST00000109968	2430	-1	ENSMUST00000043915	3536	-1	ENSMUST00000050983	259	-1	ENSMUST00000067087	1276	-1	ENSMUST00000144156	193	-1	ENSMUST00000095262	1313	-1	ENSMUST00000105030	1061	-1
ENSMUST00000109995	876	1	ENSMUST00000027384	749	-1	ENSMUST00000142407	4785	-1	ENSMUST00000053230	1552	-1	ENSMUST00000109968	620	-1	ENSMUST00000043915	3578	-1	ENSMUST00000050983	670	-1	ENSMUST00000067087	524	-1	ENSMUST00000144156	421	-1	ENSMUST00000095262	497	-1	ENSMUST00000105030	1659	-1
ENSMUST00000110001	1135	1	ENSMUST00000027384	87	-1	ENSMUST00000031106	1951	-1	ENSMUST00000053230	1960	-1	ENSMUST00000038765	211	-1	ENSMUST00000043915	953	-1	ENSMUST00000059718	1417	-1	ENSMUST00000067087	557	-1	ENSMUST00000144156	547	-1	ENSMUST00000095262	848	-1	ENSMUST00000105030	1676	-1
ENSMUST00000110001	1179	1	ENSMUST00000055226	1297	-1	ENSMUST00000031106	2335	-1	ENSMUST00000053230	2110	-1	ENSMUST00000038765	2265	-1	ENSMUST00000048309	1385	-1	ENSMUST00000059718	1835	-1	ENSMUST00000067087	816	-1	ENSMUST00000144156	558	-1	ENSMUST00000095263	1371	-1	ENSMUST00000105030	1860	-1
ENSMUST00000110001	1767	1	ENSMUST00000055226	1397	-1	ENSMUST00000031106	2440	-1	ENSMUST00000053230	2725	-1	ENSMUST00000038765	2588	-1	ENSMUST00000048309	3261	-1	ENSMUST00000059718	1976	-1	ENSMUST00000020549	1092	-1	ENSMUST00000144156	87	-1	ENSMUST00000095263	1378	-1	ENSMUST00000105030	254	-1
ENSMUST00000110001	1956	1	ENSMUST00000055226	3893	-1	ENSMUST00000031106	2473	-1	ENSMUST00000053230	426	-1	ENSMUST00000038765	4080	-1	ENSMUST00000048309	3475	-1	ENSMUST00000059718	417	-1	ENSMUST00000020549	111	-1	ENSMUST00000165148	1388	-1	ENSMUST00000095263	1907	-1	ENSMUST00000105031	1017	-1
ENSMUST00000110001	1987	1	ENSMUST00000055226	5218	-1	ENSMUST00000031106	2798	-1	ENSMUST00000053230	558	-1	ENSMUST00000046983	1453	-1	ENSMUST00000048309	3812	-1	ENSMUST00000059718	81	-1	ENSMUST00000020549	292	-1	ENSMUST00000165148	1524	-1	ENSMUST00000095263	516	-1	ENSMUST00000105031	2107	-1
ENSMUST00000110001	357	1	ENSMUST00000055226	6916	-1	ENSMUST00000031106	935	-1	ENSMUST00000034859	1813	-1	ENSMUST00000046983	2311	-1	ENSMUST00000044355	203	-1	ENSMUST00000059718	991	-1	ENSMUST00000020549	85	-1	ENSMUST00000165148	1718	-1	ENSMUST00000095263	961	-1	ENSMUST00000105031	23	-1
ENSMUST00000110001	386	1	ENSMUST00000027393	2534	-1	ENSMUST00000031108	1428	-1	ENSMUST00000034859	1923	-1	ENSMUST00000046983	955	-1	ENSMUST00000044355	226	-1	ENSMUST00000133298	136	-1	ENSMUST00000067102	49	-1	ENSMUST00000165148	174	-1	ENSMUST00000095267	1860	-1	ENSMUST00000105031	6327	-1
ENSMUST00000110002	1870	1	ENSMUST00000027393	2925	-1	ENSMUST00000031108	1735	-1	ENSMUST00000034859	2037	-1	ENSMUST00000035390	1086	-1	ENSMUST00000044355	273	-1	ENSMUST00000133298	2821	-1	ENSMUST00000067102	590	-1	ENSMUST00000165148	2934	-1	ENSMUST00000095267	2438	-1	ENSMUST00000105031	981	-1
ENSMUST00000110002	1939	1	ENSMUST00000027393	320	-1	ENSMUST00000031108	580	-1	ENSMUST00000034859	308	-1	ENSMUST00000035390	1196	-1	ENSMUST00000044355	347	-1	ENSMUST00000133298	3281	-1	ENSMUST00000067102	623	-1	ENSMUST00000165148	3416	-1	ENSMUST00000095267	2462	-1	ENSMUST00000105032	1488	-1
ENSMUST00000110002	1977	1	ENSMUST00000027393	4173	-1	ENSMUST00000031108	719	-1	ENSMUST00000034859	95	-1	ENSMUST00000035390	1222	-1	ENSMUST00000044355	472	-1	ENSMUST00000133298	3722	-1	ENSMUST00000113753	1564	-1	ENSMUST00000030367	1262	-1	ENSMUST00000095267	285	-1	ENSMUST00000105032	1909	-1
ENSMUST00000110002	333	1	ENSMUST00000027393	602	-1	ENSMUST00000031108	838	-1	ENSMUST00000034859	955	-1	ENSMUST00000035390	996	-1	ENSMUST00000048432	1331	-1	ENSMUST00000133298	4289	-1	ENSMUST00000113753	1808	-1	ENSMUST00000030367	1496	-1	ENSMUST00000095267	482	-1	ENSMUST00000105032	1973	-1
ENSMUST00000110002	571	1	ENSMUST00000027394	1062	-1	ENSMUST00000031108	853	-1	ENSMUST00000034860	222	-1	ENSMUST00000115735	118	-1	ENSMUST00000048432	1879	-1	ENSMUST00000133298	4340	-1	ENSMUST00000067143	17	-1	ENSMUST00000030367	1724	-1	ENSMUST00000095268	122	-1	ENSMUST00000105032	576	-1
ENSMUST00000110002	579	1	ENSMUST00000027394	1204	-1	ENSMUST00000065530	1104	-1	ENSMUST00000034860	252	-1	ENSMUST00000115735	1330	-1	ENSMUST00000048432	2658	-1	ENSMUST00000058688	1428	-1	ENSMUST00000067143	7	-1	ENSMUST00000030367	2077	-1	ENSMUST00000095268	335	-1	ENSMUST00000105033	1808	-1
ENSMUST00000110007	2193	1	ENSMUST00000027394	1301	-1	ENSMUST00000065530	3344	-1	ENSMUST00000034860	331	-1	ENSMUST00000115735	1339	-1	ENSMUST00000048432	3326	-1	ENSMUST00000058688	2845	-1	ENSMUST00000067143	760	-1	ENSMUST00000030367	2376	-1	ENSMUST00000095268	427	-1	ENSMUST00000105033	2260	-1
ENSMUST00000110007	2221	1	ENSMUST00000027394	439	-1	ENSMUST00000065530	425	-1	ENSMUST00000034860	721	-1	ENSMUST00000115735	1380	-1	ENSMUST00000048432	3530	-1	ENSMUST00000058688	5914	-1	ENSMUST00000067143	922	-1	ENSMUST00000030367	533	-1	ENSMUST00000095268	63	-1	ENSMUST00000105033	2423	-1
ENSMUST00000110007	2658	1	ENSMUST00000027394	57	-1	ENSMUST00000065530	450	-1	ENSMUST00000034860	901	-1	ENSMUST00000115735	428	-1	ENSMUST00000048432	409	-1	ENSMUST00000058688	745	-1	ENSMUST00000067167	1001	-1	ENSMUST00000106082	2263	-1	ENSMUST00000095273	198	-1	ENSMUST00000105033	300	-1
ENSMUST00000110007	3251	1	ENSMUST00000027394	839	-1	ENSMUST00000065530	484	-1	ENSMUST00000034863	2160	-1	ENSMUST00000115735	593	-1	ENSMUST00000044434	101	-1	ENSMUST00000058688	7562	-1	ENSMUST00000067167	1066	-1	ENSMUST00000106082	294	-1	ENSMUST00000095273	313	-1	ENSMUST00000105033	3288	-1
ENSMUST00000110007	3289	1	ENSMUST00000027401	1131	-1	ENSMUST00000159786	1196	-1	ENSMUST00000034863	2231	-1	ENSMUST00000047040	429	-1	ENSMUST00000044434	1622	-1	ENSMUST00000058688	8402	-1	ENSMUST00000067167	1293	-1	ENSMUST00000106082	33	-1	ENSMUST00000095273	533	-1	ENSMUST00000105033	3782	-1
ENSMUST00000110007	3394	1	ENSMUST00000027401	1251	-1	ENSMUST00000159786	2776	-1	ENSMUST00000034863	2727	-1	ENSMUST00000047040	741	-1	ENSMUST00000044434	203	-1	ENSMUST00000061318	138	-1	ENSMUST00000067167	145	-1	ENSMUST00000106082	692	-1	ENSMUST00000095273	575	-1	ENSMUST00000105038	117	-1
ENSMUST00000110007	3520	1	ENSMUST00000027401	220	-1	ENSMUST00000159786	2889	-1	ENSMUST00000034863	2741	-1	ENSMUST00000047040	758	-1	ENSMUST00000044434	2654	-1	ENSMUST00000061318	1972	-1	ENSMUST00000067167	553	-1	ENSMUST00000165318	1540	-1	ENSMUST00000095273	981	-1	ENSMUST00000105038	318	-1
ENSMUST00000110026	1104	1	ENSMUST00000027401	2339	-1	ENSMUST00000159786	4531	-1	ENSMUST00000034863	351	-1	ENSMUST00000047040	791	-1	ENSMUST00000044434	27	-1	ENSMUST00000061318	2106	-1	ENSMUST00000067167	567	-1	ENSMUST00000165318	202	-1	ENSMUST00000095282	191	-1	ENSMUST00000105038	572	-1
ENSMUST00000110026	1212	1	ENSMUST00000027401	2783	-1	ENSMUST00000159786	478	-1	ENSMUST00000085754	1530	-1	ENSMUST00000106210	1302	-1	ENSMUST00000108513	175	-1	ENSMUST00000061318	3197	-1	ENSMUST00000067150	159	-1	ENSMUST00000165318	2834	-1	ENSMUST00000095282	35	-1	ENSMUST00000105038	65	-1
ENSMUST00000110026	1299	1	ENSMUST00000079464	1706	-1	ENSMUST00000159786	5618	-1	ENSMUST00000085754	2713	-1	ENSMUST00000106210	1483	-1	ENSMUST00000108513	267	-1	ENSMUST00000061318	5875	-1	ENSMUST00000067150	2054	-1	ENSMUST00000165318	2905	-1	ENSMUST00000095282	50	-1	ENSMUST00000105046	1579	-1
ENSMUST00000110026	1327	1	ENSMUST00000079464	1921	-1	ENSMUST00000031121	1307	-1	ENSMUST00000085754	3001	-1	ENSMUST00000106210	2296	-1	ENSMUST00000108513	939	-1	ENSMUST00000051401	1355	-1	ENSMUST00000067150	2734	-1	ENSMUST00000165318	2944	-1	ENSMUST00000049620	125	-1	ENSMUST00000105046	341	-1
ENSMUST00000110026	1479	1	ENSMUST00000079464	417	-1	ENSMUST00000031121	2127	-1	ENSMUST00000085754	4299	-1	ENSMUST00000106210	2666	-1	ENSMUST00000108513	971	-1	ENSMUST00000051401	1377	-1	ENSMUST00000067150	2914	-1	ENSMUST00000112948	109	-1	ENSMUST00000049620	19	-1	ENSMUST00000105046	353	-1
ENSMUST00000110026	1519	1	ENSMUST00000079464	654	-1	ENSMUST00000031121	2394	-1	ENSMUST00000034866	1153	-1	ENSMUST00000106210	3922	-1	ENSMUST00000041627	10855	-1	ENSMUST00000051401	1578	-1	ENSMUST00000067150	3738	-1	ENSMUST00000112948	125	-1	ENSMUST00000049620	209	-1	ENSMUST00000105046	606	-1
ENSMUST00000110026	1569	1	ENSMUST00000079464	827	-1	ENSMUST00000031121	2749	-1	ENSMUST00000034866	30	-1	ENSMUST00000106210	829	-1	ENSMUST00000041627	2314	-1	ENSMUST00000051401	286	-1	ENSMUST00000150779	2044	-1	ENSMUST00000112948	155	-1	ENSMUST00000049620	362	-1	ENSMUST00000105049	31	-1
ENSMUST00000110026	1831	1	ENSMUST00000116582	1051	-1	ENSMUST00000031121	935	-1	ENSMUST00000034866	575	-1	ENSMUST00000049245	1672	-1	ENSMUST00000041627	3266	-1	ENSMUST00000051401	908	-1	ENSMUST00000150779	2410	-1	ENSMUST00000112948	362	-1	ENSMUST00000095295	2496	-1	ENSMUST00000105049	377	-1
ENSMUST00000110026	2598	1	ENSMUST00000116582	1346	-1	ENSMUST00000031122	1424	-1	ENSMUST00000034866	776	-1	ENSMUST00000049245	336	-1	ENSMUST00000041627	3623	-1	ENSMUST00000106770	326	-1	ENSMUST00000150779	2426	-1	ENSMUST00000112948	682	-1	ENSMUST00000095295	400	-1	ENSMUST00000105049	409	-1
ENSMUST00000110026	836	1	ENSMUST00000116582	239	-1	ENSMUST00000031122	2838	-1	ENSMUST00000034866	870	-1	ENSMUST00000049245	406	-1	ENSMUST00000041627	4935	-1	ENSMUST00000106770	476	-1	ENSMUST00000150779	582	-1	ENSMUST00000072818	1079	-1	ENSMUST00000095295	686	-1	ENSMUST00000105049	43	-1
ENSMUST00000110026	924	1	ENSMUST00000116582	523	-1	ENSMUST00000031122	2982	-1	ENSMUST00000034865	1610	-1	ENSMUST00000049245	682	-1	ENSMUST00000041627	9299	-1	ENSMUST00000106770	635	-1	ENSMUST00000067176	100	-1	ENSMUST00000072818	283	-1	ENSMUST00000095295	938	-1	ENSMUST00000105049	452	-1
ENSMUST00000110033	3558	1	ENSMUST00000116582	592	-1	ENSMUST00000031122	497	-1	ENSMUST00000034865	1987	-1	ENSMUST00000041331	2377	-1	ENSMUST00000037726	1728	-1	ENSMUST00000106770	839	-1	ENSMUST00000067176	1122	-1	ENSMUST00000072818	324	-1	ENSMUST00000095320	149	-1	ENSMUST00000105050	1117	-1
ENSMUST00000110033	3964	1	ENSMUST00000116582	802	-1	ENSMUST00000013693	1198	-1	ENSMUST00000034865	2331	-1	ENSMUST00000041331	2814	-1	ENSMUST00000037726	2266	-1	ENSMUST00000056357	2420	-1	ENSMUST00000067176	378	-1	ENSMUST00000072818	651	-1	ENSMUST00000095320	242	-1	ENSMUST00000105050	1197	-1
ENSMUST00000110033	3973	1	ENSMUST00000027404	2312	-1	ENSMUST00000013693	2888	-1	ENSMUST00000034865	2389	-1	ENSMUST00000041331	3806	-1	ENSMUST00000037726	2313	-1	ENSMUST00000056357	3256	-1	ENSMUST00000067176	394	-1	ENSMUST00000049784	2745	-1	ENSMUST00000095320	407	-1	ENSMUST00000105050	1417	-1
ENSMUST00000110033	4148	1	ENSMUST00000027404	2630	-1	ENSMUST00000013693	910	-1	ENSMUST00000034865	562	-1	ENSMUST00000041331	4120	-1	ENSMUST00000037726	2476	-1	ENSMUST00000056357	4190	-1	ENSMUST00000067176	44	-1	ENSMUST00000049784	3798	-1	ENSMUST00000095320	497	-1	ENSMUST00000105050	887	-1
ENSMUST00000110033	4170	1	ENSMUST00000027404	270	-1	ENSMUST00000013693	951	-1	ENSMUST00000034865	847	-1	ENSMUST00000041331	4331	-1	ENSMUST00000173220	1126	-1	ENSMUST00000056357	4297	-1	ENSMUST00000067176	781	-1	ENSMUST00000049784	5286	-1	ENSMUST00000095320	559	-1	ENSMUST00000105051	152	-1
ENSMUST00000110043	1184	1	ENSMUST00000027404	464	-1	ENSMUST00000013693	959	-1	ENSMUST00000065330	1725	-1	ENSMUST00000041331	4652	-1	ENSMUST00000173220	1640	-1	ENSMUST00000056357	977	-1	ENSMUST00000171588	153	-1	ENSMUST00000081966	20	-1	ENSMUST00000095320	614	-1	ENSMUST00000105051	189	-1
ENSMUST00000110043	1319	1	ENSMUST00000027404	875	-1	ENSMUST00000071944	117	-1	ENSMUST00000065330	1960	-1	ENSMUST00000082437	1118	-1	ENSMUST00000173220	3750	-1	ENSMUST00000051008	1417	-1	ENSMUST00000171588	3307	-1	ENSMUST00000081966	460	-1	ENSMUST00000095323	1671	-1	ENSMUST00000105051	26	-1
ENSMUST00000110043	977	1	ENSMUST00000094841	1390	-1	ENSMUST00000071944	2366	-1	ENSMUST00000065330	205	-1	ENSMUST00000082437	1306	-1	ENSMUST00000173220	3915	-1	ENSMUST00000051008	153	-1	ENSMUST00000171588	4211	-1	ENSMUST00000081966	48	-1	ENSMUST00000095323	2036	-1	ENSMUST00000105051	688	-1
ENSMUST00000110048	3196	1	ENSMUST00000094841	1529	-1	ENSMUST00000071944	255	-1	ENSMUST00000065330	2067	-1	ENSMUST00000082437	1371	-1	ENSMUST00000173220	483	-1	ENSMUST00000051008	1864	-1	ENSMUST00000171588	7553	-1	ENSMUST00000081966	56	-1	ENSMUST00000095323	255	-1	ENSMUST00000105051	992	-1
ENSMUST00000110052	3557	1	ENSMUST00000094841	1880	-1	ENSMUST00000071944	781	-1	ENSMUST00000065330	2074	-1	ENSMUST00000082437	534	-1	ENSMUST00000106616	1459	-1	ENSMUST00000051008	1951	-1	ENSMUST00000171588	8171	-1	ENSMUST00000076737	1498	-1	ENSMUST00000095323	467	-1	ENSMUST00000105052	49	-1
ENSMUST00000110052	5096	1	ENSMUST00000094841	981	-1	ENSMUST00000031127	1941	-1	ENSMUST00000065330	585	-1	ENSMUST00000082437	719	-1	ENSMUST00000106616	1882	-1	ENSMUST00000109201	103	-1	ENSMUST00000171588	843	-1	ENSMUST00000076737	2572	-1	ENSMUST00000095326	1271	-1	ENSMUST00000105052	63	-1
ENSMUST00000110053	194	1	ENSMUST00000087122	1624	-1	ENSMUST00000031127	2262	-1	ENSMUST00000034869	1509	-1	ENSMUST00000082437	839	-1	ENSMUST00000106616	2493	-1	ENSMUST00000109201	434	-1	ENSMUST00000067198	637	-1	ENSMUST00000076737	3496	-1	ENSMUST00000095326	1627	-1	ENSMUST00000105052	717	-1
ENSMUST00000110057	1352	1	ENSMUST00000087122	661	-1	ENSMUST00000031127	3157	-1	ENSMUST00000034869	1597	-1	ENSMUST00000036904	2280	-1	ENSMUST00000106616	2520	-1	ENSMUST00000109201	573	-1	ENSMUST00000067198	648	-1	ENSMUST00000076737	3827	-1	ENSMUST00000095326	2597	-1	ENSMUST00000105052	904	-1
ENSMUST00000110057	1521	1	ENSMUST00000087122	7695	-1	ENSMUST00000031127	83	-1	ENSMUST00000034869	1662	-1	ENSMUST00000036904	2439	-1	ENSMUST00000106616	3219	-1	ENSMUST00000109201	70	-1	ENSMUST00000067198	805	-1	ENSMUST00000076737	522	-1	ENSMUST00000095326	430	-1	ENSMUST00000105053	199	-1
ENSMUST00000110057	1583	1	ENSMUST00000087122	798	-1	ENSMUST00000031127	881	-1	ENSMUST00000034869	1773	-1	ENSMUST00000036904	3009	-1	ENSMUST00000120339	1163	-1	ENSMUST00000109201	749	-1	ENSMUST00000067198	837	-1	ENSMUST00000076737	874	-1	ENSMUST00000084674	1017	-1	ENSMUST00000105053	5	-1
ENSMUST00000110057	1605	1	ENSMUST00000087122	9633	-1	ENSMUST00000162372	1777	-1	ENSMUST00000034869	1839	-1	ENSMUST00000036904	3796	-1	ENSMUST00000120339	1265	-1	ENSMUST00000061372	1165	-1	ENSMUST00000131379	1038	-1	ENSMUST00000076379	54	-1	ENSMUST00000084674	1325	-1	ENSMUST00000105053	599	-1
ENSMUST00000110057	1848	1	ENSMUST00000027409	2667	-1	ENSMUST00000162372	1828	-1	ENSMUST00000034874	1164	-1	ENSMUST00000036904	4003	-1	ENSMUST00000120339	1421	-1	ENSMUST00000061372	1559	-1	ENSMUST00000131379	258	-1	ENSMUST00000076379	699	-1	ENSMUST00000084674	1459	-1	ENSMUST00000105053	756	-1
ENSMUST00000110057	1878	1	ENSMUST00000027409	2692	-1	ENSMUST00000162372	2212	-1	ENSMUST00000034874	1459	-1	ENSMUST00000036937	1274	-1	ENSMUST00000120339	2088	-1	ENSMUST00000061372	2068	-1	ENSMUST00000131379	366	-1	ENSMUST00000076379	833	-1	ENSMUST00000084674	264	-1	ENSMUST00000105053	775	-1
ENSMUST00000110057	1969	1	ENSMUST00000027409	2833	-1	ENSMUST00000162372	2372	-1	ENSMUST00000034874	1497	-1	ENSMUST00000036937	1439	-1	ENSMUST00000120339	359	-1	ENSMUST00000061372	830	-1	ENSMUST00000067215	163	-1	ENSMUST00000076379	902	-1	ENSMUST00000084674	769	-1	ENSMUST00000105053	82	-1
ENSMUST00000110057	2132	1	ENSMUST00000027409	355	-1	ENSMUST00000162372	3601	-1	ENSMUST00000034874	325	-1	ENSMUST00000036937	2692	-1	ENSMUST00000120339	6	-1	ENSMUST00000052702	1044	-1	ENSMUST00000067215	1704	-1	ENSMUST00000044231	1464	-1	ENSMUST00000095345	1052	-1	ENSMUST00000105054	441	-1
ENSMUST00000110057	2153	1	ENSMUST00000027409	665	-1	ENSMUST00000031131	119	-1	ENSMUST00000034874	466	-1	ENSMUST00000036937	2990	-1	ENSMUST00000091789	1398	-1	ENSMUST00000052702	316	-1	ENSMUST00000067215	2480	-1	ENSMUST00000044231	1588	-1	ENSMUST00000095345	1459	-1	ENSMUST00000105054	746	-1
ENSMUST00000110057	2216	1	ENSMUST00000171858	2110	-1	ENSMUST00000031131	304	-1	ENSMUST00000171927	1019	-1	ENSMUST00000040002	190	-1	ENSMUST00000091789	1981	-1	ENSMUST00000052702	398	-1	ENSMUST00000067215	479	-1	ENSMUST00000044231	347	-1	ENSMUST00000095345	1783	-1	ENSMUST00000105054	828	-1
ENSMUST00000110057	2342	1	ENSMUST00000171858	2499	-1	ENSMUST00000031131	399	-1	ENSMUST00000171927	1290	-1	ENSMUST00000040002	285	-1	ENSMUST00000091789	2543	-1	ENSMUST00000052702	874	-1	ENSMUST00000120129	2115	-1	ENSMUST00000044231	470	-1	ENSMUST00000095345	938	-1	ENSMUST00000105054	858	-1
ENSMUST00000110057	2345	1	ENSMUST00000171858	2635	-1	ENSMUST00000031131	743	-1	ENSMUST00000171927	1652	-1	ENSMUST00000040002	35	-1	ENSMUST00000091789	2896	-1	ENSMUST00000052702	989	-1	ENSMUST00000120129	2658	-1	ENSMUST00000044231	624	-1	ENSMUST00000095375	1008	-1	ENSMUST00000105055	143	-1
ENSMUST00000110057	2440	1	ENSMUST00000113567	1119	-1	ENSMUST00000113531	1826	-1	ENSMUST00000171927	2101	-1	ENSMUST00000040002	545	-1	ENSMUST00000091789	3323	-1	ENSMUST00000006366	113	-1	ENSMUST00000120129	3598	-1	ENSMUST00000073104	2135	-1	ENSMUST00000095375	1415	-1	ENSMUST00000105055	158	-1
ENSMUST00000110057	2520	1	ENSMUST00000113567	1199	-1	ENSMUST00000113531	2475	-1	ENSMUST00000171927	304	-1	ENSMUST00000040002	959	-1	ENSMUST00000091789	471	-1	ENSMUST00000006366	2982	-1	ENSMUST00000120129	4316	-1	ENSMUST00000073104	2944	-1	ENSMUST00000095375	1430	-1	ENSMUST00000105055	202	-1
ENSMUST00000110057	2783	1	ENSMUST00000113567	2689	-1	ENSMUST00000113531	329	-1	ENSMUST00000171927	590	-1	ENSMUST00000041353	1329	-1	ENSMUST00000047687	1755	-1	ENSMUST00000006366	3028	-1	ENSMUST00000120129	6444	-1	ENSMUST00000073104	3690	-1	ENSMUST00000095375	1751	-1	ENSMUST00000105055	292	-1
ENSMUST00000110057	680	1	ENSMUST00000113567	4275	-1	ENSMUST00000075452	3857	-1	ENSMUST00000170397	1552	-1	ENSMUST00000041353	159	-1	ENSMUST00000047687	1981	-1	ENSMUST00000006366	370	-1	ENSMUST00000088495	183	-1	ENSMUST00000073104	385	-1	ENSMUST00000095375	540	-1	ENSMUST00000105055	60	-1
ENSMUST00000110057	710	1	ENSMUST00000113567	5524	-1	ENSMUST00000075452	4379	-1	ENSMUST00000170397	1729	-1	ENSMUST00000041353	165	-1	ENSMUST00000047687	2233	-1	ENSMUST00000062990	1708	-1	ENSMUST00000088495	542	-1	ENSMUST00000073104	574	-1	ENSMUST00000095375	966	-1	ENSMUST00000105056	33	-1
ENSMUST00000110057	820	1	ENSMUST00000027414	2340	-1	ENSMUST00000075452	5601	-1	ENSMUST00000170397	2280	-1	ENSMUST00000041353	807	-1	ENSMUST00000047687	2653	-1	ENSMUST00000062990	416	-1	ENSMUST00000088495	638	-1	ENSMUST00000075177	254	-1	ENSMUST00000095391	188	-1	ENSMUST00000105056	439	-1
ENSMUST00000110057	994	1	ENSMUST00000027414	342	-1	ENSMUST00000075452	5827	-1	ENSMUST00000170397	471	-1	ENSMUST00000041353	903	-1	ENSMUST00000047687	3140	-1	ENSMUST00000062990	58	-1	ENSMUST00000088495	646	-1	ENSMUST00000075177	407	-1	ENSMUST00000095391	420	-1	ENSMUST00000105056	590	-1
ENSMUST00000110081	2049	1	ENSMUST00000027414	3869	-1	ENSMUST00000075452	6095	-1	ENSMUST00000170397	648	-1	ENSMUST00000041357	1200	-1	ENSMUST00000055408	1567	-1	ENSMUST00000062990	594	-1	ENSMUST00000088495	668	-1	ENSMUST00000075177	462	-1	ENSMUST00000095391	609	-1	ENSMUST00000105056	751	-1
ENSMUST00000110081	2098	1	ENSMUST00000027414	4031	-1	ENSMUST00000075452	6366	-1	ENSMUST00000034878	1330	-1	ENSMUST00000041357	41	-1	ENSMUST00000055408	1829	-1	ENSMUST00000055313	1392	-1	ENSMUST00000167673	2117	-1	ENSMUST00000075177	503	-1	ENSMUST00000095391	676	-1	ENSMUST00000105057	33	-1
ENSMUST00000110081	2104	1	ENSMUST00000027414	823	-1	ENSMUST00000168162	2535	-1	ENSMUST00000034878	2257	-1	ENSMUST00000041357	45	-1	ENSMUST00000055408	2317	-1	ENSMUST00000055313	15	-1	ENSMUST00000167673	2159	-1	ENSMUST00000075177	64	-1	ENSMUST00000095391	897	-1	ENSMUST00000105057	499	-1
ENSMUST00000110081	2407	1	ENSMUST00000027421	361	-1	ENSMUST00000168162	2947	-1	ENSMUST00000034878	2908	-1	ENSMUST00000041357	488	-1	ENSMUST00000055408	442	-1	ENSMUST00000055313	193	-1	ENSMUST00000167673	262	-1	ENSMUST00000075177	854	-1	ENSMUST00000095391	947	-1	ENSMUST00000105057	721	-1
ENSMUST00000110082	1441	1	ENSMUST00000027421	4794	-1	ENSMUST00000168162	3326	-1	ENSMUST00000034878	3316	-1	ENSMUST00000041357	704	-1	ENSMUST00000055408	657	-1	ENSMUST00000055313	557	-1	ENSMUST00000167673	400	-1	ENSMUST00000077452	116	-1	ENSMUST00000095394	531	-1	ENSMUST00000105058	101	-1
ENSMUST00000110087	2556	1	ENSMUST00000027421	5495	-1	ENSMUST00000168162	4440	-1	ENSMUST00000034878	473	-1	ENSMUST00000041357	773	-1	ENSMUST00000055408	703	-1	ENSMUST00000055313	824	-1	ENSMUST00000161592	1161	-1	ENSMUST00000077452	85	-1	ENSMUST00000095394	536	-1	ENSMUST00000105058	109	-1
ENSMUST00000110087	2728	1	ENSMUST00000027421	7612	-1	ENSMUST00000168162	4497	-1	ENSMUST00000034879	1424	-1	ENSMUST00000036976	125	-1	ENSMUST00000040390	161	-1	ENSMUST00000061030	1127	-1	ENSMUST00000161592	213	-1	ENSMUST00000077452	91	-1	ENSMUST00000095394	555	-1	ENSMUST00000105058	123	-1
ENSMUST00000110089	1303	1	ENSMUST00000027421	8640	-1	ENSMUST00000168162	4790	-1	ENSMUST00000034879	1886	-1	ENSMUST00000036976	236	-1	ENSMUST00000040390	213	-1	ENSMUST00000061030	12	-1	ENSMUST00000161592	2217	-1	ENSMUST00000034173	1087	-1	ENSMUST00000095394	77	-1	ENSMUST00000105058	147	-1
ENSMUST00000110089	1630	1	ENSMUST00000027421	885	-1	ENSMUST00000031144	1164	-1	ENSMUST00000034879	2632	-1	ENSMUST00000036976	292	-1	ENSMUST00000040390	60	-1	ENSMUST00000061030	1396	-1	ENSMUST00000161592	320	-1	ENSMUST00000034173	1217	-1	ENSMUST00000095394	913	-1	ENSMUST00000105058	734	-1
ENSMUST00000110089	2598	1	ENSMUST00000027422	2362	-1	ENSMUST00000031144	1800	-1	ENSMUST00000034879	2857	-1	ENSMUST00000120691	1709	-1	ENSMUST00000103230	235	-1	ENSMUST00000061030	1506	-1	ENSMUST00000161592	3673	-1	ENSMUST00000034173	1503	-1	ENSMUST00000095395	118	-1	ENSMUST00000105059	53	-1
ENSMUST00000110089	646	1	ENSMUST00000027422	2409	-1	ENSMUST00000031144	1891	-1	ENSMUST00000034879	59	-1	ENSMUST00000120691	2541	-1	ENSMUST00000103230	77	-1	ENSMUST00000061030	1514	-1	ENSMUST00000067284	1308	-1	ENSMUST00000034173	470	-1	ENSMUST00000095395	28	-1	ENSMUST00000105059	746	-1
ENSMUST00000110089	749	1	ENSMUST00000027422	3057	-1	ENSMUST00000031144	590	-1	ENSMUST00000034879	911	-1	ENSMUST00000120691	2769	-1	ENSMUST00000103230	837	-1	ENSMUST00000062377	100	-1	ENSMUST00000067284	1620	-1	ENSMUST00000034173	764	-1	ENSMUST00000095395	92	-1	ENSMUST00000105059	843	-1
ENSMUST00000110089	783	1	ENSMUST00000027425	1328	-1	ENSMUST00000031144	640	-1	ENSMUST00000034881	183	-1	ENSMUST00000120691	4706	-1	ENSMUST00000103230	84	-1	ENSMUST00000062377	1141	-1	ENSMUST00000067284	2093	-1	ENSMUST00000034173	809	-1	ENSMUST00000095396	26	-1	ENSMUST00000105059	949	-1
ENSMUST00000110092	1346	1	ENSMUST00000027425	1923	-1	ENSMUST00000031144	648	-1	ENSMUST00000034881	289	-1	ENSMUST00000120691	760	-1	ENSMUST00000056962	1131	-1	ENSMUST00000062377	1182	-1	ENSMUST00000067284	2376	-1	ENSMUST00000071557	271	-1	ENSMUST00000095396	353	-1	ENSMUST00000105059	995	-1
ENSMUST00000110109	3802	1	ENSMUST00000027425	262	-1	ENSMUST00000031145	1176	-1	ENSMUST00000034881	560	-1	ENSMUST00000049395	1097	-1	ENSMUST00000056962	501	-1	ENSMUST00000062377	347	-1	ENSMUST00000067284	756	-1	ENSMUST00000071557	36	-1	ENSMUST00000095396	403	-1	ENSMUST00000105060	109	-1
ENSMUST00000110113	1251	1	ENSMUST00000027425	66	-1	ENSMUST00000031145	270	-1	ENSMUST00000034881	585	-1	ENSMUST00000049395	1379	-1	ENSMUST00000056962	801	-1	ENSMUST00000062377	558	-1	ENSMUST00000067284	823	-1	ENSMUST00000071557	628	-1	ENSMUST00000095396	419	-1	ENSMUST00000105060	94	-1
ENSMUST00000110113	1314	1	ENSMUST00000027425	664	-1	ENSMUST00000031145	332	-1	ENSMUST00000071750	1016	-1	ENSMUST00000049395	1688	-1	ENSMUST00000056962	858	-1	ENSMUST00000062377	61	-1	ENSMUST00000067288	324	-1	ENSMUST00000071557	64	-1	ENSMUST00000095396	596	-1	ENSMUST00000105061	64	-1
ENSMUST00000110113	1353	1	ENSMUST00000027426	444	-1	ENSMUST00000031145	562	-1	ENSMUST00000071750	11083	-1	ENSMUST00000049395	2356	-1	ENSMUST00000047888	1173	-1	ENSMUST00000051431	3558	-1	ENSMUST00000067288	426	-1	ENSMUST00000071557	906	-1	ENSMUST00000118532	1027	-1	ENSMUST00000105061	80	-1
ENSMUST00000110113	1360	1	ENSMUST00000027426	484	-1	ENSMUST00000031146	269	-1	ENSMUST00000071750	5233	-1	ENSMUST00000049395	69	-1	ENSMUST00000047888	1389	-1	ENSMUST00000051431	3596	-1	ENSMUST00000067288	626	-1	ENSMUST00000072940	1663	-1	ENSMUST00000118532	122	-1	ENSMUST00000105061	94	-1
ENSMUST00000110113	1368	1	ENSMUST00000027426	500	-1	ENSMUST00000031146	59	-1	ENSMUST00000071750	5558	-1	ENSMUST00000041367	1038	-1	ENSMUST00000047888	168	-1	ENSMUST00000051431	3691	-1	ENSMUST00000067288	86	-1	ENSMUST00000072940	2251	-1	ENSMUST00000118532	1313	-1	ENSMUST00000105062	49	-1
ENSMUST00000110113	1493	1	ENSMUST00000027426	553	-1	ENSMUST00000031146	760	-1	ENSMUST00000071750	6230	-1	ENSMUST00000041367	1438	-1	ENSMUST00000047888	374	-1	ENSMUST00000051431	415	-1	ENSMUST00000067288	879	-1	ENSMUST00000072940	483	-1	ENSMUST00000118532	1915	-1	ENSMUST00000105062	64	-1
ENSMUST00000110113	1650	1	ENSMUST00000027426	943	-1	ENSMUST00000031146	811	-1	ENSMUST00000071750	8649	-1	ENSMUST00000041367	1467	-1	ENSMUST00000047888	389	-1	ENSMUST00000051431	4843	-1	ENSMUST00000109355	1102	-1	ENSMUST00000072940	876	-1	ENSMUST00000118532	1943	-1	ENSMUST00000105063	34	-1
ENSMUST00000110113	1716	1	ENSMUST00000052854	1091	-1	ENSMUST00000031148	2430	-1	ENSMUST00000034883	1111	-1	ENSMUST00000041367	1985	-1	ENSMUST00000047888	893	-1	ENSMUST00000106886	14	-1	ENSMUST00000109355	1379	-1	ENSMUST00000099056	289	-1	ENSMUST00000118532	856	-1	ENSMUST00000105063	49	-1
ENSMUST00000110116	4075	1	ENSMUST00000052854	377	-1	ENSMUST00000031148	3546	-1	ENSMUST00000034883	396	-1	ENSMUST00000041367	869	-1	ENSMUST00000042227	1197	-1	ENSMUST00000106886	157	-1	ENSMUST00000109355	1665	-1	ENSMUST00000099056	523	-1	ENSMUST00000095424	116	-1	ENSMUST00000105064	40	-1
ENSMUST00000110116	4320	1	ENSMUST00000052854	565	-1	ENSMUST00000031148	4784	-1	ENSMUST00000034883	585	-1	ENSMUST00000041369	1813	-1	ENSMUST00000042227	1930	-1	ENSMUST00000106886	441	-1	ENSMUST00000109355	756	-1	ENSMUST00000099056	59	-1	ENSMUST00000095424	143	-1	ENSMUST00000105064	55	-1
ENSMUST00000110121	4755	1	ENSMUST00000052854	640	-1	ENSMUST00000031148	6418	-1	ENSMUST00000034883	786	-1	ENSMUST00000041369	2619	-1	ENSMUST00000042227	392	-1	ENSMUST00000106886	635	-1	ENSMUST00000109355	864	-1	ENSMUST00000077585	116	-1	ENSMUST00000095424	7	-1	ENSMUST00000105065	64	-1
ENSMUST00000110121	5093	1	ENSMUST00000052854	837	-1	ENSMUST00000031148	7369	-1	ENSMUST00000034883	858	-1	ENSMUST00000041369	3556	-1	ENSMUST00000042227	587	-1	ENSMUST00000106886	897	-1	ENSMUST00000169862	1549	-1	ENSMUST00000077585	286	-1	ENSMUST00000095430	228	-1	ENSMUST00000105065	79	-1
ENSMUST00000110121	5144	1	ENSMUST00000052854	922	-1	ENSMUST00000031148	83	-1	ENSMUST00000034883	922	-1	ENSMUST00000041369	836	-1	ENSMUST00000042227	902	-1	ENSMUST00000051346	196	-1	ENSMUST00000169862	2784	-1	ENSMUST00000077585	326	-1	ENSMUST00000095430	275	-1	ENSMUST00000105067	64	-1
ENSMUST00000110121	5161	1	ENSMUST00000165824	1075	-1	ENSMUST00000113399	128	-1	ENSMUST00000061799	1708	-1	ENSMUST00000161028	1447	-1	ENSMUST00000115733	1487	-1	ENSMUST00000051346	209	-1	ENSMUST00000169862	2991	-1	ENSMUST00000077585	353	-1	ENSMUST00000095430	336	-1	ENSMUST00000105067	79	-1
ENSMUST00000110121	5222	1	ENSMUST00000165824	1763	-1	ENSMUST00000113399	1418	-1	ENSMUST00000061799	1876	-1	ENSMUST00000161028	2476	-1	ENSMUST00000115733	2452	-1	ENSMUST00000051346	379	-1	ENSMUST00000169862	420	-1	ENSMUST00000077585	908	-1	ENSMUST00000095430	596	-1	ENSMUST00000105068	49	-1
ENSMUST00000110121	5295	1	ENSMUST00000165824	252	-1	ENSMUST00000113399	4534	-1	ENSMUST00000061799	2038	-1	ENSMUST00000161028	4295	-1	ENSMUST00000115733	3485	-1	ENSMUST00000094097	122	-1	ENSMUST00000169862	4416	-1	ENSMUST00000079639	104	-1	ENSMUST00000084207	1092	-1	ENSMUST00000105068	64	-1
ENSMUST00000110121	5716	1	ENSMUST00000165824	752	-1	ENSMUST00000113399	4553	-1	ENSMUST00000061799	215	-1	ENSMUST00000161028	4847	-1	ENSMUST00000115733	4028	-1	ENSMUST00000094097	1412	-1	ENSMUST00000067318	277	-1	ENSMUST00000079639	203	-1	ENSMUST00000084207	291	-1	ENSMUST00000105069	61	-1
ENSMUST00000110121	5726	1	ENSMUST00000165824	942	-1	ENSMUST00000113399	694	-1	ENSMUST00000061799	2301	-1	ENSMUST00000161028	491	-1	ENSMUST00000115733	4746	-1	ENSMUST00000094097	1583	-1	ENSMUST00000067318	341	-1	ENSMUST00000079639	228	-1	ENSMUST00000084207	3659	-1	ENSMUST00000105069	76	-1
ENSMUST00000110121	5914	1	ENSMUST00000027431	1207	-1	ENSMUST00000031160	1193	-1	ENSMUST00000061799	730	-1	ENSMUST00000161028	5497	-1	ENSMUST00000038075	1040	-1	ENSMUST00000094097	2403	-1	ENSMUST00000067318	361	-1	ENSMUST00000079639	328	-1	ENSMUST00000084207	4369	-1	ENSMUST00000105070	64	-1
ENSMUST00000110132	1014	1	ENSMUST00000027431	153	-1	ENSMUST00000031160	1428	-1	ENSMUST00000176250	1370	-1	ENSMUST00000035852	1229	-1	ENSMUST00000038075	199	-1	ENSMUST00000094097	745	-1	ENSMUST00000171904	1185	-1	ENSMUST00000072404	120	-1	ENSMUST00000084207	4499	-1	ENSMUST00000105070	79	-1
ENSMUST00000110132	1051	1	ENSMUST00000027431	264	-1	ENSMUST00000031160	2023	-1	ENSMUST00000176250	1768	-1	ENSMUST00000035852	1381	-1	ENSMUST00000038075	382	-1	ENSMUST00000058981	418	-1	ENSMUST00000171904	1387	-1	ENSMUST00000072404	134	-1	ENSMUST00000078869	1156	-1	ENSMUST00000105071	113	-1
ENSMUST00000110132	1064	1	ENSMUST00000027431	307	-1	ENSMUST00000031160	2178	-1	ENSMUST00000176250	2026	-1	ENSMUST00000035852	553	-1	ENSMUST00000038075	778	-1	ENSMUST00000058981	452	-1	ENSMUST00000171904	1560	-1	ENSMUST00000072404	612	-1	ENSMUST00000078869	3	-1	ENSMUST00000105071	49	-1
ENSMUST00000110167	569	1	ENSMUST00000027431	433	-1	ENSMUST00000031160	2382	-1	ENSMUST00000176250	2493	-1	ENSMUST00000035852	721	-1	ENSMUST00000100250	1349	-1	ENSMUST00000058981	505	-1	ENSMUST00000171904	1593	-1	ENSMUST00000072404	71	-1	ENSMUST00000078869	332	-1	ENSMUST00000105071	64	-1
ENSMUST00000110168	1239	1	ENSMUST00000027431	53	-1	ENSMUST00000031161	1295	-1	ENSMUST00000176250	2697	-1	ENSMUST00000035852	760	-1	ENSMUST00000100250	1395	-1	ENSMUST00000058981	583	-1	ENSMUST00000171904	193	-1	ENSMUST00000072404	767	-1	ENSMUST00000078869	379	-1	ENSMUST00000105072	61	-1
ENSMUST00000110168	1243	1	ENSMUST00000027432	1055	-1	ENSMUST00000031161	1533	-1	ENSMUST00000176250	2771	-1	ENSMUST00000109986	1178	-1	ENSMUST00000100250	1485	-1	ENSMUST00000034488	1284	-1	ENSMUST00000171904	884	-1	ENSMUST00000072404	844	-1	ENSMUST00000078869	424	-1	ENSMUST00000105072	76	-1
ENSMUST00000110168	1619	1	ENSMUST00000027432	3066	-1	ENSMUST00000031161	1632	-1	ENSMUST00000034889	1108	-1	ENSMUST00000109986	2408	-1	ENSMUST00000100250	970	-1	ENSMUST00000034488	1318	-1	ENSMUST00000067360	1186	-1	ENSMUST00000076228	130	-1	ENSMUST00000078869	784	-1	ENSMUST00000105073	79	-1
ENSMUST00000110168	2218	1	ENSMUST00000027432	466	-1	ENSMUST00000031161	70	-1	ENSMUST00000034889	1331	-1	ENSMUST00000109986	3398	-1	ENSMUST00000052249	1109	-1	ENSMUST00000034488	281	-1	ENSMUST00000067360	1463	-1	ENSMUST00000076228	2099	-1	ENSMUST00000095450	158	-1	ENSMUST00000105074	64	-1
ENSMUST00000110168	2426	1	ENSMUST00000027432	51	-1	ENSMUST00000031161	988	-1	ENSMUST00000034889	1376	-1	ENSMUST00000109986	4880	-1	ENSMUST00000052249	1298	-1	ENSMUST00000034488	34	-1	ENSMUST00000067360	1923	-1	ENSMUST00000076228	424	-1	ENSMUST00000095450	215	-1	ENSMUST00000105074	79	-1
ENSMUST00000110168	3069	1	ENSMUST00000027438	2938	-1	ENSMUST00000080359	1796	-1	ENSMUST00000034889	1993	-1	ENSMUST00000109986	6978	-1	ENSMUST00000052249	1663	-1	ENSMUST00000034488	475	-1	ENSMUST00000067360	2337	-1	ENSMUST00000076228	929	-1	ENSMUST00000095450	435	-1	ENSMUST00000105075	49	-1
ENSMUST00000110168	3575	1	ENSMUST00000027438	3859	-1	ENSMUST00000080359	4356	-1	ENSMUST00000034889	2460	-1	ENSMUST00000037141	4863	-1	ENSMUST00000052249	190	-1	ENSMUST00000034488	515	-1	ENSMUST00000067360	573	-1	ENSMUST00000068580	22	-1	ENSMUST00000095450	53	-1	ENSMUST00000105075	64	-1
ENSMUST00000110168	4133	1	ENSMUST00000027438	5483	-1	ENSMUST00000080359	4875	-1	ENSMUST00000068664	3557	-1	ENSMUST00000037141	5954	-1	ENSMUST00000052249	771	-1	ENSMUST00000055502	115	-1	ENSMUST00000057837	11	-1	ENSMUST00000068580	239	-1	ENSMUST00000095450	656	-1	ENSMUST00000105076	64	-1
ENSMUST00000110168	626	1	ENSMUST00000027438	6267	-1	ENSMUST00000080359	5719	-1	ENSMUST00000068664	4374	-1	ENSMUST00000037141	6694	-1	ENSMUST00000052249	832	-1	ENSMUST00000055502	294	-1	ENSMUST00000057837	406	-1	ENSMUST00000068580	524	-1	ENSMUST00000095450	990	-1	ENSMUST00000105076	79	-1
ENSMUST00000110168	671	1	ENSMUST00000027438	6852	-1	ENSMUST00000080359	6041	-1	ENSMUST00000068664	5884	-1	ENSMUST00000176824	1635	-1	ENSMUST00000112572	2729	-1	ENSMUST00000055502	586	-1	ENSMUST00000057837	443	-1	ENSMUST00000068580	589	-1	ENSMUST00000164148	1214	-1	ENSMUST00000105077	478	-1
ENSMUST00000110168	692	1	ENSMUST00000027438	7982	-1	ENSMUST00000080359	6530	-1	ENSMUST00000068664	823	-1	ENSMUST00000176824	1671	-1	ENSMUST00000112572	2843	-1	ENSMUST00000055502	7	-1	ENSMUST00000057837	492	-1	ENSMUST00000073926	161	-1	ENSMUST00000164148	1565	-1	ENSMUST00000105077	489	-1
ENSMUST00000110199	1550	1	ENSMUST00000027451	2136	-1	ENSMUST00000031167	1073	-1	ENSMUST00000034896	1317	-1	ENSMUST00000176824	3084	-1	ENSMUST00000112572	3567	-1	ENSMUST00000052910	1112	-1	ENSMUST00000057837	84	-1	ENSMUST00000073926	219	-1	ENSMUST00000164148	651	-1	ENSMUST00000105077	589	-1
ENSMUST00000110218	1405	1	ENSMUST00000027451	3660	-1	ENSMUST00000031167	1540	-1	ENSMUST00000034896	2219	-1	ENSMUST00000176824	486	-1	ENSMUST00000112572	3589	-1	ENSMUST00000052910	1351	-1	ENSMUST00000067375	167	-1	ENSMUST00000073926	343	-1	ENSMUST00000164148	730	-1	ENSMUST00000105077	642	-1
ENSMUST00000110218	375	1	ENSMUST00000027451	5162	-1	ENSMUST00000031167	1962	-1	ENSMUST00000034896	660	-1	ENSMUST00000176824	5334	-1	ENSMUST00000112572	4266	-1	ENSMUST00000052910	1438	-1	ENSMUST00000067375	209	-1	ENSMUST00000073926	388	-1	ENSMUST00000095458	1055	-1	ENSMUST00000105081	1131	-1
ENSMUST00000110255	1032	1	ENSMUST00000027451	6019	-1	ENSMUST00000031167	588	-1	ENSMUST00000034896	756	-1	ENSMUST00000037270	2874	-1	ENSMUST00000112572	567	-1	ENSMUST00000052910	391	-1	ENSMUST00000067375	304	-1	ENSMUST00000118463	384	-1	ENSMUST00000095458	1363	-1	ENSMUST00000105081	1443	-1
ENSMUST00000110255	1086	1	ENSMUST00000027440	1121	-1	ENSMUST00000031170	1029	-1	ENSMUST00000034896	847	-1	ENSMUST00000037270	3425	-1	ENSMUST00000064454	1605	-1	ENSMUST00000052910	804	-1	ENSMUST00000067375	36	-1	ENSMUST00000118463	672	-1	ENSMUST00000095458	1431	-1	ENSMUST00000105081	516	-1
ENSMUST00000110255	1342	1	ENSMUST00000027440	1135	-1	ENSMUST00000031170	1281	-1	ENSMUST00000113250	1766	-1	ENSMUST00000037270	3843	-1	ENSMUST00000064454	2194	-1	ENSMUST00000170461	185	-1	ENSMUST00000067375	576	-1	ENSMUST00000118463	71	-1	ENSMUST00000095458	799	-1	ENSMUST00000105081	631	-1
ENSMUST00000110255	1539	1	ENSMUST00000027440	772	-1	ENSMUST00000031170	1956	-1	ENSMUST00000113250	2322	-1	ENSMUST00000037270	3871	-1	ENSMUST00000064454	4477	-1	ENSMUST00000170461	2235	-1	ENSMUST00000067375	840	-1	ENSMUST00000118463	947	-1	ENSMUST00000095458	870	-1	ENSMUST00000105081	650	-1
ENSMUST00000110255	952	1	ENSMUST00000027440	899	-1	ENSMUST00000031170	2773	-1	ENSMUST00000113250	2384	-1	ENSMUST00000037270	4138	-1	ENSMUST00000064454	4912	-1	ENSMUST00000170461	2741	-1	ENSMUST00000106788	1110	-1	ENSMUST00000071184	137	-1	ENSMUST00000095458	925	-1	ENSMUST00000105085	142	-1
ENSMUST00000110262	1633	1	ENSMUST00000027440	927	-1	ENSMUST00000031170	850	-1	ENSMUST00000113250	2629	-1	ENSMUST00000037270	4429	-1	ENSMUST00000064454	5275	-1	ENSMUST00000170461	490	-1	ENSMUST00000106788	265	-1	ENSMUST00000071184	167	-1	ENSMUST00000095459	1131	-1	ENSMUST00000105085	197	-1
ENSMUST00000110262	1857	1	ENSMUST00000045897	1161	-1	ENSMUST00000113372	1173	-1	ENSMUST00000113250	3058	-1	ENSMUST00000075084	1247	-1	ENSMUST00000064454	928	-1	ENSMUST00000170461	832	-1	ENSMUST00000106788	714	-1	ENSMUST00000071184	272	-1	ENSMUST00000095459	1414	-1	ENSMUST00000105085	336	-1
ENSMUST00000110262	2266	1	ENSMUST00000045897	472	-1	ENSMUST00000113372	170	-1	ENSMUST00000070742	1563	-1	ENSMUST00000075084	650	-1	ENSMUST00000045972	1071	-1	ENSMUST00000057974	166	-1	ENSMUST00000106788	787	-1	ENSMUST00000071184	514	-1	ENSMUST00000095459	1536	-1	ENSMUST00000105087	112	-1
ENSMUST00000110262	2299	1	ENSMUST00000045897	489	-1	ENSMUST00000113372	45	-1	ENSMUST00000070742	1652	-1	ENSMUST00000075084	89	-1	ENSMUST00000045972	1429	-1	ENSMUST00000057974	26	-1	ENSMUST00000106788	979	-1	ENSMUST00000073261	23	-1	ENSMUST00000095459	396	-1	ENSMUST00000105087	167	-1
ENSMUST00000110262	2713	1	ENSMUST00000045897	840	-1	ENSMUST00000113372	600	-1	ENSMUST00000070742	278	-1	ENSMUST00000075084	926	-1	ENSMUST00000045972	3381	-1	ENSMUST00000057974	330	-1	ENSMUST00000067384	1337	-1	ENSMUST00000073261	309	-1	ENSMUST00000095459	952	-1	ENSMUST00000105087	205	-1
ENSMUST00000110272	1613	1	ENSMUST00000045897	896	-1	ENSMUST00000113333	1330	-1	ENSMUST00000070742	3524	-1	ENSMUST00000041391	1109	-1	ENSMUST00000045972	476	-1	ENSMUST00000057974	4	-1	ENSMUST00000067384	1703	-1	ENSMUST00000073261	54	-1	ENSMUST00000095473	1001	-1	ENSMUST00000105087	291	-1
ENSMUST00000110272	4648	1	ENSMUST00000027449	104	-1	ENSMUST00000113333	1961	-1	ENSMUST00000070742	3558	-1	ENSMUST00000041391	1387	-1	ENSMUST00000045972	512	-1	ENSMUST00000057974	401	-1	ENSMUST00000067384	2065	-1	ENSMUST00000077309	109	-1	ENSMUST00000095473	151	-1	ENSMUST00000105093	104	-1
ENSMUST00000110288	2519	1	ENSMUST00000027449	34	-1	ENSMUST00000113333	3239	-1	ENSMUST00000034900	154	-1	ENSMUST00000041391	3339	-1	ENSMUST00000110001	1135	-1	ENSMUST00000057974	697	-1	ENSMUST00000067384	475	-1	ENSMUST00000077309	15	-1	ENSMUST00000095473	747	-1	ENSMUST00000105093	140	-1
ENSMUST00000110297	1698	1	ENSMUST00000027449	481	-1	ENSMUST00000113333	3724	-1	ENSMUST00000034900	2044	-1	ENSMUST00000041391	596	-1	ENSMUST00000110001	1198	-1	ENSMUST00000062002	374	-1	ENSMUST00000067425	1652	-1	ENSMUST00000077309	371	-1	ENSMUST00000095473	75	-1	ENSMUST00000105093	183	-1
ENSMUST00000110297	1711	1	ENSMUST00000027449	812	-1	ENSMUST00000113333	438	-1	ENSMUST00000034900	638	-1	ENSMUST00000034597	144	-1	ENSMUST00000110001	1472	-1	ENSMUST00000062002	809	-1	ENSMUST00000067425	2178	-1	ENSMUST00000077309	427	-1	ENSMUST00000095474	380	-1	ENSMUST00000105093	390	-1
ENSMUST00000110297	2845	1	ENSMUST00000027449	836	-1	ENSMUST00000119014	1119	-1	ENSMUST00000034900	675	-1	ENSMUST00000034597	1620	-1	ENSMUST00000110001	1625	-1	ENSMUST00000062002	941	-1	ENSMUST00000067425	2209	-1	ENSMUST00000077309	479	-1	ENSMUST00000095474	46	-1	ENSMUST00000100754	1084	-1
ENSMUST00000110297	2870	1	ENSMUST00000068333	1207	-1	ENSMUST00000119014	20	-1	ENSMUST00000034900	769	-1	ENSMUST00000034597	2195	-1	ENSMUST00000112574	2652	-1	ENSMUST00000159964	1056	-1	ENSMUST00000067425	2262	-1	ENSMUST00000165324	241	-1	ENSMUST00000095474	496	-1	ENSMUST00000100754	1190	-1
ENSMUST00000110297	2892	1	ENSMUST00000068333	1385	-1	ENSMUST00000119014	3974	-1	ENSMUST00000034903	228	-1	ENSMUST00000034597	2497	-1	ENSMUST00000112574	489	-1	ENSMUST00000159964	2044	-1	ENSMUST00000067425	564	-1	ENSMUST00000165324	310	-1	ENSMUST00000095474	84	-1	ENSMUST00000100754	307	-1
ENSMUST00000110305	1252	1	ENSMUST00000068333	1883	-1	ENSMUST00000119014	4172	-1	ENSMUST00000034903	373	-1	ENSMUST00000034597	798	-1	ENSMUST00000112574	587	-1	ENSMUST00000159964	2904	-1	ENSMUST00000061425	1088	-1	ENSMUST00000165324	382	-1	ENSMUST00000095487	1301	-1	ENSMUST00000100754	487	-1
ENSMUST00000110305	2167	1	ENSMUST00000068333	628	-1	ENSMUST00000031190	1251	-1	ENSMUST00000034903	39	-1	ENSMUST00000041398	21	-1	ENSMUST00000112574	791	-1	ENSMUST00000159964	3050	-1	ENSMUST00000061425	1329	-1	ENSMUST00000165324	606	-1	ENSMUST00000095487	1475	-1	ENSMUST00000100754	562	-1
ENSMUST00000110305	2452	1	ENSMUST00000068333	780	-1	ENSMUST00000031190	2677	-1	ENSMUST00000034903	397	-1	ENSMUST00000041398	29	-1	ENSMUST00000038374	1335	-1	ENSMUST00000159964	3078	-1	ENSMUST00000061425	537	-1	ENSMUST00000165324	612	-1	ENSMUST00000095487	1594	-1	ENSMUST00000105098	1357	-1
ENSMUST00000110305	2594	1	ENSMUST00000027455	1204	-1	ENSMUST00000031190	2950	-1	ENSMUST00000034903	771	-1	ENSMUST00000041398	467	-1	ENSMUST00000038374	1584	-1	ENSMUST00000056435	449	-1	ENSMUST00000061425	674	-1	ENSMUST00000165324	860	-1	ENSMUST00000095487	1715	-1	ENSMUST00000105098	2287	-1
ENSMUST00000110305	2606	1	ENSMUST00000027455	257	-1	ENSMUST00000031190	589	-1	ENSMUST00000034904	1945	-1	ENSMUST00000041398	607	-1	ENSMUST00000038374	1806	-1	ENSMUST00000056435	48	-1	ENSMUST00000044547	2174	-1	ENSMUST00000057029	1026	-1	ENSMUST00000095487	329	-1	ENSMUST00000105098	2310	-1
ENSMUST00000110305	2631	1	ENSMUST00000027455	59	-1	ENSMUST00000031190	681	-1	ENSMUST00000034904	2765	-1	ENSMUST00000041398	634	-1	ENSMUST00000038374	1853	-1	ENSMUST00000056435	565	-1	ENSMUST00000044547	2538	-1	ENSMUST00000057029	1115	-1	ENSMUST00000095487	957	-1	ENSMUST00000105098	379	-1
ENSMUST00000110305	2642	1	ENSMUST00000027455	85	-1	ENSMUST00000031190	76	-1	ENSMUST00000034904	318	-1	ENSMUST00000041398	743	-1	ENSMUST00000038374	1986	-1	ENSMUST00000056435	847	-1	ENSMUST00000044547	2549	-1	ENSMUST00000057029	1288	-1	ENSMUST00000095491	178	-1	ENSMUST00000105098	667	-1
ENSMUST00000110305	2768	1	ENSMUST00000027455	860	-1	ENSMUST00000081567	1099	-1	ENSMUST00000034905	1489	-1	ENSMUST00000039827	2544	-1	ENSMUST00000045289	1714	-1	ENSMUST00000056549	211	-1	ENSMUST00000044547	755	-1	ENSMUST00000057029	20	-1	ENSMUST00000095491	316	-1	ENSMUST00000105101	1078	-1
ENSMUST00000110305	2810	1	ENSMUST00000027455	878	-1	ENSMUST00000081567	1373	-1	ENSMUST00000034905	1982	-1	ENSMUST00000039827	3381	-1	ENSMUST00000045289	2555	-1	ENSMUST00000056549	476	-1	ENSMUST00000067429	1943	-1	ENSMUST00000057029	88	-1	ENSMUST00000095491	498	-1	ENSMUST00000105101	1595	-1
ENSMUST00000110305	2888	1	ENSMUST00000161002	114	-1	ENSMUST00000081567	1612	-1	ENSMUST00000034905	2055	-1	ENSMUST00000039827	4500	-1	ENSMUST00000045289	2708	-1	ENSMUST00000056549	524	-1	ENSMUST00000067429	1969	-1	ENSMUST00000111817	1676	-1	ENSMUST00000095500	1051	-1	ENSMUST00000105101	771	-1
ENSMUST00000110305	3346	1	ENSMUST00000161002	1270	-1	ENSMUST00000081567	3374	-1	ENSMUST00000034905	2392	-1	ENSMUST00000039827	5738	-1	ENSMUST00000045289	2949	-1	ENSMUST00000056549	586	-1	ENSMUST00000067429	3405	-1	ENSMUST00000111817	1963	-1	ENSMUST00000095500	1127	-1	ENSMUST00000105101	833	-1
ENSMUST00000110305	3584	1	ENSMUST00000161002	1512	-1	ENSMUST00000081567	760	-1	ENSMUST00000034905	3009	-1	ENSMUST00000039827	845	-1	ENSMUST00000045289	4417	-1	ENSMUST00000056549	694	-1	ENSMUST00000067429	709	-1	ENSMUST00000111817	2255	-1	ENSMUST00000095500	1269	-1	ENSMUST00000105102	1095	-1
ENSMUST00000110312	1012	1	ENSMUST00000161002	2049	-1	ENSMUST00000147854	1207	-1	ENSMUST00000049755	1206	-1	ENSMUST00000105854	162	-1	ENSMUST00000045289	4525	-1	ENSMUST00000056549	956	-1	ENSMUST00000098464	1130	-1	ENSMUST00000111817	307	-1	ENSMUST00000095500	1524	-1	ENSMUST00000105102	294	-1
ENSMUST00000110312	1057	1	ENSMUST00000161002	2279	-1	ENSMUST00000147854	1331	-1	ENSMUST00000049755	1350	-1	ENSMUST00000105854	2245	-1	ENSMUST00000042657	147	-1	ENSMUST00000059231	1092	-1	ENSMUST00000098464	1651	-1	ENSMUST00000111817	820	-1	ENSMUST00000095500	1598	-1	ENSMUST00000105102	3399	-1
ENSMUST00000110312	1372	1	ENSMUST00000027464	1100	-1	ENSMUST00000147854	2372	-1	ENSMUST00000049755	2788	-1	ENSMUST00000105854	3091	-1	ENSMUST00000042657	1669	-1	ENSMUST00000059231	1112	-1	ENSMUST00000098464	1690	-1	ENSMUST00000084640	2320	-1	ENSMUST00000049789	28	-1	ENSMUST00000105102	3434	-1
ENSMUST00000110312	4720	1	ENSMUST00000027464	1160	-1	ENSMUST00000147854	570	-1	ENSMUST00000049755	750	-1	ENSMUST00000105854	3859	-1	ENSMUST00000042657	2129	-1	ENSMUST00000059231	1144	-1	ENSMUST00000098464	399	-1	ENSMUST00000084640	373	-1	ENSMUST00000049789	4011	-1	ENSMUST00000105102	3543	-1
ENSMUST00000110312	4752	1	ENSMUST00000027464	977	-1	ENSMUST00000147854	856	-1	ENSMUST00000049755	772	-1	ENSMUST00000105854	4036	-1	ENSMUST00000042657	2283	-1	ENSMUST00000059231	1920	-1	ENSMUST00000067443	1254	-1	ENSMUST00000084640	4374	-1	ENSMUST00000049789	472	-1	ENSMUST00000098768	2111	-1
ENSMUST00000110320	206	1	ENSMUST00000086943	1800	-1	ENSMUST00000117455	1141	-1	ENSMUST00000058488	1062	-1	ENSMUST00000105854	430	-1	ENSMUST00000042657	2743	-1	ENSMUST00000060700	1013	-1	ENSMUST00000067443	2070	-1	ENSMUST00000084640	4552	-1	ENSMUST00000049789	4825	-1	ENSMUST00000098768	2463	-1
ENSMUST00000110320	222	1	ENSMUST00000086943	2179	-1	ENSMUST00000117455	1550	-1	ENSMUST00000058488	1214	-1	ENSMUST00000038750	12	-1	ENSMUST00000042657	439	-1	ENSMUST00000060700	1082	-1	ENSMUST00000067443	3151	-1	ENSMUST00000084640	4573	-1	ENSMUST00000049789	650	-1	ENSMUST00000098768	2480	-1
ENSMUST00000110320	255	1	ENSMUST00000086943	2255	-1	ENSMUST00000117455	2565	-1	ENSMUST00000058488	1316	-1	ENSMUST00000038750	295	-1	ENSMUST00000039720	1170	-1	ENSMUST00000060700	2093	-1	ENSMUST00000067443	3642	-1	ENSMUST00000080594	1070	-1	ENSMUST00000078431	1096	-1	ENSMUST00000098768	5447	-1
ENSMUST00000110320	3310	1	ENSMUST00000086943	236	-1	ENSMUST00000117455	2571	-1	ENSMUST00000058488	387	-1	ENSMUST00000038750	471	-1	ENSMUST00000039720	1876	-1	ENSMUST00000060700	829	-1	ENSMUST00000067443	3752	-1	ENSMUST00000080594	1114	-1	ENSMUST00000078431	115	-1	ENSMUST00000089534	1468	-1
ENSMUST00000110320	3338	1	ENSMUST00000086943	2690	-1	ENSMUST00000117455	460	-1	ENSMUST00000058488	480	-1	ENSMUST00000038750	640	-1	ENSMUST00000039720	2242	-1	ENSMUST00000058393	226	-1	ENSMUST00000067443	3932	-1	ENSMUST00000080594	1236	-1	ENSMUST00000078431	1287	-1	ENSMUST00000089534	3229	-1
ENSMUST00000110320	3714	1	ENSMUST00000027470	1357	-1	ENSMUST00000117455	776	-1	ENSMUST00000034910	1089	-1	ENSMUST00000133433	129	-1	ENSMUST00000039720	64	-1	ENSMUST00000058393	307	-1	ENSMUST00000052254	341	-1	ENSMUST00000080594	9	-1	ENSMUST00000078431	581	-1	ENSMUST00000089534	3295	-1
ENSMUST00000110320	3791	1	ENSMUST00000027470	1525	-1	ENSMUST00000031198	1090	-1	ENSMUST00000034910	198	-1	ENSMUST00000133433	1731	-1	ENSMUST00000039720	991	-1	ENSMUST00000058393	607	-1	ENSMUST00000052254	355	-1	ENSMUST00000079736	112	-1	ENSMUST00000078431	65	-1	ENSMUST00000089534	460	-1
ENSMUST00000110321	1573	1	ENSMUST00000027470	1821	-1	ENSMUST00000031198	1744	-1	ENSMUST00000034910	302	-1	ENSMUST00000133433	3394	-1	ENSMUST00000046233	2073	-1	ENSMUST00000058393	841	-1	ENSMUST00000052254	769	-1	ENSMUST00000079736	119	-1	ENSMUST00000095509	1064	-1	ENSMUST00000089534	702	-1
ENSMUST00000110321	2338	1	ENSMUST00000027470	283	-1	ENSMUST00000031198	2374	-1	ENSMUST00000034910	45	-1	ENSMUST00000133433	3815	-1	ENSMUST00000046233	2550	-1	ENSMUST00000058393	911	-1	ENSMUST00000052254	938	-1	ENSMUST00000079736	356	-1	ENSMUST00000095509	136	-1	ENSMUST00000099654	182	-1
ENSMUST00000110321	3469	1	ENSMUST00000027470	601	-1	ENSMUST00000031198	2552	-1	ENSMUST00000034910	581	-1	ENSMUST00000133433	537	-1	ENSMUST00000046233	2939	-1	ENSMUST00000058393	999	-1	ENSMUST00000067469	1128	-1	ENSMUST00000079736	458	-1	ENSMUST00000095509	1555	-1	ENSMUST00000099654	295	-1
ENSMUST00000110321	5196	1	ENSMUST00000027470	867	-1	ENSMUST00000031198	2647	-1	ENSMUST00000034910	732	-1	ENSMUST00000108821	385	-1	ENSMUST00000046233	3560	-1	ENSMUST00000051706	1475	-1	ENSMUST00000067469	405	-1	ENSMUST00000079736	511	-1	ENSMUST00000095509	696	-1	ENSMUST00000099654	303	-1
ENSMUST00000110325	2078	1	ENSMUST00000113235	1192	-1	ENSMUST00000031198	500	-1	ENSMUST00000034912	1299	-1	ENSMUST00000108821	411	-1	ENSMUST00000046233	720	-1	ENSMUST00000051706	1507	-1	ENSMUST00000067469	550	-1	ENSMUST00000078246	180	-1	ENSMUST00000095509	779	-1	ENSMUST00000105109	1039	-1
ENSMUST00000110325	2211	1	ENSMUST00000113235	1724	-1	ENSMUST00000031201	1217	-1	ENSMUST00000034912	3156	-1	ENSMUST00000108821	690	-1	ENSMUST00000097811	1176	-1	ENSMUST00000051706	226	-1	ENSMUST00000067469	884	-1	ENSMUST00000078246	297	-1	ENSMUST00000095510	123	-1	ENSMUST00000105109	1393	-1
ENSMUST00000110347	2113	1	ENSMUST00000113235	1739	-1	ENSMUST00000031201	413	-1	ENSMUST00000034912	496	-1	ENSMUST00000108821	955	-1	ENSMUST00000097811	2874	-1	ENSMUST00000051706	442	-1	ENSMUST00000067468	2180	-1	ENSMUST00000078246	446	-1	ENSMUST00000095510	345	-1	ENSMUST00000105109	1451	-1
ENSMUST00000110347	2954	1	ENSMUST00000113235	2163	-1	ENSMUST00000031201	570	-1	ENSMUST00000034911	1243	-1	ENSMUST00000076316	1175	-1	ENSMUST00000097811	33	-1	ENSMUST00000051706	730	-1	ENSMUST00000067468	343	-1	ENSMUST00000162592	3117	-1	ENSMUST00000095510	616	-1	ENSMUST00000105109	1617	-1
ENSMUST00000110347	3072	1	ENSMUST00000113235	2617	-1	ENSMUST00000031201	715	-1	ENSMUST00000034911	1299	-1	ENSMUST00000076316	1741	-1	ENSMUST00000097811	3592	-1	ENSMUST00000057477	112	-1	ENSMUST00000067468	461	-1	ENSMUST00000162592	3190	-1	ENSMUST00000095510	808	-1	ENSMUST00000105109	776	-1
ENSMUST00000110347	3298	1	ENSMUST00000113235	700	-1	ENSMUST00000031201	793	-1	ENSMUST00000034911	1544	-1	ENSMUST00000076316	2103	-1	ENSMUST00000097811	6034	-1	ENSMUST00000057477	42	-1	ENSMUST00000067468	656	-1	ENSMUST00000162592	3257	-1	ENSMUST00000095510	921	-1	ENSMUST00000105109	927	-1
ENSMUST00000110357	2106	1	ENSMUST00000027472	1627	-1	ENSMUST00000113314	1917	-1	ENSMUST00000034911	563	-1	ENSMUST00000076316	28	-1	ENSMUST00000038956	1245	-1	ENSMUST00000057477	566	-1	ENSMUST00000067468	734	-1	ENSMUST00000162592	3665	-1	ENSMUST00000095510	963	-1	ENSMUST00000105111	1085	-1
ENSMUST00000110357	2144	1	ENSMUST00000027472	1703	-1	ENSMUST00000113314	204	-1	ENSMUST00000034911	839	-1	ENSMUST00000076316	783	-1	ENSMUST00000038956	1625	-1	ENSMUST00000057477	582	-1	ENSMUST00000067468	915	-1	ENSMUST00000162592	3780	-1	ENSMUST00000112686	1343	-1	ENSMUST00000105111	1653	-1
ENSMUST00000110366	1776	1	ENSMUST00000027472	422	-1	ENSMUST00000113314	2102	-1	ENSMUST00000098546	1014	-1	ENSMUST00000071103	1479	-1	ENSMUST00000038956	2232	-1	ENSMUST00000050901	1580	-1	ENSMUST00000067485	1087	-1	ENSMUST00000078588	119	-1	ENSMUST00000112686	6048	-1	ENSMUST00000105111	1765	-1
ENSMUST00000110366	2293	1	ENSMUST00000027472	453	-1	ENSMUST00000031205	1579	-1	ENSMUST00000098546	1197	-1	ENSMUST00000071103	1637	-1	ENSMUST00000038956	2420	-1	ENSMUST00000050901	381	-1	ENSMUST00000067485	3231	-1	ENSMUST00000078588	156	-1	ENSMUST00000112686	6298	-1	ENSMUST00000105111	1845	-1
ENSMUST00000110366	2594	1	ENSMUST00000027472	587	-1	ENSMUST00000031205	1967	-1	ENSMUST00000098546	1283	-1	ENSMUST00000071103	2193	-1	ENSMUST00000038956	886	-1	ENSMUST00000050901	724	-1	ENSMUST00000067485	3962	-1	ENSMUST00000078588	413	-1	ENSMUST00000112686	6437	-1	ENSMUST00000105111	2397	-1
ENSMUST00000110366	2868	1	ENSMUST00000027476	320	-1	ENSMUST00000031205	2492	-1	ENSMUST00000098546	1970	-1	ENSMUST00000071103	375	-1	ENSMUST00000070508	1160	-1	ENSMUST00000057337	1151	-1	ENSMUST00000067485	4292	-1	ENSMUST00000078588	67	-1	ENSMUST00000045976	159	-1	ENSMUST00000105111	72	-1
ENSMUST00000110384	1736	1	ENSMUST00000027476	342	-1	ENSMUST00000031205	2610	-1	ENSMUST00000098546	2161	-1	ENSMUST00000071103	516	-1	ENSMUST00000070508	1502	-1	ENSMUST00000057337	1188	-1	ENSMUST00000067485	7832	-1	ENSMUST00000118564	1103	-1	ENSMUST00000045976	60	-1	ENSMUST00000105113	1154	-1
ENSMUST00000110384	2097	1	ENSMUST00000027476	56	-1	ENSMUST00000031205	459	-1	ENSMUST00000098546	3005	-1	ENSMUST00000071103	576	-1	ENSMUST00000070508	1728	-1	ENSMUST00000057337	1741	-1	ENSMUST00000067479	342	-1	ENSMUST00000118564	1175	-1	ENSMUST00000045976	860	-1	ENSMUST00000105113	1397	-1
ENSMUST00000110384	3585	1	ENSMUST00000068681	2146	-1	ENSMUST00000031205	576	-1	ENSMUST00000063140	1388	-1	ENSMUST00000049242	1810	-1	ENSMUST00000070508	1796	-1	ENSMUST00000057337	367	-1	ENSMUST00000067479	396	-1	ENSMUST00000118564	1962	-1	ENSMUST00000095544	225	-1	ENSMUST00000105113	1511	-1
ENSMUST00000110384	3656	1	ENSMUST00000068681	2158	-1	ENSMUST00000031215	113	-1	ENSMUST00000063140	1513	-1	ENSMUST00000049242	1880	-1	ENSMUST00000070508	476	-1	ENSMUST00000057337	773	-1	ENSMUST00000067479	508	-1	ENSMUST00000118564	1994	-1	ENSMUST00000095544	246	-1	ENSMUST00000105113	1556	-1
ENSMUST00000110384	3665	1	ENSMUST00000068681	279	-1	ENSMUST00000031215	4357	-1	ENSMUST00000063140	1928	-1	ENSMUST00000049242	1988	-1	ENSMUST00000041993	16	-1	ENSMUST00000077376	1160	-1	ENSMUST00000067479	963	-1	ENSMUST00000118564	4268	-1	ENSMUST00000095544	50	-1	ENSMUST00000105113	499	-1
ENSMUST00000110395	1113	1	ENSMUST00000068681	466	-1	ENSMUST00000031215	4736	-1	ENSMUST00000063140	333	-1	ENSMUST00000049242	2258	-1	ENSMUST00000041993	204	-1	ENSMUST00000077376	345	-1	ENSMUST00000067492	247	-1	ENSMUST00000081193	1012	-1	ENSMUST00000095544	588	-1	ENSMUST00000105116	1195	-1
ENSMUST00000110395	1121	1	ENSMUST00000068681	769	-1	ENSMUST00000031215	519	-1	ENSMUST00000063140	477	-1	ENSMUST00000049242	430	-1	ENSMUST00000041993	506	-1	ENSMUST00000077376	360	-1	ENSMUST00000067492	404	-1	ENSMUST00000081193	1329	-1	ENSMUST00000095550	1945	-1	ENSMUST00000105116	1517	-1
ENSMUST00000110395	1274	1	ENSMUST00000027478	1394	-1	ENSMUST00000031211	187	-1	ENSMUST00000063140	526	-1	ENSMUST00000038108	193	-1	ENSMUST00000041993	622	-1	ENSMUST00000077376	68	-1	ENSMUST00000067492	409	-1	ENSMUST00000081193	303	-1	ENSMUST00000095550	1951	-1	ENSMUST00000105116	1557	-1
ENSMUST00000110395	980	1	ENSMUST00000027478	1431	-1	ENSMUST00000031211	283	-1	ENSMUST00000113059	2710	-1	ENSMUST00000038108	482	-1	ENSMUST00000041993	703	-1	ENSMUST00000062495	1354	-1	ENSMUST00000067492	46	-1	ENSMUST00000081193	469	-1	ENSMUST00000095550	576	-1	ENSMUST00000105116	1677	-1
ENSMUST00000110410	1383	1	ENSMUST00000027478	1727	-1	ENSMUST00000031211	41	-1	ENSMUST00000113059	3196	-1	ENSMUST00000038108	54	-1	ENSMUST00000114709	121	-1	ENSMUST00000062495	2353	-1	ENSMUST00000067492	485	-1	ENSMUST00000081193	757	-1	ENSMUST00000095550	611	-1	ENSMUST00000105116	1800	-1
ENSMUST00000110410	1389	1	ENSMUST00000027478	304	-1	ENSMUST00000031211	46	-1	ENSMUST00000113059	3934	-1	ENSMUST00000038108	540	-1	ENSMUST00000114709	1528	-1	ENSMUST00000062495	867	-1	ENSMUST00000067491	1029	-1	ENSMUST00000081193	842	-1	ENSMUST00000095550	73	-1	ENSMUST00000105116	914	-1
ENSMUST00000110416	1640	1	ENSMUST00000027478	853	-1	ENSMUST00000031211	56	-1	ENSMUST00000113059	4709	-1	ENSMUST00000038108	962	-1	ENSMUST00000114709	2578	-1	ENSMUST00000105297	1389	-1	ENSMUST00000067491	3421	-1	ENSMUST00000076813	213	-1	ENSMUST00000167227	127	-1	ENSMUST00000105117	1027	-1
ENSMUST00000110416	1652	1	ENSMUST00000027478	978	-1	ENSMUST00000094636	308	-1	ENSMUST00000113059	4915	-1	ENSMUST00000102546	1743	-1	ENSMUST00000114709	2711	-1	ENSMUST00000105297	1438	-1	ENSMUST00000067491	3729	-1	ENSMUST00000076813	244	-1	ENSMUST00000167227	1727	-1	ENSMUST00000105117	1525	-1
ENSMUST00000110416	1795	1	ENSMUST00000027487	1335	-1	ENSMUST00000094636	326	-1	ENSMUST00000113059	674	-1	ENSMUST00000102546	1748	-1	ENSMUST00000114709	3271	-1	ENSMUST00000105297	475	-1	ENSMUST00000067491	4710	-1	ENSMUST00000076813	555	-1	ENSMUST00000167227	218	-1	ENSMUST00000105117	1567	-1
ENSMUST00000110416	1819	1	ENSMUST00000027487	1470	-1	ENSMUST00000094636	610	-1	ENSMUST00000113690	1064	-1	ENSMUST00000102546	1939	-1	ENSMUST00000114709	410	-1	ENSMUST00000105297	522	-1	ENSMUST00000067491	5255	-1	ENSMUST00000077667	17	-1	ENSMUST00000167227	2396	-1	ENSMUST00000105117	298	-1
ENSMUST00000110425	1421	1	ENSMUST00000027487	2237	-1	ENSMUST00000094636	709	-1	ENSMUST00000113690	1368	-1	ENSMUST00000102546	2227	-1	ENSMUST00000040340	1766	-1	ENSMUST00000105297	954	-1	ENSMUST00000067491	5331	-1	ENSMUST00000077667	461	-1	ENSMUST00000167227	3141	-1	ENSMUST00000105117	634	-1
ENSMUST00000110425	1533	1	ENSMUST00000027487	2400	-1	ENSMUST00000073363	184	-1	ENSMUST00000113690	1714	-1	ENSMUST00000102546	594	-1	ENSMUST00000040340	1960	-1	ENSMUST00000081945	1408	-1	ENSMUST00000067500	100	-1	ENSMUST00000077667	667	-1	ENSMUST00000095561	268	-1	ENSMUST00000105117	974	-1
ENSMUST00000110425	1734	1	ENSMUST00000027487	719	-1	ENSMUST00000073363	288	-1	ENSMUST00000113690	1957	-1	ENSMUST00000102546	622	-1	ENSMUST00000040340	2842	-1	ENSMUST00000081945	477	-1	ENSMUST00000067500	193	-1	ENSMUST00000077667	719	-1	ENSMUST00000095561	341	-1	ENSMUST00000105118	1154	-1
ENSMUST00000110425	2298	1	ENSMUST00000027488	1117	-1	ENSMUST00000073363	535	-1	ENSMUST00000113690	411	-1	ENSMUST00000038907	1451	-1	ENSMUST00000040340	3885	-1	ENSMUST00000081945	696	-1	ENSMUST00000067500	262	-1	ENSMUST00000059893	1227	-1	ENSMUST00000095561	394	-1	ENSMUST00000105118	1557	-1
ENSMUST00000110457	3100	1	ENSMUST00000027488	1343	-1	ENSMUST00000073363	701	-1	ENSMUST00000034927	1615	-1	ENSMUST00000038907	1968	-1	ENSMUST00000040340	4675	-1	ENSMUST00000081945	840	-1	ENSMUST00000067500	283	-1	ENSMUST00000059893	1255	-1	ENSMUST00000095561	77	-1	ENSMUST00000105118	563	-1
ENSMUST00000110457	3499	1	ENSMUST00000027488	1712	-1	ENSMUST00000073363	979	-1	ENSMUST00000034927	2186	-1	ENSMUST00000038907	240	-1	ENSMUST00000112836	1839	-1	ENSMUST00000081945	858	-1	ENSMUST00000067503	118	-1	ENSMUST00000059893	209	-1	ENSMUST00000095561	82	-1	ENSMUST00000105118	828	-1
ENSMUST00000110457	3547	1	ENSMUST00000027488	29	-1	ENSMUST00000073363	983	-1	ENSMUST00000034927	2760	-1	ENSMUST00000038907	2731	-1	ENSMUST00000112836	3199	-1	ENSMUST00000058456	2033	-1	ENSMUST00000067503	25	-1	ENSMUST00000059893	385	-1	ENSMUST00000095562	47	-1	ENSMUST00000105119	18	-1
ENSMUST00000110457	3555	1	ENSMUST00000027488	414	-1	ENSMUST00000031222	1399	-1	ENSMUST00000034927	3119	-1	ENSMUST00000038907	2755	-1	ENSMUST00000112836	4146	-1	ENSMUST00000058456	522	-1	ENSMUST00000067503	54	-1	ENSMUST00000059893	76	-1	ENSMUST00000095562	499	-1	ENSMUST00000105119	432	-1
ENSMUST00000110457	3570	1	ENSMUST00000027488	566	-1	ENSMUST00000031222	2445	-1	ENSMUST00000034927	4316	-1	ENSMUST00000038907	2834	-1	ENSMUST00000112836	6681	-1	ENSMUST00000058456	584	-1	ENSMUST00000067503	544	-1	ENSMUST00000081593	1095	-1	ENSMUST00000095562	77	-1	ENSMUST00000105119	942	-1
ENSMUST00000110457	3577	1	ENSMUST00000169198	1675	-1	ENSMUST00000031222	2996	-1	ENSMUST00000093801	1169	-1	ENSMUST00000108046	1131	-1	ENSMUST00000112836	949	-1	ENSMUST00000058456	817	-1	ENSMUST00000067503	860	-1	ENSMUST00000081593	254	-1	ENSMUST00000095562	96	-1	ENSMUST00000105119	978	-1
ENSMUST00000110457	6913	1	ENSMUST00000169198	2271	-1	ENSMUST00000031222	3697	-1	ENSMUST00000093801	1412	-1	ENSMUST00000108046	1261	-1	ENSMUST00000042970	1269	-1	ENSMUST00000052030	1175	-1	ENSMUST00000067505	1136	-1	ENSMUST00000081593	494	-1	ENSMUST00000163362	3815	-1	ENSMUST00000105121	273	-1
ENSMUST00000110457	7930	1	ENSMUST00000169198	2606	-1	ENSMUST00000031222	4076	-1	ENSMUST00000093801	273	-1	ENSMUST00000108046	314	-1	ENSMUST00000042970	3180	-1	ENSMUST00000052030	1271	-1	ENSMUST00000067505	1153	-1	ENSMUST00000072123	157	-1	ENSMUST00000163362	3821	-1	ENSMUST00000105121	39	-1
ENSMUST00000110457	7964	1	ENSMUST00000169198	2673	-1	ENSMUST00000031222	4164	-1	ENSMUST00000093801	307	-1	ENSMUST00000108046	446	-1	ENSMUST00000042970	3391	-1	ENSMUST00000052030	17	-1	ENSMUST00000067505	1208	-1	ENSMUST00000072123	19	-1	ENSMUST00000044977	1674	-1	ENSMUST00000105121	536	-1
ENSMUST00000110457	7970	1	ENSMUST00000169198	902	-1	ENSMUST00000031224	2756	-1	ENSMUST00000093801	414	-1	ENSMUST00000108046	912	-1	ENSMUST00000042970	3808	-1	ENSMUST00000052030	194	-1	ENSMUST00000067505	1908	-1	ENSMUST00000072123	338	-1	ENSMUST00000044977	2751	-1	ENSMUST00000105121	679	-1
ENSMUST00000110463	1401	1	ENSMUST00000027491	1015	-1	ENSMUST00000031224	3162	-1	ENSMUST00000034929	1037	-1	ENSMUST00000048187	300	-1	ENSMUST00000042970	4042	-1	ENSMUST00000129456	1284	-1	ENSMUST00000090070	1241	-1	ENSMUST00000072123	634	-1	ENSMUST00000044977	2948	-1	ENSMUST00000105121	684	-1
ENSMUST00000110463	1453	1	ENSMUST00000027491	1236	-1	ENSMUST00000031224	3210	-1	ENSMUST00000034929	1277	-1	ENSMUST00000048187	332	-1	ENSMUST00000042970	5072	-1	ENSMUST00000129456	1398	-1	ENSMUST00000090070	128	-1	ENSMUST00000072123	672	-1	ENSMUST00000044977	546	-1	ENSMUST00000105123	1575	-1
ENSMUST00000110463	1475	1	ENSMUST00000027491	1447	-1	ENSMUST00000031224	385	-1	ENSMUST00000034929	1322	-1	ENSMUST00000048187	375	-1	ENSMUST00000085453	1112	-1	ENSMUST00000129456	2022	-1	ENSMUST00000090070	450	-1	ENSMUST00000072123	730	-1	ENSMUST00000095606	1024	-1	ENSMUST00000105123	1670	-1
ENSMUST00000110463	1503	1	ENSMUST00000027491	408	-1	ENSMUST00000031224	5012	-1	ENSMUST00000034929	1438	-1	ENSMUST00000048187	410	-1	ENSMUST00000085453	2349	-1	ENSMUST00000129456	2514	-1	ENSMUST00000090070	542	-1	ENSMUST00000076713	1107	-1	ENSMUST00000095606	2091	-1	ENSMUST00000105123	1877	-1
ENSMUST00000110463	1523	1	ENSMUST00000027491	717	-1	ENSMUST00000031224	558	-1	ENSMUST00000034929	1451	-1	ENSMUST00000048187	434	-1	ENSMUST00000085453	51	-1	ENSMUST00000129456	3441	-1	ENSMUST00000090070	867	-1	ENSMUST00000076713	1318	-1	ENSMUST00000095606	2655	-1	ENSMUST00000105123	1952	-1
ENSMUST00000110492	1561	1	ENSMUST00000112944	1068	-1	ENSMUST00000031226	1049	-1	ENSMUST00000034929	1736	-1	ENSMUST00000040437	225	-1	ENSMUST00000085453	684	-1	ENSMUST00000129456	4502	-1	ENSMUST00000090070	968	-1	ENSMUST00000076713	215	-1	ENSMUST00000095606	425	-1	ENSMUST00000105123	666	-1
ENSMUST00000110492	1679	1	ENSMUST00000112944	117	-1	ENSMUST00000031226	1641	-1	ENSMUST00000034932	1642	-1	ENSMUST00000040437	339	-1	ENSMUST00000085453	699	-1	ENSMUST00000047036	1047	-1	ENSMUST00000031806	1118	-1	ENSMUST00000076713	28	-1	ENSMUST00000095606	69	-1	ENSMUST00000105124	218	-1
ENSMUST00000110492	2264	1	ENSMUST00000112944	2227	-1	ENSMUST00000031226	347	-1	ENSMUST00000034932	643	-1	ENSMUST00000040437	363	-1	ENSMUST00000168119	133	-1	ENSMUST00000047036	1113	-1	ENSMUST00000031806	1258	-1	ENSMUST00000076713	485	-1	ENSMUST00000161649	1023	-1	ENSMUST00000105124	521	-1
ENSMUST00000110492	2716	1	ENSMUST00000112944	229	-1	ENSMUST00000031226	504	-1	ENSMUST00000034932	695	-1	ENSMUST00000040437	539	-1	ENSMUST00000168119	2405	-1	ENSMUST00000047036	832	-1	ENSMUST00000031806	149	-1	ENSMUST00000076713	918	-1	ENSMUST00000161649	1343	-1	ENSMUST00000105124	6	-1
ENSMUST00000110492	2740	1	ENSMUST00000112944	695	-1	ENSMUST00000087029	1303	-1	ENSMUST00000034932	854	-1	ENSMUST00000040437	57	-1	ENSMUST00000168119	2758	-1	ENSMUST00000047036	937	-1	ENSMUST00000031806	302	-1	ENSMUST00000057623	1436	-1	ENSMUST00000161649	844	-1	ENSMUST00000105124	64	-1
ENSMUST00000110492	3165	1	ENSMUST00000112944	962	-1	ENSMUST00000087029	1405	-1	ENSMUST00000071889	1170	-1	ENSMUST00000043396	1502	-1	ENSMUST00000168119	2778	-1	ENSMUST00000050373	1133	-1	ENSMUST00000031806	644	-1	ENSMUST00000057623	1966	-1	ENSMUST00000161649	978	-1	ENSMUST00000105124	679	-1
ENSMUST00000110492	4496	1	ENSMUST00000027493	1812	-1	ENSMUST00000087029	1867	-1	ENSMUST00000071889	1192	-1	ENSMUST00000043396	1837	-1	ENSMUST00000168119	3326	-1	ENSMUST00000050373	1307	-1	ENSMUST00000031806	745	-1	ENSMUST00000057623	2271	-1	ENSMUST00000095617	316	-1	ENSMUST00000105125	1142	-1
ENSMUST00000110492	4548	1	ENSMUST00000027493	3021	-1	ENSMUST00000087029	706	-1	ENSMUST00000071889	1412	-1	ENSMUST00000043396	195	-1	ENSMUST00000168119	994	-1	ENSMUST00000050373	255	-1	ENSMUST00000067523	450	-1	ENSMUST00000057623	3526	-1	ENSMUST00000095617	355	-1	ENSMUST00000105125	201	-1
ENSMUST00000110506	1850	1	ENSMUST00000027493	5770	-1	ENSMUST00000031238	116	-1	ENSMUST00000071889	2158	-1	ENSMUST00000043396	473	-1	ENSMUST00000040084	1151	-1	ENSMUST00000050373	829	-1	ENSMUST00000067523	799	-1	ENSMUST00000057623	859	-1	ENSMUST00000095617	395	-1	ENSMUST00000105125	241	-1
ENSMUST00000110510	3556	1	ENSMUST00000027494	10208	-1	ENSMUST00000031238	3223	-1	ENSMUST00000071889	3154	-1	ENSMUST00000043396	774	-1	ENSMUST00000040084	1183	-1	ENSMUST00000050373	936	-1	ENSMUST00000067523	842	-1	ENSMUST00000013771	119	-1	ENSMUST00000095617	645	-1	ENSMUST00000105125	914	-1
ENSMUST00000110516	1820	1	ENSMUST00000027494	5609	-1	ENSMUST00000031238	3379	-1	ENSMUST00000160359	1059	-1	ENSMUST00000049339	1351	-1	ENSMUST00000040084	1331	-1	ENSMUST00000050416	151	-1	ENSMUST00000002518	1066	-1	ENSMUST00000013771	251	-1	ENSMUST00000088763	2011	-1	ENSMUST00000105126	1312	-1
ENSMUST00000110516	1969	1	ENSMUST00000027494	6248	-1	ENSMUST00000031238	3407	-1	ENSMUST00000160359	1290	-1	ENSMUST00000049339	2021	-1	ENSMUST00000040084	808	-1	ENSMUST00000050416	196	-1	ENSMUST00000002518	575	-1	ENSMUST00000013771	62	-1	ENSMUST00000088763	452	-1	ENSMUST00000105126	1357	-1
ENSMUST00000110516	2336	1	ENSMUST00000027494	7336	-1	ENSMUST00000031238	944	-1	ENSMUST00000160359	1388	-1	ENSMUST00000049339	319	-1	ENSMUST00000040084	864	-1	ENSMUST00000050416	271	-1	ENSMUST00000002518	694	-1	ENSMUST00000013771	799	-1	ENSMUST00000091879	1022	-1	ENSMUST00000105126	478	-1
ENSMUST00000110516	5240	1	ENSMUST00000027494	7744	-1	ENSMUST00000031238	995	-1	ENSMUST00000160359	2744	-1	ENSMUST00000049339	536	-1	ENSMUST00000045652	1375	-1	ENSMUST00000050416	482	-1	ENSMUST00000002518	705	-1	ENSMUST00000013771	962	-1	ENSMUST00000091879	188	-1	ENSMUST00000105126	581	-1
ENSMUST00000110516	5252	1	ENSMUST00000027495	1020	-1	ENSMUST00000031239	2533	-1	ENSMUST00000160359	3259	-1	ENSMUST00000049339	541	-1	ENSMUST00000045652	2237	-1	ENSMUST00000050416	570	-1	ENSMUST00000002518	768	-1	ENSMUST00000042296	1485	-1	ENSMUST00000091879	2491	-1	ENSMUST00000105126	921	-1
ENSMUST00000110516	5917	1	ENSMUST00000027495	110	-1	ENSMUST00000031239	2664	-1	ENSMUST00000127569	1575	-1	ENSMUST00000049339	636	-1	ENSMUST00000045652	2279	-1	ENSMUST00000050416	627	-1	ENSMUST00000002518	78	-1	ENSMUST00000042296	3328	-1	ENSMUST00000091879	2939	-1	ENSMUST00000105128	1084	-1
ENSMUST00000110534	2507	1	ENSMUST00000027495	2115	-1	ENSMUST00000031239	2729	-1	ENSMUST00000127569	2175	-1	ENSMUST00000101492	2286	-1	ENSMUST00000045652	3912	-1	ENSMUST00000088223	286	-1	ENSMUST00000067529	1366	-1	ENSMUST00000042296	4912	-1	ENSMUST00000091879	928	-1	ENSMUST00000105128	1430	-1
ENSMUST00000110534	2531	1	ENSMUST00000027495	429	-1	ENSMUST00000031239	2808	-1	ENSMUST00000127569	2258	-1	ENSMUST00000101492	2810	-1	ENSMUST00000045652	714	-1	ENSMUST00000088223	302	-1	ENSMUST00000067529	2099	-1	ENSMUST00000042296	5761	-1	ENSMUST00000080545	116	-1	ENSMUST00000105128	1517	-1
ENSMUST00000110534	2549	1	ENSMUST00000027495	927	-1	ENSMUST00000031239	708	-1	ENSMUST00000127569	835	-1	ENSMUST00000101492	2828	-1	ENSMUST00000039118	2365	-1	ENSMUST00000088223	382	-1	ENSMUST00000067529	327	-1	ENSMUST00000075768	208	-1	ENSMUST00000080545	38	-1	ENSMUST00000105128	1718	-1
ENSMUST00000110534	3457	1	ENSMUST00000027499	1030	-1	ENSMUST00000031239	877	-1	ENSMUST00000127569	971	-1	ENSMUST00000101492	3705	-1	ENSMUST00000039118	2842	-1	ENSMUST00000088223	661	-1	ENSMUST00000067529	503	-1	ENSMUST00000075768	287	-1	ENSMUST00000080545	562	-1	ENSMUST00000105129	1177	-1
ENSMUST00000110534	3493	1	ENSMUST00000027499	119	-1	ENSMUST00000112747	1126	-1	ENSMUST00000034941	2441	-1	ENSMUST00000101492	6376	-1	ENSMUST00000039118	2913	-1	ENSMUST00000088223	76	-1	ENSMUST00000067529	725	-1	ENSMUST00000075768	560	-1	ENSMUST00000080545	662	-1	ENSMUST00000105129	1442	-1
ENSMUST00000110534	4235	1	ENSMUST00000027499	1216	-1	ENSMUST00000112747	147	-1	ENSMUST00000034941	2855	-1	ENSMUST00000168133	1443	-1	ENSMUST00000039118	3488	-1	ENSMUST00000061169	143	-1	ENSMUST00000067529	758	-1	ENSMUST00000075768	578	-1	ENSMUST00000095633	262	-1	ENSMUST00000105129	1517	-1
ENSMUST00000110534	4243	1	ENSMUST00000027499	1362	-1	ENSMUST00000112747	152	-1	ENSMUST00000034941	916	-1	ENSMUST00000168133	1563	-1	ENSMUST00000039118	4482	-1	ENSMUST00000061169	1764	-1	ENSMUST00000067530	1644	-1	ENSMUST00000071866	137	-1	ENSMUST00000095633	272	-1	ENSMUST00000105129	1677	-1
ENSMUST00000110534	4330	1	ENSMUST00000027499	600	-1	ENSMUST00000112747	185	-1	ENSMUST00000034944	1185	-1	ENSMUST00000168133	1781	-1	ENSMUST00000039118	527	-1	ENSMUST00000061169	1898	-1	ENSMUST00000067530	2155	-1	ENSMUST00000071866	274	-1	ENSMUST00000095633	34	-1	ENSMUST00000105129	922	-1
ENSMUST00000110534	4365	1	ENSMUST00000027499	87	-1	ENSMUST00000112747	397	-1	ENSMUST00000034944	1426	-1	ENSMUST00000168133	21	-1	ENSMUST00000039191	1454	-1	ENSMUST00000061169	211	-1	ENSMUST00000067530	2650	-1	ENSMUST00000071866	38	-1	ENSMUST00000095633	497	-1	ENSMUST00000105137	241	-1
ENSMUST00000110559	2094	1	ENSMUST00000112905	1937	-1	ENSMUST00000112747	848	-1	ENSMUST00000034944	1651	-1	ENSMUST00000168133	531	-1	ENSMUST00000039191	45	-1	ENSMUST00000061169	2248	-1	ENSMUST00000067530	3709	-1	ENSMUST00000071866	477	-1	ENSMUST00000095633	803	-1	ENSMUST00000105137	315	-1
ENSMUST00000110617	2228	1	ENSMUST00000112905	2007	-1	ENSMUST00000031246	124	-1	ENSMUST00000034944	692	-1	ENSMUST00000163976	1579	-1	ENSMUST00000039191	481	-1	ENSMUST00000062159	1548	-1	ENSMUST00000067530	5584	-1	ENSMUST00000071866	600	-1	ENSMUST00000095636	212	-1	ENSMUST00000105137	384	-1
ENSMUST00000110617	2491	1	ENSMUST00000112905	2073	-1	ENSMUST00000031246	1547	-1	ENSMUST00000034944	990	-1	ENSMUST00000163976	1745	-1	ENSMUST00000039191	808	-1	ENSMUST00000062159	1563	-1	ENSMUST00000067530	6851	-1	ENSMUST00000072455	113	-1	ENSMUST00000095636	323	-1	ENSMUST00000105137	506	-1
ENSMUST00000110617	5252	1	ENSMUST00000112905	2115	-1	ENSMUST00000031246	204	-1	ENSMUST00000034945	1079	-1	ENSMUST00000163976	1816	-1	ENSMUST00000039191	876	-1	ENSMUST00000062159	2193	-1	ENSMUST00000072299	1043	-1	ENSMUST00000072455	240	-1	ENSMUST00000095636	586	-1	ENSMUST00000105138	244	-1
ENSMUST00000110617	5509	1	ENSMUST00000112905	925	-1	ENSMUST00000031246	28	-1	ENSMUST00000034945	1145	-1	ENSMUST00000163976	2464	-1	ENSMUST00000109470	125	-1	ENSMUST00000062159	2402	-1	ENSMUST00000072299	1538	-1	ENSMUST00000072455	422	-1	ENSMUST00000095636	803	-1	ENSMUST00000105138	325	-1
ENSMUST00000110648	2051	1	ENSMUST00000112890	123	-1	ENSMUST00000031246	496	-1	ENSMUST00000034945	670	-1	ENSMUST00000163976	612	-1	ENSMUST00000109470	2395	-1	ENSMUST00000062159	502	-1	ENSMUST00000072299	291	-1	ENSMUST00000072455	462	-1	ENSMUST00000095636	986	-1	ENSMUST00000105138	375	-1
ENSMUST00000110648	2363	1	ENSMUST00000112890	137	-1	ENSMUST00000031246	900	-1	ENSMUST00000034945	715	-1	ENSMUST00000105855	1285	-1	ENSMUST00000109470	3050	-1	ENSMUST00000062159	620	-1	ENSMUST00000072299	429	-1	ENSMUST00000081204	1135	-1	ENSMUST00000095637	197	-1	ENSMUST00000105138	48	-1
ENSMUST00000110648	3407	1	ENSMUST00000112890	49	-1	ENSMUST00000066708	1290	-1	ENSMUST00000034945	719	-1	ENSMUST00000105855	1561	-1	ENSMUST00000109470	486	-1	ENSMUST00000104874	116	-1	ENSMUST00000072299	603	-1	ENSMUST00000081204	1257	-1	ENSMUST00000095637	412	-1	ENSMUST00000105138	94	-1
ENSMUST00000110648	3485	1	ENSMUST00000112890	568	-1	ENSMUST00000066708	1608	-1	ENSMUST00000034946	1311	-1	ENSMUST00000105855	2487	-1	ENSMUST00000040184	1132	-1	ENSMUST00000104874	576	-1	ENSMUST00000067545	1244	-1	ENSMUST00000081204	332	-1	ENSMUST00000095637	803	-1	ENSMUST00000105139	415	-1
ENSMUST00000110648	3513	1	ENSMUST00000112890	895	-1	ENSMUST00000066708	312	-1	ENSMUST00000034946	1515	-1	ENSMUST00000105855	306	-1	ENSMUST00000040184	1710	-1	ENSMUST00000104874	801	-1	ENSMUST00000067545	1565	-1	ENSMUST00000081204	720	-1	ENSMUST00000095646	182	-1	ENSMUST00000105139	523	-1
ENSMUST00000110661	4809	1	ENSMUST00000112890	992	-1	ENSMUST00000066708	382	-1	ENSMUST00000034946	532	-1	ENSMUST00000105855	595	-1	ENSMUST00000040184	337	-1	ENSMUST00000063138	1108	-1	ENSMUST00000067545	1610	-1	ENSMUST00000075410	1510	-1	ENSMUST00000095646	21	-1	ENSMUST00000105139	549	-1
ENSMUST00000110661	910	1	ENSMUST00000027505	1083	-1	ENSMUST00000066708	462	-1	ENSMUST00000034946	629	-1	ENSMUST00000041459	1218	-1	ENSMUST00000040184	344	-1	ENSMUST00000063138	1688	-1	ENSMUST00000067545	2133	-1	ENSMUST00000075410	2143	-1	ENSMUST00000095646	56	-1	ENSMUST00000105139	564	-1
ENSMUST00000110674	1326	1	ENSMUST00000027505	141	-1	ENSMUST00000066708	555	-1	ENSMUST00000034946	891	-1	ENSMUST00000041459	1741	-1	ENSMUST00000040184	3925	-1	ENSMUST00000063138	1938	-1	ENSMUST00000067545	2169	-1	ENSMUST00000075410	2431	-1	ENSMUST00000127979	2165	-1	ENSMUST00000105139	7	-1
ENSMUST00000110677	3376	1	ENSMUST00000027505	1829	-1	ENSMUST00000031249	1677	-1	ENSMUST00000034947	414	-1	ENSMUST00000041459	359	-1	ENSMUST00000046404	1216	-1	ENSMUST00000063138	2017	-1	ENSMUST00000067545	3144	-1	ENSMUST00000075410	438	-1	ENSMUST00000127979	2629	-1	ENSMUST00000105140	1189	-1
ENSMUST00000110677	4511	1	ENSMUST00000027505	2337	-1	ENSMUST00000031249	1985	-1	ENSMUST00000034947	477	-1	ENSMUST00000041459	61	-1	ENSMUST00000046404	2460	-1	ENSMUST00000062206	160	-1	ENSMUST00000160918	1446	-1	ENSMUST00000075410	486	-1	ENSMUST00000127979	2714	-1	ENSMUST00000105140	126	-1
ENSMUST00000110677	5055	1	ENSMUST00000027505	376	-1	ENSMUST00000031249	2034	-1	ENSMUST00000034947	534	-1	ENSMUST00000041459	958	-1	ENSMUST00000046404	3030	-1	ENSMUST00000062206	314	-1	ENSMUST00000160918	1543	-1	ENSMUST00000075410	4868	-1	ENSMUST00000127979	3007	-1	ENSMUST00000105140	1598	-1
ENSMUST00000110682	1248	1	ENSMUST00000027505	98	-1	ENSMUST00000031249	2379	-1	ENSMUST00000034947	660	-1	ENSMUST00000041463	1263	-1	ENSMUST00000046404	323	-1	ENSMUST00000062206	345	-1	ENSMUST00000160918	489	-1	ENSMUST00000056147	1023	-1	ENSMUST00000127979	3605	-1	ENSMUST00000105140	568	-1
ENSMUST00000110682	446	1	ENSMUST00000027507	1681	-1	ENSMUST00000031249	2553	-1	ENSMUST00000034947	761	-1	ENSMUST00000041463	420	-1	ENSMUST00000046404	985	-1	ENSMUST00000062206	434	-1	ENSMUST00000160918	668	-1	ENSMUST00000056147	106	-1	ENSMUST00000127979	3761	-1	ENSMUST00000105140	952	-1
ENSMUST00000110682	898	1	ENSMUST00000027507	1718	-1	ENSMUST00000031249	67	-1	ENSMUST00000034947	918	-1	ENSMUST00000041463	634	-1	ENSMUST00000046456	1053	-1	ENSMUST00000062206	560	-1	ENSMUST00000160918	862	-1	ENSMUST00000056147	1496	-1	ENSMUST00000071628	147	-1	ENSMUST00000105146	142	-1
ENSMUST00000110687	5010	1	ENSMUST00000027507	266	-1	ENSMUST00000031250	1058	-1	ENSMUST00000034949	1084	-1	ENSMUST00000041463	670	-1	ENSMUST00000046456	2339	-1	ENSMUST00000057860	1366	-1	ENSMUST00000066890	1128	-1	ENSMUST00000056147	1510	-1	ENSMUST00000071628	174	-1	ENSMUST00000105146	17	-1
ENSMUST00000110687	5035	1	ENSMUST00000027507	297	-1	ENSMUST00000031250	1158	-1	ENSMUST00000034949	1347	-1	ENSMUST00000040314	1110	-1	ENSMUST00000046456	2352	-1	ENSMUST00000057860	1687	-1	ENSMUST00000066890	2952	-1	ENSMUST00000056147	442	-1	ENSMUST00000071628	231	-1	ENSMUST00000105146	282	-1
ENSMUST00000110687	5242	1	ENSMUST00000027507	749	-1	ENSMUST00000031250	1280	-1	ENSMUST00000034949	3396	-1	ENSMUST00000040314	183	-1	ENSMUST00000046456	2894	-1	ENSMUST00000057860	1895	-1	ENSMUST00000066890	3019	-1	ENSMUST00000056147	754	-1	ENSMUST00000071628	35	-1	ENSMUST00000105146	5	-1
ENSMUST00000110687	6770	1	ENSMUST00000027507	909	-1	ENSMUST00000031250	1284	-1	ENSMUST00000034949	5073	-1	ENSMUST00000040314	408	-1	ENSMUST00000046456	737	-1	ENSMUST00000057860	738	-1	ENSMUST00000066890	3248	-1	ENSMUST00000072977	286	-1	ENSMUST00000071628	63	-1	ENSMUST00000105147	297	-1
ENSMUST00000110687	6806	1	ENSMUST00000169754	2285	-1	ENSMUST00000031250	370	-1	ENSMUST00000119245	209	-1	ENSMUST00000040314	468	-1	ENSMUST00000094557	1208	-1	ENSMUST00000057740	145	-1	ENSMUST00000066890	867	-1	ENSMUST00000072977	337	-1	ENSMUST00000004225	1689	-1	ENSMUST00000105147	392	-1
ENSMUST00000110687	6841	1	ENSMUST00000169754	2794	-1	ENSMUST00000119025	1313	-1	ENSMUST00000119245	3096	-1	ENSMUST00000040314	589	-1	ENSMUST00000094557	1276	-1	ENSMUST00000057740	407	-1	ENSMUST00000067582	1438	-1	ENSMUST00000072977	481	-1	ENSMUST00000004225	1746	-1	ENSMUST00000105147	399	-1
ENSMUST00000110722	2069	1	ENSMUST00000169754	3156	-1	ENSMUST00000119025	278	-1	ENSMUST00000119245	320	-1	ENSMUST00000040314	819	-1	ENSMUST00000094557	266	-1	ENSMUST00000053659	2055	-1	ENSMUST00000067582	1687	-1	ENSMUST00000073320	125	-1	ENSMUST00000004225	1909	-1	ENSMUST00000105147	747	-1
ENSMUST00000110722	2095	1	ENSMUST00000169754	3739	-1	ENSMUST00000119025	782	-1	ENSMUST00000119245	3939	-1	ENSMUST00000035419	1577	-1	ENSMUST00000094557	495	-1	ENSMUST00000053659	738	-1	ENSMUST00000067582	1721	-1	ENSMUST00000073320	262	-1	ENSMUST00000004225	260	-1	ENSMUST00000105147	976	-1
ENSMUST00000110722	2259	1	ENSMUST00000169754	455	-1	ENSMUST00000119025	815	-1	ENSMUST00000119245	3995	-1	ENSMUST00000035419	1649	-1	ENSMUST00000094557	935	-1	ENSMUST00000053659	827	-1	ENSMUST00000067582	2159	-1	ENSMUST00000073320	338	-1	ENSMUST00000004225	278	-1	ENSMUST00000105148	169	-1
ENSMUST00000110722	3981	1	ENSMUST00000027518	543	-1	ENSMUST00000119025	934	-1	ENSMUST00000119245	754	-1	ENSMUST00000035419	1737	-1	ENSMUST00000154364	1967	-1	ENSMUST00000053659	933	-1	ENSMUST00000067582	2169	-1	ENSMUST00000073320	421	-1	ENSMUST00000076123	1387	-1	ENSMUST00000105148	461	-1
ENSMUST00000110722	4410	1	ENSMUST00000027518	704	-1	ENSMUST00000031254	1131	-1	ENSMUST00000055844	1159	-1	ENSMUST00000035419	1870	-1	ENSMUST00000154364	2309	-1	ENSMUST00000053659	975	-1	ENSMUST00000067582	664	-1	ENSMUST00000151474	1312	-1	ENSMUST00000076123	1496	-1	ENSMUST00000105148	471	-1
ENSMUST00000110722	4935	1	ENSMUST00000027518	732	-1	ENSMUST00000031254	1472	-1	ENSMUST00000055844	1841	-1	ENSMUST00000035419	785	-1	ENSMUST00000154364	4338	-1	ENSMUST00000062010	1278	-1	ENSMUST00000162741	1301	-1	ENSMUST00000151474	1849	-1	ENSMUST00000076123	1721	-1	ENSMUST00000105148	6	-1
ENSMUST00000110722	4979	1	ENSMUST00000027518	801	-1	ENSMUST00000031254	1766	-1	ENSMUST00000055844	577	-1	ENSMUST00000035419	978	-1	ENSMUST00000154364	5821	-1	ENSMUST00000062010	1979	-1	ENSMUST00000162741	1317	-1	ENSMUST00000151474	2338	-1	ENSMUST00000076123	38	-1	ENSMUST00000105148	620	-1
ENSMUST00000110722	6003	1	ENSMUST00000113094	1561	-1	ENSMUST00000031254	2293	-1	ENSMUST00000055844	651	-1	ENSMUST00000048393	20	-1	ENSMUST00000154364	6082	-1	ENSMUST00000062010	2115	-1	ENSMUST00000162741	252	-1	ENSMUST00000151474	2389	-1	ENSMUST00000076123	414	-1	ENSMUST00000105150	130	-1
ENSMUST00000110722	6507	1	ENSMUST00000113094	2244	-1	ENSMUST00000031254	2749	-1	ENSMUST00000034955	1747	-1	ENSMUST00000048393	316	-1	ENSMUST00000154364	6343	-1	ENSMUST00000062010	2416	-1	ENSMUST00000162741	54	-1	ENSMUST00000064190	1451	-1	ENSMUST00000076123	51	-1	ENSMUST00000105150	282	-1
ENSMUST00000110722	6706	1	ENSMUST00000113094	2601	-1	ENSMUST00000031254	671	-1	ENSMUST00000034955	1887	-1	ENSMUST00000048393	478	-1	ENSMUST00000070223	1504	-1	ENSMUST00000062010	2442	-1	ENSMUST00000162741	679	-1	ENSMUST00000064190	2045	-1	ENSMUST00000075549	415	-1	ENSMUST00000105150	290	-1
ENSMUST00000110722	7319	1	ENSMUST00000113094	2920	-1	ENSMUST00000054979	1297	-1	ENSMUST00000034955	2338	-1	ENSMUST00000048393	835	-1	ENSMUST00000070223	1603	-1	ENSMUST00000058942	1005	-1	ENSMUST00000067599	1509	-1	ENSMUST00000064190	3023	-1	ENSMUST00000075549	476	-1	ENSMUST00000105154	578	-1
ENSMUST00000110722	778	1	ENSMUST00000113094	669	-1	ENSMUST00000054979	1334	-1	ENSMUST00000034955	678	-1	ENSMUST00000048393	847	-1	ENSMUST00000070223	252	-1	ENSMUST00000058942	356	-1	ENSMUST00000067599	237	-1	ENSMUST00000064190	303	-1	ENSMUST00000075549	52	-1	ENSMUST00000105154	672	-1
ENSMUST00000110722	975	1	ENSMUST00000027528	1140	-1	ENSMUST00000054979	4706	-1	ENSMUST00000034955	843	-1	ENSMUST00000041477	1560	-1	ENSMUST00000070223	416	-1	ENSMUST00000058942	48	-1	ENSMUST00000067599	2508	-1	ENSMUST00000064190	4798	-1	ENSMUST00000075549	59	-1	ENSMUST00000105154	752	-1
ENSMUST00000110725	1005	1	ENSMUST00000027528	1755	-1	ENSMUST00000054979	6089	-1	ENSMUST00000172243	1740	-1	ENSMUST00000041477	308	-1	ENSMUST00000070223	901	-1	ENSMUST00000058942	72	-1	ENSMUST00000067599	292	-1	ENSMUST00000064190	5559	-1	ENSMUST00000079229	13	-1	ENSMUST00000105154	78	-1
ENSMUST00000110725	1015	1	ENSMUST00000027528	2727	-1	ENSMUST00000054979	7224	-1	ENSMUST00000172243	1821	-1	ENSMUST00000041477	71	-1	ENSMUST00000070223	962	-1	ENSMUST00000054697	1803	-1	ENSMUST00000067599	415	-1	ENSMUST00000068974	1294	-1	ENSMUST00000079229	183	-1	ENSMUST00000105155	355	-1
ENSMUST00000110725	1045	1	ENSMUST00000027528	273	-1	ENSMUST00000054979	8273	-1	ENSMUST00000172243	548	-1	ENSMUST00000041477	725	-1	ENSMUST00000048043	1784	-1	ENSMUST00000054697	2617	-1	ENSMUST00000067599	555	-1	ENSMUST00000068974	1689	-1	ENSMUST00000079229	303	-1	ENSMUST00000105155	441	-1
ENSMUST00000110725	185	1	ENSMUST00000027528	3079	-1	ENSMUST00000112887	1625	-1	ENSMUST00000172243	785	-1	ENSMUST00000041477	806	-1	ENSMUST00000048043	1946	-1	ENSMUST00000054697	3612	-1	ENSMUST00000067597	1046	-1	ENSMUST00000068974	1714	-1	ENSMUST00000079229	455	-1	ENSMUST00000105155	484	-1
ENSMUST00000110725	198	1	ENSMUST00000027528	56	-1	ENSMUST00000112887	1938	-1	ENSMUST00000034960	2468	-1	ENSMUST00000094867	1091	-1	ENSMUST00000048043	2003	-1	ENSMUST00000054697	4240	-1	ENSMUST00000067597	479	-1	ENSMUST00000068974	1834	-1	ENSMUST00000079229	723	-1	ENSMUST00000105155	51	-1
ENSMUST00000110725	2064	1	ENSMUST00000027529	1663	-1	ENSMUST00000112887	2278	-1	ENSMUST00000034960	3142	-1	ENSMUST00000094867	1383	-1	ENSMUST00000048043	3346	-1	ENSMUST00000054697	4802	-1	ENSMUST00000067597	616	-1	ENSMUST00000068974	477	-1	ENSMUST00000079272	13	-1	ENSMUST00000105156	1185	-1
ENSMUST00000110725	238	1	ENSMUST00000027529	1750	-1	ENSMUST00000112887	2829	-1	ENSMUST00000034960	4515	-1	ENSMUST00000094867	3111	-1	ENSMUST00000048043	907	-1	ENSMUST00000055584	209	-1	ENSMUST00000067597	740	-1	ENSMUST00000082027	573	-1	ENSMUST00000079272	373	-1	ENSMUST00000105156	1295	-1
ENSMUST00000110725	2604	1	ENSMUST00000027529	1776	-1	ENSMUST00000112887	348	-1	ENSMUST00000034960	592	-1	ENSMUST00000094867	345	-1	ENSMUST00000165943	1475	-1	ENSMUST00000055584	266	-1	ENSMUST00000067597	961	-1	ENSMUST00000082027	621	-1	ENSMUST00000079272	390	-1	ENSMUST00000105156	3501	-1
ENSMUST00000110725	2709	1	ENSMUST00000027529	429	-1	ENSMUST00000112887	402	-1	ENSMUST00000034961	1045	-1	ENSMUST00000094867	383	-1	ENSMUST00000165943	1673	-1	ENSMUST00000055584	580	-1	ENSMUST00000044256	462	-1	ENSMUST00000082027	63	-1	ENSMUST00000079272	457	-1	ENSMUST00000105156	4762	-1
ENSMUST00000110725	3391	1	ENSMUST00000027529	617	-1	ENSMUST00000031262	1095	-1	ENSMUST00000034961	1398	-1	ENSMUST00000094867	387	-1	ENSMUST00000165943	1922	-1	ENSMUST00000055584	607	-1	ENSMUST00000044256	689	-1	ENSMUST00000082027	876	-1	ENSMUST00000172445	215	-1	ENSMUST00000105156	4882	-1
ENSMUST00000110725	3649	1	ENSMUST00000097649	134	-1	ENSMUST00000031262	285	-1	ENSMUST00000034961	1508	-1	ENSMUST00000108107	1013	-1	ENSMUST00000165943	320	-1	ENSMUST00000055584	72	-1	ENSMUST00000044256	911	-1	ENSMUST00000082027	950	-1	ENSMUST00000172445	250	-1	ENSMUST00000105157	1011	-1
ENSMUST00000110725	4584	1	ENSMUST00000097649	1400	-1	ENSMUST00000031262	435	-1	ENSMUST00000034961	2611	-1	ENSMUST00000108107	1726	-1	ENSMUST00000165943	472	-1	ENSMUST00000051870	1725	-1	ENSMUST00000044256	944	-1	ENSMUST00000077548	1067	-1	ENSMUST00000172445	307	-1	ENSMUST00000105157	706	-1
ENSMUST00000110725	478	1	ENSMUST00000097649	1647	-1	ENSMUST00000031262	545	-1	ENSMUST00000034961	3020	-1	ENSMUST00000108107	2167	-1	ENSMUST00000165943	703	-1	ENSMUST00000051870	3164	-1	ENSMUST00000058702	1292	-1	ENSMUST00000077548	1121	-1	ENSMUST00000172445	320	-1	ENSMUST00000105158	1128	-1
ENSMUST00000110725	630	1	ENSMUST00000097649	2298	-1	ENSMUST00000031262	941	-1	ENSMUST00000034961	886	-1	ENSMUST00000108107	2438	-1	ENSMUST00000047666	1004	-1	ENSMUST00000051870	3470	-1	ENSMUST00000058702	1789	-1	ENSMUST00000077548	309	-1	ENSMUST00000172445	354	-1	ENSMUST00000105158	1401	-1
ENSMUST00000110725	969	1	ENSMUST00000097649	3523	-1	ENSMUST00000119824	1327	-1	ENSMUST00000120760	1276	-1	ENSMUST00000036807	126	-1	ENSMUST00000047666	1325	-1	ENSMUST00000051870	4011	-1	ENSMUST00000058702	521	-1	ENSMUST00000077548	3399	-1	ENSMUST00000172445	412	-1	ENSMUST00000105158	226	-1
ENSMUST00000110730	1714	1	ENSMUST00000097649	602	-1	ENSMUST00000119824	1386	-1	ENSMUST00000120760	1509	-1	ENSMUST00000036807	133	-1	ENSMUST00000047666	2164	-1	ENSMUST00000051870	865	-1	ENSMUST00000058702	581	-1	ENSMUST00000077548	371	-1	ENSMUST00000091648	332	-1	ENSMUST00000105158	474	-1
ENSMUST00000110746	271	1	ENSMUST00000027533	1779	-1	ENSMUST00000119824	168	-1	ENSMUST00000120760	2368	-1	ENSMUST00000036807	370	-1	ENSMUST00000047666	2189	-1	ENSMUST00000061601	2100	-1	ENSMUST00000161553	1423	-1	ENSMUST00000077548	3868	-1	ENSMUST00000091648	446	-1	ENSMUST00000105159	255	-1
ENSMUST00000110746	276	1	ENSMUST00000027533	2167	-1	ENSMUST00000119824	25	-1	ENSMUST00000120760	2470	-1	ENSMUST00000036807	67	-1	ENSMUST00000047666	424	-1	ENSMUST00000061601	882	-1	ENSMUST00000161553	3048	-1	ENSMUST00000120137	403	-1	ENSMUST00000091648	607	-1	ENSMUST00000105159	330	-1
ENSMUST00000110746	324	1	ENSMUST00000027533	2372	-1	ENSMUST00000119824	809	-1	ENSMUST00000120760	2719	-1	ENSMUST00000036807	841	-1	ENSMUST00000047666	692	-1	ENSMUST00000061601	909	-1	ENSMUST00000161553	3175	-1	ENSMUST00000120137	432	-1	ENSMUST00000095715	1391	-1	ENSMUST00000105159	400	-1
ENSMUST00000110746	331	1	ENSMUST00000027533	3054	-1	ENSMUST00000119824	951	-1	ENSMUST00000120760	517	-1	ENSMUST00000041621	1398	-1	ENSMUST00000040421	1529	-1	ENSMUST00000061601	930	-1	ENSMUST00000161553	3203	-1	ENSMUST00000120137	463	-1	ENSMUST00000095715	1463	-1	ENSMUST00000105159	748	-1
ENSMUST00000110746	483	1	ENSMUST00000027534	1132	-1	ENSMUST00000031263	1031	-1	ENSMUST00000034964	1019	-1	ENSMUST00000041621	1788	-1	ENSMUST00000040421	1721	-1	ENSMUST00000061601	998	-1	ENSMUST00000161553	5511	-1	ENSMUST00000120137	649	-1	ENSMUST00000095715	238	-1	ENSMUST00000105159	974	-1
ENSMUST00000110746	511	1	ENSMUST00000027534	292	-1	ENSMUST00000031263	110	-1	ENSMUST00000034964	172	-1	ENSMUST00000041621	1958	-1	ENSMUST00000040421	1905	-1	ENSMUST00000060188	1960	-1	ENSMUST00000067618	1452	-1	ENSMUST00000120137	897	-1	ENSMUST00000095715	479	-1	ENSMUST00000105160	21	-1
ENSMUST00000110746	528	1	ENSMUST00000027534	587	-1	ENSMUST00000031263	1131	-1	ENSMUST00000034964	455	-1	ENSMUST00000041621	2147	-1	ENSMUST00000040421	461	-1	ENSMUST00000060188	2070	-1	ENSMUST00000067618	665	-1	ENSMUST00000078191	355	-1	ENSMUST00000095715	630	-1	ENSMUST00000105160	487	-1
ENSMUST00000110751	4143	1	ENSMUST00000027534	95	-1	ENSMUST00000031263	402	-1	ENSMUST00000034964	613	-1	ENSMUST00000041621	867	-1	ENSMUST00000040421	481	-1	ENSMUST00000060188	2951	-1	ENSMUST00000067618	781	-1	ENSMUST00000078191	368	-1	ENSMUST00000095717	5	-1	ENSMUST00000105160	495	-1
ENSMUST00000110751	4462	1	ENSMUST00000164117	2482	-1	ENSMUST00000031263	937	-1	ENSMUST00000034965	202	-1	ENSMUST00000115345	1634	-1	ENSMUST00000107618	1634	-1	ENSMUST00000060188	495	-1	ENSMUST00000067618	794	-1	ENSMUST00000078191	897	-1	ENSMUST00000095717	614	-1	ENSMUST00000105160	831	-1
ENSMUST00000110751	4666	1	ENSMUST00000164117	3273	-1	ENSMUST00000031263	965	-1	ENSMUST00000034965	231	-1	ENSMUST00000115345	2251	-1	ENSMUST00000107618	1898	-1	ENSMUST00000058965	118	-1	ENSMUST00000106440	1135	-1	ENSMUST00000078191	938	-1	ENSMUST00000095717	646	-1	ENSMUST00000105161	134	-1
ENSMUST00000110751	5265	1	ENSMUST00000164117	376	-1	ENSMUST00000112910	367	-1	ENSMUST00000034965	434	-1	ENSMUST00000115345	2535	-1	ENSMUST00000107618	3836	-1	ENSMUST00000058965	277	-1	ENSMUST00000106440	3070	-1	ENSMUST00000071505	37	-1	ENSMUST00000095717	914	-1	ENSMUST00000105161	230	-1
ENSMUST00000110751	6558	1	ENSMUST00000164117	4577	-1	ENSMUST00000112910	817	-1	ENSMUST00000034965	543	-1	ENSMUST00000115345	2838	-1	ENSMUST00000107618	522	-1	ENSMUST00000058965	4	-1	ENSMUST00000106440	3373	-1	ENSMUST00000071505	567	-1	ENSMUST00000095723	614	-1	ENSMUST00000105161	311	-1
ENSMUST00000110766	1385	1	ENSMUST00000164117	60	-1	ENSMUST00000112910	863	-1	ENSMUST00000034966	1006	-1	ENSMUST00000115345	286	-1	ENSMUST00000107618	5270	-1	ENSMUST00000058965	545	-1	ENSMUST00000106440	915	-1	ENSMUST00000071505	634	-1	ENSMUST00000095723	854	-1	ENSMUST00000105161	329	-1
ENSMUST00000110766	2647	1	ENSMUST00000112701	1703	-1	ENSMUST00000169390	1347	-1	ENSMUST00000034966	1044	-1	ENSMUST00000037620	136	-1	ENSMUST00000107618	6245	-1	ENSMUST00000058965	807	-1	ENSMUST00000057799	1627	-1	ENSMUST00000071505	68	-1	ENSMUST00000095723	977	-1	ENSMUST00000082064	242	-1
ENSMUST00000110766	7695	1	ENSMUST00000112701	2770	-1	ENSMUST00000169390	1423	-1	ENSMUST00000034966	1390	-1	ENSMUST00000037620	31	-1	ENSMUST00000036876	163	-1	ENSMUST00000051633	1249	-1	ENSMUST00000057799	2322	-1	ENSMUST00000071505	821	-1	ENSMUST00000128533	1025	-1	ENSMUST00000082064	263	-1
ENSMUST00000110774	1359	1	ENSMUST00000112701	3046	-1	ENSMUST00000169390	408	-1	ENSMUST00000034966	534	-1	ENSMUST00000037620	47	-1	ENSMUST00000036876	271	-1	ENSMUST00000051633	1441	-1	ENSMUST00000057799	2483	-1	ENSMUST00000071505	866	-1	ENSMUST00000128533	1141	-1	ENSMUST00000082064	290	-1
ENSMUST00000110774	1733	1	ENSMUST00000112701	3064	-1	ENSMUST00000169390	527	-1	ENSMUST00000034966	637	-1	ENSMUST00000037620	537	-1	ENSMUST00000036876	470	-1	ENSMUST00000051633	208	-1	ENSMUST00000057799	298	-1	ENSMUST00000169070	240	-1	ENSMUST00000128533	1732	-1	ENSMUST00000082064	626	-1
ENSMUST00000110774	5005	1	ENSMUST00000112701	4802	-1	ENSMUST00000169390	549	-1	ENSMUST00000034966	901	-1	ENSMUST00000037620	809	-1	ENSMUST00000036876	717	-1	ENSMUST00000051633	2814	-1	ENSMUST00000057799	867	-1	ENSMUST00000169070	298	-1	ENSMUST00000128533	2146	-1	ENSMUST00000082064	765	-1
ENSMUST00000110774	5135	1	ENSMUST00000008995	1281	-1	ENSMUST00000128187	1230	-1	ENSMUST00000122091	1211	-1	ENSMUST00000037620	849	-1	ENSMUST00000036876	782	-1	ENSMUST00000051633	419	-1	ENSMUST00000118545	1211	-1	ENSMUST00000169070	350	-1	ENSMUST00000128533	430	-1	ENSMUST00000082064	989	-1
ENSMUST00000110774	5860	1	ENSMUST00000008995	1982	-1	ENSMUST00000128187	1358	-1	ENSMUST00000122091	1505	-1	ENSMUST00000094868	1760	-1	ENSMUST00000036876	992	-1	ENSMUST00000051283	1504	-1	ENSMUST00000118545	2473	-1	ENSMUST00000169070	380	-1	ENSMUST00000095749	1072	-1	ENSMUST00000105167	104	-1
ENSMUST00000110774	6329	1	ENSMUST00000008995	3293	-1	ENSMUST00000128187	1577	-1	ENSMUST00000122091	1970	-1	ENSMUST00000094868	1828	-1	ENSMUST00000047419	376	-1	ENSMUST00000051283	404	-1	ENSMUST00000118545	2972	-1	ENSMUST00000169070	90	-1	ENSMUST00000095749	1089	-1	ENSMUST00000105167	294	-1
ENSMUST00000110774	6347	1	ENSMUST00000008995	3729	-1	ENSMUST00000031273	2314	-1	ENSMUST00000122091	2341	-1	ENSMUST00000094868	2144	-1	ENSMUST00000047419	42	-1	ENSMUST00000051283	414	-1	ENSMUST00000118545	647	-1	ENSMUST00000071617	23	-1	ENSMUST00000095749	1146	-1	ENSMUST00000105167	8	-1
ENSMUST00000110774	6489	1	ENSMUST00000008995	443	-1	ENSMUST00000031273	2504	-1	ENSMUST00000122091	487	-1	ENSMUST00000094868	3231	-1	ENSMUST00000047419	574	-1	ENSMUST00000051283	501	-1	ENSMUST00000067673	130	-1	ENSMUST00000071617	485	-1	ENSMUST00000095749	291	-1	ENSMUST00000105169	477	-1
ENSMUST00000110774	6644	1	ENSMUST00000112706	1075	-1	ENSMUST00000031273	440	-1	ENSMUST00000122091	952	-1	ENSMUST00000094868	3417	-1	ENSMUST00000047419	765	-1	ENSMUST00000051283	59	-1	ENSMUST00000067673	907	-1	ENSMUST00000071617	69	-1	ENSMUST00000095749	748	-1	ENSMUST00000105169	489	-1
ENSMUST00000110774	6716	1	ENSMUST00000112706	1500	-1	ENSMUST00000031276	1218	-1	ENSMUST00000034969	107	-1	ENSMUST00000138563	1076	-1	ENSMUST00000048050	1198	-1	ENSMUST00000130498	173	-1	ENSMUST00000067673	918	-1	ENSMUST00000071617	815	-1	ENSMUST00000095753	2652	-1	ENSMUST00000105169	668	-1
ENSMUST00000110774	6814	1	ENSMUST00000112706	2617	-1	ENSMUST00000031276	1468	-1	ENSMUST00000034969	1784	-1	ENSMUST00000138563	388	-1	ENSMUST00000048050	1344	-1	ENSMUST00000130498	222	-1	ENSMUST00000067673	93	-1	ENSMUST00000071617	866	-1	ENSMUST00000095753	2921	-1	ENSMUST00000105169	678	-1
ENSMUST00000110774	702	1	ENSMUST00000112706	288	-1	ENSMUST00000031276	1821	-1	ENSMUST00000034969	724	-1	ENSMUST00000138563	980	-1	ENSMUST00000048050	206	-1	ENSMUST00000130498	363	-1	ENSMUST00000067670	306	-1	ENSMUST00000071617	916	-1	ENSMUST00000095753	3737	-1	ENSMUST00000105172	191	-1
ENSMUST00000110774	726	1	ENSMUST00000112706	856	-1	ENSMUST00000031276	2416	-1	ENSMUST00000034969	809	-1	ENSMUST00000138563	994	-1	ENSMUST00000048050	395	-1	ENSMUST00000130498	645	-1	ENSMUST00000067670	774	-1	ENSMUST00000075245	153	-1	ENSMUST00000095753	975	-1	ENSMUST00000105172	200	-1
ENSMUST00000110774	734	1	ENSMUST00000027554	1128	-1	ENSMUST00000031276	860	-1	ENSMUST00000034973	2890	-1	ENSMUST00000037182	1664	-1	ENSMUST00000048050	630	-1	ENSMUST00000130498	71	-1	ENSMUST00000067670	850	-1	ENSMUST00000075245	3908	-1	ENSMUST00000095758	1178	-1	ENSMUST00000105172	260	-1
ENSMUST00000110774	8177	1	ENSMUST00000027554	1956	-1	ENSMUST00000161490	1141	-1	ENSMUST00000034973	301	-1	ENSMUST00000037182	2132	-1	ENSMUST00000048050	949	-1	ENSMUST00000130498	878	-1	ENSMUST00000067670	946	-1	ENSMUST00000075245	4487	-1	ENSMUST00000095758	695	-1	ENSMUST00000105172	338	-1
ENSMUST00000110774	8496	1	ENSMUST00000027554	2879	-1	ENSMUST00000161490	1484	-1	ENSMUST00000034973	4478	-1	ENSMUST00000037182	311	-1	ENSMUST00000112097	105	-1	ENSMUST00000055567	251	-1	ENSMUST00000067670	993	-1	ENSMUST00000075245	5490	-1	ENSMUST00000095758	733	-1	ENSMUST00000105172	377	-1
ENSMUST00000110774	8642	1	ENSMUST00000027554	3149	-1	ENSMUST00000161490	2184	-1	ENSMUST00000168665	319	-1	ENSMUST00000037182	4801	-1	ENSMUST00000112097	1685	-1	ENSMUST00000055567	383	-1	ENSMUST00000161306	1040	-1	ENSMUST00000075245	6535	-1	ENSMUST00000095758	8	-1	ENSMUST00000075737	203	-1
ENSMUST00000110774	8658	1	ENSMUST00000027554	419	-1	ENSMUST00000161490	4737	-1	ENSMUST00000168665	334	-1	ENSMUST00000037182	5364	-1	ENSMUST00000112097	2380	-1	ENSMUST00000055567	403	-1	ENSMUST00000161306	1693	-1	ENSMUST00000080279	122	-1	ENSMUST00000095758	927	-1	ENSMUST00000075737	275	-1
ENSMUST00000110774	8912	1	ENSMUST00000086721	1426	-1	ENSMUST00000161490	856	-1	ENSMUST00000168665	392	-1	ENSMUST00000037182	8730	-1	ENSMUST00000112097	2719	-1	ENSMUST00000055567	637	-1	ENSMUST00000161306	2196	-1	ENSMUST00000080279	181	-1	ENSMUST00000095759	1155	-1	ENSMUST00000075737	389	-1
ENSMUST00000110774	9031	1	ENSMUST00000086721	1926	-1	ENSMUST00000031278	1023	-1	ENSMUST00000168665	453	-1	ENSMUST00000042701	1629	-1	ENSMUST00000112097	3439	-1	ENSMUST00000055719	1176	-1	ENSMUST00000161306	239	-1	ENSMUST00000080279	427	-1	ENSMUST00000095759	1886	-1	ENSMUST00000105174	203	-1
ENSMUST00000110793	4511	1	ENSMUST00000086721	2026	-1	ENSMUST00000031278	1638	-1	ENSMUST00000098651	2021	-1	ENSMUST00000042701	1722	-1	ENSMUST00000043259	1523	-1	ENSMUST00000055719	1227	-1	ENSMUST00000161306	556	-1	ENSMUST00000080279	63	-1	ENSMUST00000095759	1903	-1	ENSMUST00000105174	212	-1
ENSMUST00000110795	4438	1	ENSMUST00000086721	3084	-1	ENSMUST00000031278	1663	-1	ENSMUST00000098651	2432	-1	ENSMUST00000042701	2238	-1	ENSMUST00000043259	3721	-1	ENSMUST00000055719	281	-1	ENSMUST00000067680	2804	-1	ENSMUST00000080279	8	-1	ENSMUST00000095759	2107	-1	ENSMUST00000105174	350	-1
ENSMUST00000110801	1285	1	ENSMUST00000086721	3565	-1	ENSMUST00000031278	1673	-1	ENSMUST00000098651	2519	-1	ENSMUST00000042701	3560	-1	ENSMUST00000043259	3747	-1	ENSMUST00000055719	398	-1	ENSMUST00000067680	3357	-1	ENSMUST00000074380	320	-1	ENSMUST00000095759	605	-1	ENSMUST00000105174	361	-1
ENSMUST00000110801	427	1	ENSMUST00000027559	1194	-1	ENSMUST00000031278	2351	-1	ENSMUST00000098651	627	-1	ENSMUST00000042701	598	-1	ENSMUST00000043259	3820	-1	ENSMUST00000055719	483	-1	ENSMUST00000067680	5225	-1	ENSMUST00000074380	372	-1	ENSMUST00000095760	251	-1	ENSMUST00000098634	1068	-1
ENSMUST00000110801	437	1	ENSMUST00000027559	1830	-1	ENSMUST00000031278	767	-1	ENSMUST00000098651	819	-1	ENSMUST00000041514	1477	-1	ENSMUST00000043259	4098	-1	ENSMUST00000055719	660	-1	ENSMUST00000067680	583	-1	ENSMUST00000074380	387	-1	ENSMUST00000095760	412	-1	ENSMUST00000098634	1403	-1
ENSMUST00000110801	460	1	ENSMUST00000027559	2624	-1	ENSMUST00000031280	1002	-1	ENSMUST00000079659	1366	-1	ENSMUST00000041514	2348	-1	ENSMUST00000040972	1780	-1	ENSMUST00000076648	2174	-1	ENSMUST00000067680	7604	-1	ENSMUST00000074380	464	-1	ENSMUST00000095760	753	-1	ENSMUST00000098634	2184	-1
ENSMUST00000110801	521	1	ENSMUST00000027559	4134	-1	ENSMUST00000031280	1192	-1	ENSMUST00000079659	1487	-1	ENSMUST00000041514	2479	-1	ENSMUST00000040972	198	-1	ENSMUST00000076648	2378	-1	ENSMUST00000067680	981	-1	ENSMUST00000074380	794	-1	ENSMUST00000095760	882	-1	ENSMUST00000098634	2465	-1
ENSMUST00000110801	526	1	ENSMUST00000027559	4443	-1	ENSMUST00000031280	1356	-1	ENSMUST00000079659	2021	-1	ENSMUST00000041514	3732	-1	ENSMUST00000040972	2740	-1	ENSMUST00000076648	5260	-1	ENSMUST00000067695	1488	-1	ENSMUST00000074380	981	-1	ENSMUST00000105222	245	-1	ENSMUST00000098634	2643	-1
ENSMUST00000110801	724	1	ENSMUST00000027559	4576	-1	ENSMUST00000031280	1423	-1	ENSMUST00000079659	3932	-1	ENSMUST00000041514	4253	-1	ENSMUST00000040972	3732	-1	ENSMUST00000076648	7463	-1	ENSMUST00000067695	1987	-1	ENSMUST00000074408	1118	-1	ENSMUST00000105222	494	-1	ENSMUST00000105187	141	-1
ENSMUST00000110831	711	1	ENSMUST00000027560	1936	-1	ENSMUST00000031280	1972	-1	ENSMUST00000079659	4328	-1	ENSMUST00000041514	726	-1	ENSMUST00000040972	442	-1	ENSMUST00000143303	155	-1	ENSMUST00000067695	2483	-1	ENSMUST00000074408	1143	-1	ENSMUST00000105222	833	-1	ENSMUST00000105187	244	-1
ENSMUST00000110831	987	1	ENSMUST00000027560	1982	-1	ENSMUST00000031281	1712	-1	ENSMUST00000079659	7027	-1	ENSMUST00000048923	1181	-1	ENSMUST00000050139	1092	-1	ENSMUST00000143303	455	-1	ENSMUST00000067695	278	-1	ENSMUST00000074408	2553	-1	ENSMUST00000105222	908	-1	ENSMUST00000105187	258	-1
ENSMUST00000110849	1500	1	ENSMUST00000027560	2775	-1	ENSMUST00000031281	1820	-1	ENSMUST00000034980	1968	-1	ENSMUST00000048923	1434	-1	ENSMUST00000050139	1948	-1	ENSMUST00000143303	483	-1	ENSMUST00000067695	386	-1	ENSMUST00000074408	2927	-1	ENSMUST00000105222	938	-1	ENSMUST00000105187	490	-1
ENSMUST00000110849	1536	1	ENSMUST00000027560	2930	-1	ENSMUST00000031281	2977	-1	ENSMUST00000034980	4574	-1	ENSMUST00000048923	1464	-1	ENSMUST00000050139	2060	-1	ENSMUST00000143303	87	-1	ENSMUST00000067695	608	-1	ENSMUST00000074408	3408	-1	ENSMUST00000025940	1308	-1	ENSMUST00000105187	82	-1
ENSMUST00000110849	1573	1	ENSMUST00000027560	4078	-1	ENSMUST00000031281	3118	-1	ENSMUST00000034980	4948	-1	ENSMUST00000048923	170	-1	ENSMUST00000050139	2185	-1	ENSMUST00000120087	1135	-1	ENSMUST00000169614	1550	-1	ENSMUST00000074408	3653	-1	ENSMUST00000025940	1488	-1	ENSMUST00000105193	153	-1
ENSMUST00000110849	1658	1	ENSMUST00000027560	4088	-1	ENSMUST00000031281	3332	-1	ENSMUST00000034980	5240	-1	ENSMUST00000048923	3477	-1	ENSMUST00000050139	2537	-1	ENSMUST00000120087	241	-1	ENSMUST00000169614	1653	-1	ENSMUST00000072269	424	-1	ENSMUST00000025940	1579	-1	ENSMUST00000105193	258	-1
ENSMUST00000110855	1519	1	ENSMUST00000027566	1333	-1	ENSMUST00000031286	292	-1	ENSMUST00000034980	7123	-1	ENSMUST00000048923	4021	-1	ENSMUST00000050139	475	-1	ENSMUST00000120087	2410	-1	ENSMUST00000169614	1887	-1	ENSMUST00000072269	548	-1	ENSMUST00000025940	353	-1	ENSMUST00000105193	496	-1
ENSMUST00000110855	1525	1	ENSMUST00000027566	1363	-1	ENSMUST00000031286	42	-1	ENSMUST00000034981	1179	-1	ENSMUST00000037099	1647	-1	ENSMUST00000041920	1057	-1	ENSMUST00000120087	3868	-1	ENSMUST00000169614	1961	-1	ENSMUST00000072269	707	-1	ENSMUST00000025940	972	-1	ENSMUST00000105193	662	-1
ENSMUST00000110855	1654	1	ENSMUST00000027566	1730	-1	ENSMUST00000031286	739	-1	ENSMUST00000034981	2028	-1	ENSMUST00000037099	2246	-1	ENSMUST00000041920	1118	-1	ENSMUST00000120087	4993	-1	ENSMUST00000112525	2587	-1	ENSMUST00000072269	724	-1	ENSMUST00000095775	1668	-1	ENSMUST00000105193	82	-1
ENSMUST00000110855	1707	1	ENSMUST00000027566	391	-1	ENSMUST00000031286	777	-1	ENSMUST00000034981	2366	-1	ENSMUST00000037099	2422	-1	ENSMUST00000041920	193	-1	ENSMUST00000075869	1113	-1	ENSMUST00000112525	3725	-1	ENSMUST00000072269	948	-1	ENSMUST00000095775	2202	-1	ENSMUST00000105194	153	-1
ENSMUST00000110855	4137	1	ENSMUST00000027566	549	-1	ENSMUST00000031286	85	-1	ENSMUST00000034981	2952	-1	ENSMUST00000037099	722	-1	ENSMUST00000041920	352	-1	ENSMUST00000075869	1798	-1	ENSMUST00000112525	4750	-1	ENSMUST00000077001	273	-1	ENSMUST00000095775	2444	-1	ENSMUST00000105194	218	-1
ENSMUST00000110855	4565	1	ENSMUST00000027566	56	-1	ENSMUST00000031287	1230	-1	ENSMUST00000034981	5067	-1	ENSMUST00000037099	868	-1	ENSMUST00000041920	610	-1	ENSMUST00000075869	254	-1	ENSMUST00000112525	5380	-1	ENSMUST00000077001	38	-1	ENSMUST00000095775	312	-1	ENSMUST00000105194	244	-1
ENSMUST00000110857	1759	1	ENSMUST00000027569	1394	-1	ENSMUST00000031287	1419	-1	ENSMUST00000165768	1013	-1	ENSMUST00000153510	1022	-1	ENSMUST00000048065	259	-1	ENSMUST00000075869	3200	-1	ENSMUST00000112525	5824	-1	ENSMUST00000077001	408	-1	ENSMUST00000095775	80	-1	ENSMUST00000105194	613	-1
ENSMUST00000110865	1725	1	ENSMUST00000027569	859	-1	ENSMUST00000031287	1664	-1	ENSMUST00000165768	1090	-1	ENSMUST00000153510	1579	-1	ENSMUST00000048065	589	-1	ENSMUST00000075869	746	-1	ENSMUST00000112525	5891	-1	ENSMUST00000077001	440	-1	ENSMUST00000096904	23	-1	ENSMUST00000105194	706	-1
ENSMUST00000110865	1762	1	ENSMUST00000027569	938	-1	ENSMUST00000031287	563	-1	ENSMUST00000165768	2858	-1	ENSMUST00000153510	699	-1	ENSMUST00000048065	64	-1	ENSMUST00000075869	789	-1	ENSMUST00000067715	1541	-1	ENSMUST00000077001	865	-1	ENSMUST00000096904	314	-1	ENSMUST00000105195	381	-1
ENSMUST00000110865	1817	1	ENSMUST00000027569	995	-1	ENSMUST00000031288	187	-1	ENSMUST00000165768	5995	-1	ENSMUST00000153510	837	-1	ENSMUST00000048065	951	-1	ENSMUST00000078525	2039	-1	ENSMUST00000067715	1930	-1	ENSMUST00000071204	1140	-1	ENSMUST00000096904	373	-1	ENSMUST00000105195	407	-1
ENSMUST00000110888	1180	1	ENSMUST00000027571	1239	-1	ENSMUST00000031288	2449	-1	ENSMUST00000165768	6705	-1	ENSMUST00000041531	1052	-1	ENSMUST00000038295	1186	-1	ENSMUST00000078525	4183	-1	ENSMUST00000067715	2127	-1	ENSMUST00000071204	1272	-1	ENSMUST00000127698	1045	-1	ENSMUST00000105195	458	-1
ENSMUST00000110888	1208	1	ENSMUST00000027571	1302	-1	ENSMUST00000031288	3361	-1	ENSMUST00000034983	1225	-1	ENSMUST00000041531	189	-1	ENSMUST00000038295	153	-1	ENSMUST00000078525	559	-1	ENSMUST00000067715	2241	-1	ENSMUST00000071204	1810	-1	ENSMUST00000127698	1632	-1	ENSMUST00000105195	496	-1
ENSMUST00000110888	1498	1	ENSMUST00000027571	1472	-1	ENSMUST00000031288	382	-1	ENSMUST00000034983	1464	-1	ENSMUST00000041531	637	-1	ENSMUST00000038295	1703	-1	ENSMUST00000078525	7361	-1	ENSMUST00000067715	874	-1	ENSMUST00000071204	2133	-1	ENSMUST00000127698	1920	-1	ENSMUST00000105195	512	-1
ENSMUST00000110888	1546	1	ENSMUST00000027571	2072	-1	ENSMUST00000031288	447	-1	ENSMUST00000034983	1801	-1	ENSMUST00000036304	229	-1	ENSMUST00000038295	1840	-1	ENSMUST00000078525	7510	-1	ENSMUST00000100961	2927	-1	ENSMUST00000071204	443	-1	ENSMUST00000127698	229	-1	ENSMUST00000105196	28	-1
ENSMUST00000110888	1930	1	ENSMUST00000027571	776	-1	ENSMUST00000031288	860	-1	ENSMUST00000034983	1813	-1	ENSMUST00000036304	277	-1	ENSMUST00000038295	2405	-1	ENSMUST00000078525	7720	-1	ENSMUST00000100961	3184	-1	ENSMUST00000134115	1738	-1	ENSMUST00000127698	2554	-1	ENSMUST00000105196	308	-1
ENSMUST00000110888	2517	1	ENSMUST00000027571	822	-1	ENSMUST00000031289	1053	-1	ENSMUST00000034983	471	-1	ENSMUST00000036304	414	-1	ENSMUST00000076463	1764	-1	ENSMUST00000058524	2588	-1	ENSMUST00000100961	3497	-1	ENSMUST00000134115	3070	-1	ENSMUST00000127698	704	-1	ENSMUST00000105196	639	-1
ENSMUST00000110888	2631	1	ENSMUST00000097625	2072	-1	ENSMUST00000031289	172	-1	ENSMUST00000034984	3651	-1	ENSMUST00000036304	507	-1	ENSMUST00000076463	2463	-1	ENSMUST00000058524	4358	-1	ENSMUST00000100961	3531	-1	ENSMUST00000134115	3077	-1	ENSMUST00000095798	165	-1	ENSMUST00000105196	82	-1
ENSMUST00000110888	3027	1	ENSMUST00000097625	2115	-1	ENSMUST00000031289	591	-1	ENSMUST00000034984	5093	-1	ENSMUST00000036304	828	-1	ENSMUST00000076463	3802	-1	ENSMUST00000058524	4861	-1	ENSMUST00000100961	435	-1	ENSMUST00000134115	3140	-1	ENSMUST00000095798	1829	-1	ENSMUST00000105197	147	-1
ENSMUST00000110888	3084	1	ENSMUST00000097625	2596	-1	ENSMUST00000031289	912	-1	ENSMUST00000034984	685	-1	ENSMUST00000061850	1072	-1	ENSMUST00000076463	3872	-1	ENSMUST00000058524	6524	-1	ENSMUST00000067743	389	-1	ENSMUST00000134115	478	-1	ENSMUST00000095798	396	-1	ENSMUST00000105197	452	-1
ENSMUST00000110888	3471	1	ENSMUST00000097625	2798	-1	ENSMUST00000031289	965	-1	ENSMUST00000034986	1173	-1	ENSMUST00000061850	3182	-1	ENSMUST00000076463	4594	-1	ENSMUST00000168457	252	-1	ENSMUST00000067743	437	-1	ENSMUST00000134115	544	-1	ENSMUST00000095798	740	-1	ENSMUST00000105197	500	-1
ENSMUST00000110888	3931	1	ENSMUST00000097625	3930	-1	ENSMUST00000031289	970	-1	ENSMUST00000034986	1619	-1	ENSMUST00000061850	3401	-1	ENSMUST00000076463	4905	-1	ENSMUST00000168457	457	-1	ENSMUST00000067743	459	-1	ENSMUST00000071848	193	-1	ENSMUST00000095798	752	-1	ENSMUST00000105197	639	-1
ENSMUST00000110888	3956	1	ENSMUST00000036025	1912	-1	ENSMUST00000031291	1033	-1	ENSMUST00000034986	1785	-1	ENSMUST00000061850	3406	-1	ENSMUST00000087933	1290	-1	ENSMUST00000168457	676	-1	ENSMUST00000067743	741	-1	ENSMUST00000071848	359	-1	ENSMUST00000095798	919	-1	ENSMUST00000105199	141	-1
ENSMUST00000110888	3961	1	ENSMUST00000036025	3251	-1	ENSMUST00000031291	1210	-1	ENSMUST00000034986	319	-1	ENSMUST00000061850	889	-1	ENSMUST00000087933	1613	-1	ENSMUST00000101082	2117	-1	ENSMUST00000067743	849	-1	ENSMUST00000071848	392	-1	ENSMUST00000072014	3	-1	ENSMUST00000105199	147	-1
ENSMUST00000110888	4032	1	ENSMUST00000036025	5046	-1	ENSMUST00000031291	685	-1	ENSMUST00000034986	930	-1	ENSMUST00000091852	1667	-1	ENSMUST00000087933	2070	-1	ENSMUST00000101082	2818	-1	ENSMUST00000108645	1239	-1	ENSMUST00000071848	481	-1	ENSMUST00000072014	318	-1	ENSMUST00000105199	193	-1
ENSMUST00000110888	4039	1	ENSMUST00000036025	5468	-1	ENSMUST00000031291	780	-1	ENSMUST00000034986	96	-1	ENSMUST00000091852	2184	-1	ENSMUST00000087933	3753	-1	ENSMUST00000101082	2866	-1	ENSMUST00000108645	207	-1	ENSMUST00000071848	623	-1	ENSMUST00000072014	418	-1	ENSMUST00000105199	490	-1
ENSMUST00000110888	4347	1	ENSMUST00000036025	5645	-1	ENSMUST00000031304	255	-1	ENSMUST00000034988	1072	-1	ENSMUST00000091852	2192	-1	ENSMUST00000087933	397	-1	ENSMUST00000101082	674	-1	ENSMUST00000108645	437	-1	ENSMUST00000071848	98	-1	ENSMUST00000072014	750	-1	ENSMUST00000105199	639	-1
ENSMUST00000110888	4364	1	ENSMUST00000036025	6343	-1	ENSMUST00000031304	324	-1	ENSMUST00000034988	1191	-1	ENSMUST00000091852	2973	-1	ENSMUST00000087933	4004	-1	ENSMUST00000101082	858	-1	ENSMUST00000108645	874	-1	ENSMUST00000077417	215	-1	ENSMUST00000095806	1721	-1	ENSMUST00000105200	141	-1
ENSMUST00000110888	4369	1	ENSMUST00000027579	1843	-1	ENSMUST00000031304	342	-1	ENSMUST00000034988	1232	-1	ENSMUST00000091852	3718	-1	ENSMUST00000039803	1139	-1	ENSMUST00000058652	1400	-1	ENSMUST00000108645	922	-1	ENSMUST00000077417	290	-1	ENSMUST00000095806	2717	-1	ENSMUST00000105200	258	-1
ENSMUST00000110888	4471	1	ENSMUST00000027579	194	-1	ENSMUST00000031304	744	-1	ENSMUST00000034988	525	-1	ENSMUST00000159437	1187	-1	ENSMUST00000039803	1468	-1	ENSMUST00000058652	1888	-1	ENSMUST00000067744	2024	-1	ENSMUST00000077417	389	-1	ENSMUST00000095806	2789	-1	ENSMUST00000105200	645	-1
ENSMUST00000110888	970	1	ENSMUST00000027579	2417	-1	ENSMUST00000031304	884	-1	ENSMUST00000034988	649	-1	ENSMUST00000159437	1985	-1	ENSMUST00000039803	1980	-1	ENSMUST00000058652	20	-1	ENSMUST00000067744	2722	-1	ENSMUST00000077417	70	-1	ENSMUST00000095806	4312	-1	ENSMUST00000105200	716	-1
ENSMUST00000110905	1078	1	ENSMUST00000027579	332	-1	ENSMUST00000031305	1276	-1	ENSMUST00000034988	756	-1	ENSMUST00000159437	2316	-1	ENSMUST00000039803	335	-1	ENSMUST00000058652	2070	-1	ENSMUST00000067744	3222	-1	ENSMUST00000077417	892	-1	ENSMUST00000095806	4627	-1	ENSMUST00000105200	82	-1
ENSMUST00000110905	1454	1	ENSMUST00000027579	527	-1	ENSMUST00000031305	2456	-1	ENSMUST00000167714	140	-1	ENSMUST00000159437	244	-1	ENSMUST00000039803	374	-1	ENSMUST00000058652	3079	-1	ENSMUST00000067744	473	-1	ENSMUST00000081335	1631	-1	ENSMUST00000095806	5236	-1	ENSMUST00000105209	147	-1
ENSMUST00000110905	2148	1	ENSMUST00000027580	1132	-1	ENSMUST00000031305	2929	-1	ENSMUST00000167714	2082	-1	ENSMUST00000159437	2852	-1	ENSMUST00000039803	890	-1	ENSMUST00000058652	3488	-1	ENSMUST00000075856	1582	-1	ENSMUST00000081335	1730	-1	ENSMUST00000071858	1100	-1	ENSMUST00000105209	490	-1
ENSMUST00000110905	2152	1	ENSMUST00000027580	2008	-1	ENSMUST00000031305	43	-1	ENSMUST00000167714	2293	-1	ENSMUST00000159437	658	-1	ENSMUST00000159329	2732	-1	ENSMUST00000128717	1071	-1	ENSMUST00000075856	2028	-1	ENSMUST00000081335	2464	-1	ENSMUST00000071858	1126	-1	ENSMUST00000105209	494	-1
ENSMUST00000110905	2324	1	ENSMUST00000027580	2299	-1	ENSMUST00000031305	502	-1	ENSMUST00000167714	3186	-1	ENSMUST00000041551	1283	-1	ENSMUST00000159329	600	-1	ENSMUST00000128717	1572	-1	ENSMUST00000075856	2720	-1	ENSMUST00000081335	396	-1	ENSMUST00000071858	311	-1	ENSMUST00000105209	82	-1
ENSMUST00000110905	2662	1	ENSMUST00000027580	715	-1	ENSMUST00000142742	2826	-1	ENSMUST00000167714	472	-1	ENSMUST00000041551	2382	-1	ENSMUST00000159329	672	-1	ENSMUST00000128717	193	-1	ENSMUST00000075856	4149	-1	ENSMUST00000081335	730	-1	ENSMUST00000071858	455	-1	ENSMUST00000105212	42	-1
ENSMUST00000110905	2742	1	ENSMUST00000027581	1432	-1	ENSMUST00000142742	3604	-1	ENSMUST00000034991	1743	-1	ENSMUST00000041551	2550	-1	ENSMUST00000159329	827	-1	ENSMUST00000128717	2258	-1	ENSMUST00000075856	4251	-1	ENSMUST00000093221	36	-1	ENSMUST00000071858	870	-1	ENSMUST00000105212	50	-1
ENSMUST00000110905	745	1	ENSMUST00000027581	1561	-1	ENSMUST00000142742	4124	-1	ENSMUST00000034991	2124	-1	ENSMUST00000041551	839	-1	ENSMUST00000159329	920	-1	ENSMUST00000128717	2294	-1	ENSMUST00000075856	935	-1	ENSMUST00000093221	397	-1	ENSMUST00000095817	1178	-1	ENSMUST00000105212	568	-1
ENSMUST00000110920	1566	1	ENSMUST00000027581	1660	-1	ENSMUST00000142742	5980	-1	ENSMUST00000034991	2197	-1	ENSMUST00000081982	1209	-1	ENSMUST00000041623	2785	-1	ENSMUST00000128717	354	-1	ENSMUST00000081510	201	-1	ENSMUST00000093221	445	-1	ENSMUST00000095817	1286	-1	ENSMUST00000105212	875	-1
ENSMUST00000110920	1661	1	ENSMUST00000027581	2360	-1	ENSMUST00000142742	6699	-1	ENSMUST00000034991	2890	-1	ENSMUST00000081982	147	-1	ENSMUST00000041623	3380	-1	ENSMUST00000055688	1020	-1	ENSMUST00000081510	208	-1	ENSMUST00000093221	598	-1	ENSMUST00000095817	1652	-1	ENSMUST00000105230	210	-1
ENSMUST00000110920	1691	1	ENSMUST00000027581	2562	-1	ENSMUST00000142742	7800	-1	ENSMUST00000034991	4555	-1	ENSMUST00000081982	2341	-1	ENSMUST00000041623	3615	-1	ENSMUST00000055688	1313	-1	ENSMUST00000081510	317	-1	ENSMUST00000114871	1360	-1	ENSMUST00000095817	1985	-1	ENSMUST00000105230	244	-1
ENSMUST00000110920	2642	1	ENSMUST00000027581	91	-1	ENSMUST00000031311	1988	-1	ENSMUST00000034992	1057	-1	ENSMUST00000081982	2507	-1	ENSMUST00000041623	375	-1	ENSMUST00000055688	1825	-1	ENSMUST00000081510	669	-1	ENSMUST00000114871	1593	-1	ENSMUST00000095817	2120	-1	ENSMUST00000105230	372	-1
ENSMUST00000110938	1568	1	ENSMUST00000159417	1005	-1	ENSMUST00000031311	2199	-1	ENSMUST00000034992	3142	-1	ENSMUST00000081982	4191	-1	ENSMUST00000041623	387	-1	ENSMUST00000055688	1916	-1	ENSMUST00000081510	741	-1	ENSMUST00000114871	1932	-1	ENSMUST00000095817	2207	-1	ENSMUST00000105230	393	-1
ENSMUST00000110938	1595	1	ENSMUST00000159417	1223	-1	ENSMUST00000031311	2421	-1	ENSMUST00000034992	3263	-1	ENSMUST00000081982	6605	-1	ENSMUST00000115706	1149	-1	ENSMUST00000055688	3102	-1	ENSMUST00000081510	80	-1	ENSMUST00000114871	3149	-1	ENSMUST00000095823	1107	-1	ENSMUST00000105230	612	-1
ENSMUST00000110938	2168	1	ENSMUST00000159417	2257	-1	ENSMUST00000031311	2701	-1	ENSMUST00000034992	337	-1	ENSMUST00000037609	1023	-1	ENSMUST00000115706	1289	-1	ENSMUST00000055688	897	-1	ENSMUST00000149618	1112	-1	ENSMUST00000114871	3243	-1	ENSMUST00000095823	1239	-1	ENSMUST00000105256	1051	-1
ENSMUST00000110938	2234	1	ENSMUST00000159417	3841	-1	ENSMUST00000031311	315	-1	ENSMUST00000034992	400	-1	ENSMUST00000037609	1829	-1	ENSMUST00000115706	1740	-1	ENSMUST00000115576	1267	-1	ENSMUST00000149618	132	-1	ENSMUST00000109515	655	-1	ENSMUST00000095823	1277	-1	ENSMUST00000105256	1702	-1
ENSMUST00000110938	2263	1	ENSMUST00000159417	5774	-1	ENSMUST00000031311	927	-1	ENSMUST00000165315	1178	-1	ENSMUST00000037609	2245	-1	ENSMUST00000115706	2202	-1	ENSMUST00000115576	2235	-1	ENSMUST00000149618	1320	-1	ENSMUST00000109515	795	-1	ENSMUST00000095823	1392	-1	ENSMUST00000105256	199	-1
ENSMUST00000110938	2512	1	ENSMUST00000038006	1943	-1	ENSMUST00000031314	1934	-1	ENSMUST00000165315	1757	-1	ENSMUST00000037609	443	-1	ENSMUST00000119664	177	-1	ENSMUST00000115576	2606	-1	ENSMUST00000149618	1446	-1	ENSMUST00000109515	837	-1	ENSMUST00000095823	160	-1	ENSMUST00000105256	3302	-1
ENSMUST00000110938	2579	1	ENSMUST00000038006	2235	-1	ENSMUST00000031314	526	-1	ENSMUST00000165315	2740	-1	ENSMUST00000037609	809	-1	ENSMUST00000119664	344	-1	ENSMUST00000115576	353	-1	ENSMUST00000149618	226	-1	ENSMUST00000072991	19	-1	ENSMUST00000095823	926	-1	ENSMUST00000105256	3593	-1
ENSMUST00000110938	2597	1	ENSMUST00000038006	668	-1	ENSMUST00000031314	782	-1	ENSMUST00000165315	334	-1	ENSMUST00000037609	827	-1	ENSMUST00000119664	706	-1	ENSMUST00000115576	484	-1	ENSMUST00000067752	1059	-1	ENSMUST00000072991	362	-1	ENSMUST00000166583	1317	-1	ENSMUST00000105256	780	-1
ENSMUST00000110938	2618	1	ENSMUST00000038006	867	-1	ENSMUST00000031314	798	-1	ENSMUST00000069221	1700	-1	ENSMUST00000042512	1213	-1	ENSMUST00000119664	859	-1	ENSMUST00000113383	1946	-1	ENSMUST00000067752	1582	-1	ENSMUST00000072991	698	-1	ENSMUST00000166583	1340	-1	ENSMUST00000105264	16	-1
ENSMUST00000110938	3028	1	ENSMUST00000038006	905	-1	ENSMUST00000031314	961	-1	ENSMUST00000069221	2353	-1	ENSMUST00000042512	441	-1	ENSMUST00000058615	1238	-1	ENSMUST00000113383	2139	-1	ENSMUST00000067752	1631	-1	ENSMUST00000072991	760	-1	ENSMUST00000166583	347	-1	ENSMUST00000105264	25	-1
ENSMUST00000110938	3374	1	ENSMUST00000027592	1338	-1	ENSMUST00000128740	168	-1	ENSMUST00000069221	4121	-1	ENSMUST00000042512	449	-1	ENSMUST00000058615	2028	-1	ENSMUST00000113383	2160	-1	ENSMUST00000067752	1696	-1	ENSMUST00000072991	857	-1	ENSMUST00000166583	835	-1	ENSMUST00000105264	7	-1
ENSMUST00000110938	3407	1	ENSMUST00000027592	1902	-1	ENSMUST00000128740	2198	-1	ENSMUST00000069221	761	-1	ENSMUST00000042512	979	-1	ENSMUST00000058615	2149	-1	ENSMUST00000113383	3162	-1	ENSMUST00000067752	371	-1	ENSMUST00000050077	1266	-1	ENSMUST00000166583	893	-1	ENSMUST00000105264	80	-1
ENSMUST00000110938	3441	1	ENSMUST00000027592	2136	-1	ENSMUST00000128740	2305	-1	ENSMUST00000069221	785	-1	ENSMUST00000025794	143	-1	ENSMUST00000058615	2343	-1	ENSMUST00000113383	4160	-1	ENSMUST00000067752	552	-1	ENSMUST00000050077	1799	-1	ENSMUST00000166583	957	-1	ENSMUST00000105314	1122	-1
ENSMUST00000110938	629	1	ENSMUST00000027592	2420	-1	ENSMUST00000128740	409	-1	ENSMUST00000034997	395	-1	ENSMUST00000025794	188	-1	ENSMUST00000058615	2460	-1	ENSMUST00000052514	1486	-1	ENSMUST00000067770	110	-1	ENSMUST00000050077	1812	-1	ENSMUST00000103146	170	-1	ENSMUST00000105314	1233	-1
ENSMUST00000110942	1567	1	ENSMUST00000027592	772	-1	ENSMUST00000128740	49	-1	ENSMUST00000034997	56	-1	ENSMUST00000025794	261	-1	ENSMUST00000037998	1194	-1	ENSMUST00000052514	2235	-1	ENSMUST00000067770	138	-1	ENSMUST00000050077	1849	-1	ENSMUST00000103146	294	-1	ENSMUST00000105314	143	-1
ENSMUST00000110942	1580	1	ENSMUST00000073490	3073	-1	ENSMUST00000031317	139	-1	ENSMUST00000034997	609	-1	ENSMUST00000025794	790	-1	ENSMUST00000037998	2659	-1	ENSMUST00000052514	447	-1	ENSMUST00000067770	210	-1	ENSMUST00000050077	1918	-1	ENSMUST00000103146	401	-1	ENSMUST00000105315	1284	-1
ENSMUST00000110942	1621	1	ENSMUST00000073490	4731	-1	ENSMUST00000031317	1414	-1	ENSMUST00000034997	883	-1	ENSMUST00000025794	880	-1	ENSMUST00000037998	3244	-1	ENSMUST00000052514	558	-1	ENSMUST00000067770	235	-1	ENSMUST00000050077	830	-1	ENSMUST00000103146	567	-1	ENSMUST00000105315	1311	-1
ENSMUST00000110942	1640	1	ENSMUST00000073490	695	-1	ENSMUST00000031317	1723	-1	ENSMUST00000162827	1002	-1	ENSMUST00000167472	10820	-1	ENSMUST00000037998	4648	-1	ENSMUST00000052514	854	-1	ENSMUST00000067770	81	-1	ENSMUST00000080801	403	-1	ENSMUST00000103146	624	-1	ENSMUST00000105315	387	-1
ENSMUST00000110942	2518	1	ENSMUST00000073490	779	-1	ENSMUST00000031317	748	-1	ENSMUST00000162827	1634	-1	ENSMUST00000167472	12844	-1	ENSMUST00000037998	5467	-1	ENSMUST00000062202	5287	-1	ENSMUST00000067782	1272	-1	ENSMUST00000080801	46	-1	ENSMUST00000095852	1387	-1	ENSMUST00000105315	454	-1
ENSMUST00000110943	2471	1	ENSMUST00000164171	1712	-1	ENSMUST00000031318	1475	-1	ENSMUST00000162827	2735	-1	ENSMUST00000167472	13417	-1	ENSMUST00000047357	3499	-1	ENSMUST00000062202	5770	-1	ENSMUST00000067782	416	-1	ENSMUST00000080801	806	-1	ENSMUST00000095852	2037	-1	ENSMUST00000105315	639	-1
ENSMUST00000110943	3154	1	ENSMUST00000164171	177	-1	ENSMUST00000031318	319	-1	ENSMUST00000162827	347	-1	ENSMUST00000167472	3193	-1	ENSMUST00000047357	4258	-1	ENSMUST00000062202	7210	-1	ENSMUST00000067782	511	-1	ENSMUST00000080801	851	-1	ENSMUST00000095852	2269	-1	ENSMUST00000105316	125	-1
ENSMUST00000110958	4411	1	ENSMUST00000164171	2201	-1	ENSMUST00000031318	413	-1	ENSMUST00000162827	948	-1	ENSMUST00000167472	5242	-1	ENSMUST00000047357	5058	-1	ENSMUST00000062202	8714	-1	ENSMUST00000067782	903	-1	ENSMUST00000080801	922	-1	ENSMUST00000095852	3130	-1	ENSMUST00000105316	512	-1
ENSMUST00000110958	5801	1	ENSMUST00000164171	2735	-1	ENSMUST00000031318	485	-1	ENSMUST00000084881	1047	-1	ENSMUST00000167472	6775	-1	ENSMUST00000038760	1039	-1	ENSMUST00000051355	307	-1	ENSMUST00000113327	1154	-1	ENSMUST00000080142	22	-1	ENSMUST00000095852	3916	-1	ENSMUST00000105316	579	-1
ENSMUST00000110958	6543	1	ENSMUST00000164171	3872	-1	ENSMUST00000031318	564	-1	ENSMUST00000084881	1056	-1	ENSMUST00000172035	2126	-1	ENSMUST00000038760	1582	-1	ENSMUST00000051355	800	-1	ENSMUST00000113327	147	-1	ENSMUST00000080142	403	-1	ENSMUST00000095852	4212	-1	ENSMUST00000105316	596	-1
ENSMUST00000110958	6578	1	ENSMUST00000164171	4042	-1	ENSMUST00000031319	219	-1	ENSMUST00000084881	1074	-1	ENSMUST00000172035	3485	-1	ENSMUST00000038760	1772	-1	ENSMUST00000051355	984	-1	ENSMUST00000113327	1819	-1	ENSMUST00000080142	479	-1	ENSMUST00000095853	249	-1	ENSMUST00000118206	365	-1
ENSMUST00000110969	1350	1	ENSMUST00000027602	1042	-1	ENSMUST00000031319	232	-1	ENSMUST00000084881	1204	-1	ENSMUST00000172035	3706	-1	ENSMUST00000038760	2525	-1	ENSMUST00000119190	1025	-1	ENSMUST00000113327	285	-1	ENSMUST00000080142	570	-1	ENSMUST00000095853	378	-1	ENSMUST00000118206	542	-1
ENSMUST00000110969	1382	1	ENSMUST00000027602	1122	-1	ENSMUST00000031319	450	-1	ENSMUST00000084881	660	-1	ENSMUST00000172035	4788	-1	ENSMUST00000038760	2573	-1	ENSMUST00000119190	1288	-1	ENSMUST00000113327	986	-1	ENSMUST00000080142	60	-1	ENSMUST00000095853	395	-1	ENSMUST00000118206	779	-1
ENSMUST00000110969	1446	1	ENSMUST00000027602	114	-1	ENSMUST00000031319	604	-1	ENSMUST00000035007	1732	-1	ENSMUST00000172035	4826	-1	ENSMUST00000038760	401	-1	ENSMUST00000119190	461	-1	ENSMUST00000086538	2450	-1	ENSMUST00000080142	8	-1	ENSMUST00000095853	582	-1	ENSMUST00000118206	81	-1
ENSMUST00000110969	1473	1	ENSMUST00000027602	1416	-1	ENSMUST00000031320	114	-1	ENSMUST00000035007	2537	-1	ENSMUST00000172035	5768	-1	ENSMUST00000067450	1315	-1	ENSMUST00000119190	489	-1	ENSMUST00000086538	893	-1	ENSMUST00000161972	1168	-1	ENSMUST00000095853	858	-1	ENSMUST00000079883	1123	-1
ENSMUST00000110969	1508	1	ENSMUST00000027602	1683	-1	ENSMUST00000031320	146	-1	ENSMUST00000035007	2638	-1	ENSMUST00000103242	1106	-1	ENSMUST00000067450	1321	-1	ENSMUST00000119190	656	-1	ENSMUST00000086538	938	-1	ENSMUST00000161972	1383	-1	ENSMUST00000095862	102	-1	ENSMUST00000079883	1223	-1
ENSMUST00000110969	1513	1	ENSMUST00000027603	1052	-1	ENSMUST00000031320	413	-1	ENSMUST00000035007	2730	-1	ENSMUST00000103242	291	-1	ENSMUST00000067450	565	-1	ENSMUST00000061277	1090	-1	ENSMUST00000129603	1454	-1	ENSMUST00000161972	1420	-1	ENSMUST00000095862	460	-1	ENSMUST00000079883	1415	-1
ENSMUST00000110969	1568	1	ENSMUST00000027603	1201	-1	ENSMUST00000031320	500	-1	ENSMUST00000035007	3101	-1	ENSMUST00000103242	517	-1	ENSMUST00000067450	643	-1	ENSMUST00000061277	1507	-1	ENSMUST00000129603	2340	-1	ENSMUST00000161972	146	-1	ENSMUST00000095862	506	-1	ENSMUST00000079883	1541	-1
ENSMUST00000110969	1635	1	ENSMUST00000027603	1520	-1	ENSMUST00000031322	324	-1	ENSMUST00000035007	485	-1	ENSMUST00000103242	720	-1	ENSMUST00000067450	74	-1	ENSMUST00000061277	235	-1	ENSMUST00000129603	2585	-1	ENSMUST00000161972	1698	-1	ENSMUST00000095862	685	-1	ENSMUST00000079883	699	-1
ENSMUST00000110969	773	1	ENSMUST00000027603	1984	-1	ENSMUST00000031322	409	-1	ENSMUST00000047404	1390	-1	ENSMUST00000103242	752	-1	ENSMUST00000043797	1135	-1	ENSMUST00000061277	468	-1	ENSMUST00000129603	2876	-1	ENSMUST00000161972	1967	-1	ENSMUST00000095862	731	-1	ENSMUST00000105383	1352	-1
ENSMUST00000110969	813	1	ENSMUST00000027603	457	-1	ENSMUST00000031322	524	-1	ENSMUST00000047404	1458	-1	ENSMUST00000103242	992	-1	ENSMUST00000043797	530	-1	ENSMUST00000061277	969	-1	ENSMUST00000129603	4296	-1	ENSMUST00000073601	185	-1	ENSMUST00000095874	367	-1	ENSMUST00000105383	199	-1
ENSMUST00000110984	1900	1	ENSMUST00000027603	818	-1	ENSMUST00000031322	689	-1	ENSMUST00000047404	1919	-1	ENSMUST00000103171	313	-1	ENSMUST00000043797	688	-1	ENSMUST00000102650	1495	-1	ENSMUST00000129603	4346	-1	ENSMUST00000073601	255	-1	ENSMUST00000095874	639	-1	ENSMUST00000105383	245	-1
ENSMUST00000110984	1915	1	ENSMUST00000127206	1290	-1	ENSMUST00000031322	775	-1	ENSMUST00000047404	605	-1	ENSMUST00000103171	345	-1	ENSMUST00000043797	699	-1	ENSMUST00000102650	1629	-1	ENSMUST00000080987	1038	-1	ENSMUST00000073601	420	-1	ENSMUST00000095874	842	-1	ENSMUST00000105383	797	-1
ENSMUST00000110984	3736	1	ENSMUST00000127206	1369	-1	ENSMUST00000031322	783	-1	ENSMUST00000047404	967	-1	ENSMUST00000103171	374	-1	ENSMUST00000048121	1130	-1	ENSMUST00000102650	2348	-1	ENSMUST00000080987	1374	-1	ENSMUST00000168787	1697	-1	ENSMUST00000095874	991	-1	ENSMUST00000105383	890	-1
ENSMUST00000110984	4119	1	ENSMUST00000127206	1552	-1	ENSMUST00000071652	1746	-1	ENSMUST00000035009	121	-1	ENSMUST00000103171	431	-1	ENSMUST00000048121	1390	-1	ENSMUST00000102650	3160	-1	ENSMUST00000080987	142	-1	ENSMUST00000168787	2080	-1	ENSMUST00000147632	371	-1	ENSMUST00000105408	336	-1
ENSMUST00000110992	1258	1	ENSMUST00000127206	1676	-1	ENSMUST00000071652	1849	-1	ENSMUST00000035009	355	-1	ENSMUST00000103171	98	-1	ENSMUST00000048121	3883	-1	ENSMUST00000102650	608	-1	ENSMUST00000080987	1473	-1	ENSMUST00000168787	2129	-1	ENSMUST00000147632	379	-1	ENSMUST00000105408	349	-1
ENSMUST00000110992	1554	1	ENSMUST00000127206	495	-1	ENSMUST00000071652	268	-1	ENSMUST00000035009	682	-1	ENSMUST00000052069	230	-1	ENSMUST00000048121	717	-1	ENSMUST00000102650	700	-1	ENSMUST00000080987	152	-1	ENSMUST00000168787	504	-1	ENSMUST00000147632	414	-1	ENSMUST00000105408	387	-1
ENSMUST00000110992	1739	1	ENSMUST00000127206	681	-1	ENSMUST00000031324	1231	-1	ENSMUST00000035009	771	-1	ENSMUST00000052069	2546	-1	ENSMUST00000048121	978	-1	ENSMUST00000162259	1823	-1	ENSMUST00000080987	512	-1	ENSMUST00000168787	6189	-1	ENSMUST00000147632	441	-1	ENSMUST00000105408	584	-1
ENSMUST00000110992	1914	1	ENSMUST00000018337	3057	-1	ENSMUST00000031324	1301	-1	ENSMUST00000035009	802	-1	ENSMUST00000052069	2954	-1	ENSMUST00000044850	1935	-1	ENSMUST00000162259	2037	-1	ENSMUST00000098181	1002	-1	ENSMUST00000163429	2083	-1	ENSMUST00000147632	464	-1	ENSMUST00000105408	639	-1
ENSMUST00000111035	460	1	ENSMUST00000018337	6313	-1	ENSMUST00000031324	2502	-1	ENSMUST00000035009	883	-1	ENSMUST00000052069	3259	-1	ENSMUST00000044850	3559	-1	ENSMUST00000162259	215	-1	ENSMUST00000098181	1248	-1	ENSMUST00000163429	2503	-1	ENSMUST00000050276	1055	-1	ENSMUST00000105474	24	-1
ENSMUST00000111035	483	1	ENSMUST00000018337	6980	-1	ENSMUST00000031324	2872	-1	ENSMUST00000035010	1308	-1	ENSMUST00000052069	3301	-1	ENSMUST00000044850	3757	-1	ENSMUST00000162259	851	-1	ENSMUST00000098181	35	-1	ENSMUST00000163429	2667	-1	ENSMUST00000050276	1659	-1	ENSMUST00000105507	461	-1
ENSMUST00000111035	699	1	ENSMUST00000018337	7620	-1	ENSMUST00000031324	3059	-1	ENSMUST00000035010	1407	-1	ENSMUST00000052069	648	-1	ENSMUST00000044850	4225	-1	ENSMUST00000162259	969	-1	ENSMUST00000098181	580	-1	ENSMUST00000163429	2913	-1	ENSMUST00000050276	1797	-1	ENSMUST00000105507	488	-1
ENSMUST00000111035	779	1	ENSMUST00000018337	7721	-1	ENSMUST00000031324	3536	-1	ENSMUST00000035010	2236	-1	ENSMUST00000129269	1057	-1	ENSMUST00000044850	4888	-1	ENSMUST00000080351	1493	-1	ENSMUST00000098181	848	-1	ENSMUST00000163429	6584	-1	ENSMUST00000050276	243	-1	ENSMUST00000105507	723	-1
ENSMUST00000111035	919	1	ENSMUST00000111976	108	-1	ENSMUST00000031325	11	-1	ENSMUST00000035010	3953	-1	ENSMUST00000129269	1463	-1	ENSMUST00000044850	6333	-1	ENSMUST00000080351	1712	-1	ENSMUST00000067836	134	-1	ENSMUST00000078264	5	-1	ENSMUST00000050276	618	-1	ENSMUST00000105507	743	-1
ENSMUST00000111053	2499	1	ENSMUST00000111976	1824	-1	ENSMUST00000031325	30	-1	ENSMUST00000061101	2207	-1	ENSMUST00000129269	3186	-1	ENSMUST00000102920	2348	-1	ENSMUST00000080351	2679	-1	ENSMUST00000067836	1478	-1	ENSMUST00000078264	510	-1	ENSMUST00000095903	1400	-1	ENSMUST00000095795	132	-1
ENSMUST00000111053	2563	1	ENSMUST00000111976	2429	-1	ENSMUST00000031325	516	-1	ENSMUST00000061101	3123	-1	ENSMUST00000129269	3233	-1	ENSMUST00000102920	493	-1	ENSMUST00000080351	2739	-1	ENSMUST00000067836	1841	-1	ENSMUST00000078264	677	-1	ENSMUST00000095903	215	-1	ENSMUST00000095795	153	-1
ENSMUST00000111053	2567	1	ENSMUST00000111976	2988	-1	ENSMUST00000031325	521	-1	ENSMUST00000061101	3616	-1	ENSMUST00000129269	4657	-1	ENSMUST00000102920	51	-1	ENSMUST00000062623	1303	-1	ENSMUST00000067836	1994	-1	ENSMUST00000078264	715	-1	ENSMUST00000095903	882	-1	ENSMUST00000095795	336	-1
ENSMUST00000111053	2598	1	ENSMUST00000111976	3551	-1	ENSMUST00000031325	740	-1	ENSMUST00000061101	3729	-1	ENSMUST00000129269	5080	-1	ENSMUST00000102920	607	-1	ENSMUST00000062623	1489	-1	ENSMUST00000067836	2086	-1	ENSMUST00000078264	72	-1	ENSMUST00000095903	985	-1	ENSMUST00000095795	39	-1
ENSMUST00000111053	2625	1	ENSMUST00000111976	679	-1	ENSMUST00000031326	213	-1	ENSMUST00000061101	6338	-1	ENSMUST00000066148	3001	-1	ENSMUST00000102920	902	-1	ENSMUST00000062623	1718	-1	ENSMUST00000067836	2123	-1	ENSMUST00000121473	10639	-1	ENSMUST00000075108	1365	-1	ENSMUST00000095795	445	-1
ENSMUST00000111053	2683	1	ENSMUST00000027615	1844	-1	ENSMUST00000031326	261	-1	ENSMUST00000035017	179	-1	ENSMUST00000066148	3924	-1	ENSMUST00000038945	281	-1	ENSMUST00000062623	1830	-1	ENSMUST00000067840	158	-1	ENSMUST00000121473	10805	-1	ENSMUST00000075108	1704	-1	ENSMUST00000020002	470	-1
ENSMUST00000111053	2719	1	ENSMUST00000027615	1991	-1	ENSMUST00000031326	481	-1	ENSMUST00000035017	293	-1	ENSMUST00000066148	527	-1	ENSMUST00000038945	688	-1	ENSMUST00000062623	1868	-1	ENSMUST00000067840	303	-1	ENSMUST00000121473	11160	-1	ENSMUST00000075108	2051	-1	ENSMUST00000020002	492	-1
ENSMUST00000111063	1600	1	ENSMUST00000027615	2081	-1	ENSMUST00000031326	729	-1	ENSMUST00000035017	372	-1	ENSMUST00000066148	758	-1	ENSMUST00000038945	768	-1	ENSMUST00000062623	2938	-1	ENSMUST00000067840	369	-1	ENSMUST00000121473	2530	-1	ENSMUST00000075108	2344	-1	ENSMUST00000020002	525	-1
ENSMUST00000111063	2159	1	ENSMUST00000027615	369	-1	ENSMUST00000031326	925	-1	ENSMUST00000035017	412	-1	ENSMUST00000066148	941	-1	ENSMUST00000038945	965	-1	ENSMUST00000108704	1658	-1	ENSMUST00000067841	1771	-1	ENSMUST00000121473	2733	-1	ENSMUST00000075108	2511	-1	ENSMUST00000020002	601	-1
ENSMUST00000111063	2418	1	ENSMUST00000027623	1738	-1	ENSMUST00000031327	207	-1	ENSMUST00000035020	1058	-1	ENSMUST00000037828	2055	-1	ENSMUST00000037419	1634	-1	ENSMUST00000108704	2064	-1	ENSMUST00000067841	2635	-1	ENSMUST00000148159	1601	-1	ENSMUST00000075108	540	-1	ENSMUST00000020002	723	-1
ENSMUST00000111063	2458	1	ENSMUST00000027623	2263	-1	ENSMUST00000031327	374	-1	ENSMUST00000035020	1175	-1	ENSMUST00000037828	2567	-1	ENSMUST00000037419	1814	-1	ENSMUST00000108704	2265	-1	ENSMUST00000067841	5232	-1	ENSMUST00000148159	392	-1	ENSMUST00000095920	131	-1	ENSMUST00000020002	747	-1
ENSMUST00000111063	2474	1	ENSMUST00000027623	2617	-1	ENSMUST00000031327	510	-1	ENSMUST00000035020	1195	-1	ENSMUST00000037828	3129	-1	ENSMUST00000037419	185	-1	ENSMUST00000108704	3738	-1	ENSMUST00000067841	6063	-1	ENSMUST00000148159	441	-1	ENSMUST00000095920	180	-1	ENSMUST00000105569	1080	-1
ENSMUST00000111064	1307	1	ENSMUST00000027623	400	-1	ENSMUST00000031327	711	-1	ENSMUST00000035020	486	-1	ENSMUST00000037828	486	-1	ENSMUST00000037419	2385	-1	ENSMUST00000108704	639	-1	ENSMUST00000164583	1909	-1	ENSMUST00000148159	772	-1	ENSMUST00000095920	226	-1	ENSMUST00000105569	1485	-1
ENSMUST00000111067	2860	1	ENSMUST00000027626	1059	-1	ENSMUST00000113055	1002	-1	ENSMUST00000035024	1180	-1	ENSMUST00000038421	1280	-1	ENSMUST00000037419	2508	-1	ENSMUST00000058777	578	-1	ENSMUST00000164583	253	-1	ENSMUST00000148159	838	-1	ENSMUST00000095920	68	-1	ENSMUST00000105569	2961	-1
ENSMUST00000111067	2915	1	ENSMUST00000027626	1332	-1	ENSMUST00000113055	2251	-1	ENSMUST00000035024	1883	-1	ENSMUST00000038421	1353	-1	ENSMUST00000037419	2692	-1	ENSMUST00000058777	709	-1	ENSMUST00000164583	2573	-1	ENSMUST00000072290	307	-1	ENSMUST00000095932	402	-1	ENSMUST00000105569	511	-1
ENSMUST00000111086	1662	1	ENSMUST00000027626	1784	-1	ENSMUST00000113055	5874	-1	ENSMUST00000035024	2219	-1	ENSMUST00000038421	1644	-1	ENSMUST00000038447	1344	-1	ENSMUST00000058777	779	-1	ENSMUST00000164583	584	-1	ENSMUST00000072290	445	-1	ENSMUST00000095932	589	-1	ENSMUST00000105571	12	-1
ENSMUST00000111086	1752	1	ENSMUST00000027626	248	-1	ENSMUST00000031330	157	-1	ENSMUST00000035024	2318	-1	ENSMUST00000038421	2025	-1	ENSMUST00000038447	1761	-1	ENSMUST00000058777	810	-1	ENSMUST00000164583	764	-1	ENSMUST00000072290	507	-1	ENSMUST00000095932	701	-1	ENSMUST00000105571	1223	-1
ENSMUST00000111089	154	1	ENSMUST00000027626	304	-1	ENSMUST00000031330	257	-1	ENSMUST00000035024	2874	-1	ENSMUST00000038421	399	-1	ENSMUST00000038447	432	-1	ENSMUST00000060061	1050	-1	ENSMUST00000164583	974	-1	ENSMUST00000072290	551	-1	ENSMUST00000095932	751	-1	ENSMUST00000105571	1525	-1
ENSMUST00000111103	1568	1	ENSMUST00000027626	373	-1	ENSMUST00000031330	490	-1	ENSMUST00000035024	3248	-1	ENSMUST00000038421	731	-1	ENSMUST00000038447	465	-1	ENSMUST00000060061	1798	-1	ENSMUST00000067853	1246	-1	ENSMUST00000072290	67	-1	ENSMUST00000095934	249	-1	ENSMUST00000105571	6	-1
ENSMUST00000111103	1599	1	ENSMUST00000027629	295	-1	ENSMUST00000031330	70	-1	ENSMUST00000035026	1217	-1	ENSMUST00000054096	1888	-1	ENSMUST00000038447	735	-1	ENSMUST00000060061	2536	-1	ENSMUST00000067853	1415	-1	ENSMUST00000075909	206	-1	ENSMUST00000095934	341	-1	ENSMUST00000105572	1254	-1
ENSMUST00000111117	103	1	ENSMUST00000027629	4104	-1	ENSMUST00000031333	1416	-1	ENSMUST00000035026	1466	-1	ENSMUST00000054096	1892	-1	ENSMUST00000058793	1960	-1	ENSMUST00000060061	2942	-1	ENSMUST00000067853	1639	-1	ENSMUST00000075909	33	-1	ENSMUST00000095934	579	-1	ENSMUST00000105572	2141	-1
ENSMUST00000111117	4456	1	ENSMUST00000027629	5318	-1	ENSMUST00000031333	1452	-1	ENSMUST00000035026	1675	-1	ENSMUST00000054096	2521	-1	ENSMUST00000058793	2461	-1	ENSMUST00000060061	3187	-1	ENSMUST00000067853	633	-1	ENSMUST00000075909	788	-1	ENSMUST00000095934	79	-1	ENSMUST00000105572	2219	-1
ENSMUST00000111117	4551	1	ENSMUST00000027629	8505	-1	ENSMUST00000031333	2064	-1	ENSMUST00000035026	1921	-1	ENSMUST00000054096	2818	-1	ENSMUST00000058793	2865	-1	ENSMUST00000060061	350	-1	ENSMUST00000067853	642	-1	ENSMUST00000075909	801	-1	ENSMUST00000168472	141	-1	ENSMUST00000105572	3712	-1
ENSMUST00000111117	5752	1	ENSMUST00000027629	899	-1	ENSMUST00000031333	2648	-1	ENSMUST00000035026	2102	-1	ENSMUST00000054096	661	-1	ENSMUST00000058793	2987	-1	ENSMUST00000050754	1321	-1	ENSMUST00000165308	1643	-1	ENSMUST00000075909	880	-1	ENSMUST00000168472	244	-1	ENSMUST00000105572	3813	-1
ENSMUST00000111117	5771	1	ENSMUST00000163147	1641	-1	ENSMUST00000031333	410	-1	ENSMUST00000035026	2244	-1	ENSMUST00000037722	274	-1	ENSMUST00000058793	3026	-1	ENSMUST00000050754	1873	-1	ENSMUST00000165308	2624	-1	ENSMUST00000075226	126	-1	ENSMUST00000168472	365	-1	ENSMUST00000105572	686	-1
ENSMUST00000111118	1863	1	ENSMUST00000163147	4341	-1	ENSMUST00000031334	1120	-1	ENSMUST00000035027	1640	-1	ENSMUST00000037722	376	-1	ENSMUST00000042517	1166	-1	ENSMUST00000050754	1950	-1	ENSMUST00000165308	276	-1	ENSMUST00000075226	19	-1	ENSMUST00000168472	413	-1	ENSMUST00000165000	341	-1
ENSMUST00000111122	3473	1	ENSMUST00000163147	5659	-1	ENSMUST00000031334	1231	-1	ENSMUST00000035027	3316	-1	ENSMUST00000079534	1380	-1	ENSMUST00000042517	2065	-1	ENSMUST00000050754	270	-1	ENSMUST00000165308	615	-1	ENSMUST00000075226	227	-1	ENSMUST00000095944	1430	-1	ENSMUST00000165000	402	-1
ENSMUST00000111140	1046	1	ENSMUST00000163147	621	-1	ENSMUST00000031334	1760	-1	ENSMUST00000035027	3583	-1	ENSMUST00000079534	1659	-1	ENSMUST00000042517	2171	-1	ENSMUST00000050754	387	-1	ENSMUST00000165308	638	-1	ENSMUST00000075226	325	-1	ENSMUST00000095944	1853	-1	ENSMUST00000165000	806	-1
ENSMUST00000111159	1694	1	ENSMUST00000163147	8	-1	ENSMUST00000031334	497	-1	ENSMUST00000035027	3836	-1	ENSMUST00000079534	1896	-1	ENSMUST00000042517	2376	-1	ENSMUST00000050754	396	-1	ENSMUST00000067864	1277	-1	ENSMUST00000118100	1478	-1	ENSMUST00000095944	1862	-1	ENSMUST00000165000	992	-1
ENSMUST00000111171	3273	1	ENSMUST00000064091	1638	-1	ENSMUST00000031334	902	-1	ENSMUST00000035027	510	-1	ENSMUST00000079534	339	-1	ENSMUST00000112143	1623	-1	ENSMUST00000062092	1215	-1	ENSMUST00000067864	1519	-1	ENSMUST00000118100	3541	-1	ENSMUST00000095944	2718	-1	ENSMUST00000105667	384	-1
[truncated: 6,216 more rows]
